# Supplementary material for: Impact of interspecies colostrum and milk replacement on circulating sncRNA dynamics of neonatal goat kids
Source: RNA Biol. 2026 Jun 26;23(1):1–21. doi: 10.1080/15476286.2026.2692293 (PMC13313187; doi:10.1080/15476286.2026.2692293)
Supplement: Supplemental Material [file KRNB_A_2692293_SM4394.zip]

Archive with 12 entries (12 files):
- Supplemental Table ST1 - Experiment design.xlsx
- Supplemental Table ST2 - Read counts.xlsx
- Supplemental Table ST3 - sncRNA annotation sequences.xlsx
- Supplemental Table ST4 - DiP USs after milk replacement.xlsx
- Supplemental Table ST5 - DiP sncRNAs after milk replacement.xlsx
- Supplemental Table ST6 - Bovine specific USs.xlsx
- Supplemental Table ST7 - Top 10 USs.xlsx
- Supplemental Table ST8 - DiP sncRNAs during development.xlsx
- Supplemental Table ST9 - miRNAs in milk.xlsx
- Supplemental Table ST10 - Scatterplots USs.xlsx
- Supplemental Figures.pdf
- Supplemental Materials and Methods.docx
