# Supplementary material for: Impact of interspecies colostrum and milk replacement on circulating sncRNA dynamics of neonatal goat kids
Source: RNA Biol. 2026 Jun 26;23(1):1–21. doi: 10.1080/15476286.2026.2692293 (PMC13313187; doi:10.1080/15476286.2026.2692293)
Supplement: Supplemental Material [file KRNB_A_2692293_SM4394.zip › Supplemental Table ST1 - Experiment design.xlsx]

## Sheet: Sheet 1
Supplemental Table ST1: Experiment design
Sample	Sample origin					Sample type	Sampling time		Analyses
No	Species	Developmental stage	Dam-ID	Kid-ID	Treatment	Material	Day	Time point	RNA isolation block	sRNA-seq batch
S01	Caprine	Kid	ID_92606	ID_66883	x	Serum	0	T0	1	1
S02	Caprine	Kid	ID_92606	ID_66884	x	Serum	0	T0	1	2
S03	Caprine	Kid	ID_92607	ID_66875	x	Serum	0	T0	1	1
S04	Caprine	Kid	ID_92607	ID_66876	x	Serum	0	T0	1	2
S05	Caprine	Kid	ID_92957	ID_66863	x	Serum	0	T0	1	1
S06	Caprine	Kid	ID_92957	ID_66864	x	Serum	0	T0	1	2
S07	Caprine	Kid	ID_92963	ID_66847	x	Serum	0	T0	1	1
S08	Caprine	Kid	ID_92963	ID_66848	x	Serum	0	T0	1	2
S09	Caprine	Kid	ID_93011	ID_66853	x	Serum	0	T0	1	1
S10	Caprine	Kid	ID_93011	ID_66854	x	Serum	0	T0	1	2
S11	Caprine	Kid	ID_93095	ID_66879	x	Serum	0	T0	1	1
S12	Caprine	Kid	ID_93095	ID_66880	x	Serum	0	T0	1	2
S13	Caprine	Kid	ID_92606	ID_66883	Maternal colostrum	Serum	1	T1	1	1
S14	Caprine	Kid	ID_92606	ID_66884	Pasteurized, frozen/thawed bovine colostrum	Serum	1	T1	1	2
S15	Caprine	Kid	ID_92607	ID_66875	Maternal colostrum	Serum	1	T1	1	1
S16	Caprine	Kid	ID_92607	ID_66876	Pasteurized, frozen/thawed bovine colostrum	Serum	1	T1	1	2
S17	Caprine	Kid	ID_92957	ID_66863	Maternal colostrum	Serum	1	T1	1	1
S18	Caprine	Kid	ID_92957	ID_66864	Pasteurized, frozen/thawed bovine colostrum	Serum	1	T1	1	2
S19	Caprine	Kid	ID_92963	ID_66847	Maternal colostrum	Serum	1	T1	1	1
S20	Caprine	Kid	ID_92963	ID_66848	Pasteurized, frozen/thawed bovine colostrum	Serum	1	T1	1	2
S21	Caprine	Kid	ID_93011	ID_66853	Maternal colostrum	Serum	1	T1	1	1
S22	Caprine	Kid	ID_93011	ID_66854	Pasteurized, frozen/thawed bovine colostrum	Serum	1	T1	1	2
S23	Caprine	Kid	ID_93095	ID_66879	Maternal colostrum	Serum	1	T1	1	1
S24	Caprine	Kid	ID_93095	ID_66880	Pasteurized, frozen/thawed bovine colostrum	Serum	1	T1	1	2
S25	Caprine	Kid	ID_92606	ID_66883	Maternal colostrum + maternal milk	Serum	7	T7	1	1
S26	Caprine	Kid	ID_92606	ID_66884	Pasteurized, frozen/thawed bovine colostrum + Commercial bovine milk replacer	Serum	7	T7	1	2
S27	Caprine	Kid	ID_92607	ID_66875	Maternal colostrum + maternal milk	Serum	7	T7	1	1
S28	Caprine	Kid	ID_92607	ID_66876	Pasteurized, frozen/thawed bovine colostrum + Commercial bovine milk replacer	Serum	7	T7	1	2
S29	Caprine	Kid	ID_92957	ID_66863	Maternal colostrum + maternal milk	Serum	7	T7	1	1
S30	Caprine	Kid	ID_92957	ID_66864	Pasteurized, frozen/thawed bovine colostrum + Commercial bovine milk replacer	Serum	7	T7	1	2
S31	Caprine	Kid	ID_92963	ID_66847	Maternal colostrum + maternal milk	Serum	7	T7	2	1
S32	Caprine	Kid	ID_92963	ID_66848	Pasteurized, frozen/thawed bovine colostrum + Commercial bovine milk replacer	Serum	7	T7	2	2
S33	Caprine	Kid	ID_93011	ID_66853	Maternal colostrum + maternal milk	Serum	7	T7	2	1
S34	Caprine	Kid	ID_93011	ID_66854	Pasteurized, frozen/thawed bovine colostrum + Commercial bovine milk replacer	Serum	7	T7	2	2
S35	Caprine	Kid	ID_93095	ID_66879	Maternal colostrum + maternal milk	Serum	7	T7	2	1
S36	Caprine	Kid	ID_93095	ID_66880	Pasteurized, frozen/thawed bovine colostrum + Commercial bovine milk replacer	Serum	7	T7	2	2
S37	Caprine	Kid	ID_92606	ID_66883	Maternal colostrum + maternal milk	Serum	14	T14	2	1
S38	Caprine	Kid	ID_92606	ID_66884	Pasteurized, frozen/thawed bovine colostrum + Commercial bovine milk replacer	Serum	14	T14	2	2
S39	Caprine	Kid	ID_92607	ID_66875	Maternal colostrum + maternal milk	Serum	14	T14	2	1
S40	Caprine	Kid	ID_92607	ID_66876	Pasteurized, frozen/thawed bovine colostrum + Commercial bovine milk replacer	Serum	14	T14	2	2
S41	Caprine	Kid	ID_92957	ID_66863	Maternal colostrum + maternal milk	Serum	14	T14	2	1
S42	Caprine	Kid	ID_92957	ID_66864	Pasteurized, frozen/thawed bovine colostrum + Commercial bovine milk replacer	Serum	14	T14	2	2
S43	Caprine	Kid	ID_92963	ID_66847	Maternal colostrum + maternal milk	Serum	14	T14	2	1
S44	Caprine	Kid	ID_92963	ID_66848	Pasteurized, frozen/thawed bovine colostrum + Commercial bovine milk replacer	Serum	14	T14	2	2
S45	Caprine	Kid	ID_93011	ID_66853	Maternal colostrum + maternal milk	Serum	14	T14	2	1
S46	Caprine	Kid	ID_93011	ID_66854	Pasteurized, frozen/thawed bovine colostrum + Commercial bovine milk replacer	Serum	14	T14	2	2
S47	Caprine	Kid	ID_93095	ID_66879	Maternal colostrum + maternal milk	Serum	14	T14	2	1
S48	Caprine	Kid	ID_93095	ID_66880	Pasteurized, frozen/thawed bovine colostrum + Commercial bovine milk replacer	Serum	14	T14	2	2
S49	Caprine	Kid	ID_92606	ID_66883	Maternal colostrum + maternal milk	Serum	21	T21	2	1
S50	Caprine	Kid	ID_92606	ID_66884	Pasteurized, frozen/thawed bovine colostrum + Commercial bovine milk replacer	Serum	21	T21	2	2
S51	Caprine	Kid	ID_92607	ID_66875	Maternal colostrum + maternal milk	Serum	21	T21	2	1
S52	Caprine	Kid	ID_92607	ID_66876	Pasteurized, frozen/thawed bovine colostrum + Commercial bovine milk replacer	Serum	21	T21	2	2
S53	Caprine	Kid	ID_92957	ID_66863	Maternal colostrum + maternal milk	Serum	21	T21	2	1
S54	Caprine	Kid	ID_92957	ID_66864	Pasteurized, frozen/thawed bovine colostrum + Commercial bovine milk replacer	Serum	21	T21	2	2
S55	Caprine	Kid	ID_92963	ID_66847	Maternal colostrum + maternal milk	Serum	21	T21	2	1
S56	Caprine	Kid	ID_92963	ID_66848	Pasteurized, frozen/thawed bovine colostrum + Commercial bovine milk replacer	Serum	21	T21	2	2
S57	Caprine	Kid	ID_93011	ID_66853	Maternal colostrum + maternal milk	Serum	21	T21	2	1
S58	Caprine	Kid	ID_93011	ID_66854	Pasteurized, frozen/thawed bovine colostrum + Commercial bovine milk replacer	Serum	21	T21	2	2
S59	Caprine	Kid	ID_93095	ID_66879	Maternal colostrum + maternal milk	Serum	21	T21	2	1
S60	Caprine	Kid	ID_93095	ID_66880	Pasteurized, frozen/thawed bovine colostrum + Commercial bovine milk replacer	Serum	21	T21	2	2
S61	Caprine	Adult	ID_92606	x	x	Serum	0	Tad	3	3
S62	Caprine	Adult	ID_92607	x	x	Serum	0	Tad	3	3
S63	Caprine	Adult	ID_92957	x	x	Serum	0	Tad	3	3
S64	Caprine	Adult	ID_92963	x	x	Serum	0	Tad	3	3
S65	Caprine	Adult	ID_93011	x	x	Serum	0	Tad	3	3
S66	Caprine	Adult	ID_93095	x	x	Serum	0	Tad	3	3
S67	Caprine	Adult	ID_92606	x	x	Goat Colostrum	0	Tgc	3	4
S68	Caprine	Adult	ID_92607	x	x	Goat Colostrum	0	Tgc	3	4
S69	Caprine	Adult	ID_92957	x	x	Goat Colostrum	0	Tgc	3	4
S70	Caprine	Adult	ID_92963	x	x	Goat Colostrum	0	Tgc	3	4
S71	Caprine	Adult	ID_93011	x	x	Goat Colostrum	0	Tgc	3	4
S72	Caprine	Adult	ID_93095	x	x	Goat Colostrum	0	Tgc	3	4
S73	Caprine	Adult	ID_92606	x	x	Goat milk	1	Tgm	3	4
S74	Caprine	Adult	ID_92607	x	x	Goat milk	1	Tgm	3	4
S75	Caprine	Adult	ID_92957	x	x	Goat milk	1	Tgm	3	4
S76	Caprine	Adult	ID_92963	x	x	Goat milk	1	Tgm	3	4
S77	Caprine	Adult	ID_93011	x	x	Goat milk	1	Tgm	3	4
S78	Caprine	Adult	ID_93095	x	x	Goat milk	1	Tgm	3	4
S79	Bovine	Adult	Cattle_1	x	x	Pasteurized, frozen/thawed bovine colostrum	0	x	3	5
S80	Bovine	Adult	Cattle_2	x	x	Pasteurized, frozen/thawed bovine colostrum	0	x	3	5
S81	Bovine	Adult	Rund_3	x	x	Pasteurized, frozen/thawed bovine colostrum	0	x	4	5
S82	Bovine	Adult	Denkamilk Capriplus	x	x	Commercial bovine milk replacer	Adult	x	3	6
