# Supplementary material for: Impact of interspecies colostrum and milk replacement on circulating sncRNA dynamics of neonatal goat kids
Source: RNA Biol. 2026 Jun 26;23(1):1–21. doi: 10.1080/15476286.2026.2692293 (PMC13313187; doi:10.1080/15476286.2026.2692293)
Supplement: Supplemental Material [file KRNB_A_2692293_SM4394.zip › Supplemental Table ST2 - Read counts.xlsx]

## Sheet: Sheet 1
Supplemental Table ST3: smallRNA-seq read counts complete experiment
Sample	Raw	trimmed	Cleaned	Final
S01	5126574	3399242	3399242	3379121
S02	6555407	3585265	3585265	3548582		Raw	All input reads
S03	5659203	3847519	3847519	3828257		Trimmed	Left after trimming of 3' adapter (minimum length 14 nt)
S04	6465449	2912233	2912233	2813606		Cleaned	Left after removal of reads with partial or mismatch adapters
S05	6105074	3221727	3221727	3183821		Final	Left after removal of reads that map to the phage spike -in
S06	4950887	3563578	3563578	3490713
S07	6033848	3710080	3710080	3686366
S08	6297026	3343951	3343951	3280891
S09	8115958	5657547	5657547	5527075
S10	4966225	3023799	3023799	3008080
S11	6216751	3956448	3956448	3661435
S12	5966260	3862336	3862336	3843735
S13	5901930	4093400	4093400	4077407
S14	6004940	4239943	4239943	4116793
S15	4828422	3424491	3424491	3402543
S16	6090603	4555913	4555913	4540651
S17	5549732	3152163	3152163	3111100
S18	6666268	3962563	3962563	3933325
S19	5148166	3459963	3459963	3438458
S20	6833203	4232240	4232240	4211919
S21	5033000	2954296	2954296	2914919
S22	1849472	1635942	1635942	1634589
S23	6088901	2556180	2556180	2380028
S24	5649909	3331037	3331037	3273372
S25	5933961	2662422	2662422	2636704
S26	6053087	3566622	3566622	3542358
S27	5296261	3321379	3321379	3302262
S28	4928971	2680181	2680181	2652430
S29	4096868	1848013	1848013	1824816
S30	6755275	3753607	3753607	3723076
S31	6967084	4576317	4576317	4522030
S32	7829616	4647581	4647581	4624812
S33	5307916	3408240	3408240	3288860
S34	5322862	3353745	3353745	3323762
S35	3159131	2130040	2130040	2107262
S36	7094892	4873827	4873827	4852218
S37	6880376	3148850	3148850	3103042
S38	5634728	4348483	4348483	4336824
S39	7269928	4090497	4090497	4043675
S40	7373681	4548710	4548710	4475383
S41	8118333	4894421	4894421	4852424
S42	8784755	5718662	5718662	5693387
S43	7552055	4085546	4085546	4003236
S44	7378245	4610366	4610366	4581185
S45	6551349	4494020	4494020	4462770
S46	6160449	4214629	4214629	4195330
S47	8582163	5368938	5368938	5339329
S48	7387331	4785335	4785335	4709461
S49	6437871	4232966	4232966	4215986
S50	6179455	5268005	5268005	5261271
S51	6235787	3803491	3803491	3779286
S52	6423446	5048629	5048629	5036083
S53	7490125	4089378	4089378	4056884
S54	9256446	7562304	7562304	7550183
S55	7548190	4812395	4812395	4796273
S56	5805697	4389842	4389842	4379621
S57	7100023	4510704	4510704	4490751
S58	7064734	5596868	5596868	5586319
S59	6502266	4424269	4424269	4406752
S60	5726943	4609537	4609537	4587797
S61	7380351	5219891	5219891	5200302
S62	6850667	4832623	4832623	4731184
S63	6703411	4802734	4802734	4787396
S64	7078914	4939802	4939802	4926202
S65	6190578	4764670	4764670	4752008
S66	8981815	5610429	5610429	5583303
S67	8172120	5448361	5448361	5437913
S68	12612083	9485371	9485371	9478741
S69	5381723	4282514	4282514	4275758
S70	8113084	4763346	4763346	4745417
S71	7518569	4926206	4926206	4915509
S72	8555820	5711315	5711315	5703030
S73	9156912	5059882	5059882	5048261
S74	7555500	5685169	5685169	5680059
S75	6756233	5458127	5458127	5451840
S76	7270358	5874015	5874015	5861940
S77	8501819	4214632	4214632	4203837
S78	9786929	5331482	5331482	5321327
S79	10528466	9215680	9215680	9204809
S80	14617069	12961111	12961111	12946825
S81	5888650	4329429	4329429	4313577
S82	9076898	7722234	7722234	7715365
Total	558971477	369799698	369799698	366915231
Average	6.81673e+06	4.50975e+06	4.50975e+06	4.47458e+06
