# Supplementary material for: Impact of interspecies colostrum and milk replacement on circulating sncRNA dynamics of neonatal goat kids
Source: RNA Biol. 2026 Jun 26;23(1):1–21. doi: 10.1080/15476286.2026.2692293 (PMC13313187; doi:10.1080/15476286.2026.2692293)
Supplement: Supplemental Material [file KRNB_A_2692293_SM4394.zip › Supplemental Table ST3 - sncRNA annotation sequences.xlsx]

## Sheet: lncRNA
ID	Type	Description	Annotation	Length	Sequence
URS000062303C_9925	lncRNA	Capra hircus (Goat) sRNA (ENSCHIG00000002900.1)	chi-lncRNA-1	121	CCAGCAGTCCCTTTTTTTCCAGACAAAGGGTTGTGAGCCCGCCTGGGGATGAGGCCTCGTGTGGTGGAAGCTGCACTTAGCTTCGCGGGGCTGACAGCTTTGGCCCAGGGCGGTATGTAAG
URS00006259B7_9925	lncRNA	Capra hircus (Goat) sRNA (ENSCHIG00000008746.1)	chi-lncRNA-2	109	AAGGAAGGAGAGGCTGTTTCTACAGGTGTCAGAGAAAAATCGATACGGAGCCACGGATTATTGAATCCCGTAGAACCATGGAGGCTTGGCAGTGAAATTCTTCCAAAGG
URS0000626285_9925	lncRNA	Capra hircus (Goat) sRNA (ENSCHIG00000006495.1)	chi-lncRNA-3	61	CTCAATAAAACTTTTCCAAGGCTGGGTAGTAAAAGGCACCTTTGGTTACCTGAATGGACAG
URS000063277F_9925	lncRNA	Capra hircus (Goat) sRNA (ENSCHIG00000006278.1)	chi-lncRNA-4	69	TATTGGAGAGTAATTTCTCTCTCCTTAATCACTTTACTATCACGGATGAGGATAGGTGGTTGCAGAAAC
URS000063BDFC_9925	lncRNA	Capra hircus (Goat) sRNA (ENSCHIG00000006443.1)	chi-lncRNA-5	58	GACCTGTTTGCCTGGACCCATCAACAGCTGGGAGACTAATCAACCACACTGAAAATGT
URS000063E095_9925	lncRNA	Capra hircus (Goat) sRNA (ENSCHIG00000003144.1)	chi-lncRNA-6	80	ATTATGTTCCAATGCATTATATGTTCAATCAAAGAAGTTAGCTTGTTCTCCAGAACTGGCTCTCTCCTAAAGGTCAAAAC
URS0000646480_9925	lncRNA	Capra hircus (Goat) sRNA (ENSCHIG00000006561.1)	chi-lncRNA-7	377	CAGAGCCCGCCAGCCGCTAAGCCAGGGCCACACCTGGGGGTGATTTTATGCCTCACCTCCAGTAGGCACCTTGGTCTCTTTGGGCTAATCTCTGGCTCCTCTGCACTAACTCTTGCTCCCACCCAGCTAATCCTTGCCTCGCCCTGGCTGCCCCAGGGGCTGACCATTAACAGCCAGCCCATCTTGGGGGGCTCCAGGCTCCTGGCCTGGCTCTGACCTGCTCTTAATTAACCTCTCCTTCACCTGACTAACTCCTGCCCCCTGATCTGTTCCTCTCAGCAGAAACTAACGGCTTGTGGATTTCTTTCTGACTAACAACAGGTCTAACACTCCTCGTCACTATTACTATTAACAGCTTGGATGTCGGCATGGCTGGG
URS000064D7DB_9925	lncRNA	Capra hircus (Goat) sRNA (ENSCHIG00000006713.1)	chi-lncRNA-8	115	AAACATGCCTTTGAATCTGAAAGCCAGGACTTTTGCAAAATAATTCAAAAAGTTTGTTGAACCTTAAACCTTTCCTGATGATTCCTTCCTTCTGAAGTTAACTCGTTAAAGTTGC
URS000064F5DA_9925	lncRNA	Capra hircus (Goat) sRNA (ENSCHIG00000006205.1)	chi-lncRNA-9	137	ATCGCCAGTACCTACTGCAACATCTTTTCTCCCTACACAGCGACTCCAGCTTGGGAGGGCAGGGCCAGGGTTGTCACAGCTTCCCCTGTGGTGTCTGCCTGCCAAGCACAGCTCTGGAGTTAGCCCTGGGTGTGAGG
URS00006515F5_9925	lncRNA	Capra hircus (Goat) sRNA (ENSCHIG00000011657.1)	chi-lncRNA-10	126	ACCTCAAAAGAATAGGCCTGTTGCTTTACAGTGTTAGTGACCCATTCCCTTTGACGATTCCTAGGTGGAGATGGGGCATGAGGATCCTCCAGGGGAAAGATTCACTACCACTGAGCAACAACTCTA
URS0000653160_9925	lncRNA	Capra hircus (Goat) sRNA (ENSCHIG00000007651.1)	chi-lncRNA-11	122	ACTAGAGCCAAATCTAATCTCAAAAAATTAGGATACTAATTTTTCTCCTTTTTGCTAATACTCAATGAGAAACAACACTTAGCATAAAACTTTTTCCATGAATAAGGGCTAGTAATATCCAC
URS000065BC58_9925	lncRNA	Capra hircus (Goat) sRNA (ENSCHIG00000006421.1)	chi-lncRNA-12	71	ACTGAGATCCCTGTTATTACGTCCAGATCACACTTTGAGAATTCAATGGGAGGATTAATTCCTCCTAATCC
URS000066403E_9925	lncRNA	Capra hircus (Goat) sRNA (ENSCHIG00000001813.1)	chi-lncRNA-13	107	TTTATTTTATTCTACAACATGAAGGTAACTGCAAACATATTGTTCAAAGAAAATAAAAGGTACTTTTCAGGCTTTAGTCTGCAATAACTTAAAGGAAAGGACCCAGA
URS0000667B4F_9925	lncRNA	Capra hircus (Goat) sRNA (ENSCHIG00000008625.1)	chi-lncRNA-14	76	AAAGCATTATTTACAAACAGCATTTAACTCCTTGCAGTACACCTCTCAAACGACATCTTCATCAAGTAGGTAAGAT
URS000066867F_9925	lncRNA	Capra hircus (Goat) sRNA (ENSCHIG00000000601.1)	chi-lncRNA-15	85	TGGTGCTGTGCTCTGACTTACTAACCCAGTCCCTACTAACCCTCTTTTCTCTTCTTACTAACCCCAGCCCTGCCGAGCTCTGGGC
URS000068D6C8_9925	lncRNA	Capra hircus (Goat) sRNA (ENSCHIG00000003222.1)	chi-lncRNA-17	99	TGTCTCTTAAGTTGATCTTATCTGGTTAATGGGTTATTCAGCTCCCTTGCTTCTCCCCAAAAATGAGCCTGAAGAGGAAGGGAAGACACCAGTGGCTTT
URS000069115D_9925	lncRNA	Capra hircus (Goat) sRNA (ENSCHIG00000003156.1)	chi-lncRNA-18	96	GTCACTCGGTGTTCTCACCGAAAGCACGTAATCGCCGGTGTAACTCATGTTGGCTGGGGGGCCTCCCGGCGCGCGGCGAGGCTGGGTGCTACCCCG
URS00006A247C_9925	lncRNA	Capra hircus (Goat) sRNA (ENSCHIG00000006460.1)	chi-lncRNA-19	105	ATGGTCTGAAAGGAAGGGTCCCTTTGGGAACTTCTCAGGAGGGAGACCTGGGCCAAGGGCTCGACCAGCATCTCCCTGGCAATTCCAAGGCCCAGGGTGGGCTTC
URS00006A961C_9925	lncRNA	Capra hircus (Goat) sRNA (ENSCHIG00000001860.1)	chi-lncRNA-20	61	CACTGAGTATCTCCAGGAAAAATGGGTTCCATAAGAAGTGGCATCCTCCTGGAATTGAAAG
URS00006B4E0E_9925	lncRNA	Capra hircus (Goat) sRNA (ENSCHIG00000004944.1)	chi-lncRNA-22	85	AAATCAAAATCCGACCCCAGTATTAGCCACGGGGTAGGTGTTCCTCTTGAGGAAGGCAGGGATTCCTCTTCTGCCAACAGTTGGC
URS00006B9711_9925	lncRNA	Capra hircus (Goat) sRNA (ENSCHIG00000000793.1)	chi-lncRNA-23	129	ACGGTGACGCCGGGAAAACAGAATGGCGACTAGTTTGGGAGGAAAGAAAACCCTTAGGGAAATGCCCAGATTCCGGTCGGAGAATCCTGGCGCCGAGTGTGGAGGGTAGGGAGTGAGGAAGGTTTGGAT
URS00006BB01F_9925	lncRNA	Capra hircus (Goat) sRNA (ENSCHIG00000003477.1)	chi-lncRNA-24	140	AAGACTTCACAATGGTTTGATAACCATGTGCAGGATGCTGACTTGAGCCTCTTCCAATTCTCTAGTAACCTCACTGGCCAGGCAGGGCTCAATATACCTCTTCACCTGTGGCATGGTTTCTGATCAAGTTTGGTGTCACC
URS00006CBA07_9925	lncRNA	Capra hircus (Goat) sRNA (ENSCHIG00000003175.1)	chi-lncRNA-25	69	CAAGCCTGACAGGTTTCTCCGGGAAAGTGACCATCCATGGAATGAATGAAATGTTCCCTTTCTATTCCT
URS00006DA613_9925	lncRNA	Capra hircus (Goat) sRNA (ENSCHIG00000004936.1)	chi-lncRNA-26	109	CGCGGGTCCAAGCCTGTAGCCCCAAATCGGATAATCTCTGCAGCTGATAACAAGCAAAAGAGAAGCCAGGCAACAGCCATATTAAAGAAGAAAACAATCAACTCTGAGG
URS00006DD98B_9925	lncRNA	Capra hircus (Goat) sRNA (ENSCHIG00000001978.1)	chi-lncRNA-27	78	GATATTAAACGGCATGGGGTCTAAGTTTTGGAGTATATATTTTTTGATATTGCAATTAAAGTAAAATTAAAAAGAAAA
URS00006DE593_9925	lncRNA	Capra hircus (Goat) sRNA (ENSCHIG00000006456.1)	chi-lncRNA-28	179	TTCCTTTTATCGTCAACCCGGAGCCCCATGGCAGCTAATGTGAGAGGCCAAAAATGTTTTGGAGCAAGAAAAACAAAGGCAGGAAGTGGCGGCAGCCTGACGGTGCGTGTGTGTCTGCGGAGAAGGGAGGGAGCCATTTCAATCTCTTCTTGTTTTTCCAAACTTCAAGGTCTAGGCAG
URS00006E1CAA_9925	lncRNA	Capra hircus (Goat) sRNA (ENSCHIG00000003112.1)	chi-lncRNA-30	106	GGTGTTCCTAGGTTTGGAAACATAAATCCTAGGGGAAGTGAGCTGAAGAACATTTTATGCATCACTCATCCTATTATGAGCCCTGTGCTGCTCCATCTCTACAAGG
URS00006F95F3_9925	lncRNA	Capra hircus (Goat) sRNA (ENSCHIG00000003133.1)	chi-lncRNA-31	67	AAGCCCCCCTGTCCACCAGCCGCCACGACCTGAAACCAAAATTGACCGGGATGAATGCCTGGCTCCC
URS00006FF0ED_9925	lncRNA	Capra hircus (Goat) sRNA (ENSCHIG00000006123.1)	chi-lncRNA-32	193	CTGCCTTAGACAAAGGAGGCACTCGGAGCCCCACCACACCTCAAACCATGCTTTGAAGGATCTGCCAAGCTCACTTTTAATCATGAGGAAGGAATTACCCACATGGAGTCAGCAGAAAATGAGAAAGTGGAGCTCGTGCTGCGAATAATTCCAGCAAGTGCCAAGGGGCTAGTTGAGGAATGGTTTCATGAGG
URS000070D385_9925	lncRNA	Capra hircus (Goat) sRNA (ENSCHIG00000006492.1)	chi-lncRNA-33	99	TGGGTGGACATGTTCCTTGGCTTTCAGAATAAGATCCTTTGTGAGAACGCAGTCCATTAAATACAAAATTTCCTTCATCTTGGATGCTGGTGCTTCTGG
URS0000725A88_9925	lncRNA	Capra hircus (Goat) sRNA (ENSCHIG00000001567.1)	chi-lncRNA-35	69	GAGATAGATGTACGTGGCCAGCTCGCTGGTCTTGTTAACAAGCCTCGTCATAAAGATGGAGATGATAAG
URS00007294CE_9925	lncRNA	Capra hircus (Goat) sRNA (ENSCHIG00000002868.1)	chi-lncRNA-36	76	CTTAATCTTCTTTTCTAATGGGGAGTGGGAACCTACTGCAATCCGAGGGTCTTGAATATTTTTGGCCCAGGCCAAT
URS000072AE6B_9925	lncRNA	Capra hircus (Goat) sRNA (ENSCHIG00000004605.1)	chi-lncRNA-37	54	TAGTTCAACAAATCACTCCTGTTTATGTGGCCTCAAGGAATGTGGCCTTGATCT
URS000072EE4A_9925	lncRNA	Capra hircus (Goat) sRNA (ENSCHIG00000003801.1)	chi-lncRNA-38	90	CTGAGTTAGCACCAAACTCAATCCATACTCCAAGTAACAGATTTAAGATGCTCAATACTGGAATTATTTGGCATCAACTTAAACTTGAAT
URS0000A7A2D7_9925	lncRNA	Capra hircus (Goat) sRNA (ENSCHIG00000006739.1)	chi-lncRNA-39	63	GTAAAAGTTTCGTTTGATCTGAACACTATTCAAATAAAATATTTGGATGAGGAAAATGAAGAG
URS0000A7A93E_9925	lncRNA	Capra hircus (Goat) sRNA (ENSCHIG00000003276.1)	chi-lncRNA-40	92	AGACGCTACAGAATGAATCTTGGCGGAGGGGTCCCTGCTGGGGCTCCAAGGGAACCACGTGTCGACAGGCAGAACCTTCAGCTTCCTGACGT
URS0000A868CB_9925	lncRNA	Capra hircus (Goat) sRNA (ENSCHIG00000003489.1)	chi-lncRNA-41	124	TGACCCCACAACGCCAGCCGGCCTCGTGGCGGCCCAGGCCTGGCCGCCATACGCCCGCCCACCAACCGCTCCTAACCACCCCAGCGGCACAACCTCTTAGGGCGTTCCAACGCGGCGCCCCCTA
URS0000A9BCD3_9925	lncRNA	Capra hircus (Goat) sRNA (ENSCHIG00000002930.1)	chi-lncRNA-43	196	GGGGAGGAAGGTGTGGGAGCTGGTTTGCCGGGGCCACCCAGTGTGGGCTCAGGAAGGGAAGGAATGTGACCGAGGCCGGGTGTGGCTGAGGAGAGTGCAGCCAGTTGTGGGTTTTTCCTGGGGCCGAGATAGACGTGAGCAGAGATGGAGGCCCCTCTCTCTCTGCCCCCACCACACACACTAGGACCTTTCTTCA
URS0000AA05B8_9925	lncRNA	Capra hircus (Goat) sRNA (ENSCHIG00000003218.1)	chi-lncRNA-44	127	CTATAAAAGATGTAACAGATGCAAACTGTAACACAAGGGCCATTAACCCTTTCTCTGCCGAGTACACTCGGTCCCCACGCCCCGCACCTATTGTCTCCTGTGCTAGAAGCTTTGCGAAAACCTGGAA
URS0000AA410D_9925	lncRNA	Capra hircus (Goat) sRNA (ENSCHIG00000000657.1)	chi-lncRNA-45	96	CTGAGAAGACCCACTCTTCTGCTGCATAGGCACTCACATGGAAAATCTGGTAGACTCTATAAAACACTTTTCAAAGATATTCTCCACAGTTCAGCC
URS0000AA4670_9925	lncRNA	Capra hircus (Goat) sRNA (ENSCHIG00000001954.1)	chi-lncRNA-46	237	CTTACCATGTGCTAAGTAGTCACTGGGCTCCGAGCGAGACTGATGGGTTAATATACGCGAGGGGGGTAGAGGGAGGACATAGGGACCAGGACCTTAGTGAGGCCCCAGAAAGCTCACAGGAGGGGCCTCCGATCCTGCCTGGGGAGGGAGGGGTTAGAGAAGGATTCCTGGAAGAAGGAGGACCTAAGCTGAGTGTTTCTATTTTTAATTTTTATTGGTTTCCTAAAACATAAAAGT
URS0000AA471A_9925	lncRNA	Capra hircus (Goat) sRNA (ENSCHIG00000009905.1)	chi-lncRNA-47	229	ACAGCTTTGGACAAAAGTCTATAGCCAGTGCATTTGAAACTCCCCTTGCACAAGGACTGACTGTAGCTGGGGAAAGACAGTTTACTCATTTGCTCTCTCCTTTCATACAGTCAGCTGGCCCTCTTCTCAGGTGTAGATCACCTATTATCATTTCACCTGTTTTGATTCTCTGATGAGGCAAGTCCCAGGACTTATCAGCAGGGATAGGCCTCATTGCCAAGACAGCTCT
URS0000AA6511_9925	lncRNA	Capra hircus (Goat) sRNA (ENSCHIG00000002893.1)	chi-lncRNA-48	129	GATGAGAGGAAAAATAGCCTCATTCTGAATCAATGAAAAAACTTCTGTCTTCTTGCCAGCGGATATATGTTATCTGCACTTACAGAATTGAAAGTGTACCTCAAAGGAGCATTCTCTTGGGAAGAAAGG
URS0000D5E889_9925	lncRNA	Capra hircus (Goat) lncRNA (ENSCHIG00000004637.1)	chi-lncRNA-55	186	GGAGACAGATACAATTCCATGCTTGTGATTGAATGAGGCAGAGGAAAGCCCAAATGTGATGTTAAACACACAGAGGAGACCCCACATGGGTTACTCACACAGACGCTGCCAAAGGTCCTGCTGTTTCACACTGTGCAGAGTGAATAAACTATGGCATAAAACTATGGCAACCCCCTTGAGGTATGT
URS0000D5E898_9925	lncRNA	Capra hircus (Goat) lncRNA (ENSCHIG00000007357.1)	chi-lncRNA-57	876	GGTTAGTGCCACAGTGAGCCCTTCCCCCAAGAGAGCGGCTGTCGATGAGCTGCCGTTAGTGGGGCTATTCAGTCAACATTAAGAGAAGTGTTGGTCCTTAGATGGAGAATGAGGAATTGAAGTTAATCTCGGTCCATTAACAATTTTCAGGGCACTACAAATCAACTGCCCTGGCTTGGATGTACTTATAAGGAATTGGTGTCCTAAAGTGTTCTGAAAAGAAGCAGCTGCTTGCAAAATGAATTAAAGAAATTTTACAGGAGTAATGATCTAACAGAGGATGGAAGAAGTCACTAGAATTAAGAAACCATCCAGTTACCAGCAGTCATGCCACTCATTATCAGCCAACCTGGATTTAGCCAGGCTAGTTGTCTCTACAGAGATTCTGAAAAAGAAAAC…
URS0000D5E899_9925	lncRNA	Capra hircus (Goat) lncRNA (ENSCHIG00000007442.1)	chi-lncRNA-58	460	CTAAAGAGCTGGGGTAGGTTTCCTAAGGTATTCATTGTTGTCTCTTGTTCCACAGGAGTCTTTTCAATGAACTAGAGAAAGGAAAGCACATCTTCCCATTTAGAAGTCCACATTCCCATGGGCGGAATATTTTACAGGATCCCTCCAATAGAGCAACAGAAGTGTGCTGCCTAAGAGACTGGGTCAACAGCCTGGTCTGAGCAACCAAAGGTTACAGAGAGCAGCAGTAGCAGCAGCAACAGCAGCCAAGGGCCAGGCAGCTGTCAGGATCCTTATCCTGGGCACGGGCAGGCACCAGCTTGGAGGGGATGCCTCACATGGCCACTTTTGGTGTCAGCAGCAATGGAGACATCAGCCCAGGAAGAACAGGTGAGGAACAAAGTGGCAGGTGCCACACAT…
URS0000D5E8AA_9925	lncRNA	Capra hircus (Goat) lncRNA (ENSCHIG00000008248.1)	chi-lncRNA-62	547	GTTTGGTTTCAGAGCCAACTCTTAACCAGAATCTTCTCCTGGTTCAGCTCCTAGAATGTGGTTTGGAACAGAACAACCATCCATACATACTTACTACATGAACAAATGGAAGAAAGAAGGAGGTCTAGGAAGAAAGGATGGGATGTGAGGAGGGGAAGAAAGAAGAGTGAGGAATGTGGGAGGTGCCTGGAGGGATGTTGGGGCAGAAGCACAGAGAGGATCCAGTGGCTGGATGACCTGGCTACCGCTGACCTCCAGCCCCCACAGATGCCTGGATCCCACCCCTAGCCCCAAGCACAGGGACCACCTCACCCCTCAGGCATTCACAGAACAACACCTTGGACACAATGATACTTATGAGTTGACCATGGAGAACTATACAGATCTTGAACCAGGTCC…
URS0000D5E8B6_9925	lncRNA	Capra hircus (Goat) lncRNA (ENSCHIG00000008313.1)	chi-lncRNA-65	496	GGGAAGTAATTTATCCTTGGTAATGTTTCTTCGTTGTCTTTAAATTGTGCTTAATTTTACAAGATCTTTTTTTTTTTTTTTTTAAGTTTTCAAGCAGATTATTCTCAGTGCACAGAAGAGGATTTTACAGGATATGGTACAACTATAGGCAAAGATAAGATTAGAGATGATCAGGTGTCAATCAGCTGTACTCTCAGACCTGTATCCTGGAAGCTGTCCTATTATAGTATTTCTACATGGTTCAAACAGCAAAGCAACAGGAGTCATAACTCTGAAATGGACATGCTTTATCCAGACTTGCCATGGACTTTGAACAAGGAGACAACAATCTAGCAAGAAGTGATACTAGTTTTAGAATTGAGAGGTAATGCCCATTAGTCAAAGCAGTCACATGGTCAA…
URS0000D5E8BE_9925	lncRNA	Capra hircus (Goat) lncRNA (ENSCHIG00000003739.1)	chi-lncRNA-67	502	AAACTAAAACCCAGTTAGTTATTAAGTTACCTCAGAACTGCAGCGCACAAACCTGAGCAAGTTCTGAGGCAACTTTGGTGAGACTTTTTTCTCTAAAGCTATTAACAGGCGAGAGAGACCCAGGAAAATAGTGGGGGCCAGAAGGGAAGGAGAGAAAAGAATTCACGGTGAGCCTTCCTATTTGAAAAAGAAGCATTGTAGGCAAGCTCACACCTGAATGAGTCAAGAAAACGTTATGAAATATCGTCCTGATTCAGGCAAAATGGCAGTCAGATCGACTTGGGCTCAGATGATCTAGGCTAGGAATGCCTGAGCTTTATTTGCTGTTCATTCTCCTGGAACAAGTGGGCTACTCAAGATATGTAAGTGCTGTGCTCTTTTATTGCTTTCCCCAGAGGA…
URS0000D5E8D2_9925	lncRNA	Capra hircus (Goat) lncRNA (ENSCHIG00000003946.1)	chi-lncRNA-70	571	CAGGACTGAGCGACTTTCACTTTTTTTTTCTCTTTAACTAAAAAGGATTATCCTTGGTTTTTATTTTTTTTCCAAATCTTGGTTCTGACTCTACATACATGAGAAGAGAAAGTAATCTGAGGAAAAATAGTTGCTTTTCTCTTCCAGTAGAGTTCCATGGTTGTGAACAGTCTCAAGCCCAATCTCTGGCCTTATTCCTATGTTCTCAAGTCCTGGTTGTCTCCACAGAGTCCATTTTCTATGATATGCTGAAGTCAGTCAATTGCACTTTTTCCCTTGCCAGAAGTCACACATATTGGATACCTGGTATGCTGGGCCTACAAGCATACACCCCTAACTTTATAGGAGGAACAGTATGGTAACAACTGCAAGGTGTGATACCATCGTTCAGCAACTGAA…
URS0000D5E8D6_9925	lncRNA	Capra hircus (Goat) lncRNA (ENSCHIG00000006947.1)	chi-lncRNA-71	205	AAACAGAAATATCCAAGAAAACAACTATAGTCCCAGGTTACCTGGTTGGTAGCTGGTACAGTGGGGCCAGAGCCCACACACAAGCATTTCCCAGGACACTCTGGGAACAGTGGCATTACTTGGATGGATGGTGGCCCCACCTGCCTCTCCTCTGTCCTGTGTGTGAGTCCACACTAATGTTTGAAAAATCCCTGGAGGCCAGTTT
URS0000D5E8E9_9925	lncRNA	Capra hircus (Goat) lncRNA (ENSCHIG00000002372.1)	chi-lncRNA-74	658	AGGAAAGGAATTTTTTGATGTTTGGGGCTCTGAGACTGTCAGTTTAAAAAATGAAGGTAATATAGAAGGGCCAAAGTGACATTTATCATGCCATCTCTCCAGGCTCCTGTCTCTTTAATCAGCTAGCCTGATTTGCCCAGTAAATGATTCCTGAGAGTGTGTATGTGTGCGCGCGCGTGTGTGCCCGCGCGTGTGTGTGGTAGCTCTGTCAATCCTTGGATTAGAACCAATGATTGCAGCTCGTAGGAGGGCTGTCCAGGGCCAGATTGTACGATGTGTCTCAGTGCCAGAGTATGAGGAGAGATAATTACTGAGAAGTCACACTCTCCCATCCTTGGCTTTCTTGTGGTGTCCTTCAGCAAAACAGTGGATTTAAACCTCCTTCCTCCAGCTCGAGAG…
URS0000D5E8F6_9925	lncRNA	Capra hircus (Goat) lncRNA (ENSCHIG00000007533.1)	chi-lncRNA-76	521	TGAACATTGAGGAAATTAACTCAAACATTCTTAAGCCCAAGATTTCAACCTGTGAAAACGCCCCTGTGTCCCAGATGAGTAGGAGAGGCAGGGATACTGCAGAGAGGCTGCACTGTCTCATGCAAGATCACAACTCCAAATGGAAAATAAATGCACTGCAACCACCACAATCTGAAGTAAAAGTCAACATTTGGGAAATAAAGCCTCCTGATTTTAGTTATAAACTGTATACATCTTTGAGGCTTGCAGAAAAGCCATCAAGGACCATCATGGAAGAAGAAAGAAGAAAAATCCCTGATTTTCCAGGAAAAATGGTTCACCTTCCCAGCCTAAGGAATCCTCCCAAGAAGGCCATATCTCCTAAATTTATAACTACATTTCCACGTCTGGATTCACATA…
URS0000D5E915_9925	lncRNA	Capra hircus (Goat) lncRNA (ENSCHIG00000001222.1)	chi-lncRNA-78	348	GAGGAAGACAGCAGACTCGATGGCTTAGCTAAAGCAAGCCTGGTACTTCCCTCAAGCAGCTTGTGGATTGTAGATTCCTGCTAGGCCCTCCAGAACCAGCCCAAGGTCTCTTCCCCCAGATCTGTCTGCTCTCAGCATTTTCTCCAGAAAGTGCTGCTGTCTCCTTGCCTTCCTCTGGAGTGGAGTTGGGACTCAGGCGCTCATGATAAGACTCACCATCTCTTCCACCTAAACTGCTGGGCAAGGGAGCAAGCTCTGAAGATGAGGCACAGTCGCACCTATTCTTGTTGGCCACCTGGCTGCCACAGGTATGAAGTGACAGAGAAGGAGGAGCTCAGCTCCTATTCT
URS0000D5E91A_9925	lncRNA	Capra hircus (Goat) lncRNA (ENSCHIG00000005759.1)	chi-lncRNA-79	332	CCCCTGTCTCTTCCACCAGGTGCCATCTTAGTTTCCGACCACAAAGCTAGCCCATCTTTTTTAAGGATTCCCATTTAGGGCCCCACATATGGGATCTGATTTTTTTCCCTTGGAAAGAAGATTTCATACCAAAAAATTTAGAAACCATTAAGCCAAGGAAGTCGGATACTACTGAGCGACTGAACTGAACTGAAGCCAAGGAAGACGCCCTGCAGGTCCCTGGGGTACCTCGGAGGCCACACCAGTGCCAACAAGAGGAATTCCTGAAGGATTGGCTGAGACCTCATTTACAACCACTGGTGAGTCAACTTCTCTGCCTAATCCTGCCTTCC
URS0000D5E92B_9925	lncRNA	Capra hircus (Goat) lncRNA (ENSCHIG00000008048.1)	chi-lncRNA-84	893	GGGCTGTTGACTTTATGGATCGGAATCACCATCATGAGTGTGGGAAGTGTGACCTCAAGTTTCAGGCAAATGAATTCAATATATACCTTTCCCCAGGGTGAGAGGCTCACAAAGCAGAAGGAATGTCATTTTTCAGTCAACAGAAATAGAGCTTTTTGTCTGCAATAGTCACTTGAAACAGGAAGTACTCTTCAGAGGTTGTTGCTCTTGACCAAGACTATGGATGAAGTGGATACAAGGCTGAGCACTTCCTTTGGGAAGAAACAACATGGGGAGTGGCTTTCCTGCTCTTTGGAGGTTTCCATCTGCAGGCATGAAGGCACCGTTTGCCTATTTTGGTATAGCCTGCCTCCTGACTTCCTAACCATTATCTACCCAGGTGTCTATATTCTCTGCCAA…
URS0000D5E933_9925	lncRNA	Capra hircus (Goat) lncRNA (ENSCHIG00000005637.1)	chi-lncRNA-87	548	CACCAACAGTTATATAAATGGAAATGAGAGTAATTATGATGTCATATTTTGCTAACATAATTAGGAACAGTCAAAACTCTGGGCCAGAAAGTTAAATGCCAATGAAGAGAAAAACCACTACACCTCTTGGAAATTAGTTCACTCCTGTTGCAGACAATCAAATGGAAAAGGTAGCAAACTACAGCATCCTCTACAAGTGGCCGTGCGTTTGTGTTTTTTACTGTGCAGTATGGTGCAGAGTATGACAGTACAGTATTTTTATTTCAAGCCCAGGATGTCCAGAAGCAAATGTAAAAGCAGCGGTGATATAGCTGGAACTACTGTATTGTTCAAGATGTTGTTATTCTATGTACAACTGATCTGTGAAAGGTGCAGCAGAAAGTTTTTCTGGGTCCCCAC…
URS0000D5E939_9925	lncRNA	Capra hircus (Goat) lncRNA (ENSCHIG00000001302.1)	chi-lncRNA-88	208	CAGCATGCTGTTAAAGTCAGCCTGGATTCAAGGGAAAAGGAACTGATGCTATCTCAACAGAAGGAGTAACAGCTTGTAGCCATCTCACATCTACTGCAGTTACTACTCTCAGTATTGGCTTTATTTTTGTATATTTAGAGCAACGACTCAGGAGTCAGTGTTAAATCGAATGCTCCGAAAATCATAGTAATTCAAGAGTTGAGAGAAG
URS0000D5E949_9925	lncRNA	Capra hircus (Goat) lncRNA (ENSCHIG00000002732.1)	chi-lncRNA-93	337	CTTGCAGCTAGGTTGGGGCCATGTGACTGGCTTCTGGCTGGGAATTTGAATCAGAAATATCAAGTCTGACCCTAAAATATACTTAAGTTTTTCTTACTTTCTCTCTTTCATTCTCTACAGAACCAAAAGGACTCATGGCAGATGTAAAGGAAGGCATATCTTAGAGTTGTCACTCTAAGGAATAATCATGCAAGAAAGCCCCTCAGCCTTCATCAAACTCTGGAGGATTATAGAGGGAGTAACCACAGAGAAACAGCATAAAGCATAAATGCCAAAGGATTCAAATTGTTAATCACAAGATTGTGGAGCCAGACATTGATGTTTCTTTGTCCTGAAG
URS0000D5E94F_9925	lncRNA	Capra hircus (Goat) lncRNA (ENSCHIG00000004918.1)	chi-lncRNA-96	260	CGGGGCTCACGCCCACAGCGTTGTGGACCAGCTGCAGGGGCCTGAGCTGCCTTATTTGGTAGCAGAGCCGGCCGTGATGCTCGGCTCCGAGGTGCTTCCTGAAGTCTGCCTGGGGTCTGCGGTTCCTCACTGCTTCCCGATATTTCCTCCTTTCATCTTACACTGGAAGCAAGAAGAGCTTTGGTTATCTTTACAACTTCAAGCAAATAATCTGTCATGCGGTATATTATATAAATTTCAAAAACAAGCAATGTAGCCAC
URS0000D5E965_9925	lncRNA	Capra hircus (Goat) lncRNA (ENSCHIG00000007194.1)	chi-lncRNA-101	355	TTTCTCTATATTAAATTTTATCTTTCTAGATTTAGGCCTGAATATCCTGTAGAAGACTTTAAGTTTGGATTCTGCTACCTACTGGATATGCTGCAGTTTGCTGATAGAGATTCTTTTTGGAAACATTTGGACAGCTAACCAACAGTCTTAGGTTGGATGCAAGAAGACATCAAAACACCAGCGATGAACGTATCATGAGAGGACAGAGCGTCATCATGCAAAAAGTTACCCAGACTTTAATGGTTCCCTGATCACTTGAGCCTTCCCAGAAAATGAGGACTGCCCTCAAGGACTCTGCCTCCATTTCCAGGTACCATTTAAGCCATTAAGCCTTCTTTCTCTTGTGGTCTTTGCT
URS0000D5E96F_9925	lncRNA	Capra hircus (Goat) lncRNA (ENSCHIG00000004108.1)	chi-lncRNA-103	913	CCTGAAACTAATACAACATTGTAAACCAATGATATTTCAATTAAGTAAAACAAAGAGGACTTCCTGGAGGAAGAAGCTTTCAAGCTGGGCTACCAGTGAAGTGCAAGAGTTTACATGGAGTGAGCTGATGTTTCAGGTGACTGAAGCATTGTGTCAATGGTACTGATACACAGAAGAGCATGATGTTTTCAAGGTTCCAAGAGAAAGTTTATCCTTGGGGAAAGTAGAGACACAAAGCGAGTCTAGTGAAATTGACAAGGTTTGAAACAAGCAGGACTGTGTTAAGAATCTCTGATTTATCAATAAATAAAATCAGAGGGAAGCTATTAAAGAGAGTTGCACTTTAGATGGATGCAATAGTTGGGTACAGTGTGTAGAATAGACTGGGGAGTGTATGTA…
URS0000D5E994_9925	lncRNA	Capra hircus (Goat) lncRNA (ENSCHIG00000006927.1)	chi-lncRNA-106	893	ATAGTTGATATCAGTGAGAAATAAACTTCTTGGAAAATATTCATCCGATAGAGCACAAATTAGCACACTAGAAACAATATTATCTTTATTCTGGTTAACTCTGAGGGACTGGATTTTCTTCAAAGGGCTTATTATCTTTTGCTTTGTCGTCAACAGGATCTAATCTGATACTTCACTGGGAAAGGATGTGGACTCTTAAATCCTACAACTGTGAGCACTGCGGGAGTGACTTTATCAGCGGCAGGGCTCTGAGGTATCACTTTCAACAGAAGCATCTTGGAAAAGTTCACCGTGAAAAATATGACCAAGAAGTCCTGAGCAGGAAGCAACAGGGTCACAGTGAGTCTCCACGTGACAGGTCAACCATGGAGACACAGAAGCTACACTGGGAAAATCTAG…
URS0000D5E996_9925	lncRNA	Capra hircus (Goat) lncRNA (ENSCHIG00000000773.1)	chi-lncRNA-107	688	GTAACATTTATGGTCCTGTTTCTTTAGTTGTGAAAGTTTATATAAGCAGAATATCTAGCTTTCAAGATTACTGTGAGAACAGAATGAAATTAAATAATACTTGTGAGAGGCTTCCATGTATTTTCTACCTCAATGCAAATGTAAAATAGCATTATCAGTCATATCTGTAAGTCAGAAAGGGCCATAGCTAAAATTTAGCCACAAGGACACATGGAATCTAAGAAGATACACATTACAGGACACGAGTGCCCCTGACTTCTCATAATCAATGTCTCCTTGCTCTGAAATCCTGCAGGAGAGCAATTAGATGATGACATCGTCACACATGTTTATGCCTCAAGAAAAAGGCCTGTGCTTCAGGCTTTTGTGGAAAATATACTGCAAGAGCTTCTTATGACC…
URS0000D5E99D_9925	lncRNA	Capra hircus (Goat) lncRNA (ENSCHIG00000002197.1)	chi-lncRNA-109	248	GGAGGATACAGTTGCTGGTGACATCTTTCAGTTGAAGCCTCACTGTGGGCTTCATCACACCTGGCTGGAAAAAGATGGAAAACTCACAGACTTCCAGATTGGATCCGAACACTCTCAGGAACAAGCCTGCAATGCCCGAAGAAGAGGCCTGTGAGCCTGACACAGCCAGGCATGACCCAACGCTGGACAATCTCACCGTCGTTGATCTGGGAAGAAACTCCAGACAGGACTTCTTGAGCAGAGGATAA
URS0000D5E9A0_9925	lncRNA	Capra hircus (Goat) lncRNA (ENSCHIG00000000554.1)	chi-lncRNA-110	327	AAGGACCAGCATAATGGGAACTTCACTTGGGAACACATCCCTTGGGAACACATCCCTATGACCATTAAAATTCACGAGGCCAACCTGGTGGAATTGGAGGCTCAGAGAAAGGATGAAGAGAGACACCATGGAAGAAGTAACTGAAGAAATGAAGAAATTCACAACACAAGAAATGTGTTGTGCTGGATAGACCCACTTCTGGATCCTCTGGCTGGTTCTCTACAAAGGGATCAATAAAAATGGTGAGTATAGTCTGAGTAATGGTTAAAAAAGATATGGTACATATATACAGTGGAATATAACTCAGCCATAAAAGAACAAGATAAA
URS0000D5E9A4_9925	lncRNA	Capra hircus (Goat) lncRNA (ENSCHIG00000007373.1)	chi-lncRNA-112	871	GCGGGTTCGGTTTTCAGCACCAAATGCTCCTGGATCCATAATAAGCAACCACAAATACAGACAACAAATGACTGTGTTTATCATTGTCTCTTCTTGGGTAAAGAATTGCTCTTTAGTAAACACTCATTACACACTTGCAGCATTCAACAGGAAAGTGGCTCAGAAATGTGAGCAGAGATAAAGGACGCTTAACCCTCCATCTCCCAGAGCTGAGGACCAGCGTGGGTTCCAACTGCAGCTCAAATAGAACTGGAGTGAGGATGCCTGCTTCGAACGCATGAAAAGCTATCAAGAAGAAGGCATCACAGCTTTCTGGAGGAGACAGTACCTGATGCAGCATTTTCCGAGATCAGAGTCACCCTGTTGCACTGTGCCTGCAGGCCAGTCTTTAGGGTCTGG…
URS0000D5E9B8_9925	lncRNA	Capra hircus (Goat) lncRNA (ENSCHIG00000003832.1)	chi-lncRNA-115	747	AGTACATTTAGACAAGTGTCTTGCTTCATCATACAGTTGGTCTGTGTAAATTCCTATGGTTCTAACTATTACTCCCATTTCAAAAATGTCATTTTTTGAGAATTACACAGTATGTACACCATTTTAAGTGCCTGTTAATATTAATATTCCCACAAGGGAAGGGGGACATCATTTCTTGGATAACAGCTTGGTAAATTCTTGAAAAACTGATTATATGGTATCCATTATCCCAACATCTTGTATTAGTTAATACCCCTCCCCTCCTGTGAAGGCAGAACAGGGCTTCATTTTGAGTCATGATTATGGAGTTTTTCTTCTGCATGGGCATGCAAAAATATCAAAAGCAACTAAAGGAGCTGAAAGAATACGAAAAGCCTGCTATAGCAAGATTTAGCTGAG…
URS0000D5E9D2_9925	lncRNA	Capra hircus (Goat) lncRNA (ENSCHIG00000006130.1)	chi-lncRNA-120	884	CCTCTACTCTGCAAAAACAAAAGCTTATTTATTTGAGGAAGTCACATGTTTTCCATAAAAATGAACTTACGCATGAAAAAGACAACTTCCAAAAAATCATCCTTCTATAATCTTGGCTTTGTTTTTTGTATATGTTGGTTGTTTTAAAATTTTTCTTTGAAAGTCACACACTTAGAAGTCTTATGAAAATCAAAATGTCAACATTGTCACATTGATCATCTTACAGTTCTCGTGATTGCCATTAACAACAGTGTTTATGAAGTACACAACTGCCCACAGTTTTCAATGGAGCGCAATCTCTGGTGACTTTTTTCCAAATAAAGTGTTGCCACATACACTCTATTTAGTTCTCGAGATAATACTTTGAGGTATTCCTCTCTTACAGGTAAAGCAAGTAGT…
URS0000D5E9F3_9925	lncRNA	Capra hircus (Goat) lncRNA (ENSCHIG00000007115.1)	chi-lncRNA-126	369	TAGCTGCTCCTCTGGGACTGGGGTGATGCCCAGGGTGGTTGATGACACCACAAAGGATGATGACCCCTGTGCCAGGTCTCTAGGGTGATGATGGTTTGGAGAGAGGCTGTGATTATAGACAGGCTAATGGGAAACGGTTAATAAGATGATGACCTCACAATCCCAAATCATGACACATTAAAGGAGGACCATCATGAAAAACAGGTTGTCATCAACAGTATTTGCTGTAGCCATGATCAAGCTTCATGCATGTGCATTTTTTATTATGCTAAGAAGTACCATGATTTTCTTCAGAGTCCTGTGAACAGATTTGGGTGTGGCTTTTCCAACAAGGACCATAACAGGAGTGAAGAACATCCCTCCAGCTAA
URS0000D5EA2F_9925	lncRNA	Capra hircus (Goat) lncRNA (ENSCHIG00000006132.1)	chi-lncRNA-133	180	GTACAAGTCCATGCACAGAAGCTGTTGCATATTTCCCATGTACCAGAGGTCAAACCTTGAGAGATGAGCCCCATGGGCACAGAACTTTTCAAATTCTGGATTAGAGTGAAGATTGCTGCCATGTCCTGCCATCTGTCCATCTGTTACACAAGGAAGTGTCAATATTTATTTAGCTTTTAA
URS0000D5EA62_9925	lncRNA	Capra hircus (Goat) lncRNA (ENSCHIG00000008316.1)	chi-lncRNA-141	309	ATGTCCACTGCTGACAGTTCTCTGTTTATTGTATTCTCATAGACCCAGGGTGATAGAGGAGCTGCCAGCTTGAATGTTGCCCGTCACTGTATCAGAGTGAAAAAAATTTTTGGAGAGTTTCACTTTAGTAATTAAATGCTGCAGCCTGGAAGCGACACATCCCATTTCTGCTACAACCTGTTGGCTCCATGCAAGTATAAGGGAACCAAAGCCATAGAATCTTATCATATACTCATAAGTGGAGAGAAACAGAAAGGAAAATTTGGACCCTTTGGCTGTTCACAGCAAGCAGAATTGGATCCTGTATAA
URS0000D5EA7E_9925	lncRNA	Capra hircus (Goat) lncRNA (ENSCHIG00000006259.1)	chi-lncRNA-144	327	CTGGTGTGCCTTGTCATGTGTGTGCTTCCGGAGGTGGCTGTGCTTCTGTATACAGTCCAGTTCTGTATAGAGTTCAGTAATACAGGATCTTTATTCCAAACCCAGGATATTCAGAAGCAGGTGTAAAAGCAGCAGTGATGTTGCTGATACTTTTCAAGACAAGTTTCTCTTCCGACCTTTTCCTGAATTTGAGAGTGCTTACCATGGAAAGAGACCAGAGCAAAGTAAGAGGGTTCCTTTTTTTTTTTTTTTTTTTTTTTTGGCTTCACTCTTTGGCTTTTGCTATTTATACCTATTATTCCCAAGAATTTATGGGCTTAATCAGAA
URS0000D5EA80_9925	lncRNA	Capra hircus (Goat) lncRNA (ENSCHIG00000000622.1)	chi-lncRNA-145	632	AGAAAGACAGTGAAAAACATATGTATGAATACATACTATGCGAGTAGACTGAGAAGACTTTTGAGCTCTTTCAGACTCAGTAGGACACAGCTGTACTGATGTTCATCTCAATTAATAGAGTGAAGAAGCTTTATCTTTATTCAGTGCGAAGCAGCTGCCAAGAGACATGGCCTTTGAGAGAGAGGAAATAATGGGAAAGTTAACATATGTCATCAAAGGAGAATCACTTCCTGCTACCCTCAGCTCAGTCTCAATCACCCCAAATATCAGGTATTTATGACCTGCTTCTCATAGTCCCAAGTTTGTTTGGCTTCTATTTACTTCCTCACTTCAAGATACTTAATTTTGCGTGTTGGCTTCGTGACCCACTTTGGACACCTTACTTTGGCTCTCCACTAC…
URS0000D5EA8F_9925	lncRNA	Capra hircus (Goat) lncRNA (ENSCHIG00000004569.1)	chi-lncRNA-148	417	ATTTGTGCGGATGCGGATGTCTGCTCACTGGCTCCCTCCACACCAAAGCACAGTGCCCTGCAGGAGCCCCGAGGGGAGGAGTGCGTGCTGCAGAGGAGGACCAGTTCCGTATGTTTTTCTGAGAACTTTGCAGGAGAAGTCAATGCTTAGCTCTGAAGGGCGGACCTGGAAAGGCCTTGAAGGTGGAGAAAGAAAAGCAGAGGACACAGTGGCCTAAGACTTGGCCCAGGCAGCTGCGAGCTGGATCTTAATTCTCCGACCAGGGATTAATCCTGCACCCCATCCTGTGGAAGCATGGAGTCTTGGATCGCCAGAGAAGTCCACTCAGTCATTTGAAGCTGAGTGAGTTTCTACAGCAGCCTCCTCTCTCCTCCACCCTTTCCCATGGGCAATCCCTTC…
URS0000D5EAA2_9925	lncRNA	Capra hircus (Goat) lncRNA (ENSCHIG00000000642.1)	chi-lncRNA-153	620	TCTCAGGCCAAGGAGGCAGAATGAGAGTGAAGGTTCAAATTTGTCACTTCCCAATAACTGGCCCACAGACATGTTTGTACAAGCCTTTCTGTCATCTCTAAGATGGGATACTGATCTGACTCAAAGCAAATGCTCAGTCAATGTGCTCAATAAATTATTACTGTTGTTGTTACTAAAAGACAGTCACGAAAAGGAACCAAAGCATGAGCTTCTGAATGGCAGGTCAAGGGAAGAAGGCACAGAAGTTCAGAGCTCACAGTGCTGAGGCGCCCAGGGCATTATCAGGAGCCAACATTCTCCTGTTTTAGAGGGAAATCTCATAAATCACACTTCGCTGACAGGAGACGATTTGGAGAGAGCAGAGAAACCTCCCTCAGTTCACACAAGCAGCTGGAGCCT…
URS0000D5EAA5_9925	lncRNA	Capra hircus (Goat) lncRNA (ENSCHIG00000001654.1)	chi-lncRNA-155	555	CTCTGTCTTTGAAACAACCATTTGTAGAACCCAGCCACCAAACTGTGAGAAGCCAAGCTACGGGGACAGGCCATTGTAGGCACCTCAGTGGACAGTTGCTGCTGAGCTCCTGGCTGACAACCTTCATCAACTCTCAGCCATTAGATTGACCATGTCATATGTCCCTCCAATTTGGGCCTTCAAATGACTGGTCCCAGTCATCATCGGATGGCAGCTAAATGAAAGATTCTGCTCTATATCCAGTGCTCAGAGTAGTGACAAAGTTGTCACAGGCTAACAGAAGCTCTTTTGTGACCCAAAATAACAAAGGAACACTGCAGAGTCTCAAATTGGAAATGGAAAACAGAGAGAGACTTCTGTGAATCTACTAAGGAAAATTGAATCTTGCATCAAGAGAAT…
URS0000D5EAB5_9925	lncRNA	Capra hircus (Goat) lncRNA (ENSCHIG00000002485.1)	chi-lncRNA-156	231	ATTTCTATTTTATTATTTTATGCTTTTTGCTTCTCAGGATATATCTCAATGAAGAGCAAAGATGATAAAGTTCCCAGTTTAATAGAACTGTAAATAAAATGTTACTAGCTCCTGTAGAACACTGTCCTCGAATGCATCCTACGACTATTTTAGAACATGCTTTGAATAGTCCCAGTAGGCTACCTGAGCAGGAATTTATTCTTACTTGACAGCAGGTCCATGCCATTAATA
URS0000D5EAC2_9925	lncRNA	Capra hircus (Goat) lncRNA (ENSCHIG00000006859.1)	chi-lncRNA-157	161	CAAACTAAGTCACAAGAATATTTGAGGATTTTCAAAAGTGAAGTATCTACGCATAACAAGTCTATGAAGAGACCTGTGAGTTCCACGTGAGTTTGAAGAATGACAATCGATGTAGGTTCTACCCTTCAGATCTCTGACCAGAAAGCTGGGAGGCCCAAGAG
URS0000D5EAEF_9925	lncRNA	Capra hircus (Goat) lncRNA (ENSCHIG00000005325.1)	chi-lncRNA-161	294	CAAGTGCCCTCCTCCCTGCCAGGCACAGGCCAGCCACTGCCGCTCCTCCTCCGAATGTCTCCAAGTTGGGAAAGTCAGCCCAGCATCTGAGTCAGAGGGAAGAGCTGGAACCACTGCTTGCAGATGAAAGAACTGGGACACACAGTGTCCACTACTTTAAAAGAACTGGAGACACAGGGGCATCTCCCTGCCTGGCAGGAGTATTGCGAGGATGAGAGCAGGATTGTAGGCCTGCTTTTCCACATGAAGAAGAAACAGGGAAAGAACATAATTTTCCCAGGGTCCCACAGAAAC
URS0000D5EB00_9925	lncRNA	Capra hircus (Goat) sRNA (ENSCHIG00000006170.1)	chi-lncRNA-162	155	CTTCCCAACCATCTCACAAGGACATCCAGGGCAATGAGGCTTCATTCTGGTTTGCTGATAAACCCACTGGGCATGATGCCTCAGGATAAGTGACAAGTAGGTCTTACTTGTTACTTGTTGCTCTTGACCAGTGACAACATTTCTAGCTGCCCAAG
URS0000D5EB1A_9925	lncRNA	Capra hircus (Goat) lncRNA (ENSCHIG00000002844.1)	chi-lncRNA-169	793	GTAACTATACGAGACTGATGCTAAAGATTAATAGCTTCTCCCAGAATTTGGAAGAAGTGAAAAAGGATTTTCGCCTATAGGCTCCAGATGGAGCAGGTCCTGCTGACAACTCAGTTCAGACTTCCGGCCTCCACACCGTGAGTCAATACACTTCTGCTGGTTTAACCCACCCACTGTGTGTTAATTCATTTTAGCAGCCCAAGCAAAGTAATGTAGGTTTGTTTAGGGAGAGCCTTACTGTTCTGCATTAATGAGCTGGAATCTCCTAAACCTTTGAACCTGCTAAAGATCACAAATCCTATTATCAGACTTGAAAACCTTTTAAGATGAATAATTACCTGCTTCCATTTTATTCGGTTTTTCCCTCATAACTGGACATTTTTTCTTATGCTGCAGGAG…
URS0000D5EB1C_9925	lncRNA	Capra hircus (Goat) lncRNA (ENSCHIG00000002326.1)	chi-lncRNA-170	443	AACATTTCGAGTAATTACGAGCGTGCAATTGGAAGACCTTGGGCAAGTCCCTACTCTTCTCGGACCCTCGGTCTTTTCTTCTCTGCAATGGGTATGAGAACCTTTAACCTGCGGGATTATGGTTTGGCTCACACCCATCACAACTGTGGCTTATGGAGTGCCTCCTGTGTGCAGAGGACTGTTTGTCATCTCCTCTTCCCTCCCAGGAGGGGAGGTTGGGCACAGGCTGTCCCCTCAACCCAGGAGAGGACAGTTGGAGACGTGGCTGGAGATGCCGCTGCGGGAGGGAAGGAAGTAGGGGGGGCTGGGCAGGCTGGACTGACGCAGCTGTGATGTCAGCGACAGGCCGCAGGCGGTGGCCAGCCCAGTGCGAACGACAGCCATCCCCCGGGCCTGGCC…
URS0000D5EB29_9925	lncRNA	Capra hircus (Goat) lncRNA (ENSCHIG00000001440.1)	chi-lncRNA-173	294	ATGCCCCAGGGCCCACGCGAGCCGCTGTCAGCTCAGTCGGATCGCAGGTGCAGGACCGGCCAGACGGAGATCACGGCAGCCGAGGGCCCAGGGCCAAGCTTTAAGGTAGCCTGCACCCTGGCTGTTGTCCTGCTCTGCCTACACTCACTCCTGCCGCACACCAAGGTGGCTGGGACTGCAGATGAACCAGCAAGGTCCGCCGTGTCATATCCACAGGCTGCTTCTGTAGCACCACCATCACCAGCCAAGTTAGGTGGCCTTTTGTCATCTCTATCACCCTGCAAAGTTTTCTGA
URS0000D5EB2D_9925	lncRNA	Capra hircus (Goat) lncRNA (ENSCHIG00000001365.1)	chi-lncRNA-174	727	TAGGTATGGCAGAACTCCCATGTCTATGAGTTTCCTGACAAATATACTACTTTTATTATTTGTATATACATTTCTGTATCTATGAGCAGCATTTGGTGATGGTCTTCTGTCTGTCCTTTGCCAGTGAGAATGTTGACTCCAAGAATGAGGTGTATTATTTCTTCCCCGTCTGCAGCTTTGATCTCTCCACGCTTTGTAATGATAGAGCCATCCTCTATGTGAAGCAGTCCAGGAATGTCTGCTTTATTTCTTGCACAGAGAGAACATGATGTCAATAGAGAGCAAAGGGCCAGAAGGACTGTGCAGGAAAGAAAACACTGAGGCCAGTGTGCTGGGACGTCAAGGCCTAAAATCTGAAGATTCTTCTTCCAGAGTTTTTAGTCACTCACAAAACAGATG…
URS0000D5EB41_9925	lncRNA	Capra hircus (Goat) lncRNA (ENSCHIG00000007300.1)	chi-lncRNA-178	570	TTATCTAGGAGACTCCTTTTGAGCCCTGCTAATTTTTTTTTCATGGAGTTAAAACACACAAGATAAAATTCTTTCATTTGTAGGTCTTGCAAAATAATGAACCGGATTTGTTGGAGAAAATGTGAGGCCGAGGGAGCTTGAACCTTTGCGTACACAATTGGCCAGTGGGCTTATGATAGATCTGAGGTCCTCGGGAAGATAAGGAGCCCAGGCAGTTCTCAGAGCTTCTGGTAATCCACAAGGACATCATTTCTCCTCTGCATGGACTCTTCATATCTTGGTTGAGAAATATTAACGTGACAGTATAAAAAGAACATGAAATGGGCGGCCATCTTCTCCCCACTGGATGCTCTTTGTTTTGGAAAAATCTCTTCAGGATACTTCATTATTGGCTGGGCT…
URS0000D5EB55_9925	lncRNA	Capra hircus (Goat) lncRNA (ENSCHIG00000005473.1)	chi-lncRNA-184	359	GGAAAAGGTGGTCCCACGCCCCTCAGAACCACATCCTCCCGGTGGAAACAGAAGCCCGGAGAGAGCAGTTTGCTACATTAACAAGCTGAGCCGTGAAAGGATTAGATCCGCTAAGTGAGAGCCTGCTCTGTGCACCATTGCTAAACACATTTCAGAAAGCAGTGGATTCGCCTTAAATGAGTATCTGCTGGAGGAGCAAAGCCCTAGGAAAACAAAGGGGCGCGCCAGGCCTGTCTCGGAGCACACAGCTCAGAGCAGCAGGGGAGTCGCTTAGCAAAGGGCCACCCACTTGCCTATTATTCCTCTCTCGCCTGTGACATGACACAAGAACAAAGTAGACATTAACCGCTACATTAAAC
URS0000D5EB66_9925	lncRNA	Capra hircus (Goat) lncRNA (ENSCHIG00000004327.1)	chi-lncRNA-186	296	CATAGGTCACCTCGGAGAAGAAAACAAAATGATTGTCCCTTTTTAGAACTGAGGAAAGGCAGGCCTGCCAAGTGCTCATTAACCAGATGGACCATCCAGTCTCCTAACTGGAGCATCAAACTCTGGCTGCTGACCTTCTGGAGTTGCTGACGGAGAGATCAGTGTTCTTGACATTTCATTCCAGAGCAAGTTTCCCCAATTTGTCACCGAGTGCTAACTAATTAAGGAGTTGTCACTTTCCTGGCCTTCTCTCAGTGCTATGCTCACTACAGCATATAAATGTGGGTGTGAGGGTA
URS0000D5EB68_9925	lncRNA	Capra hircus (Goat) lncRNA (ENSCHIG00000005905.1)	chi-lncRNA-187	1248	ATGTACTTTCGACTCTACTTGGTGGTACACTTTTGAAGCCCTATCAGGTTAAGAGTTAAAATATTTTATTTTCTCATCCAGTTTATAAGGTTTCTTTCTTTCTTTCTTTTCTTTTCTTCTTTTTTTTTTTTTTTTCTTTTTGGACAAAAGCTAATGAGGATACTTACACTTTTAGCATTTTTTAGTTAAATTACATGGGCAAATGATTTTTTTTTAAATTTCCTCTTTGATGAGTATTTGATAAGTTAGTTAAGGCATTTTCTTGCATAAAGCTGTTGTAGCCACACATTCTGGGAAACAAACTCACTCAGAAGGGCAATGCAGATAGTGCAGTCCAGTTAATTACACCGGTAGGCCCAAGACAGAGTCTTCTCTTAGCCAGGGATCCTGATCAGTTTT…
URS0000D5EB6C_9925	lncRNA	Capra hircus (Goat) lncRNA (ENSCHIG00000005049.1)	chi-lncRNA-190	464	AGGACTGGCGCATCCTGGACACCCAGCTCCAGTGGGCAGGGGTCCCACGCAGCTCTCCTCCTTCAGGTCAGGCTGCGGGCCCGAGGGGCTTTCCCTGGCCCTTCCTCCGGGCCTGGGGGGCTGCCTTGAAGCCTAGATATGGGGTCGGAGGCACATACCCAGAAGTCGGGAGCCAACCAGGGCCCTATGGGCAGCTGAGGCCAGAGCTGGGCCCTGGGCCTTTGGGAGGCCCTGAGGTGAAAAGAGGCAGCAATGGCCCCCTGGGAAATGGCTTTGGAGGCCGCTGACTTCTTGGGAGATGCTGAGCACCCGAGCACACCCACTGCCTGTCCTGAGGGCCTCCGCCTGCAAGCCTGGGACCCTCCGGCGTGGCCTCTGGCCTGGGGGCTCCTGCAGGCT…
URS0000D5EB74_9925	lncRNA	Capra hircus (Goat) lncRNA (ENSCHIG00000001057.1)	chi-lncRNA-192	250	ATAGCTTCCCGGGGTTTACTCAGACTTCAGCCTCCCTCCTGAGGGCACAGACTCAGCCTGGCAGGCGCCTGCAGAGTGACGGCCTCATCGCCCTTTTCTGGCTCCTCTGCTTCCTCTTTGTCCCCAACCTGGAGGAGCCGTTGAGGCGTGATCAAGACAGACCTAAATTCAGCTCCAGCTCTGCCCTTAACAAGACGGGAGACTTTAACGTTTTAGACCTTAACAGGGGTAAGTCACTTAAGTTTTAAGT
URS0000D5EB76_9925	lncRNA	Capra hircus (Goat) lncRNA (ENSCHIG00000003790.1)	chi-lncRNA-193	1148	AAAGCATAGAAACTTCAGAGGAAGGGGCCCAGCTGCAGGGATACAGTCAGGAAGTTTTCTTACCCAGAGGAGTGACCTTGTGTCACTGTGGGCCATGAATGAATCTCCTGCTGTGGCTCAGGCTGAGTCCTCTCATCAGTTACCGTCGCTGGGAAGAGACGCATGTTCATTTTCTGGTGGTGCTCCTTACAGAGTGAATGCCAGCTCCTCCTCAGTCAGAATGCCAATTGGCTTTTGAGTGGATAATTGTTGCAGTGAGAGCAGTGACATTGGAAACAACTATTGCCTGTTTGAATTACTTAAAGCACCACCATGAAAAGAAATACCTGTGATTTGCTTTCCCGGAGCAAAAGTGCCTCTGAGGAGACACTGCACTCCAGTCATGAAGAGGAAGACCCT…
URS0000D5EB7E_9925	lncRNA	Capra hircus (Goat) lncRNA (ENSCHIG00000007055.1)	chi-lncRNA-195	571	AGCACACAACGCAAGTCAAGCACTGACTGGTCCCAAGTACTCAGAGAAGTGGAGTCAACCTCCTGTTAACAAAAGAGGAATTCCATCATCTCCACTAGCTTTGCTCATAGTGATGCTTCCTAAGGCCCACTTGACTTCGCACTCCAGGATGTCTGGCTCTAGCTCTCAACCACATTCCAAGGCTCATCACGGCATGTACAGACCCAGGAACCTGAGTGACAGGCAACATAAGCCGTCTTGTCATGAAGACACCTCAGAACATACACTGAAGCAGGCAGCACAGCTAGACCCAGGGGCTCCTAGAAACTGGATTGGTGGAAAGGACTGGGGTGATGGTGGTGAAAACGGTGGAGTGGAACGACTTCCTCTGGATACATGCCAAGCCTTCTCAAATCTGTC…
URS0000D5EB97_9925	lncRNA	Capra hircus (Goat) sRNA (ENSCHIG00000002380.1)	chi-lncRNA-197	116	AATTCAGAATCCATTTCTAGAAGAGGTAATAATGAGGCCTTCAAGAGGCCTGATAAGGACTGTCCCTCTCCCCCAGCCTACCTCTGTTGGTCCCTGTTCTGAAATTCCCATTCAGG
URS0000D5EB9A_9925	lncRNA	Capra hircus (Goat) lncRNA (ENSCHIG00000001559.1)	chi-lncRNA-198	418	AAATGGCAGCGGTTTGACTCCAAAGAAGCCATTTCTTGTCCACAGGGCCCTCTGATGATGGCTGGAGATCTGGTCCCAGGGCAGCTCTCTGCATGATGCTTTACTACACCGGCCCTGTCCATGGTGCTGCTCCACATTCTCCAGGACCGGGGACCCTCTGCATCCAGCACCTAGCTGGGGAAATGAGCTACAAGCCACACAAGGGCAGAGATTGTGGCTATTGTGTTCATCTGGTCACCAGCACAGTCTTGGAACAGAGTATTAGCTCCATGGAACACATACGAATGAGCGGATAAATGAGTAAATGCTGGCTTAAGACTCCACTTTATGCGACTTTCAGGTCATTTAAAGAGACATCGTGACCTTAGACGGGGTTTGTGGGCGAAAAAGTAATCAAAT…
URS0000D5EBB4_9925	lncRNA	Capra hircus (Goat) lncRNA (ENSCHIG00000005657.1)	chi-lncRNA-202	441	ATGGATCTGAGAACGCTGTCTGGGCTTGGTGCCAAGTGCTGGTATTTCACAGCAGCGACCGCCTCACAGACGGGCTGTGGGAAGCAGGAGGGAGACTCTCTTAGGGTGCCACTACTATGGAGACACAGCTGGGCTGAACAAGATTTGCTTCAAACGACAACAAGAGAGACAGAAAGTATCTGGTTCAACCGCTGCCCAAGCAGGCAGGCACCAGAAGAGCTAGCAGCCAATCCGGCCATGCTCGAAGCCAGCTCTGCAGCTCAGCCAATCAGTGACATCACTGCAGTTTTATTTAAACTGCCTGTGATGGTATGAAGATAAGAATGAATATCAATACTTAACCAGCACTTCTTTTGAAGAAAATATTCTGGAAATCAGGTAAAAATAATACAAATAATT…
URS0000D5EBBA_9925	lncRNA	Capra hircus (Goat) lncRNA (ENSCHIG00000007397.1)	chi-lncRNA-205	673	GTAGCCCCTGCAACAAGAGAAGCTACTGTAATGAGAAGCCTGCACAGAGAGAGTAGCGTCCACTCACCACGACTAGAGAAAAGCCTGCATGCAGCAGGGAAGACCCAGCACAGCTTAAAATAGTTACTTTTTGTGCTTTCCTCCAGGGAACCATGAAAGGCATCCTCAGACCCACCGCACTTGAACAATGCAGAGCCCCTGCTAGGGTTGCCTTGGCCGCACCTGGCTGGTATGGAGTCTTCAGCTGTTCCAAGTCATGCTCAAGGACTGAACGATTCATCTCCAGGCACAGCTGTACACGATTCGGAGCACAGGGATGCCAAGGCACACAGGTGTGGGACATTAGCCCAAGCTCTGTGACCAGCCTCATATTCCTGTTTTGGATCAACCACCCAGATG…
URS0000D5EBC8_9925	lncRNA	Capra hircus (Goat) lncRNA (ENSCHIG00000004214.1)	chi-lncRNA-207	466	ATGGTGGTGGAGAACGCTGAGTTTCTGAGCACTTTCCCAGGGAATGAGCAAGATAGCTACCATCACTCAGATGATTCTGATGGACTAGGCGTACTGTGCATGTCACGGCAGCAGCTTCTTATCCTCACTATGAGTGTGTGCATCTCGTTCACAGAAGAGTCCCAGAAGTGTTTACTGAGTGAACCAATGATCTCCAAGTGTACATTTCCTATTCCTTCAGTTCAGTTCCTGGCTTTGATTTGGGGTGCACCCCTCCAGGTCACAGACAACCAGACCCCAATGGTGGTTCAAGGGAGAGCAGGTGATGTGATCCTACCCCATGGAGTAGACTTCAGGGCTTCTGTGAGAGCTTCTGGTAAAGAGAATACATGGCTGGAGCATCTTGCTGCCAGGTAAAGT…
URS0000D5EBD0_9925	lncRNA	Capra hircus (Goat) lncRNA (ENSCHIG00000007087.1)	chi-lncRNA-208	378	CTGGCCTTTTCCCCTGAAATTGTTAAGGTGACTGCTGGGCAGACGTGATGTCCTCTCAGTGACCACACAGCACGTCCTAAGCCCAGACCACTGTGTGCTTCATGAAAGAAGCTTGACCAGCTTAGAAACACTTGACCAATGTTCCAGCTTCCAAAGCTTAATGGAAACATATGGCTACCCATCACTGGAAGTGGCAGATGTCACCTGAGTCAGCTGCCAGGAATTTCATCCTTGCCTCCTTCCTGTGGAGCCCCCAGCCTCACAAAAGACCCCAGGAGGAGGAAATGAGACTGCAAACCACCGAGCTCAGCTCTGCTGGACTCTCACTTGAGAAAGACAGATGAGGTGTGTGGGAACGTGAGGGCACGCTGGAGCTGG
URS0000D5EBD1_9925	lncRNA	Capra hircus (Goat) lncRNA (ENSCHIG00000001346.1)	chi-lncRNA-209	460	GCAAGCCAGGAAGAGGCCTCCCCGGGACCTGAGTGGGCTGCACCTTGATCTTGGACTTCCAGCCTCCAGACCTGTGAGAGTAAATCCCACTTGTCTAAGTCCCTTGACCGTGTCGTTTGTTACAGAAGCCTGAGCAGGTGAGCACAGAGGATGGGACTGCTCACAGGCCATCTGCCGCCTTTGCTTTTCTTGCCACATTTCCGGCCAGAGGCCCAGCCCACCCACAGCGGCACCAAGTGAGTGCCCAGCAGCTGTCAGCCCCTCCCCATCCCAGCCCTTCCTCAGTGTGGTCCAGGAAGAACTCACCTCACCGGCTACTCTTCCAGGAGAGAAATACTGTCTCATCCCTCATGATGACCGCACAGGACAGGCACAGGGAGGGCTGGGAACGCAGGAGGC…
URS0000D5EBE3_9925	lncRNA	Capra hircus (Goat) lncRNA (ENSCHIG00000007343.1)	chi-lncRNA-212	266	ATGAGGGTTTGCAAAGGCAGTGAATGTGGATGTATAGTATGGTATAATTTAAGAGGACCAGCTCTCCTGGTGTTGAGGTATCGATCAGCCTTGATGTCTCCCATCAGATACACTTGCCCTTTTCAACCTAGAGAGTGTTAAAAGGTGGTCAGTGTTTGGAGAACAGATTAAAATTGCCTGAAATTGTGAGAAGAGAAAGTAGTCCTGCATTGAATGAAGACAAATCAAAACTGAAAGAGAGAGAGAGAGAAAAAAAAAAAGAAAAG
URS0000D5EBF3_9925	lncRNA	Capra hircus (Goat) sRNA (ENSCHIG00000006750.1)	chi-lncRNA-213	263	GGAAAGACAGGTTTATTGTTTCCCAGACACTGTCGAGAGGGGTCACACAAACATGGACATTTCTTTCTTTGATGTCCGCTTGCCATGGCTGTGTGAGGAAGTGAGATGTCTCTGAGGTGGCTACCGGATCCCTTTATGGATTTCTGTGATATCATTCATTGATTCTCTCTACACTGGGCAACTCCTTGGAATATCACCACATTCTTCCAATTCTACTGGAGGTCCACTGGTCATTTAGGGAGAATCTTCTGAGCTATAGCAAA
URS0000D5EBF7_9925	lncRNA	Capra hircus (Goat) lncRNA (ENSCHIG00000004529.1)	chi-lncRNA-215	632	CATCCAGCTTTGGCTCTTAACGCTTCTGCCTGGGCATGGCATAGGTCATCTTCCCTCATGTGCCGCTGGTCAAGGTGAGTCACACGGTGGCCATATCAGTGGCATGGGGAAGGATGGTCCTTCCATGGACGTTGCTGCCACGAGCATGGGGGTATCATCCTCTTTTAGGAAGGGAGAGAGAGGGGTTGAGGGTAAGAATAGACTCTACCACAGGACTAGGTTGCTTTTCCATCAACATGAGTTCCTATCAGCAGCAATCCCACAGTCCCTTCCCCTCACCTTGATGTCTTGGGGAGAGCAATGGGAGCTGAAAGACAGAGTTTTCCTGCAGAGGCTGAGAGAACAGCTTGGGTCACAGAGCTGGGCTCCGTTTTGCAGGGCTGGACGAGCTGTGGGGCG…
URS0000D5EC0C_9925	lncRNA	Capra hircus (Goat) lncRNA (ENSCHIG00000004261.1)	chi-lncRNA-220	795	CATTTTACATCTGAAGAAATGGAGACTGCGGTTAAGGAACCTGTCTGCATGTCGCACTGTTAAGAAGCAGCAGGTTTGGGGCCATGATTCCCATTTTTGGGCTCTCCCCTTGATGCCTTGACTTCATTGGACAATGCTGAGAGAGGGGCTCAACCTTGGAGAGTTCAAACTTTCCAGCTCTCTGCTTGGAATGCTTTTCTTAATCTTTTTCAGCAGCTTGCAAGAAAATAAGTCAGGTAAGGGAAGATAGTCACAATCTGGATTCATCTCTTTGTTTACTCATTTTGGTTTACATTCCAATGGAATGTAAGGGCAAAGTCCCTCGGCTGCCACATCCCTACCATACTTCCAGTGCCTGGCATGTGATCGATGCCCAAGAGGTACATGTACACTGACAAT…
URS0000D5EC19_9925	lncRNA	Capra hircus (Goat) lncRNA (ENSCHIG00000004507.1)	chi-lncRNA-226	965	GGGAGCAAAAGCCCCGGTCTCTCCTGCTTCTGCCCCTTCTCACACATTCCCATTTTCCCTTCCAGCCTTCTGAGCATCATGTTTATCATGGCTCAGTTGACCTATGCAATGGCAGAGGATGGGCTCCTTTTCCGGGGACTTGCCTGGATCCCTGCCCCCACCGATGCCCTCACTGATGCCCCCACCGATGCCCGCATCATTGTCCACACCGTTGCCCCCACAGGAACCCCCATCATGGCCATCTTGGTTCCTGGAACTCTTGCAGGTGAATAGACAAAACTCACCCTTTTAAAATCATACGTCTTAACTTGCATATTTCCAGTGGTTTCTCATTCTTATCCCACTGTCCTTGCTCCCTCATCCCAGCGGTCATGGCGTTACTCTTCGACTTCACTGACC…
URS0000D5EC1A_9925	lncRNA	Capra hircus (Goat) lncRNA (ENSCHIG00000007764.1)	chi-lncRNA-227	856	GGATCTGAAGGGTGTGCTATAAAGTCTCACTTGGATTTTCGTCCTTTTGATTGGACAGGTTAGGTGCCCCCACCCCCACTGTTGTTTAAGGGTCCCCCACATGAGTAGATACATTAGCTCCTGTGTTGAAAAATACCATAGAGAAAATAACTTTGATTATAGGTGTCTTCTGATTGTCAAAAATTGTGCTGTTCCTCCACTTGGTGTGAACAAAAATGGCCTCGCTTGACCAAGATCTGACAGAGACAGAGGAAGATCTGACAGGAAGAGTAGATGCAGCTGTATGTGGAAAGGACACAAACTGAAATCGAAAGCAATAGTGAACAGCCCGAAAATGAAGCCTTCCAGGGACAGAAAGGAAGCACTCTGTGCAATTTTGCTGGGCTTGGCAGTGATGCA…
URS0000D5EC3B_9925	lncRNA	Capra hircus (Goat) lncRNA (ENSCHIG00000001371.1)	chi-lncRNA-228	1770	GTTTTTTTCTAAATTGGACATTTCAGATAAATTTTTCTCATTAATTGTACTATAAATGGTGGGCTACTAGAATTAACTGTGTGCTTCTTTTTTTATTATAGGCTTACAAGAACTGTAATTATTTATTAAAATGGAAAACTCTGAAGAAAGAAAAAGATAGCAGTTGCAGTTAAAATTCCTGGATGAATATTTTGCTTTTGAGAAGTGTGCATTTAAAAACGATATGTTGATTTGGAAAGTCCCAGGAGTCAATTACAAAATCCACTTTTTCCATTCAATCAATGGAGTTTTTCATCATTCCTTGGAGCTGATGAAATTCAGAGATGGTGCGTGATGGGAAGTGTTTTCCTAGTGATTGCATCTTGGATTAGCTTGCTGCTTTTTTGAAGATATTCTATT…
URS0000D5EC48_9925	lncRNA	Capra hircus (Goat) lncRNA (ENSCHIG00000006251.1)	chi-lncRNA-230	572	GTTTTCCAGAACATACTAGCAGTTCTGATGTTTCTTGTCCTGTGTCTTCTCATAGCTCTTTGTGGTTTTATGTTGATCAGTCAGGGTGCCTCAGAAAATCACCTTTGTATTCTAGGTTAAAGCTGTCACAGGGCAAAGACAATGAGCATTCCTTCCTAGACTGTTAAGGTATCTGTGATTTGCAGAAGAGTCAAGCTCATCATTGTTTGATGGCACTTTGTAAGAGGATGAGAAAACTGAGGGAGCTAAAATAACTTGCTTGCAGTCACAGGAAGAAGATCTAGATCCAGACCGTGCTATGCAACACAAGAGAGACTTGGAGCAACTACCAATCAAGGAATTCTGTCTTGCCTGGACAGAAGTGGGTGGTTGATACAAACTAGGCTGACATCCCATCCA…
URS0000D5EC52_9925	lncRNA	Capra hircus (Goat) lncRNA (ENSCHIG00000002591.1)	chi-lncRNA-231	257	CTTCATTAGCTGTGGGATGTGGGCTCAGCAATTGTGGTGCACGAGTTTAGTTGCTTCCTGGCATGTGGGATCTTTCCAGATCAGAGATGGAACCTGTGTCCCCTGCACTGGCAGACAGATTCTTAATCACGGGACCATCAGGGAAGTCTAGCCTCATTGTGTTGGATTCCTGCAACATGGGAAAGAGAAGCGGTGGCAGTTTGGGACCTCCCCTTTTCACATGGAGGAGTGGACACACGCAGATGAATAGAGCCTGA
URS0000D5EC58_9925	lncRNA	Capra hircus (Goat) lncRNA (ENSCHIG00000008122.1)	chi-lncRNA-234	541	GTTAGAGGGGTGAGTTCTTTTGGTGTTTAGACAAGAAAGCATGGAATTACCTTTATCTCTCTCTGCAGCTGATGCATGGAGACGATCCAAGAAGAAAACAACCGTATCAGGGCCAGTGTTGTGTTTTGGGACATGGTGGAGAAGTAGAAGCCCCTGGGGAGTTACATGGAGTGAGATTATGAATGGCCTCATACACCAGACCGAGAAGCTCAGCATGGGAGAGACATGGTCAGAAGCGCTCCATGGAACCACTGCCAAGGCTGCAGCATGCTCAGTGCAGCCCAGCCAACATATGCAGTTCCCTGCACAGTGACAGCAAACAGAGGAGGCACTGGGGATAAAGGATGGAGAAGATCCAGGCCATTCCTTTGAGAGGAACAACATTAAGTGCTTCTCAGA…
URS0000D5EC62_9925	lncRNA	Capra hircus (Goat) lncRNA (ENSCHIG00000006048.1)	chi-lncRNA-235	1165	ACGATCCTGCCCACAATTCCAAACACATTCGTGGCCTCTGTACAACTGCTTAGGTTCTCACCTACCTCCCCTTTCAGTGTCTTTCCTCTCTTATTTACTCCTTGAGGAGTCTCACCAAAGTCCCTCGCCCAAGGCTTGTTTCTCATCTAGATGGACAACCTGACACAGGGCCCCAATAGCTGCTATAACTTAGTGCATCTTATAATACCAATTATATTTGCTGCCAAGCAATAAACGTTTCATTTGCTTTTGCCCACAAAAAGCTTTATTGTCTCTATGTCGTCCATAGCTTGGAAGAGAGCTCGAGAATGATTAAAACGCTGCCCGCAGGCTGCAGGGAGAGGCTCAGGCTGAAGCCCTGACTCTGGATGGGTGCAGAGGGCCCCCTCAGGGGCCTCT…
URS0000D5EC71_9925	lncRNA	Capra hircus (Goat) lncRNA (ENSCHIG00000001524.1)	chi-lncRNA-238	659	CCCAGCACAGCAAATGAATCATTAAGTAAAGTTTTAAAAAAAAAAATGTAAGGGGATTCCCCAGTGGAAGTCCCCCTTGCCATGCAGAGGACTCAGGTTCAATCTGTGGTCTGGAAAGATCCCACATGCCATGGGGCAGCTAATGGGCTTAGCCCATGCAGTCTAGAGTGTGTGTTCCACAAGAAAAGCCACTGCAGGGAGAAGCCTGCACACTGCAACTAGTAAGCAGCCCCGACACAGCTAGAGAAAGCCTGTGCACGGCCACAAAGACTCAGCACAGCCAGAAAGAAAGAAAGAAAAATTTTTTTTTAAAGAGAGAGATTTGGGCCTTTAGGCTGGGGTCCATGGGGAGCCTTCAAGCCTTACCTTCTGGATGGATCCCTCCTGCTTCAGAGGGAG…
URS0000D5EC77_9925	lncRNA	Capra hircus (Goat) lncRNA (ENSCHIG00000001321.1)	chi-lncRNA-239	401	CTTGAAACCCTGAGCCCTGTCCCAGGCAGATCCAGAGCCCTCACCCCCGACCCTGACCCCTGCTCTGATGCAAGAATGGCCTGCTTTCATACAGACTAAGTGGGCTTGAGCAATACTTCTGACATCATCTGCAGAAATGGACTTTCCCTTCACTTCAGTTGTCCCCAGTTGTCCTCACCTCGTAGCCCACACCTCAAGCACTGCCAGATGTCAGGAATCTGAGAAGTGACCAGCTCTGAACCCCAGTGGCCCAGTGCAAGGGCCTAGAAACCAGACACCACCTGACTTGGAATCCCTACTCCAGCACTTGGGTGAGCTCCCATATTTCTGAGTCTTAATACTCTAATTTGCAAAATAAGACTCGTACCCTGGAAAATCTTGAACAATAGCATAGGGTGG…
URS0000D5EC7C_9925	lncRNA	Capra hircus (Goat) lncRNA (ENSCHIG00000002122.1)	chi-lncRNA-242	504	CTTTGGCTGGGTCTGTCCACCTCTGTTCAGAGACGATGACCCTCACTTTCTATTCTGTTTTAGAAGGTACTTTCCGTTCTGTCCTAGAACGTATTGTCCACTCTCTGCTGTCTAAGTGCCGTAAATCTCCAGCTGATAAGGTCCTGGTGCCGTGTTCCCTGCTCTCAGGGAGCACCAAGCTCTTCCTGGGAGCCGTGTGGGCCACCAGTGTCCTCTTCCTACTGCTGCAGGGTGCCCTACGGGTTGCTTTTGTCTCCCTGGGACCTGAAGCATGCTTCTGGGGCCATTTCTGACTTCCTGTCTGGGATGGCATCCACGGGGATAACACTTGGCTTCTGGAACCCCATCACTTCCCAGGTGATTCCCCACCCTTCTCCTCAGGATTCAGTCTGGAGGTGC…
URS0000D5ECAE_9925	lncRNA	Capra hircus (Goat) lncRNA (ENSCHIG00000006965.1)	chi-lncRNA-247	264	ATAAAAATGGCGACCACCTGACCAACCTCCACAGGCTGGCTGGTCCCCAGGCCCGACTGGAACAGAAGGGAACTAGTAAGAGAATGGCCAAAGGGCAAATAATCACTGCCTGATTGGAGGCTGGCTGACTGTTGACCAAGCAAGTGCGGGATCATCTCTAACTGGACTCACCAGTTACTGTGGGCAATAGTGGTGCTTCTCTTGGAATCTTCTAATGGAGCAAGTTCCTCTATCTTTGCTTCACTGTCAATTCAAAAATTTGGG
URS0000D5ECB3_9925	lncRNA	Capra hircus (Goat) lncRNA (ENSCHIG00000004802.1)	chi-lncRNA-249	458	GGCAAACCGTTTCGGCAGATGAGGACATGTCTGATATGAACTGTCAGTTTTGAATAAATCAAAGTTATGAAATGAGGAGGAAAGGGAACACATTAGTAAGCTGTTTTGGAGAAAATAAGATTATCTTCATCCTTTTCAAATGGCATCTTTAGCTTTCTTGGAGACAGTGGGGTTGAAGGTCACGACAGAAGACAGCGGAGAAATGTGGACGGAAATGGTGACTACAGTGGACCTCCTCACCAATACCAGTGATGTTTGTTGTGGCAGCTGAAATACTGGGATGTGAAATGTTCCATGGTGATTCCTGCAAACTACATCATAAATGTCATGTTCCAACAAAAACACGGTCCATCCACCTCTGGTCTTTGTGGAAGAGGTTCGTGACAAAGCTGAAAGTAT…
URS0000D5ECB6_9925	lncRNA	Capra hircus (Goat) lncRNA (ENSCHIG00000000597.1)	chi-lncRNA-251	1532	GGATAATGGGTCCATACCCTACAAATGCTCCTAATTTTGATCATATCTGTTATTGAGCTGGTAGCAACTGTTCGGCTTGGCTACCAATTACCTTTAAAAGAATGCCTCACATCTTAGAGTAAGAGTCAAAGAAATGCAAACACTGAGGTGCAGATGGACGCTTATTCAGTTAAGAAACTTTTCAGTGAGCAACAGATCCTGATCCTGTCCAAGTATCTCAGTGGCAGGACCCACTCGGGAGAGCTGGGGCGAGGCTGGCTGAGGTCCTCGAGGAGCTTGGACTCAGGCGCCTGCCTGGCAGTGGAATGATGCTTCCCGACCTCTCAGACCTCTGGGCGCACTTAGAAAGCACTTCACGCCTTCTGTCGGCACACGGCTGCCCAGGGGAACCTCAGGGAC…
URS0000D5ECC8_9925	lncRNA	Capra hircus (Goat) sRNA (ENSCHIG00000004883.1)	chi-lncRNA-252	92	AGATAGTACAGAATGAATCTTGGAGGAAGGGTCCCTGCTGGGGCTCCAAGGGAACCACGTGTAGACAAGCACAACCTTCAGTTTCCTGACCT
URS0000D5ECD1_9925	lncRNA	Capra hircus (Goat) lncRNA (ENSCHIG00000004317.1)	chi-lncRNA-255	449	GTCACAACAGTCCTGATGGGTAGGTATTGTTCTTCACATTTTAGAGATGGGAAGACTGAGGCTGGAAGACTAAGGCTGTGTATGACACATGAGTGAATGACAAGTTGATTCATGCCCTTTCCACTGTAACATGCTGCCTTGAAGAGAGAAACATATTCCAAGACGATCCTCAAGAGCCAGTATGAGAGCAAACAATGCCTGAAAGACAGCTCAGTTTGGAAGAGTTTCTTCCTTCAGGAAATGCTATTTTGTCAGGAGAATTGCAGATTTTGATGCCAAAGAAGTCTTTTGGTGAAGAAGTAGGAGTTCCTGGATGAAGATAAAGTGAGTACTCCCCGGAGCTGCTTCTGCCAGTGTCCTAGTCCCCATAATGAGCCACACCCATCCCCTCCCTCCACA…
URS0000D5ECD5_9925	lncRNA	Capra hircus (Goat) lncRNA (ENSCHIG00000002037.1)	chi-lncRNA-256	556	ACCCTCTCGGCCTCCCCAGCCATCTCTTTCCACCTGGCACTGAGCCCTGCATCCTCACAGGACCCCATACCTACCCCCAGGGGGCGCTCTAGCAGCAGAGGCTGGAGGCACCCAAAAGCCAGGCGCAGCCAGGCCTGGAGGTTTTTGGCATGTGGGTCACTGAGACCCGTGAGGTTCCAGAGTGAGCGCAGATGGGCATTAGCATCCATCCTGGGTCAGGAGCCGGAGAGCTGGAGGAGTTGGCCTCTATTCCTGCAGAATCAGGAATGCCTCTGATGAGCCGGTTCTCAACAGGTCAGCTTGCGGCTGAGCTGCGCCTGCGCACAACTTGATGTGCGGATGAGAGATCCGGCAGCCCAGAGGCACCCCCTTGTCTGCTGACCTTCCTGACCGAAGAAG…
URS0000D5ECDD_9925	lncRNA	Capra hircus (Goat) lncRNA (ENSCHIG00000006226.1)	chi-lncRNA-257	539	TGGAAACCAGGCTGATGTGGAAAGTGGAAAGAGTTTGTGTCCAGGCGGCAGCAAGAAGGCTCCAGGAACAACGCAGAGGCTTCACTCTGGATGACAAACGAGGAGGGGAGAGGCCTGCCCTGCCTGGACTCCGGGCCCCAGCCATGACCGTGTCAGCTAGACGACATCTGGAGCAAGTCCCCACACCCCGTGTTACTCCTCAGTGGGCTTCGTGCCTAGACCTGGGAATCCTGACTCTGCACCACCTTCTCCTGCAGCGCTGCCCTCTGGTCCCACTCAGCCTCATCTGTGCCGGCTGGTCCTACACTTTGCTCACTCGGGATTTTACACTTGGGCAAGTCTGCCCAGGTCTGGGGCTTAAGCAGATAAAGGAGGATGCAGAGAACAGAGAGCAGCTGT…
URS0000D5ECDF_9925	lncRNA	Capra hircus (Goat) lncRNA (ENSCHIG00000002534.1)	chi-lncRNA-258	611	TACTCGAGTCCTTCCCACCAGCCCCCACTCCCGCCTTACCTGCAACCCTGTGAAGTCCTTGGGGTGTAAGAATTAGGCCGAGTCCATCTGCATCTTCCTGCAGGGCTCCGGGCCAAGCATCGGCTCACCCAAGACTGCCTAAAGGAGTGAATGAACCCACGAACCCACGAAAGTGTTCCTCGGTTCGCCTAAGGGAAGAGATGGTCCAGACAGTTCTCAGGACCCACAGTTAGCAAAGACAAGAAGTCTGCATGAAGTGCCCAGTAATAAAAGTAAGCGGCTTGAAGAGTCCTTGGGCTGCTCCTTGGAAAAGAGACAACGGAAGGAGAAGGTACTGACGCGGAGAGAGCCTCACTGGAACAGATGCAGCCTCCAGCCCTCCACCCCACGCAGAGGCAA…
URS0000D5ECEE_9925	lncRNA	Capra hircus (Goat) lncRNA (ENSCHIG00000007334.1)	chi-lncRNA-260	449	CCAGTTCCCTAATGGGAGAGAAGCCCTCGTTTATGCTGGTACTTGGATACCGACCACCCTGGGGACTTTGGATGCATCTTAGAGTCAACAGAACACTCGAGAGAGAGGGTAGATTAAGAATAGTGTTCTTCACAAAAATTGTTTGGTCTCGCTCTCTCAATCCTGATGCAATTTTCCTAATGGTAAAAGAGTTTATCCTCTTTTTTACTCCTCTTGTAGGTAGATCACTGCCATTTTTATACCAGGATATTAAGGTACCACCACCTCACTCGATCCTTGGTGATTGAATACTTTCATGATCCAAAAGTTACTCAGAAGAGTTATTCTCGGGATTAATTTTCCATTCATCCAGGAAGCTTTTTTTTTTAATTAATGGAAATTTCTAAGTACCATCTACAG…
URS0000D5ED0D_9925	lncRNA	Capra hircus (Goat) lncRNA (ENSCHIG00000001940.1)	chi-lncRNA-262	728	CTGTGCTGGTGACTAATAAAGGCTCCTGACGTTTCTTGCCGAGTCTGGGAAGCCAGAAATAAAAGCCACTTCCAGCTAGGTGTGCTCCAGCCTGAACATGGACCATTCACAGGAGGCACTGGTCCAGCCATGCGGCACCTATGGACAGGCACTGCTGTGCTTGGTGTCAGCTGCAGCCGTCCCAGGGCCTTTGAATGACAGCCAAAGGTGTCTCCTCACCACCGGCAGAGCAATCATTCTCCAGACGTCAGGCAGACATTTTCACAGCTCTCCCCACACTAGAGATTTCTAGTTCTCCTGAAGACCCAGGGTAAGAGATTGTGCTGTCACTGGACAGAACAAGATAGAAACAGCATCTCAAGAGTGCCAGGGAGCACATGGGCAAGCAGCAGGGAGCGA…
URS0000D5ED12_9925	lncRNA	Capra hircus (Goat) lncRNA (ENSCHIG00000003805.1)	chi-lncRNA-263	647	CCTGACATTTCTGATCTCATGTTTTCATCCCACTGAAGAGACTTGGAAGCACCCTGTCTTTTACTGTGAGACACACTTCCTGTTTTAAGGATTTTACAGTTTGGCAGAGAGATAAGAGAAGTGAACGGCCATCAGAATACAATACATTAAATGTCAAGAACAAGAAAAATGAACTGCTGTGCAATGGAAATTCAGAAGTGAGAGAATTGTTTTCCTGCCCATTTCTTTGTGTCCAAAATCCCATTTGGAATTGAAGTATGTATTTTGTATTACTATGCAGTCATTTCTTCATACAAAAATCTTAATTTGATGGGATTTAACCTCTATTTTTTGGTCATTTGGGATTTCATGGAGTCTGGAATGAAGGACACAGTTAATTTGCATCTTCATGCAATAACT…
URS0000D5ED15_9925	lncRNA	Capra hircus (Goat) lncRNA (ENSCHIG00000001507.1)	chi-lncRNA-264	633	AGCAAACACTAATAGGTTTTACGTGACAGAAACCCTATTCAAACTGACTTAACAAAAAGGACAGTGATTGCATGAGATGGGAATGTGCCAGCGCCTTAGGAGGAATCAGAACCAGACACTCAAATGGTACTAAAATCCTGGAAGGTGGGTCTACTTTGGCCCCTATCCATTGACATCTCAGTGCTTTGGTGAGGACAGTTCATCCATGGAATATTTCAGAGAAGAGAATCAATAACTGCACAAGGAATCACATTCTGATGTGGGTACCTATAGGTAAAGAAAATTGGGATGAACATTGATGAACCAGTGATCTAGTCGTTGAATCTTTGAGAAAATGGAATTGGCGAAGATATGTAATATGCTTTTAAAAAGCCGAATCTCGGATGACTTCAGGGCTCA…
URS0000D5ED18_9925	lncRNA	Capra hircus (Goat) lncRNA (ENSCHIG00000001051.1)	chi-lncRNA-265	432	CTCAAGCTGAAGATAAATCTTCTTTTAACTGAGCTCCTGAATTCTCTAAACTATACAGACTCTTCCTATACCTAGGGCTTTAGTCCATACTATTTGCATACAGATGAACTGGAGATTTTCTGTGACCAGTTTTGATCAAGAATGTTATATTCCTGATCAATTCCTCATTCATTTAGGCCAATTACTCCAAGAAAATAGAGCATTCTGCATTTCAGAAAGAAGGTCCAGGACTGATAACTTCAGGGACACCAGGCCTAGTTGCTGAGTTGCCTGATGCTAGCTGTGGTCATTTTGAAACTTTGCAGGAGAAAAAAAAAACATGCAAGACCTTCATAAGGATATACAACCTTTCCCTATTCCTGAGAGATGGTGGCACAGTTATTGAGGTGCTAGCCTGTT…
URS0000D5ED19_9925	lncRNA	Capra hircus (Goat) lncRNA (ENSCHIG00000000648.1)	chi-lncRNA-266	426	ATTCTATGAGTTTGAACAAATGCATACTGATGTATATTCATCATAACAGAGTAAGCTTTTCATCATAGAAGTTGGAGCAGAGATATCATAAAAAGTAGGCAGATAAAGCCTGAGTGTTTACCTTCCCTTTTTCTAGACCAGACCAGATGACAGTAATCTAGATGGAAGAGGAAGAAAGTGGACTGAAGTATCAGAGGCATCAGAAGAAGATTAAACAAAGATGTCAACTTAAATAATGATTCTCTGACTGGCTAGAGCTAAACGGACCAGAGAAATAGGACATGCTGTTTACTTCCCAAGGAACCCCTCTGCTCACAATATGGCATCTCTTACAGGTGTTGACATAACCCCTTTCCCTTCATGCTTGTACAATGTGTCTTCAGACTTTGCCCTTGGAAT…
URS0000D5ED20_9925	lncRNA	Capra hircus (Goat) lncRNA (ENSCHIG00000005008.1)	chi-lncRNA-268	504	CTCCGGATCCAGTGCCAGGCGCAGCCTCTCTGCGCACGGCCCGCTGCAGCCATCTTGAATCTTGAGGGCAGTCTTCTGCTTCTGCCTGGAGGCTGAGGTGTCAGTGTGGCCATTTTGCGCCAGGAACTGTTGTCTGAGCTGCTGAGTGAGGCTTCTGCCTGTGACCCCCTGTGAACAGGTAACACCAGACTGAGCACAAAGGAAGAAAACAAAGGTCACATGGAGAAAACTTGGAGAAAGCGCTCCAACATGGAGATGTCAACTTGAGTGACAGCCCCGTGCGAGGTGCTTGCACCGGCTTGCCTCCTTCACACGCATCACTTCACAGAAATGATGACTGCCATTTGAACAGAAAGACATCCTTCCCGACCGGGGTCAGGAAACTGACAGGGCCCACCC…
URS0000D5ED2D_9925	lncRNA	Capra hircus (Goat) lncRNA (ENSCHIG00000000659.1)	chi-lncRNA-270	1396	TGTTGAATGTGTTGGCTTCAGCCTGGGCTGACTTTCCTCTAGGATGCAGCATAGCTGCTAACGGCATTTAGGCCACCCTTAGCTTCTGCCAGGAGACAAGTGCTGCTTCCAGCAGCTCCCCAGGATAGGAGGGAGGAACCTTCTCAGAAACCCCAGCAAACCTCTCCAGAGGTTTGAGACAAATAGGGCTGGAGGTAGGAATGCAGTCACTTTGCCTTGTTCACAGGTGCTATGTGTGTGAAAGGGAACACCTGGATAGAATTGATTGTTCTTTTCTAATTATATACTTTTATTTATGTAGGCCGCACTGGGTCTTCAATGCTGCACATGGGCTTTCTCTAGTTGCCGCGAGCAAGGGCTACTCTTCGTTGCAATGCGTGGGCTTCTTATTGCGATGGC…
URS0000D5ED54_9925	lncRNA	Capra hircus (Goat) lncRNA (ENSCHIG00000002549.1)	chi-lncRNA-276	296	ATTGTAGGTGACTACATGGAACAAATGACTTGCTGTTTTTCAGAAACTGCTTTTCTTTCAAGGAAAATCATTAAGGACAATGGAGATCCTCTTGATAAAGATTACGGCCGAGCAGCAGGATAGAAGCAAAGCACCCAGCTCCACACTCGTGGTTCCTGATACATAGAGGAAACCAGCAACTTTCCATCTCATTGAGGGGAGAAACTGGCAAGTTTATTATATTCTCCTGGGTCTAATCAGGAAACCAAAATAGGAAAACTTATATATTCTCATCAAGGAAGCTGTTGGGCGGTGTG
URS0000D5ED55_9925	lncRNA	Capra hircus (Goat) lncRNA (ENSCHIG00000004206.1)	chi-lncRNA-277	1550	CTGTCCTGGCTGGCAGCAGTTGCCATAGCTACTTCCCTCTGACTACCCCCAATCTAGAACTGGACTGGACAATTCTGAAACTTACCAAGAGTTGCAAATGCTACTTAGGCTAATCTTGGGGCCATTTCTGCAGCAGAGGAGTGTGGTCCTGCCCAAGTTCAAGGGACAAAAGGAGAGACAATGGAGAAATGGTCCAGAAAGATCAAGTGTGAACACCCACAGAAATGTAGGGCTAGAAGGACTCCAAAAGACAGCTGCTCCAACCTGACATCTGATGGAAATGGAATCAGAAAAACCAAGACTGAAATGCCTTCAACTGCCTTTCCTATGACCCTGTTTAAGTTACATAATTTCTCTGACCTCTGAGTTTTCCTTTGTGACACTTACCACACACTCATA…
URS0000D5ED5E_9925	lncRNA	Capra hircus (Goat) lncRNA (ENSCHIG00000005155.1)	chi-lncRNA-278	357	CCCCCTGTCTAGCTTGGCTTGGTGGGAATTCAACTAACTGTTAAGAATCCCAATCTGTTTTTCTCTTTTCCAGCTTGGCTCAATCCCCTGGGACTGACATTACTGCAGACCTTCTAATGGAACCTTACTTCTTTTTCCTAGAAAGAAAACTGGCCACACTGGGGAGCCTGCGATAGCAGCGAGAACAATCGCTTGTGACTGGAGCATCCATCACGGGCCGAGGTCCTACAGCTGGCCGGCCTGGAGGAGCCGCCACCACCACCGCTGCCTTCACCGTGGTCTGCACTTTATTAGAATTTATACGTTGCCCCGATTGAGGGGGAAAATAATTAACACCTCTACAAATATATCGTAAAC
URS0000D5ED60_9925	lncRNA	Capra hircus (Goat) lncRNA (ENSCHIG00000002765.1)	chi-lncRNA-279	205	CTCTGCTCTTTCTCGGCATGGAATTGAATTGGTTTTTAGCAACATTGCATCTTGATCAAAGTTCCCTGTTTGATACCCTGGGCTGTCTTTTGATCTGTGGAGGGAGCTGCATTGAACTTCAAGAGAGTGTCCCACTTTTCTTTTCACCAGAACTTCATGGTAAGGATCAAAACCTAATTTCTTCTTTATGCTCACAAGGTTCTGG
URS0000D5ED7A_9925	lncRNA	Capra hircus (Goat) lncRNA (ENSCHIG00000005470.1)	chi-lncRNA-283	725	ATGAGCCTCATTCTGAGCATATCGCATCAACGCCTCAATCTGCCTTTGGGTAGGCAGCTCACTCGTGGGCTCGCTCAGTGTCATGTGGTGCATTTGATGTGTCAGGGAGTTCCTCCGCCACGCGTACCAGCCTCTCCGGGATCCAGCGCGGCGCTTCGGCATCCTGTGGAAAAACACAAACATGCCCGCGTCCCCATATTAATACAGGGTCTGGCCCATACCACAGATTGGAGAGACTCCAGGTGCAAGGAGCACCAGCAGCCAGGAGAACATGTTGGCAAGTGGACATGTGTACTAGATGACAACATGGGGACAAGGACATGGATAGAAAGAAAGGAGAGTGGAAAGAATACTGGGAAAGCATTTGAGGCCCGGCAACTAGTCATGACGCCAACAGAC…
URS0000D5ED95_9925	lncRNA	Capra hircus (Goat) lncRNA (ENSCHIG00000004335.1)	chi-lncRNA-288	777	CCTTCAATTTACAAGGTATTAAATGTTTGTAAACACCAGTAACTTTCAGTGAAAATTGACAATATAGGTATCTGAAAAACTAATAATTACAAAATGTATATTATAAATTTAAAAACATAAAATTTTAATACAGTAGCTCACAATACAGTAGCCCCAGTGCTAAATACTTTATGTGACTTAACTCATTTAATTCTTATACAAATTCAATAAGGTAATGAGCATTTTTACTTTACAGATAAGGAAACTGAAGAACAGAAATTAAGGAATTTATCCCAATGGTCTTGCTAGAGGTTGGAATCAACACCAGATCCAAACATCAGCACTCAGGTTGCGGAGTGCTGTACTATACAGACCCTGTGGCTGTGTCTCCAAGATCCATGTCTCCAAACTGAGCAGGTG…
URS0000D5EDA0_9925	lncRNA	Capra hircus (Goat) lncRNA (ENSCHIG00000001787.1)	chi-lncRNA-291	291	CTATTTTCTAAAACTTTAAAATGGAGTTAAGAATTCCTGCCCCACGGTTTTCTGTGAAGATTACACAAGTTAAAGCCTGTGGAAATGACTAGCAAGCTTTGCAGCGTGTAGATAATTCGCAAACACGATCTTTACTGGCCACTGAGGGAGAGCAGATATGTATCTTTCCTAGATGAATACAGGGAATGGAAATGAACTCCAAGCTTATATCTAAGACATCCAAACTGTTTCCAGCTATCTGCAGGCTGCCAGATGTACAAACAGCACCATGGTAAAAATAAAATAGTGGCT
URS0000D5EDB4_9925	lncRNA	Capra hircus (Goat) lncRNA (ENSCHIG00000001134.1)	chi-lncRNA-295	835	CACGGCCAAGCACGCACCTCGTGACACACATGCACAGTGCTCTGTGCGGCCTCCGCTGGCGCAGAACCGTGCAAAGTCACGGTCTGCAGAACGTGGGGCGGGGGGCGTGAGCGCGTGGGCGACAGGGCCCGACCGGCGCCATCTTATGATTTCCTCACGGACGGAGCTGCGGACCTGGCGCTCACACAGAGCGAGCCGCAAGAAGTCCAACGGCTGGGCACGCCGCCTCTGTTCACTCACCCTAGCGTACCTGGAGTGTATCTCTGTACCTGGAGTGTACCTGGAGTGTACCTGGAGTGTATCTCCTTGGCTTGTGAACAACTCAGAGGAAGGGAATGCGAGAGGAATCCCAGCTGAGGTTCTTGACAAAGACGTGCAGAAACCTGTGTGACAAACTGA…
URS0000D5EDBE_9925	lncRNA	Capra hircus (Goat) lncRNA (ENSCHIG00000004616.1)	chi-lncRNA-297	357	TGAAAGCGTACTGTGGAAGGGAGTGTCTGGTCTCAAAAGCATGGCTCTTCCTAGTTGCTAATTTAATTGGAGCCCCCCCCTTTTTTTTTCTTCTAGACCATTCCTTCAGAAGATGAATAAGTGTCTGCTGCCAGTGCTGTCCTTGCTTAGCTTGGGAAGCCCTTTGGAGATGGGCATGAAAGGTCCTCATTGTAGAGACCCTGATCTGTTTGAGTTCAAACTGTTGAAGAAATGCCAGGCATAATGACTGCCTTCTTCAACGAGGTGAATTTTCACTCCTACCTTTAGGTAAATAAAGGAAACTGGAAAAGTTTGGTATGAGAAATGGAAGGACAGTGTTACAGAGTAGGAGCAAGA
URS0000D5EDC7_9925	lncRNA	Capra hircus (Goat) sRNA (ENSCHIG00000003727.1)	chi-lncRNA-299	100	CCCACCCCCCCATCCCCCCCCCCCCCCCCCCGTCAAGCCTTTGGCATCATTATCCTCATCACTAAATCCTACAGAGTACAGGGCGGAAAACGGTGCACAC
URS0000D5EDD2_9925	lncRNA	Capra hircus (Goat) lncRNA (ENSCHIG00000003937.1)	chi-lncRNA-301	153	GAAAAACTCAGAAGCACCCAGATGTCTTGGCTGGACAGGAATGGTCTGGAACACCCAGAGAAAATGAGTGCCTGGGTCCTTCTTAGGCAACATCCTGTCTCCTGAGAATGTCATCTCTAGGAATATCTGCAGACTTGCTGAGAACCAGTGAAG
URS0000D5EDF1_9925	lncRNA	Capra hircus (Goat) lncRNA (ENSCHIG00000005989.1)	chi-lncRNA-304	609	GAGCAACTAAGCCCGTGCACCACAGTTATTGAGCCTGTGTTCCAGAGCCCAGGAACCACAACTACTGAAGCCCACGCCGCAACTACTGAAGCTGGAGTGCCCTGGGAAGCCTGAGTGCCCTAGAGTCTGTGCTCCGCAGCAAGAGAAGCCGCTGCAAGGAGGCTGTGTGAGGAGACAGCTTATTAACAAGGCCAGGGCCACTTGCATCCTCTTCACCTGCTGGGCCTCCACCTGGAGTAGCCACTGATTGGACAGTGACCACAGGCATTTCAAGTTTGAGTTCTTTGTCCTTGACGGTAGCATCTCACCAGAGCGTCTCAGGTAGCAGGCATACATTCATCTGCCGTTTGGCATCTATAGGGTGTCTTTCACGCACCAAGCCCTGGATGACATACGCGA…
URS0000D5EE02_9925	lncRNA	Capra hircus (Goat) lncRNA (ENSCHIG00000002179.1)	chi-lncRNA-309	965	ATCTTCTCTTCCTAACCAGTCAGCCTTTTTTTCTTTTTCCCTTGGTCTTTCATGTTGATAACTGGTGATATCAAATATTCTTACTAAAAAAAGAGACACCCAAAAGTTAGGAGAATGCCTCCAAATGTGGGGAAGATTTATTAACAAGTGAGTTCACAAGGCAGTGGCTGGACGGCGTGCCAGCCTTCCCAGGTGGAGGCCCCTCAGTGGCGGCATCTAGAGACCTTTTCCTCCGCTGGGCTCTGTTTCTCCTGGCTCTTTCCTTGGGGATTCAGTCTTATAAACACTCCAGCATCAGGATGTGAGGGGAGTAAGTGGCCTGTTTCTGTCCGCCAGCCCTACTTCTTGCTTGTGTGTCTGACTCCAGCTACTAGGGCCCACTCATTTTCCTCCCTGACT…
URS0000D5EE1C_9925	lncRNA	Capra hircus (Goat) lncRNA (ENSCHIG00000007116.1)	chi-lncRNA-311	179	CTGAAACTCATCCAGTATGCCCTTCTATTTCCAGGTCCTGTAGCCTCTGAAAGTCTTACCTCAGTGACTGCTCATGGTGCCAACCTCTTGGGTCAAGAGTCCTGTTGTTGCAGGATCTCAAAGCTTCAGGCCTTGAAGGGGCAGAGGACTCCTACATCAGCAAACGCATGGACTTTAAC
URS0000D5EE31_9925	lncRNA	Capra hircus (Goat) lncRNA (ENSCHIG00000004966.1)	chi-lncRNA-314	434	GCAGAAACAAAGACTTATTGAGAGGAAACGATATGGACAGTTTTGAAGTCTGCACAAGGACTCAGAGGAGGAAAGACTTGTGAGGATGCTGAACCTGTCTAGAGGTGTTGGACAACTTGAGGAGGTGAAGAAGAGCTGACCCATAACCCCAGCAGATACACAGTCAATAAAGAGGATCTCTGGACCACAAAGGAGATGATAAGAGACAACGCCGTCATTGAGATTCTAACCTGGGGCTTCCAGATACTAATCAGGTTGAAGGGTGGCTGTTCAAATGGATTGGATCCTTAAACCATGGTGGGAGTGAAGGAAGAGTTTAAAGAGACCGGTGTTTTAGAAGAGAATCCTAGCTGAGTGGGGAAGCTGTGATTACCTACACAGACTTTAACTTTTTTCCCT…
URS0000D5EE33_9925	lncRNA	Capra hircus (Goat) lncRNA (ENSCHIG00000005816.1)	chi-lncRNA-315	862	GGTAGTGTACAATAAGCTTTAGAATTTAGATGATTTGAAACAAGAACAAACATATCTGCCACAGTGAGGAGAACGCATTTTTCTCCCTCCAGTGAATTACCAAAGTGGGCTTTGCATACATACACAATTTATTTCCAACTATGTGAAAATGTTGTATACTCGGTATCTAAGTTGCTGTCATGAGTGGAATTTTTTAAGTTCAAAGACTTTTGCAATCAAAATAAAGCAAGGAAGTGGAGGACACAAGATGAAGATCTAGATAATTTCACTCTGAGCGACATTGTATTTTTGAGGTTCCATTTATTTCTGACGACTGTTTAATCCTCTGGCTTTTATAATCACAAACTGATGATCACTTGATGGAGAACCAACACTGAAAGTGGGAAAGTCTTAGAAGGA…
URS0000D5EE38_9925	lncRNA	Capra hircus (Goat) lncRNA (ENSCHIG00000003739.1)	chi-lncRNA-316	585	AAACTAAAACCCAGTTAGTTATTAAGTTACCTCAGAACTGCAGCGCACAAACCTGAGCAAGTTCTGAGGCAACTTTGGTGAGACTTTTTTCTCTAAAGCTATTAACAGGCGAGAGAGACCCAGGAAAATAGTGGGGGCCAGAAGGGAAGGAGAGAAAAGAATTCACGGTGAGCCTTCCTATTTGAAAAAGAAGCATTGTAGGCAAGCTCACACCTGAATGAGTCAAGAAAACGTTATGAAATATCGTCCTGATTCAGGCAAAATGGCAGTCAGAGGCCCAGATGGGTTTGTGGTGCTTTGAGGACAAGGCTTCGGTAGGAGGTTATACTAGGCCTGAGAGCTTGAGTTCTATGTAGATCGACTTGGGCTCAGATGATCTAGGCTAGGAATGCCTGAGCT…
URS0000D5EE40_9925	lncRNA	Capra hircus (Goat) lncRNA (ENSCHIG00000005909.1)	chi-lncRNA-317	350	GCCTCCTCCGAGCTCCTAGGCAGCGGGTCCCAGGAGAGCTCTCAGTGGTGTCAGTTGCGGCTGGGAACGCCCATTTCGTGGGCTCCTGGATCCCCCTGGATTGGTATCCAGTGAGCGAAGCGGAGGGGTGAGGGCCACAGGACTGTCAGGGTGTAGGCTTGTGGATAATGGGACTGCATCCAGGCTGAGGGGAACGGGGTTGCCTCAGAACCCACCAGCAAGGAGGCGCTGCAAGAGGGAAAAATGAGGATGAAGTAGACGTTTCCTGTGTCCAGCTGAGTGATGACCGGAGGTCCATCTCAGAGGACTCTGGAGGGAAAGAGCTCCATGTGCAAAAAGGTGGGTTTTTA
URS0000D5EE4D_9925	lncRNA	Capra hircus (Goat) lncRNA (ENSCHIG00000007848.1)	chi-lncRNA-319	475	GTGATTGTTCCTTCCACTTCAGGGGCCTTGGGAGGATGACCTAAGGCTGCTTTCTCCTGTCCTTACTTCCTCTACCCAGTGCTGTAACTACACATGCAATCAGCTGGTTCTTATAAAGGATGCTGACCAATGCTGTGATGTTGTCTTCAGGAAGCAGGGGGATCTCCAAACAAGGTAAAATGAGAAATGTTGATTCATGGAATGTCATGAAGACTTGAACACTTAAGACTTGAACACCATGGGAACTTTAGGGATGCAGATGGATGGTCCGGAAAAACTGAAATATCTGGTCAAAACTTCCTGGGGACTCTCTTTCCAAAAGCTCCTGCTTCTGCTTCTCTCTCTGCGATGGCTCCCTTCTCTTTCCCTGGAGACTGGATTCTTCTGCATGGCAAGAAA…
URS0000D5EE60_9925	lncRNA	Capra hircus (Goat) lncRNA (ENSCHIG00000002741.1)	chi-lncRNA-321	266	TAGATGTGCCATTCCAGAACCCTTGAGAATACAGAAGCACTGTGCCCCAGTTCTCCACTGGACTCCTTAAAGCCCAGCAGTATTACCTTTGTCTTCTGGGATATGGATATTGTGACCCTTCCCTATGTTCTTTCTGGTGCTAAGAGAACTCATTCCAGTCCCGTTGATCTTGGAACACTCTCTTTGATCAAATCACAGAATCTTTGTCTCTGAAACAAACAAGTGAATAAATAATTAAACCTCTAAAGCTAGCTTCCTGGAATTTT
URS0000D5EE61_9925	lncRNA	Capra hircus (Goat) lncRNA (ENSCHIG00000001683.1)	chi-lncRNA-322	298	TTTTGGAAATTCTTGCTCTGTATGAGTCCCAGTGCAAGACCAAACTCCACGTAGATCTTCTCTTTGAAGCAGATATAAGTGGAGCACCTGTTATGAGCCCAGCAGCACAAGGGTAACCAGGAGAGTTCCCGTCCAGAAGTTACTGGATCAGGCACTTCTCCCAACCATGAGCGTCACAATGCCTGCTTCCAAGGACTGAGAGAGTCTTAGGCTGGTTTGCAGCCCACGCAGCAGTAGATGATAGACTGACCTTGAAAGATGAGCAAAGAAGTGATGGCTTCACTGGTGTTGGACCACA
URS0000D5EE7E_9925	lncRNA	Capra hircus (Goat) lncRNA (ENSCHIG00000004973.1)	chi-lncRNA-326	541	CGGAGCTGGGACACGCACGGGGCGCGTCTGTGCCACTCCGCGGGGAAGACAGCTCCACGTCTCCGCGTTTGTGCCTGAGGTCATTGCACGTCTCGGAGCTGTGCTGTGGCGCCTGATGCTTGAGATGTTCAGGGGTGGATGCGGAAAGAAGAGGATTTACCCCGGCTTGTCACTGACTTCTGCCTCAGGTCACATGAATGAGTAGAAACTAGTTTATGGCGGAATGAACGGATGTGGTTAAATACACCTGCACGCTTCCCCCAACCCTGCCAACAGCATGCTGGAACACCACACGTGGTCAGGAAGCATGTGGACCTCCAGGATGAGATGGTTGGATGGCATCACTGACTCAATGGACATGAGTTTGCACAAACTCTGGAAGATGGTGAAGGATGGCAG…
URS0000D5EE8C_9925	lncRNA	Capra hircus (Goat) lncRNA (ENSCHIG00000007616.1)	chi-lncRNA-329	458	TCTCAGGTCACTGAAAGTGAAATGAAGGGAACTCAGATATTTAAAGAATATGTTATGTAAACCAGGGACTTTCTGTAGCTTACCTCATGTAATTGTCATCATAATCACATGAAGTAGATTTCGTTATCCTCCATTTGTACATAAAGAACTGCAGAGAAATTAAATATAGACATTACCAGTTGAATGACTCAACAGACGTTAATGTTTTCTCTTGCTGCCCTTCATCATGGAATATGGAAAAGCCACACACCACCCTGTGTGGAAGTCATGTTGGAGTGAAGGAAGAAAAGCCTGAAGATGCCCAGTGGTCTGAGCGTGGCTCTCGATTCCTGGCCCTGGTGCTTCTCCTGTGCGGACTCAATTCAAAACAAAGCTCAAGAAACAGGGAGTGTCACTGGA…
URS0000D5EEAA_9925	lncRNA	Capra hircus (Goat) lncRNA (ENSCHIG00000003739.1)	chi-lncRNA-333	566	AAACTAAAACCCAGTTAGTTATTAAGTTACCTCAGAACTGCAGCGCACAAACCTGAGCAAGTTCTGAGGCAACTTTGGTGAGACTTTTTTCTCTAAAGCTATTAACAGGCGAGAGAGACCCAGGAAAATAGTGGGGGCCAGAAGGGAAGGAGAGAAAAGAATTCACGGTGAGCCTTCCTATTTGAAAAAGAAGCATTGTAGGCAAGCTCACACCTGAATGAGTCAAGAAAACGTTATGAAATATCGTCCTGATTCAGGCAAAATGGCAGTCAGAGGCCCAGATGGGTTTGTGGTGCTTTGAGGACAAGGCTTCGGTAGGAGGTTATACTAGGCCTGAGAGCTTGAGTTCTATGTAGATCGACTTGGGCTCAGATGATCTAGGCTAGGAATGCCTGAGCT…
URS0000D5EEF0_9925	lncRNA	Capra hircus (Goat) sRNA (ENSCHIG00000004873.1)	chi-lncRNA-345	92	AGACGCTACAGAATGAATCTTGGCGGAGGGGTCCCTGCTGGGGCTCCAAGGGAACCACGTGTCGACAGGCAGAACCTTCAGCTTCCTGACCT
URS0000D5EF01_9925	lncRNA	Capra hircus (Goat) lncRNA (ENSCHIG00000000899.1)	chi-lncRNA-347	193	TAGCTGTTCAAGTTGTCAGGATTCATTTCAACCCCACTGAAATGTCATCAACTTTTCATTTTCCAACAATGGAGGACAGAGCAACCTTGCGGTAGAATATTTGCTGCATGTCCACATCAGAATGGCATATTTCTGAATTCCAAGTTCCAAGAAGAAAACCTACTTTCAGATTCTCTTCCTCAGTAAAGGTAGC
URS0000D5EF02_9925	lncRNA	Capra hircus (Goat) lncRNA (ENSCHIG00000003731.1)	chi-lncRNA-348	419	TGGGGAGTAAGCAAAAAGGATGGAACAAGAAGCCAAAATGATGCTCTGAAATTTTGCTCCTTCCTTTCAATTGTTGCCATTTCGAGGAGGAGAGAGAGGTCAAGTAAAGCTTTCTCATTAACCGTTAAGAGCAGTGATTAAAATTTCCTTCTTGAAGAATTAGTTGTGGTAGAATAACAGAGAACATACATCCAGAGGAGCCTACAAGACATTTTGAGGGGATACTGGACTCCTCCTTCTTTGTGTGACATAGAGGAGAATGGGTGATTCCAGATTAGAGAATTTGGAGACCACAGGACCACACAAAGTGGCTTCCCAGCCTGCATTGCAGTGTTCCCAGCAGTCTTGACTCTCTGATCCTTGCTTTGTAATCACTGGATCACACCTAAGGTGAGTCTT…
URS0000D5EF1E_9925	lncRNA	Capra hircus (Goat) lncRNA (ENSCHIG00000005657.1)	chi-lncRNA-353	1195	ATGGATCTGAGAACGCTGTCTGGGCTTGGTGCCAAGTGCTGGTATTTCACAGCAGCGACCGCCTCACAGACGGGCTGTGGGAAGCAGGAGGGAGACTCTCTTAGGGTGCCACTACTATGGAGACACAGCTGGGCTGAACAAGATTTGCTTCAAACGACAACAAGAGAGACAGAAAGTATCTGGTTCAACCGCTGCCCAAGCAGGCAGGCACCAGAAGAGCTAGCAGCCAATCCGGCCATGCTCGAAGCCAGCTCTGCAGCTCAGCCAATCAGTGACATCACTGCATCAAGATCTTTTCCAGTGAATCAGTTCTTCCCATCAGGTGGCCAAAGTATTGGAGCTTCAGCTTCAGCATCAGTCCTTCCAATGAGTATTCACATACAATACAAAACAAGCTAT…
URS0000D5EF27_9925	lncRNA	Capra hircus (Goat) lncRNA (ENSCHIG00000007224.1)	chi-lncRNA-354	774	CTCTTTTGTCCCCTTCCTGTTTTGTTTGTTGGTTCGTTTCCCTCCAGCAGGTCAAAAATGTTAACGCTGTGGCTAAATTAGAGCCACAGTTTCAGCGTGGATTCCCGTAGGAAGGAGGGAGTTTGTATTGAGGCTACATTCATTCATTCAACAGGATATTTGGGGTTCTGCACTGCCGACATGGGAAGGTACACGCTTCGGGATCTTGAAGAGATTGCGGTCTAGAGGCGAATCTGGCACGTGTACAGAGACGACTCACTCCGCCAGGCACTACAGAGGAAGCAACGCCCAGGGCAGCCGACAACGCGGCGCAAAAACGGAGGAAAGGACGTCCCAGCTAAAAAGTCTTGAAAGTTCCAAGAAGAAAAAAGACTGTCCATGCAAAGACTCATACGCAAA…
URS0000D5EF2B_9925	lncRNA	Capra hircus (Goat) lncRNA (ENSCHIG00000007624.1)	chi-lncRNA-355	280	GCCTGCTCCTCGAAGGAACACGCGCCTTCCCGTCTTCCAGGATTGTTCTTCCAAAACAACATGCTGTGCCGATCTGTTTGGAAGGAAAGGAGGAGAGAGAGGGCATCTTCCAACTCAGGGACATGAAGAAATACCGGAGCCCAGGCCAGTCCTGAACAGAACTCAGTAAACATTCCAAAAATCGCTGAGCGGCACTTTGATCTGTGTTGAGGTCGCCCCTAAAACTTCCCATTGCTTCACGACCATCTTCCTGTGCGGAATTTTGAAGAGATTCTGACCG
URS0000D5EF43_9925	lncRNA	Capra hircus (Goat) lncRNA (ENSCHIG00000007424.1)	chi-lncRNA-357	545	AACATTGCATCCTGTTTCCGCCAAGGGCTCTGAGTGGAGCCCAGGGGTTGCCACAGCGGGCTGTGGCAGCTGGATGGAAAGCCCATCGGAAGCCTGGTAGGGGTGCCAGCCCACCACACAGATGCTGCTCTCCTGCGAAGGATTCTCTTATTACTGGAAAATGTCCTCAATACCCAGGGATCACTCAGCACAAGGTCAAGAGCTGACTGTCAGCAAGAAAGAAAAGCAGAGCAAAGAAATGAAGACCATGTGAAAGGAAAACATTGCTTTCAAGGCTCTGCCTACAAGGTCCACATGAAAGTAAGTATAACATTAAAAACTCTGGCTGCTAGAGCTAGGATAGTGGAAGGTGCAAGATATTTGCTGGAGTGATGCAGAGTCCAGAGGGAAAGTTGTCCC…
URS0000D5EF4C_9925	lncRNA	Capra hircus (Goat) lncRNA (ENSCHIG00000008134.1)	chi-lncRNA-359	577	GTGAATTCAGAGAAATTCCTTGGCTCCTGATTCTCACTTTTACTGTCTACAGAATGGTGAAAGTGACACATTTCAGATTTGGAAGTCTCACATGGCAGGATGTAGTCTGTAAATTGCAAAGCATTATGTATCTGTGGGGACATAGTTAGAACTGTAAACATGGCCACAGATTGGATATGGGAGTCAAATGCGAAGAGGAGGTCATGCTCACTCCAAGAACTGCAGACAAGCGGGAGTAGCAGGGTCTGGGAGAGACTACAGCTGTGGTATAAGGAGGCGCCCTGGCTGCTGGAGAGAGATTTCTGGAGTCATCTAGGAGTTTTGCTGAGAACCAAAAGCGCTGGGGAAGAAGAGGTGAGAAGAAGCAGAAATGAAGCTCCAGCAAGTAGTCTTACAAGG…
URS0000D5EF4F_9925	lncRNA	Capra hircus (Goat) lncRNA (ENSCHIG00000001795.1)	chi-lncRNA-360	524	GATGGAAAAGACGGACAGCTTCTAGAGAACAACGTAAGGGGAGCAACAACCAGACCTGTGTTCAGAAAGGGACCTGCACGCTCTCCCTACCTGGGGGTGGACCATTCCATGGACGAGGAGAGAGGCGCCTTCTCATTCTCCCCCGCCCGTGTCACCAGTCCCCTCCTGGTCAGTTCGGTCCACCACTGAATCATCTTTTATCAGCACCGCTCTGAGCAGGACAAGCCCAGAGACAAAGCTTTCTCCTTGCAGAAACCCCAGCATCTCCCAGCCCTTGAAGCTGCAGTGTAATGTTTTACCGGTGTCGTCGTCATTGGAGGACTTTCACGCCTGGCTGGTGGTCCTGATGGTCCGGCTGAGGATAAGTGGGGTGCTTTTGTTCTGTGCTCTAGAGAATAA…
URS0000D5EF58_9925	lncRNA	Capra hircus (Goat) sRNA (ENSCHIG00000004970.1)	chi-lncRNA-362	179	ATTACCCCACTTCCCAAAGCCATGTCCTGAGGTGCCTATGTGTCCTTGGCACATACCATCCATCATGGTGGTTCTCATCGTGTAGGGGTTGAATCCATAGGATCTCCACTTTGAACTGCACATCAGGCAGCCTCTTTGGGGTCTGCATTTTGCCATGGGGGACACTGAGATTTGGAGAA
URS0000D5EF6A_9925	lncRNA	Capra hircus (Goat) lncRNA (ENSCHIG00000006950.1)	chi-lncRNA-365	294	GATGTTTCCTTATTCCTCTTGTAACAGGTTCTCATCAACTCATCCGCAGATCAGCCTACCAGCATGAAGGCTTCCGGAAGGTGAGAAGCAGCTCATCACACCCTCCGTTAAGTTCCCTGGAGACCTTCAGCATACTTTGGATGAATGGACTGGCCCAAGCACTTCATAAGTTTAAGAGACTTTTGAGCCAAAAGGAGAAGAGTAAATTACACCCTGTCACCAATTACAAGGATGCCTCCCTCATAGCTCAGCAGTCCCTTTGTAGGACATCTCAGCCCTGATCCAGGGACCAAC
URS0000D5EF76_9925	lncRNA	Capra hircus (Goat) lncRNA (ENSCHIG00000004689.1)	chi-lncRNA-367	984	ATTAACCTCATCCTCTATAACTGAGGGAAAGAATAGTCATTTGAACCAGCAAGCGCAGTGCACTTAGTGAAAGAATGGTCATTAGAACCAGCGATCGCAGTATAGAGGGAGCCGCCTCTCAGGGAGCACTGCCCTTTATAAGAGGGGCGCAGCTGGATTAAAGGTGAAGGAAACAGAACAGACTAGGACAACGGACGCCTCAGCCGCGACCCTCCCACCGCCTGCCTGGCTCCGCCCCTCTCTCCTTATTGGTTGAGCCCAACCAGGAAGCCACCTCCCGCGGGAACTGGGTGGGATCCCACAGGTCAGGCCCCCAGGATGCGAGTCTGTGAAGACAGGCAGATCGCGGGTCTGGAGGGCAGGACAGAAGATACCTGTCACAGAGGGGGAACACGGAAG…
URS0000D5EF7D_9925	lncRNA	Capra hircus (Goat) sRNA (ENSCHIG00000006711.1)	chi-lncRNA-369	105	CCCTCAGTACGCCACTTGGCTTTTCTTTCTAAGTATCAGCATAATATACATGGCATCAGAACGTGAGGGGCAGGAGCCACGTGATCCTTCCACGAAAGCCACTTG
URS0000D5EF84_9925	lncRNA	Capra hircus (Goat) lncRNA (ENSCHIG00000002800.1)	chi-lncRNA-372	306	GTTGAGTTTATTTGAATATCTAAAGGGTAAACTCCAGGCTACATATCTGAAGACAAATATTCTCTGAGATTTGCACAGTAAAGAGGTGGAATGATTATGAGTTGAAGAAGATGAGAAGAGCTGGTGGCCTTAAAAACCCCACCTGTCCTGTCATTGGTGATGCATGGTCTTCCAGCAAACTCACTAAGTAGTTCTCTGCTTGCCCCAAAGAAAATGGACATTCTGAAATTACAAAGAGTCAGTCTGGAACACAGCTTTTTATATAAAAGATACAGCATACAGATTGAAGACATGACTAGTCCCTGA
URS0000D5EF8D_9925	lncRNA	Capra hircus (Goat) lncRNA (ENSCHIG00000001590.1)	chi-lncRNA-375	439	GGAGAGTACCAAGCTTGTCCCCTGACCGTCCATCCTCTCTAACTACCTGCCCCAGTAACCAGCAGCTAGGGAGCAGACGTGCCTCCTCAGGGGAATGGGGGGATGTGTTCCAGCCAAGAGAGGCAGAGGAGAGATGGGTCTCTGTCACCACCGTTCTGAGATTCCCCCATGAACTGATGGATGTAGGAGGCGGCTGTCACCGGCCAAGGCGTCATGGAAACGGACAAGCGCCATGCAGCTTTGGATGGACAGACACCCTACGCTGATGCCAGTTCACAAGAGACACAGAAAAGAGCAGAGTTGGATGTCCACGTGGCATGGTGGGTGCTTCTTTGGAGAGAAAGATCTGGAAGGACTGCACAGGATGCTGGCCCCCTCTGAGAAGCAGCATTTTGTGTG…
URS0000D5EF9E_9925	lncRNA	Capra hircus (Goat) lncRNA (ENSCHIG00000006995.1)	chi-lncRNA-378	972	ATGAGGTTTCTTGTTCTTTGTGACCCTGATTTCCCACTACCTGGCTTCTTCTGGGAAGAGGGTTCCAAGAAAACTTTCAGAAGTAGAGAGCAAACAAACAGGGAAGATTTTAACCAGTTAAAAGAGACGGCAGATTCTGCCTTTCTGGGGAAGGCTGCTGTCTACGGCTCACTCAGCCACTCATTCAGTAGCTTTACCTCTCTGATCGATTTCCAGCCAGCGGTTCCTGTTTTCCAACCAGGATATGCAAACAAGAGCACTTACTGGAAGGGAGGTCTCGGGGCCTCTGGATTTCATCAGCTGCCCACTCTCCCAGGAGAGCAGGTGGGACCAGTCGAGCCAGAGGCCAAGGCCAGGAGGCAGGCTGAACATTTCAAGGCTCTGTTTAATTTACTGAGC…
URS0000D5EFA2_9925	lncRNA	Capra hircus (Goat) lncRNA (ENSCHIG00000006880.1)	chi-lncRNA-379	393	ACCAGGCAGAGGAAGAGAAGTGTCTTTCAATTCTAAGACATGTTTTTCTGCTTATGTCAAGATACCAACTTGTGGATAGCAGAACAGAAGCAGACAAACCTCAGAGGAGGCTTCTGAGATCTGAACTTGCGGCTCCAGCTTCCTTGCACAGAAGAGAGACGCCGGGGAGAGGCAGGCCAGCCAGCCCAGAGCAGGCCCGAGACGCAGCGAGGACAGCAGGGAAAGGAGAAAAAGCAGCCTCACAAAGGGAACAAGAGCACCTTTCGTCGGCTTTTCCCCTCGTCCCTGTGGGTGAAGGGATTCCAGCTACCCCCCGTTTGGTGTTGCCTGATTCACACTGATTTTTGTTCAAATAAACTCTGACAAAAAATTTTTTTAAATCCACACACACAC
URS0000D5EFA3_9925	lncRNA	Capra hircus (Goat) lncRNA (ENSCHIG00000007915.1)	chi-lncRNA-380	716	CTGGCAACACTATATTTTGTAACAGGTCTTCTGGCTCCAGTCTGTGTTCTGTGAAGGATATAGCAATTATAATATTCTTTTTTTTCCCACTGCACTTTGAGCAGAATATATTCTTCTACCATTTGCAGACTCAATTGTCTCCTCCTGCCTTTTTATGAACAAGGTATCGAGATTACCTGCCCAGCAACACTATCTCCGTATACAACCAATCTCAAAGAAATCTGGCTTACAGTTTTACTGGTCCCACCATTGTGTGACTCATCTGCCTGGATCCCAAGTTCCCAAGGAAAAATGTCTGCTTCTAGCTGAGGCCCTCTTTCCTCAGGATAAGCTCTCAATAAAAAACCCTGAATTCTAGTCCCTTTCAATGTAGATTATAAATTGTCTTCATTTTAGAAT…
URS0000D5EFB3_9925	lncRNA	Capra hircus (Goat) lncRNA (ENSCHIG00000002688.1)	chi-lncRNA-385	684	ACATGACGTAGCAACTAAGCATAGAGAAGCACCAGTACAATTTTTATTTAAAGTATCTTAATAACTGCATCATTTCTGTTCAACCAGGTAGCCCCCCTGCTTGGCTGAGCATCCAAAGATTCACCTGGAACTGATAAACCCCTAGTTTCGTAGTCTCCTCTCTCTCCCCCTTTCCACAAAGCTCTGCTCCAGCCCATCAGAAGTGCTGCCTTCCCTGAACCAGCTGTGAACTTGGCTCCTTCTATGTCTTCTGTCCCTGCTCCTCCTTCAAGATCTGGAAGAACAGCTATGGAATCTCAACCATCCTCCAGGAACCTCTAAAAACCCCACCCACGGTCCAGCCTGGAAAGGGTCAGCCAGTGGCTCCTGCAGGCCCTTCCTGGCTGTGACTGCCATCTT…
URS0000D5EFB6_9925	lncRNA	Capra hircus (Goat) lncRNA (ENSCHIG00000005199.1)	chi-lncRNA-386	469	CCCGGATGGTGGGTAACAGACACACCGCAGGGTCATCTGGGCTCACACACGTGCTCTCACCCTAGACACCAGTGGCCACATGAAGCCAACCTCACAGGACCAATCACACAGCTGACAAATTTCGCACAAAGTCACACAAATACACACAGCACGGGTATCCTCCCCGTCCTTTCCCATGCGCGTCATCTCAGACACAGCCGGGTACCAGCACACAGAGCGCTGCGTGCATTCACACCTGGATACTCACAGACCCAGCCAGGCGAGTGTTTTGGAGGAGACCCCCAGAGGAACACACACTTCAAGCAGAGTCTACATAACAAGCCTCAAAGGGAAGCGTGGGTCTTGTTGTGCTGTGGGTGACCTTGAACACATTGCTTCTAATCCCGTTTGGAAAACTGA…
URS0000D5EFC1_9925	lncRNA	Capra hircus (Goat) lncRNA (ENSCHIG00000005561.1)	chi-lncRNA-387	472	CTTGATGGTAGGAGGTGGGCACCAGCGTGACAGGAAGGAAATCTATAGCCCATCCAGTTACCAGATATGTAACTTTCCGTGCCATACATCAACCCTTCTTCATCCTTCATTGCTCTCAGGTTGGCATGTCGGTTAAACCAAATGCAGCCCAGCACAAAGGTTCTTACCTGCCAACTGCTGTCAGCGTCATCTGGTGACCCTTCCTACAAACAGACCATCTGACCTAGGGATGATCACACCGAACAGATTGGGAACCAGTAAAAAGGAAGTCGTGGGAGAAGCAAAGGTGCTGACAGACAGAAGAAGAGTTAGGCCACCTCAAGCCTGGAGTGACGCCGTGGGACTTGAAGAGGCTCTGCGTGATTGCCCGAAATGTACCTCATAAACTCAGCATGCATA…
URS0000D5EFCB_9925	lncRNA	Capra hircus (Goat) lncRNA (ENSCHIG00000002181.1)	chi-lncRNA-389	466	CAGATTTGGACCTTCTAGGTTTCCACTGTTCCAGAGTCCTAAGGGTCAGAAGTCCTGAGGCCTCAGTATTGAGCATCTCTGTGGGTGGCAGGCAGGATGCTCACAGCGGGTGTGCCCACTAGTCTGCAGCCTCCTTGAAAGCCTGGATGCAGAGTATGTTAAGAACCATATTGAAGAGGTTTATAGACTCCAACAGGAAAACCCACAAAACAGATGAGGAAAACAGCTGTGAAGCCTGCCTACTGATTGGTTCCAGGACTTGACTGAATCTCTGTACCATCTCCCTCTGGGACGGTCAGTGCTGCCACCATCCCGCAGGAGTGACAACTGAGCCCAATCAAAGGACACCTCTCAGATACTCATGCTCACAGTCAGGACACCCTATGCTTGTCACCCTCC…
URS0000D5EFD2_9925	lncRNA	Capra hircus (Goat) lncRNA (ENSCHIG00000001786.1)	chi-lncRNA-392	676	TGTCTGCCTCGTTCCTCTGTTTCCCAGTGCTAATCCCCAGCATAGTGCCTGTCACTGGAAATAGTTAATGGCAGATACATTTTGTTTTTGTAGAGCTCTCTCAGCCCTTAAAAAGTGTGAATACTTCTCTTCCCTCCTGTTTCTACCCTCCCCCTTTTCCTTTATTCTAACACCAGAAATGCATCTCTGAAATACTGCAATACCCGCACGTCCTTGAGCTTTAACTTATGCACACATACCTTTCCTCTATTCACCTCCCCAATCAGCGAGTCTGAAAGTTTCTCTTGAAATGAACGCAGATTCAGCACATGACTCACATGCTTGAAAATCAAAGCCAGGGTCAGTGTCTCTCCTAAGGGGAATGCAAGGCCCCACACCCAGTTAGTGCCTGGACGTTTC…
URS0000D5EFE1_9925	lncRNA	Capra hircus (Goat) lncRNA (ENSCHIG00000005406.1)	chi-lncRNA-394	1202	CCACAAGCAAAAAACAAAAATAAGTACCTGAAAGATAGAATTGGGAGACAAAGATGGAAGTGCAGCAAAGAAACAAAAAAAATGATAAAGGTGGAAATGACATGAAATATGCACGGAATGTAACTGGAGTTATTTAAAAAAAAAAAGGCAACTGTGGGAATGCTGACCTCCACACCTTTCCAAAGATGCCAGATTTGCCCCCAGGGGAATGCACGAATGAAAAGTTGAGGAAAGAGGCTCGGATAAAAGGACTGTAGGTCCCAGAGGACAGACGAGGCATTCAAGGCACTGTGACGGGGAACGCCCAGAGGATAACGTGTTGAAAGTGATACAAACAGGATTCTGCCAAGACACGGAAAAGATGCTCTCTGTGCACAAAACGACATGTCCACGAGAAGA…
URS0000D5EFE4_9925	lncRNA	Capra hircus (Goat) lncRNA (ENSCHIG00000007380.1)	chi-lncRNA-395	133	GAAGTTAGATGAGTGGAAGTCAGCAAGTGAGTACAATAGAAGTTTCTAAAGATGGCTTTTGAAAATTCTACTTAAAACACTGCTATCAACAGAATGACCAATGTTCGTTCTTCATATCTCAAGTTGGTGACCG
URS0000D5EFFC_9925	lncRNA	Capra hircus (Goat) lncRNA (ENSCHIG00000001425.1)	chi-lncRNA-399	202	ATTTAGTTATGGTTAAAGGAGTCGTCTTTTTTTTTTTTTTTAAAGGGTGGCCATTGCTATTCTGCTATAACATCAACCAAGCCCTCAATTTTGTGAGATTCCTTGAAAGATTGTGAAAAGTCCATTTTACGTGGCCGTGTGCTCATACCAAGTCTAAGGTAAACAAGTTAAAAATATCAAATGTATATTGATATATGTGATT
URS0000D5F00F_9925	lncRNA	Capra hircus (Goat) lncRNA (ENSCHIG00000006397.1)	chi-lncRNA-401	1002	ATCTGGTTCCCAGCAGGGCACAGAGCTAATGCAGCTGAAAAAGCATACAGCTGTGACTCCAGGCATCTTGTGAATGACCAGGCCTGGCTTGGGCTTCCTGCCTAAGTTCAAAGCATGGGTTTTCATCTGGGAGTCAGGTTGCGGTAGGAGGTGGGAGGAAATAAGTGAATGGCTCGGAGTATCTTTTCAAACCACGCATTCCTCAGGCCCTACTCTGGATCTATTGAATCAGAATTTCTGGTACTGGGATTGAGAATGAGTGTGGGAGTCCAGTGTGTCTTTTGAATTAGGAGGTAATTGGAGAATCGGGGAGTTTTAGGGAAGAGGTAAGGAATGTTTGCTTGTGAGACTAAGGAGTGGATAGAGAGGTACAGACCAGAGCTATAGAGACTGAGGGTC…
URS0000D5F023_9925	lncRNA	Capra hircus (Goat) lncRNA (ENSCHIG00000002484.1)	chi-lncRNA-403	408	TGTTGATTGTGCCTCGTGCACGTAGGAAGGAATACACGCTTTTCCTTGGTTCAGTATATGTAACGTTACAGCAGATTTGATGTGGGCAGTAAAGCTGAGCCTTTAACTGAGTTTTCCAGCTCCCTTACTTCATTCCTTCCTGGACAGGCTACTTTTTCTGGGACTAGGACGCTTTGATTTCCCTCAGCCAGTTCCTTCTGGAAGCTGAAGATCAGCAGATAAAAACCTGTTGCCTTTTACCCTTTCCTCCCTGGGGCATGAAGACTTTCTCAACTTCTCTCTGAGCCCCAGGAGTGGCTGGGGCCTTTGTGCTGCAGGTAAGGGGTAATGCCATGTCACCATCCTTGAGGGCAGGACTGTGAGCCCATGTACTAGGTTCGAAGTCCAGTACGGTCAGAC…
URS0000D5F029_9925	lncRNA	Capra hircus (Goat) lncRNA (ENSCHIG00000007152.1)	chi-lncRNA-404	316	ACTAAAGCCAGTATTTATGCAGGGTCGAGAACAAAGCAAACATGCTTCATCTCAATATATTTATTCCCTGTGAAATTTCTCCTAGAATTATGTAGGATGAGACAAAGCTAGAGAAACTGTACTCTTCAAGAGGAAAAGAGATGGCCCTGCCAGACAGAACCAAGTGAAATCAACTCTCACCTCAAATGTGTATCTTTATACTGTGTTGCCTTTTTTCCTCTTCCTGTGATTGATCTATAGTAAAGACTACAGAGATCTTCCTCAGTTCCAGTAAATATCGCTGTTTTTCAGAAAAGGAATACGCGTTCAGTCTGCA
URS0000D5F036_9925	lncRNA	Capra hircus (Goat) lncRNA (ENSCHIG00000007897.1)	chi-lncRNA-407	454	GTATTGATTGCTAACTTCTAATTTTTTGTTAAACCAAAATTGGCACTGGGCTGTTTGGCACTCTGGTCCCAGGGAATATGATCTATGAGAAAGCTTTTCACAAAAAGGACTGATCACCTAAGAAAAACAGTTTCATGCCAGAAAGAGACTTCAAGCACAAGAATCTTATCCTACTTCTGGGGAAAATTAAAGAAGTACTGAACAGAAATTTCTAAATGCCTCCCTGGGACCGAGCCAAGGATGAAGGTCGGCAAAAGTCTGACTTAGAGAAGTAGACCCTTGCTTGGGGGAAGGACTGGGGGGAAAAGGGAGAAGAGGAATGTTGGAGAGACTCCAGGTACTGGCAGGTTTCCATCCGAGCTCACTGTGGACGCCCTGAAAGGCAGTCTTACAGGAAGG…
URS0000D5F037_9925	lncRNA	Capra hircus (Goat) lncRNA (ENSCHIG00000006878.1)	chi-lncRNA-408	1140	AGGGCCCTACCAAGAAATAAACCCTTATGGAAGCACTGTACACACATAGCAAGTGCAATTTCAGTATTTGCTAAATAAATAAAAAGGACGTTTGAGAAGATTAAGTAAGAAAATGTGTACGAAGACAAGTGGCTAGAGTGGAGTCAGTGATTAAAATTTGTACCGCCAATCCTGCACTCCTGCCCCCACCTCCAGCCTGCCCCAGGCCTGGGCACATGGTACGTGCAGGGTGTGTACTTATTGGTGACAGTCCAATCAACTCTAAGAAATAAGTGTTACTCTCTGGCCCTCAAGGTTTATATTCTTTCTCTGCAAGGGGAAGCTGGGGCTGAACTTGAGAGCCTTGTGAAGGGAGATGTAATTTTCCTTATTTACTAACATTTACTTGGACTGGTGTCT…
URS0000D5F03F_9925	lncRNA	Capra hircus (Goat) lncRNA (ENSCHIG00000000717.1)	chi-lncRNA-412	829	GAACACACAGCACACTCTGCAAAGGCTTTGCATGTGCTTTTTGTTTCCAAGTCAAACGGAGGGAGGAGAAAATGACTCCAAGGTGGCAAAAGAGAAGAGTCAGAAACAGAGACAGTGAAAACTTTAAAAGGAAATGAGGAGCAAAGAGCAGGAAGAAAGAGAAGAGAAGAGAAAGCAGCCACTCAGGTGAGGTGGAAGGTGAGGGAAGAGTCTCGCCTGTTTTCATTTTATGTTGACCAGTGTGTCTGCTTTTGCTGCTACTCTGAAAACTGAGCTTCAGTAATTGGTTTTTGCAGCCACAAACACATCCAGCAAGGAAGATGTGAGAAGCCCAGGGCTCTCTCACTCTGCTTTTTGAAATGGCTTTTGCTGCAGATGGGAAATGCCATCCCACTCCGA…
URS0000D5F040_9925	lncRNA	Capra hircus (Goat) lncRNA (ENSCHIG00000001818.1)	chi-lncRNA-413	202	GTTTATGTTACATAAGCAGCTGAATACGGATCAGTGCTTATTCAGTCAATTGCTACTCATTTCATGTTTAGCTTACCTTGAAAATAGGGATATACTTAGAGACCTATATCATTTTGGAAAGAAAATGACCAATACAAAGACTTCTATTGGTATAATAAATTATATTGATGGACATTTAACCTTGTATCATGCACGGAGATAA
URS0000D5F05A_9925	lncRNA	Capra hircus (Goat) lncRNA (ENSCHIG00000001121.1)	chi-lncRNA-415	866	GCAGAATTTGAATGACTCTTAAACAAAATCAGGGACAAGACCGTTGTTAGTGATCATTACCCTCACTATCTTATTGAATTTAGGAGCTAAACACACTTAATCTCACTTTTCCCACCTCTTCAGCAATTTTAGCAGAATTTCACTAACTGCCTGTGTGCGTGCGCGCGCGCCAGCGCGTGCGCGGGTAGCTAACTGAAACAACAAAAAGAGAGATCCTGGGTGAGAAGTCAGATACATATGGGACAGGTCAGCTCCTAGAAGATCCATCAGTAGATGCCAGGAGAAAAGAAGTGCAAGAGCCACCTCAAAGTTCTCTGAGTTCAGTGGGAGTGAAACGCAAACGAAGTCACATGGGATCTAGTCCCCTGACCAGGGATCAGACCCGCACCCCCTGCATTG…
URS0000D5F072_9925	lncRNA	Capra hircus (Goat) lncRNA (ENSCHIG00000006922.1)	chi-lncRNA-419	389	CATCTGGTAGGATTAATTAATCCAAAGTTTACATCTGACAGTAATTAAAAATCACCAAGCCAATGAGATATAAATAGGATTTCAACTGTAATAAAGAGAAGAGAGAGGAAGGAAGTGGAGGTTATTTGTAGAAAAGAGAAATTCAAAAGGTCAAATTCTTCCAGAAGAATTTAAAATCTCCAAATTGGAGAGGAATTTTCATGCACAGACCACAACTGGCTCCAAGAAGTCAAGAAAGCAAGAACTAGCTGACACAGGTGTCTTGTATTGGAAACACTGAGCAAAGTGAGAAACCTGGAAAGAATAATTTTGAGAAAACTCACAGTCCAGACTCTCATTAAAAAGTACGTGTATCTTTTTTTGTCACATCCTTATTACATATATGCATA
URS0000D5F081_9925	lncRNA	Capra hircus (Goat) sRNA (ENSCHIG00000001853.1)	chi-lncRNA-422	75	AGAATCCGTGTGGGGTCGGCCGGCTCCAGAGCTGCGCGTGGTGTACACACAAAACCAAACGCCCAAGTTGGAAAA
URS0000D5F08E_9925	lncRNA	Capra hircus (Goat) lncRNA (ENSCHIG00000005506.1)	chi-lncRNA-425	517	CAGGTTGCCATGGTGATAAGCCCACGTGAGCATCTCCATCATAATACCAAAGTCTCCCCAGGCTCTACCCAGCCTGGCCTCAAACACAGGTCAGGGGTGGGAAAGAAATCATGGAGTCCCCAGGCAGAGGCAACAGTTCCCATCGGGGTTCTGGGACGGCTGCTCCCCCTCTGAGTCTGACATGGAAATTCCTGTAAAGCGGGCTGACTCTGTCCCCCATCACTGTCCTCAGACGAACGGGGTCTTGAGTGTCTCCTCAGAGACATTTACTTCTCACAGGGATAAGGAGCCAAGTGACCACCCATGGGACTGCTCTAACCGTGTCTCACCCTTAGGAGGGAACCACCTGAGCGTCTCGGGGCTGAAGGATTGCGTGGAGCTTTAAACGGGAGAGAAGGA…
URS0000D5F09B_9925	lncRNA	Capra hircus (Goat) lncRNA (ENSCHIG00000000932.1)	chi-lncRNA-427	558	GGGTAAAGCATTGATATCAATATATTTGTTCTTGGCATGGGCTTCACTTGGACTTCTGGTTGTTTTTGTGGACAGTGTATTCACGTGATGCTTGGGTCTGATGATTATGATTATAAGAGAATACTAGGTAGACAGTTCTGTCCAACAGTTGACTTAATCATGTTAAAGATATGCCTAGCTTCAACCTTTGTTCTCTTGCTGGGACACCTGGGCTTACAGTTCACTTTTGTTTGTTCTTGCAGCCTGATTTCCAGATATATGCAGGTCAATGGACTGACTCAGCCTGTCCTCCTGCCACACCCCCCTGGGAGCCTTTGTCATTGGTCAGCACTTTCTTCTGAAGGAGGTGGGCTCACCATCAGTCTGGGTGTGTGCAGTAGAAATCAGGACAATGATTCT…
URS0000D5F0AD_9925	lncRNA	Capra hircus (Goat) lncRNA (ENSCHIG00000002468.1)	chi-lncRNA-430	576	GTTCCTGTTCATTGATCCATCATAAGTGGGCCCGGTGACTGAGCACGCCCCACAACTAGACACCACAACTCACTCGGGCGCACGTGGACGTGCACACGGCAGGCCGAACCGCAGGGCACCGTGACCCTCCCTCACCGGCCCTTGGAGCCGTGGACAGAGAGAGAAAAAGAGCCGGCCTTTCCAGAAGGTGAAAAGCCCACCCCCGCGTTTACTCATCTAGTGGACGGCGTGTTTATACTGCGGGAACGCAAACATCAAGGAATGTAGGAGCATGAACTACCTTGGAGCATCAAAAGTGATGAGAATCACTGGTGATGAAGATCACTGATGAAGAATATCATTGAGGATGAGCATCACTGACTATGAGCATCACTGAGGACGAGTGTCACTGAGGTGAGC…
URS0000D5F0B4_9925	lncRNA	Capra hircus (Goat) lncRNA (ENSCHIG00000005208.1)	chi-lncRNA-431	319	CCAAAACCAGCTGGCAGGTGGGAGGCTGAGAGGAAAAAGACATTGGGCCTCAGAAGGAGAGCAGAGGCATGGCAAAGAAGATCTTCTATGTTGCCATTGTGTGCACGGCCCAGGGCCTCCTAGGATCTGCTGTCCCTAGAGACTGACTGAACCCAGGGTGCTCTCATCTGCAGCTGAGCAAAGGAGCTCCTGGCAGAAGACAGCCTGGAATGGCCCAGGACGTGGCCTAAAGTGAATGCCTCAAAGACCTGTGGGGAGGTTGCCAGCTGCAGGGGCCAGAAGATAAGAGTGTTAATTTAGCTTGGCTGACATCCAGGAA
URS0000D5F0BD_9925	lncRNA	Capra hircus (Goat) lncRNA (ENSCHIG00000002432.1)	chi-lncRNA-433	979	GTGCCAGGAACTGTGCTAGGCATAGAAAATAGACATGTAAGAGGCATCATCCTTAAGGAAGATAATATTTTACTTAGAGTTAAAAAGCACACAAGTTAGAGTTTTCCACTGGGGGCAAACTATAATACAATCAGCTGTCTGGGTGCATGGGTGAGCCATGGAGGGCATCTAGGGAAAACGTCCTACAGGGGGTGATAACTGAAGTCTTGAGAAAGGACAAAGTTTAGCAGGCAATGAAAAGATGACAGAGATGACATAACGAAGGTGACACTGCTTACAAAGGGAGAGAGGGCAAAGTCTCATTCAGGAAATGAAAGGATTACTGGTGTGACTGTAGAGGAAAGTACAAGCTGCCTGTGGAGAGGGCAAGAGAAGAGAGGAGCCATACATGGAAAAAGA…
URS0000D5F0C3_9925	lncRNA	Capra hircus (Goat) lncRNA (ENSCHIG00000004529.1)	chi-lncRNA-434	333	GTGGGGGCTGGTTGTTGGGAGGAGAAGAGCTCTTTCTTGTTCTCAGTTCACCCCTTTCTTGAAACTCTCAGAGTGCAGAACCAAAAAAAGAGCTCCGCAGGCCTGGAGACACCATGTTGACCATCTCCTGTGTGACGCATCCTGTGGATTTCATCAAGAGGCTTTTCTGGAGACCGAAAGTGGTGGATGGGACTCTCAGCAAGCGTGCACTGAGCTCAAGAATCCGGCTGTACCATGAGCCTTCTTCTTGCGGCTGCTGAGGTTGGTGTCACTCTACGGTCAGCCTTGGGTTTTGAAAGGATGGGAAAGGCACAATTTCTGATTATATCAAGG
URS0000D5F0CB_9925	lncRNA	Capra hircus (Goat) lncRNA (ENSCHIG00000006863.1)	chi-lncRNA-437	196	TGTGCTTCTGTGGTCTCTGATGACTAGTTGTGGGGCACCTTTGACTATGAAGACCATTCATCACGGTCACCATTGTCTGGTACTTTAGAGATCTCACTACCAACAGGAGCAGCAGGAGACTCTGGTTTAGAAGAAGAAACGATTCCAAAATCATTTAAAGAATATACAGTGATTTCTTAATGAACTTTACAAAGCT
URS0000D5F0D7_9925	lncRNA	Capra hircus (Goat) lncRNA (ENSCHIG00000000606.1)	chi-lncRNA-440	279	CGCTGGGAGGACATGCATGAACCCAGAATAGCAGGCCACAGCTCTTAGGAAGACTCCAGACACTGTCCTTATGGTCCTGGAATATGGTTGCCTTATTGTGCTGTTACCCTGCTTGCAATGCCCCCCAGTCCACTTGTTGCTGAGGGCCACACCTGGTTCACGTCTGCATTTCTGGCCTCTAGCACAGGGCATATCCTGAACTTGGGAAAAGGTAGGTGAACAAATGCGTAAATGAACAAGAGGTCTGAAAACTACTTGTAGATTGACTCTTCATAGAAG
URS0000D5F0DB_9925	lncRNA	Capra hircus (Goat) lncRNA (ENSCHIG00000007379.1)	chi-lncRNA-441	156	ATGAACGTGTACATCCAGACCAGGGGTCTGACATTGTGGTCACGGAAAATTGCTCAAACTGTCAGAGAGGAAATGACCCGTTTTCAGGTGCTGTGGACTCTTCTTCTCTATTCCTCTGCTGACACCCAGCCCAAGCCCTCATCACCGCAAGCCTGA
URS0000D5F0DC_9925	lncRNA	Capra hircus (Goat) lncRNA (ENSCHIG00000002576.1)	chi-lncRNA-442	135	CTGGTCACTTGCTAACAGCTGTGTGCCTGTCATGCTCCCGTTATGATTTTATCAGGGGAAAGTTCAAATGAGTCAAGACTAACAAAAGATAGTACTACATTGTTATGGAAATTGCTCTGGATTGGGGCTAGATAA
URS0000D5F0E9_9925	lncRNA	Capra hircus (Goat) lncRNA (ENSCHIG00000002507.1)	chi-lncRNA-446	288	ATGAGACATCTTAAAGAAGAAAAAGTGCCAACAAGAAAAGAAAGTCTTCAGTTACACAATGTAACAAAAGGAGAAGATTCTGAAGATGTACCAACTTCAAAGAAGGCTAAAGAAGAAGCTGAAGATGTATCTTCCACAAAGAAGCAGAAAACCCCCATCAGCTTCTTCCAGTGTGTCTACTTGGATGGATACAATGGCTATGGATTTCAGTTTCCTGTCACTCCTGCGCACCACCCTGGAGAGAGCCCTGGCCAACCAAATTCTCCAGGACAGAAGCAACGACAATAA
URS0000D5F0FB_9925	lncRNA	Capra hircus (Goat) lncRNA (ENSCHIG00000007162.1)	chi-lncRNA-449	371	AACTATAATAACTTTTAGTAGCCAGTCTTCAACAAGAGAAGATGGATCCTGAGAAATGGCAAGTGACAGGGGAAATTCCAGCTGTTGTGCTGTTTTCTCTTTTGCATTTCCAGGAAGTTGTGTCCTCGTGATCCATCTTGGCAAGGCAGATTCTGTCTTGTTCACCCAGCTGGTTTGGGAGATTACTGAAGGGGAAGCTTGGGAGAAGATCTGGCCATTGTTAGTTACTTATGCTTCATTTCTGCTTCTTTGATCTAAAGAATTTAATCTACAGGTTAGGCAAGGTATTATATGATCAAAAGATTTGAAAGGTGTGCTTGGGCTGGAGATGAGTTGAGCATGGGGGGTTGCTGGTTTAAAAGCAAGGTACA
URS0000D5F110_9925	lncRNA	Capra hircus (Goat) lncRNA (ENSCHIG00000005866.1)	chi-lncRNA-457	189	AGTTATTCCAGATATTAAATGGCTATCTGAAAAAGGAAGAATCTTTTCCTCATCTTCTCTGGAATGGTAGAATTCCCAGGCTTCTGGATCCTGGTGGAGCGCCCTTGGCAGTGGATCCTGATGTTCCCTTTTCACTTTCCCGGGACGCAGAGTGATGGTTATGAGTACACAGGGTAAAGAACATCTGGC
URS0000D5F111_9925	lncRNA	Capra hircus (Goat) lncRNA (ENSCHIG00000007416.1)	chi-lncRNA-458	611	AAAGTACAGATTATTACTGTGAAGAGAAGTTTAGACCTTCCTTACCGTGCTAATGCACCCATTGCCCTTTTTCCTCTGAATCTCTACAGGAAGTAGAGTTTAAAAAAATGTGTCCGAAGCCTTTGGAGACGTGACTCCAAAGAACCCACTCACTGCTGAGAATCATTAAGATGGCATTCATGTGACTCAAGATTTTCCATGTGGGATGATTGCCTGTTTCATCAAGTGATGCCATTAGAGGCTGAATCTACCTGTGCATTGCATGGCCGTGATTTCGCTACAACCAAGCTCTCCCTCATGTGGGAAGAAAACACTACGGGGTTGATGAGCCAGCTTTATTCTAAATGACTGAAGACTTCTGTTCTTTTCAACAAACACAGTCCTCCAATTAGGAGCTGC…
URS0000D5F115_9925	lncRNA	Capra hircus (Goat) lncRNA (ENSCHIG00000004230.1)	chi-lncRNA-460	896	GTGGCGTCATGCTTTAAGTCTCCAGGCCTGAGATATTTTTAAAGCCAGCGTTACTGAGGTATAGAATTTGCACAATAACATGCATCCCTTTTCTGTGTGCAGTGGCACGAGCGCTGGCCAACGTTTACACCCAGGCGTCCGCTGCCACCATGTTCAGATATAGAACACTGACATCACTCCACACTTCCTTGTGTTCACGGATCTCCTTTCTGCCACTGAAGATGTGATTTGCCATTTCTAGAGCTTCTGCTGTCTTTTCCATGGAGTGTCTTCATGTTCAGGTGGCTATGGAGAGGCTGCTGCAGTTACCTCTCACATCTACACATGGTGACGACAAAGATCAAGAGAGGGAGCTAGGAGGAAGGGCTATGTCCTTGCTTTCTCTGTCTGTTCTCCAAA…
URS0000D5F11C_9925	lncRNA	Capra hircus (Goat) lncRNA (ENSCHIG00000007796.1)	chi-lncRNA-463	906	CAATGCGTTCTGTGGGATTCTTGGGACCCTCTTTGGGAAACACTGTCTGATGCTGACAACAGAATCTGTCGGAAGAGGAAAGGCTGACTCTGGACCCCGGGAGAGGACCGCTCATGCCAAGATCAAGCAGCCACGTGAGGGGGCATCCATCCTGAGAGGTCCATGCCGATGTCACTGGTTAGGAAACTCCTGGAAAATACCACACACCCCACACTCAGCCGGAAAGGGGTGCGGAGCATGGAAACGCACATCAGGAGGCTGCCGCCCAGAGCTTGGAAATGCACATCAGGAAGCCTCCGACTTCATTTCCCCTCCTTCGAAAGAGGGACTTCTCTCGGTGATCTGCATGGCTCCTCCACGGCCACATCTGGAGGGTTTGAGGGATGGCCTCCTATTCCA…
URS0000D5F11E_9925	lncRNA	Capra hircus (Goat) lncRNA (ENSCHIG00000004825.1)	chi-lncRNA-464	342	TCAAGATGATCTTTCATTTTGCCTCCCGCATCTTACACAGTGTCTCTCCATGGAAGAATATAATCTGAGCCCTGTTCTGAAAAGAATCCAAGCAATTCAGTGAGTGAATTCACGAGTGAGAATATTTCTGAAAATCAACAAACTGTACCTGAAGGATCTTGTTGGCTGAGAGGTGAGAACAACCTTGACTTGCTGGCAGGAACCCAGTCCACAGAGGTCTTGACGCTGACCTTCACTCTAGAACTCCATCCGTCTCTGGAAGAGCTGCTCTTTCAGTCGGACTCCAGCGTCCTCTTCATCCACCAACCTGGCATGTGAAGGAAGACAATATTGAGGGCTGAC
URS0000D5F123_9925	lncRNA	Capra hircus (Goat) lncRNA (ENSCHIG00000003961.1)	chi-lncRNA-465	612	CTTCATTGTCCTGGAAAGGTATATATAGAGATGCCTGGCGCCTTGGTGTAGGCAAGTGTTGCTACAACATGGGAGGACTACTTGACAAAGTGGAGTCGGAGTCGGAGTCGGAGTCGGAGTCGGAGTTGGAGTCGGAGTCGGAGTCGGAGTCGGAAATTGAGATAGATAACATCGATTTGGAGGAAGAAGCCTCAAGCTCCACAGAAAGGAAGAGAAATCATTCTGATCAGCCCAATGGCTTGGACAGTGAGACGATACAAATCCTCATGGGGAAGGTAAAAGCAATCCTTCAGGAGAATCCGGACATGAATATGCAAGAGACCTCGACGATACTAATCTTCTACTACCACCCGCAGACTAAAAAGAAGAATGAAAACAGGCCAACGGCAGATGAAGAAA…
URS0000D5F128_9925	lncRNA	Capra hircus (Goat) lncRNA (ENSCHIG00000006416.1)	chi-lncRNA-466	511	CTCAACTGGTACAAAGCAAACTACTGATCAGAATCATCTCTGAGGATGTTACATCTGCATACATGGTATTAACCTTAAAATGATCAGATTGTGCCGTGAACAAATGGTGATGCCACTTTGCTCTCTCCTTATTAATGAGAGGATGTCCTGGTACTCCTGAAGCTCCCTTGGATCTGATTGTTCAGCGGGGCCACCAATTATGAGAACTATTGCAGATATTTCTGATAAATTCTCTCTTTGGGCTTTCTTTATACATACTGGATTACTGGAGTCGACTAACTTAGCATGCTGTGAGGTCACTATATGTGCCCTTTTGTTTAATCAGTCTCTGAAAAAAAAGACAATTCAGTCCTACCAACTGTGATAAAGAGAAGAAGGAAGGCATCAAAGCAAATGTGA…
URS0000D5F12C_9925	lncRNA	Capra hircus (Goat) lncRNA (ENSCHIG00000006385.1)	chi-lncRNA-467	617	AACAGCTGGGAATTCTGTGATAAGTACTAAGGAAATAACAAGTGTCTTGATTTTTTTTTTTTATCTCTCTCTCTCTCTCAGTAATCCAAAGAGATTTGCAGATTTTATCCTAATACAACTCTGGAAATATCTCCATCAGTGTGTTAAGGGCAGGTGTGATTAGTCTCATCTTAGAGATAAAGAAACCAGAGAGGAAAGAAGGGACCAGCCTTTCTCAAGTTGACTCAGCAAGTCAGCAGATGGAACCTGGAAAGTTCAGAGGCCTTGACCTTGCAGCAAGGTGTCCAGAGTGAACTGTAGCAGAAGAGGCAAAAGAACTCAAGACAACTTTTTTTAAAAAAAAGAATGATTTGGCATCATCCTCTGGACTCTGTTTCATGATCAACTAAGAACAAGCTC…
URS0000D5F134_9925	lncRNA	Capra hircus (Goat) lncRNA (ENSCHIG00000006981.1)	chi-lncRNA-468	267	CGCCGAGGCTCCGCCCCGCACCTGATTGGCCTCGAGAACCCAAGGAGGCGGTGGGTTATCTCAGCGCGGCACAAAGGAGGCGCATTGAGAAAGGGGAGGGGTTGTCAGCGACTTCGAGAGTCTCTGCATACTCTCCTCCAACAAACAACCAGATATCTAGGAAATAAAAGGATGCCCAGTGGAGAAAGGTCACATCGGTCTCCCTGCCTCACATCTGGTGACACATCTTCTCTAGGACAGCTCAGGCTACTAAAGAATTCTCTCTAG
URS0000D5F13E_9925	lncRNA	Capra hircus (Goat) lncRNA (ENSCHIG00000007416.1)	chi-lncRNA-470	2231	ATATGAATAATTTTATATCCTGCTTCTTCACTTAACCTGCCATTGTTCACATTTTCCCATATATTTTGAAAGTTTATGACTTTCTAAATTGCAGTATTGTTGATTTATGATATTATATTATTTTCAGGTGTAGCACACGGTGATTCAAAATTTTTATAGATTATGCTCCACTTGCAGTTACTATAAAATATTGGCTATATTCCCTGTGCTGTCCAATATATCCTCATAGCTTATTTTATACATAGTAGTTTGTACCTCTTAACCCCGACCCCTAGCTTACCCTGCCCCCACTTTTGTAAAATGCTCCTTTTATTAAACTCCCCTAAATACACATTTGGCATGAACACTCTCTTCCTGTTTCCTGCACTCTGATAAATACAGATGGCATTCATGTGACTC…
URS0000D5F13F_9925	lncRNA	Capra hircus (Goat) lncRNA (ENSCHIG00000001155.1)	chi-lncRNA-471	211	ATGTGGTTTTGTACCACTTCAAGGGAGCCTTTCAAATACATGAAGGGGAAAATTCCAAAGTCACACAACATTTCCCCCTCTTTGAAAATTACTTATACTCTGCAAGGATGTAGATACAGAGCAAGATCGGATGCTAGAGCTACTGACAGTTCCCTTCTTGATCAACCCCAGGTTCCTTCTGTCTCAATGGATTGTTTTTAAAGCATGTAGA
URS0000D5F15C_9925	lncRNA	Capra hircus (Goat) lncRNA (ENSCHIG00000007523.1)	chi-lncRNA-475	418	TGCAGAACAAAGGAGAATCTGAAAAACGAGGTCAGAAGCTCAGCATCAGGTGTGCAGAGAAAGATGAGAGCTTGGCCCGTGGGTGAATGATTGCTTTTCATCCATGGAGTTCATTTTCATATTTGAAATGCTGCATGACCTGGTGGATGGAGCCCTGAATTGGAAATCCAGGGTCCGTGGACTTTGGAAGATCTTTGCTGCTGACACCGAGTTTTATCCCCAGGTTGGTCCAGCTTTGGTGTCTTCCTATCCCCCATCACTCAGTTGGAAAACATAGCTATGAATACCAAGTGGCTACATCGCATCTTCCAATACTAGGTAAGAGAGAACCAAGACTCCAGGGAGATCAACTGGCTCCATGGGATGGAGGAAAATTAGGATGGAGTTTCAGCTACAGTG…
URS0000D5F15E_9925	lncRNA	Capra hircus (Goat) sRNA (ENSCHIG00000006536.1)	chi-lncRNA-476	158	GAGACCAAGTGGGGATTTATGTGGTTACTGTTGTCTTGGTAGGACATGGAGGGAACGATAGTATTCCTCCTTAAGGCACTGGTATAAATTCTTACTTGGGAGTTACAAAAAGTGACGAGGAGTTCTTCACTTTGGGAAGAGCGGCTACTAAGTAGGAG
URS0000D5F177_9925	lncRNA	Capra hircus (Goat) lncRNA (ENSCHIG00000004164.1)	chi-lncRNA-480	884	ATGTTCCTGCCACTCCCCCGCCACAGACCCTTTTGGACAAATGACAAGAGACGGAATAGGAGGCCCCAGTCCTGGCACCCGACGTCCAGCTTCACAGCCCGCCTGGAGCTAAGCCCAGGGGCCATCTCCGTGGGAGGGGAGGAGACCTGTGCTGCGTTCAACGCGAACGCCGCAGTCTCTAAGGAGACAGGTAAATCTCCGGATGCTGCGATCGGATTGCTGAGGGAGATCCGCTTCCGATGCCTGCCTCCTGGCTCCTCCGAGGGGAACTTTTCACTGCTTATTGCTGCTGCCACCATGCTGGCTTCCTGGCCCACATGTGGACCAAGATTCTATTTTTGATTCCCTGCAACACACCTGAAGGGAGAATGGAGCACAAAGTGCCCAAGAGTGGTCTAA…
URS0000D5F19C_9925	lncRNA	Capra hircus (Goat) lncRNA (ENSCHIG00000007378.1)	chi-lncRNA-485	1072	GTCTGACCATTGTTTCAGGGTTCTGGAATTCAAGAGTGTGGGGGCACAAATGCCCTTCTTAAAACTCGGTGTCAGGGAGACACTGGAACGGTGGCCATTTCTTTCCCATCTGTTGCTGTGGACCCGAGGATCTGATTAAGCCTTAAGTTTCATTTCCATCAGCAGACGAGGGTTGTTGCCAGGAAGGGAGCTCATCCATCCACAGAGCATCCTCATGAAAGCTCAGGAATGTCGGCCTCCGTGCAGGAAAGAAGAGATGAATGAGAATTCTTCAGCACTACAGCCTGGAACTTACCTGGAGGCAAACATTTGACAAGAAATAAGATGCCTGAGTTGCTGAACCCTGCTATGGGACAACGTGTTGAAAAATAAAGGAGCAGGAATTTTAGAGAGAGACCT…
URS0000D5F1BA_9925	lncRNA	Capra hircus (Goat) lncRNA (ENSCHIG00000004477.1)	chi-lncRNA-486	405	CAGAATTCTAACGGGTGGGGGCAGACTGGCTTGCCAAGATGGAGACCACGACTGGGATGGGGTGCAGGGCTGAGGCTCTTGGCTCCTGCAGATTTGAAGTTGGCTGATTCAAGTCAGATAGAAGCTTGCGAATTCCACCTGCTTCAGCAGCAGGGAGCTGTACAGAATGAAACATCAGTGCACAGGATCCATGTGCTCCTGATTGCATCTTCTGTCATTGTTCAGCTCTGCAGTTACTTTGGAATGGCTTCTTTCTCACGTAACCTGTTTGCATGGTGGCCCAAAAGGCTATTAGCAGCTCTGAGACTTTGCTTTTACAATATTAGCTTGATGCAAAAGTAATTGCGGTCTTTGCACTGTTAAAACTTGCCATTTGATATTGGAACACATTCTGAATAA…
URS0000D5F1BE_9925	lncRNA	Capra hircus (Goat) lncRNA (ENSCHIG00000000683.1)	chi-lncRNA-487	874	ACTGAATCTTGTGTAGGCTCAGCTGGAGTCTTAGAGGAAATCACGTGACTTTTTCTACACAGGAGTCTTCTATGAGATACATTTTAAAGAGCTCTCCAAAGAGCAGGATTTTGAGAAGGAAACATGGAGGAGAAGGAGAACCACGTGGAAGGAATGAAATACATGGAAAGGGAGAAGCTTCAAAAGATTAAAAAGAAGCATGCTAGTCTTGGAATCAGGATCTCTATCCAATTTCTTTCTCCTGGGGAGAGCAAGGCAAGAAATCTACTGGACCCTTGGTTTTCCCTTGGACAGAGTGGATATTGGGCTGTATGATCTCTACTGTCTCGTGCAGATTCACAGCTCATTATCAAGTTCCCATTACCTGGCTCCGCTTTTGGACTTCTTAACTTTTTAGTT…
URS0000D5F1D6_9925	lncRNA	Capra hircus (Goat) lncRNA (ENSCHIG00000005063.1)	chi-lncRNA-491	185	CTCTTGCGACTTTCTCTTGCCTCTTCTTTCTTGTCTCTCCATCCACAGAAGGAGAAAAGGGCAGAAGAGGCAATTGTGTTGCAGGAAAAGAGGATATCAAAGCAGACTGCAATACTTGTGTGGAAATAGAGGACAGAAAGGTAAGTCTATATTTTTCATCTTTTTGGTTTCAAACAAAACAAGAT
URS0000D5F1D8_9925	lncRNA	Capra hircus (Goat) lncRNA (ENSCHIG00000007803.1)	chi-lncRNA-492	353	GTGGGGACAAACTGACATTTGGAAATATTCTGGTCGAGTTCTGACTGGTGTTTGTTGAGGATGCTGTTGTGAAGCCCAGGCAAGGACTGTCCTCAGATTTTGGAGAAAGCTTCTTTGAAAAAGTTCAGATGACAGATGGATACAATTTCATTCCCTAGGAGGAAGGAAAGCTGCTCAAAAACAAAATTATGACAACTGCGTATAAGAGGATCCTAAAAATTTAAACTTGGAGAAAAGAGCCAAAATATTTTGCTTTTCAATGGATTGAAACTGTACCCCCTGTATTGAACCGCTGGACCACCAGAGAGGTCCCACGAAGGAGGTTTTCCGAGGCATTGGAAGTTTTATAATAG
URS0000D5F1E7_9925	lncRNA	Capra hircus (Goat) lncRNA (ENSCHIG00000007861.1)	chi-lncRNA-495	191	TAACCTTTGACCTGAGTCAGGTGAGGTTAGTTCAGCTAATGAATCCAGTCACACTGGCTTCTACCCATAAGCCCGCTAGGCTGGTCTCTCTGAGTGTGGACTACATGGTCACGCTCAGAAGTTTCCCCGTTGGTGAAAGACATCCTCCAGGAATGCACATGGTGTCTTATCTTCCAATGAGCTGCATCTGA
URS0000D5F229_9925	lncRNA	Capra hircus (Goat) lncRNA (ENSCHIG00000006251.1)	chi-lncRNA-507	499	GTTTTCCAGAACATACTAGCAGTTCTGATGTTTCTTGTCCTGTGTCTTCTCATAGCTCTTTGTGGTTTTATGTTGATCAGTCAGGGTGCCTCAGAAAATCACCTTTGTATTCTAGGTTAAAGCTGTCACAGGGCAAAGACAATGAGCATTCCTTCCTAGACTGTTAAGGTATCTGTGATTTGCAGAAGAGTCAAGCTCATCATTGTTTGATGGCACTTTGTAAGAGGATGAGAAAACTGAGGGAGCTAAAATAACTTGCTTGCAGTCACAGGAAGAAGATCTAGATCCAGACCGTGCTATGCAACACAAGAGAGACATCCCATCCATGTGGTGTTGAGTGGAGCTGGAGAACAGGAGTCTGGTGTCAGACAGATATGGGTTGAATTTGTTCTGGCATTC…
URS0000D5F23E_9925	lncRNA	Capra hircus (Goat) lncRNA (ENSCHIG00000004720.1)	chi-lncRNA-510	181	CTGTGCTGCCATAGTCTCTGCAGCACACCCCGTTCCTGCTAAAGGCCCCCTGCAGACCGGCTGCTTCCTCATGGACCTGGGAGAGGCCTGGACCTTGGAGGCACATCTAACTCTCCAAACCATCTTCCTCTTCTCCAGGAAGCTAAAGACTTTTCCAGTGGACTCACCTACATTTTATTGA
URS0000D5F249_9925	lncRNA	Capra hircus (Goat) lncRNA (ENSCHIG00000001228.1)	chi-lncRNA-512	300	CTGTTCACAGTGGCTTCTGCAATGTCTGGCACATAGTATGTATGAAGTAGAAATCAAGTGAAGTAATCAATAGAATTTTGACTAAGCTGTTTCAATACCAAAACTTGCAAGACTGTTGGTTAGTCATGAGGTCACAAAGGATTGGACACAACGGGGCATGCATGCAGATGGGTGTTATCAAGATACTGATTCCTTTGGACACTAAGGCCTCTGGAGAAGGTCTGAGAATATAAACACAACTGAAGGAAGAGGAACAAAGATGGCGACATTCGTTTTTACATGACATTGCGAAGGATCTAG
URS0000D5F251_9925	lncRNA	Capra hircus (Goat) lncRNA (ENSCHIG00000004782.1)	chi-lncRNA-513	198	GAAAGAAGAGATAACATACAAAATTCCCCATGTTTCTGAACAGAGGCACAAGTGCAGGGAAGCTGCACACAGCAGGATGCTCAGAGAAGACCAGTGTGGTGCGGGGCCAGTTAACGGCAACGCTGTGGACACTATAGGTGGAAGGAACCAGATGGGGCTGGACCTGAACCTGAGTCGTGGAGCTAGTTAATGACGGAG
URS0000D5F261_9925	lncRNA	Capra hircus (Goat) lncRNA (ENSCHIG00000004628.1)	chi-lncRNA-516	210	GTTGGACATGACTGAGTGACTTCACTACATAAATATTGAGGATACTGTTTCCTGTCTGGGTTTCAGGAGTGGACGTGAAGAAGGACCAAAGACCCTTGATACATCATTGTTTCAACCACAAAAGGACTGAAGGACACAGCATTAAAAGAAGAGAGGAGGGAAGAGCAATAACAAAAAGCAGGTGAGCATTCCAAACAGAAACAAGTCAGG
URS0000D5F287_9925	lncRNA	Capra hircus (Goat) lncRNA (ENSCHIG00000001848.1)	chi-lncRNA-525	266	TTTTTGCTTTTAGGCAACTTCATGTTATAACCATTGATGACTAAGCATCCCATTGGCCAGCCTAGGAAAGCTGATACTCTTTTACAACTTAGAAATTCTGCTCAAAATGGATGTTTTCTGCATGCATCTAACAACAACAACAACAAAAAGCCTGAAAAATCCACTGTATACATGGCTGTCTGTGAGAGAAGAGGGGAATGGCCCTTCTGAGATTCCTGATTAAGAACCTGATGGATATCTGTCTATTCAGTCCTGGAAGACTGCAG
URS0000D5F28D_9925	lncRNA	Capra hircus (Goat) lncRNA (ENSCHIG00000007976.1)	chi-lncRNA-526	191	CATAATTTCTGGCCATGACTTGATAGAAAAGCCCTAGGCAGCAGCTTGTGGGAAAACCACTTACCCGTTGGGAAAGAGAGAGAGAAGGACAGCTGAAAGATGTCTTATCACAGATGTGCATAAACCAGGGCTTAACATAGTGCTGGAGAAGAATCACCAGAAAAGGGGTTTTGCATTTTTAATAAGAAAAT
URS0000D5F299_9925	lncRNA	Capra hircus (Goat) lncRNA (ENSCHIG00000007027.1)	chi-lncRNA-530	927	ACTCACTTTTAATGGACTTGTTCATTTACTCATTAATGTTGCATTTGGGAATACTTGCTATTTATAGGACACTGTGGTAGGTATTAGATTAGTAGCAGAGAACAACATAAATTCCAGCTTTTTGCTCATGGAGCTTACAGTGTACTAGGAGAAACAGACATTACATAATAATTGGTTACTTTCAAAGATTACTCTAGCCATTCTGTGAAGAATAAGTTGGATAGGCCAAGACTAGAATTAAGAAACCCAATTTTCATGAACATTTAAAGGTCTAAGTTGTGGACCAGATGAGGCAGCTAAAACACAGAGAAATGGATGGTTGTCAGCCATCTCTGTGATGTTTCCCTCTTCCTCCATTTCCACTTGGTACATATCTTCTATTGGTTACAGCCAATCACT…
URS0000D5F2A2_9925	lncRNA	Capra hircus (Goat) lncRNA (ENSCHIG00000004982.1)	chi-lncRNA-531	547	CTAGTCACAACTGGGCTTCTGTACAAATTAGAACCATGTCTATGAGGTAACTAAATATTAACTGGATTAACTCTCTTCCAACTGGAATTAGTCATTGTTGTCATAGGACTATATCAAGAGTTGTTGTTAACAACAGATAAAGTATATCCATATACCACAACAGCACAATGTTATTTCCACAGAATCTGAGGCTCCTGCTATCCAAATCCCAATCAAGAAATTACCATTCTGGTTTCTCAATACTTAGAAAACTTGGATTTCCAAATAGATTTCCACCCCCCACCAGCAAGGACCCAATATCAGTATATCAAGAGGCCTCAAGAGGACTATGAGAATATTTACATCTCCAAGCCAAAGCATGTGGGTTTCACAATATTTCATAGTATCTCTGGAAAAGGA…
URS0000D5F2A4_9925	lncRNA	Capra hircus (Goat) lncRNA (ENSCHIG00000003873.1)	chi-lncRNA-532	473	ATTCTGTCAAAAAGCATAGAGAGCAAAACCACAACAACCTGTGTCCTAGGATTATAATTGTGACATAATATACGCCAAGAACCTGAGGCTTGTCCAATCAGCATTGTCTTTCAGGGAAAATAAATCTTATGTATTCTAGGTTAGTCTCATGAATTATGAAAAAGTTAAGACTTGAGTTAAACTTTGAAGGATGGGCATAGAGTGAGGGATTATATGAGCAAAACTATGGCAGAGGTGGAAATCAGGGGACTCTTGTTGGGATTGATTGGAGACATCTCAACAGGATATAAGATATGAAAACTGGACACAAGATCTTAAGGGTCCAAAGAATGGATCTAAACAGATATTATGGACAACACAAAATAGACCAATGGCTCAGGATACATGAACAACAAAAGA…
URS0000D5F2C2_9925	lncRNA	Capra hircus (Goat) sRNA (ENSCHIG00000006699.1)	chi-lncRNA-538	71	AAGGCACCGATCCCGCTTCGTCATCGCCCACAGAGGCCCGCCTTGGCCACGGGCTCGAAAGTCCAGTGCCC
URS0000D5F2D2_9925	lncRNA	Capra hircus (Goat) sRNA (ENSCHIG00000003850.1)	chi-lncRNA-541	74	AAAGGATCTATATGAAGCACAAGATGGCAAAGAAGTGGAAGGAAAAGTAACACCAGCAGTTCAGCTTTGCTTAA
URS0000D5F2D4_9925	lncRNA	Capra hircus (Goat) lncRNA (ENSCHIG00000004633.1)	chi-lncRNA-542	350	GGAACTGTTTGGTTACTATGGAACTTCAGAAGAAATTATTTTCTTTTTTTTTTTTTTCTTAAAGGAAAGACTGTAGAAAGAAGTTGGGTCTAAGGACAGAGACAGATTCAAAAAGGACAAAAGCACCAGAATGTTCCTGTTTCTGGGTAGAGGAGAAGATAAGCCTTATTCTGAAGGTATTGGAGGTTAAGAGAGATGGCTACCCCCAACACATATTCCACAAGAATCTGGGAATTTAAGATTATAACCTGGGGAAGAGGACCAAGCTGAAGAGTGATTTGAAGAACATAAGAGTGGATTAATATATACAATGGAACATTACTCAGCTATAAAATAAAATGAAATAATGC
URS0000D5F2D7_9925	lncRNA	Capra hircus (Goat) lncRNA (ENSCHIG00000007751.1)	chi-lncRNA-544	400	CTGCTGAGTCCACACCACCTCATGTGACCTGCTGGTCAGCTGGAGATGCCACAGGAACATGACTCATCGAGGGGTAAGGACAAGAAATCGGGCACACGGAAGAAACTGCCAGAGGAGGCCGGTAGCTCCCAGGCGCCTGCCTGGTGTGGCCAGTCCCTGCAGGGCCCCTAGGAGCTGGCAGCGCGACAGGATAAATCAGGCCAGCCATCGCACCTTACATGGCCGTCCCCAAGGCTGCCCGGAATCCCTGGGATTACGCAGACTTGCGGAAGATTTGGAGCAAGTGCACAATCACCTGCCGCCCCCACAAGTGTGCCCGGGCTTCTGCAACCCCCGTCTTGTGACCGAGGAATTTTTAAATGGAAGCTCTGAGCTCACGGAGAAGAAAATGTCTCCCTGA
URS0000D5F2E9_9925	lncRNA	Capra hircus (Goat) lncRNA (ENSCHIG00000004742.1)	chi-lncRNA-546	1377	GGCTCTTCGCTCTCTTATCGGGGCCGCGCATTCAGTCTCTGTAGCCTGATCTCTTCCTCACTCTTCTGCTCTTACAGAATGGATTGGTCTGCTGAAAGACAGGGGCTAGAAGAGGGGCCGACTCTGGTGGGAAAGGGAGCACGTGAGAACAGTCAGCTCGGGAGGCCAGGAGACCCAGAGCTCAGCCCTGAAGCTGGCGGACCGGAGCTGCCAATTCAGCAGAGCTGTTATCCACAGGAGGGCTGCTCTAATAGGAGATACCTGGTCATCACACTTAACAAGAGGGACAGGAATGCGACACAGAGAGAAGCCAGAGAATGACTCCAGAAACATGATATGGGCAAGTACATCATTCACTCTCGTATTTGTTTATCCAGCAAAAAATTTTTGAGCATCCAT…
URS0000D5F2F4_9925	lncRNA	Capra hircus (Goat) lncRNA (ENSCHIG00000006161.1)	chi-lncRNA-548	510	TCAACTTCTAAAAAGGAAACCAGACCAGAACTCAAATATAACAAATTAAGCTCAAGGGAAAGCAAGCGATGATTATGGCTCTCAACACTTATCTTTTTTCACACTGTCCCCATTTAGGGAGTGGAAAGGCTGTAGTTCACACAGCTGATGAAGGAGGCAGAGTTGGGCTCGATTCCCAAGCCAGTGCACTTTCTTCATTATGTTCCATCCCTAAGAGACAGAAAGGCCAAAAGATTACAGCAATTCTCTTCATATGTGCTATTTTGGAAAGCAGCTTCTATTTTCAAACTTTTGTCCAGAATATGTGTATGACTTCTTGGATTGATTCTAAGAAAATAGGTGGAGAAGAAAGAATCCAGAAATATTGAGTCTGTATTATTTCACGAGGATAAACTGTTC…
URS0000D5F32B_9925	lncRNA	Capra hircus (Goat) lncRNA (ENSCHIG00000005441.1)	chi-lncRNA-554	499	TGTAAATAATGACAACTTAGAAAATTTCATGGAAAAAGTGATCCTAATCCTAATAGCAATAAATATTTTGTCTGTATCTGATTATCCTTTGTATTTCAGATAATGGAAAAGTTCCTCTGAACTCCTTGATAAACATAGCAAGTTTATTTTCTGGTAATAAGATTAATGCCAAGGATACACAACTTTATCTGGAAAATATAGGTATTGAATTAACAAAGAGCGAAAGTCAGGAGCTATTGGACACACTGCCATTGGATGAAAATCAAATGGTGTATAAAAACAGGTTGATGGACGGAGTAAAGAAATACAGAGGAGGAAAGGTTAATATCAATAAAATAGATGATGCTCTTAAGAACATGGGATTCCTACTTGATGAGGAAGACATTGAGGAACTATGCA…
URS0000D5F359_9925	lncRNA	Capra hircus (Goat) lncRNA (ENSCHIG00000007529.1)	chi-lncRNA-558	469	ATCGTCTTTGTTGTACCCGGGCAGAGCTTCCTTCAGCAAAGGCAGCAACATTGGACGGCCCAAGGCCAGAGATTCCTTGAGCTGTGTGATGCTGTGGACTTGGGGAAGTCTTGTGTTAAGTAACACCAGCTCCCCCGGAGACTGGTGGCCCTTGCCCATGCCAAGTGGGACAAGGAGAAGGTCTCCATGGGGGTGTGGCAACAGGAAGAGGTTAACTACTTGATGACCTTGAGCACAGGTCAAGCCCTGGGGCTCCTGGAGCCTGAGGACTGATCAAGTTAACCCCTGTGACACCACCTGTTCCCTCACCAGCTGTCAATCAGAGAACTGTGCACGGTCTGATCATTTACTCTGCGACCCTCTTCCCTCACCCGGCTCTTAGAAATGCTCTGCTAAATG…
URS0000D5F379_9925	lncRNA	Capra hircus (Goat) lncRNA (ENSCHIG00000004416.1)	chi-lncRNA-560	541	CTCATATCAAGGCATGTGTAGTCTATTTATGAAAAAATGTAGAAAATTATAAAATATAATATGGTAGATAAATAAAGAACACAAAGATGAATACATTACCAAAATTAAAAAAGTGAAAAAAAGATGAAGAAACTATTTGGATTAAATACAGATAGATGAACAGTGTGTCTTTAACAGAAGTGTGGGTGTTTGGCCTGAAAGTTAGGTTGGCATTAGTATTTTTTGTTTTTTGTTTTTTTGGCTGTGTCAACAGCTCCAGGACATGCATGATCTTTGTTTTCCGACGATGCGTGGAACCCAACATTCTGCATTTTGGAAGGTGGAGTCTTAACCGCTGGACCGCCAAGACAGTCCCTGCATCAGTATTGTTGAATTTCAAGTCAAGACTCATGTCCTGGC…
URS0000D5F39D_9925	lncRNA	Capra hircus (Goat) lncRNA (ENSCHIG00000001161.1)	chi-lncRNA-564	528	GGCAGCCGCAGAGCCGGGAACCACGAGACCCTGCATGGCCGCCCTCTGCCCACTTGGCCCGGGGATGCTACTGCACCGGGCAGAGTGCCAAGCGGTCAGTGCTTGTGGCAGAAGGACGGAAGATGGCGTTATGAGAAGTCGCATGTTTCCTCTGCCGGCGGACTCCAATCCTTTATCCACGCATACCTCGTGTCTCAGGTCATGTGACGTAAAGGCAACGCAGCAGCACCGACTCCAGTACTGGGATGCTGATGTTCAACGTGCAAGCACTGCGGCAGAAGGTCCAGGGTCCCAGGTCCCAGCCTGTTTCATATTCAGTCCACAAACACTGGTTAAGGGCTCATCCTAAATCAGGTACTGTGGAAGAGCTATCAAGACGAAAGTGGTGAGGAGCTGAAC…
URS0000D5F39E_9925	lncRNA	Capra hircus (Goat) lncRNA (ENSCHIG00000005716.1)	chi-lncRNA-565	988	ATAGACATGATAATCCTTATAAGACAGATAGTAATTAACTAGATGGAATAAAGGAAAGTGAAGTTTCAGACAAAAGAGTCAATATTTATAGAATTGTTAGGTATATATTTTAGAGGAAACATTTTCAAGTGCTATTGAGGATAAATCTGGAGGAAGTTAGATTAGTGTGGAGCTAATGCAGTAGTCGAGGCAGAAAATGATGAGGGATTAAACTAACACGCTGCCCAGAAATCAAGGAACTGACTTGAGAGCTAGCATAACATTGGAATTAATAGGAGAGTGTTACTACCCGGAAGAGTGAAGGATGCAGTGCAGTCTTGGGTAGCATAGATGCTTTAGTTCGGAGTTATTAGATGGACAACCATGCCATTCCCTGAGATATCCAACAGGAAGAAGATA…
URS0000D5F3BA_9925	lncRNA	Capra hircus (Goat) lncRNA (ENSCHIG00000005315.1)	chi-lncRNA-574	281	TCTTCATCCTCTTGAAATGTATCTTAGCAACTTAGTAACTACAATCTACTGCTCACCTTTTTCCTGCCAGGTTCTGGGTTAAATGCTGAAGAAGGATGTGGTAGTGAGGAAGACCCAGTCCCTGCCCACAAGAGGTTATATTTAACGGAGGAGGTAGCAACACAGCCAACTTGGAGGCATGTTCGTTCTGCCTAGAGGCTTCCAGAAGCCAGGATGGCATACAGCAGGTGCTCACTGCAGGTTTGAATGAAGAACTAGTCGAAACTGGGAGTTGGTGGTGA
URS0000D5F3BF_9925	lncRNA	Capra hircus (Goat) lncRNA (ENSCHIG00000006823.1)	chi-lncRNA-577	747	CAGGGACGGAGTGGGGGACAGTGTGTGAGTTTGCATACATGTGTGCCTGTGCGTAAGGAGGGGGGTCCAAGTCCGTCAGAGACAAAGGGAAACATCACTCATGACATGTCCTCTGAGAGTCCCTGCGAGGAGACCCCCGGGAAGCCTGGCTCCTGCAGACCCCAGAGCAGGTGGAAGGTAAGCGTGCTAGCAGTTGGGAGACCTCACCAAGGTAAGGAGCCATGCGTGTCACAGGAAGTGAGGCTGGAGGGATCTACCGGAGGGACTGGGAAACCAAACCCAGCAGTGTGGATTTACCCCAGGAGCAGCGGAGAGTCACTCAAGGCTTCTCAGCAGAGATGACATGCACAGATTAGGATTTTGGCAAAATTGGCATGACTGTGGGGCAGGGAAATCCAC…
URS0000D5F3CA_9925	lncRNA	Capra hircus (Goat) lncRNA (ENSCHIG00000000906.1)	chi-lncRNA-579	854	CAGTAAATTGCTGTGTGGTATATGAAATGTATTGAAAGTACATGAGGTAAAGTTGTTTTTATTACATTATACTTTAACGTCGGATCATTAGTGTGCCATTTTCTCATCCCTATTATGGTGATTATTTTACTCTTTATTCTTCAATAGGTTTGCCCTCGATTGCGAAGGGGGCAGGGGTAAGCAAAGGTATGCCGGCAGTTTTTTGCGATCTATCAATGGAGTGATAGAAAAAAATAAGGTTGAGATTTGTTCAGCCTCCACACACTGTACCTACTGGGGCCAAGACTTGTCAATGCCACCCGGTTGCTGGCCTTGTGCCTCATCCATTGCAATGCTCACAATCCAATAATAAGGCTCCAGCCACGGATGTACCAGCGTCCCCGGTGGATCGTTAGGCTA…
URS0000D5F3CB_9925	lncRNA	Capra hircus (Goat) lncRNA (ENSCHIG00000006301.1)	chi-lncRNA-580	188	CAAAGGCTGCAAGGAACTCTTGCCTTATCACAAGGACCCAAAGAGACAAATTAGGTGGACCCCACTTGGAAAAGCTCTGGATTGGGTCAAACAAAGGGATATCCTTGAAAATCTTGATTTCACAAACAGCTGGTTCCCGCACAACGCATGGTCAGAATGAAGCCAGCGACTCCTTTCTTTTCTTGTGC
URS0000D5F429_9925	lncRNA	Capra hircus (Goat) lncRNA (ENSCHIG00000005217.1)	chi-lncRNA-588	850	GGTGGGGAGATGAACAACCTACCCCATCTCTGGGACACAGGGCGACTTGTTCCTGAGACATGCAAGGCTTGGTGGGCTGAGCAGTGCTCAAGGGGGAAGTTTTCCTGTAAAGGTACTTCTAAGATGCATTTCAAAGATGAAGAAGCATCTTTTGTGCTCTCTGCCAGCCAAGGATCCTTCAGATTGAAAGGGAAGCAGTCAGGACGGCAGACCCATCTCAGAGATCAAGTGAAATGGTGCCAGAACAGGGCTCCGGGGATGGCTTGCTTTCCCACAGATGATGATCGGGAGTGGAACACCCCCACACCCTCAGGCCAGCGTCGGCTTGTGGAAAGCTGGGCAGCGAGAGAAGCCTTCCAGCCTCCACCTTGGATCCATGCTTGGAATCTGGAAGAATCC…
URS0000D5F436_9925	lncRNA	Capra hircus (Goat) lncRNA (ENSCHIG00000006933.1)	chi-lncRNA-592	563	TGAACATCTGGAACTGCTCAGTTATCTGACCACAGGAGAAATGAATTACATAATAAGAAGTAAAAGGAAGTATTCTGCCATGTTTGTGTTGCCAACACTGGACCATGCTGAGCAGACCTGGAGAGCATTTATTTCTAAGCAAAGTCAGCAATATACGAAAGAAGAAATGTATAAAGTTTTAAAAAGCCCAGCTGAAAGCTGCATCAATGAAATATAAACCCAGCACAAAGAAGTCCGGCTTCCTTCCTAGGTGGCCTTCGTCAGAAGTTGGGGACATCTCCCTGCAACTGAGCTGGAGCAGAGTCTAATTCAGGACCCGCTGTGGGATGGACTGTCTATCTGAGACCCTGCCTATTCTCTTCACGTTGTATTTCAGTCACTCAGCTTCTGGGCTGGCTA…
URS0000D5F43B_9925	lncRNA	Capra hircus (Goat) lncRNA (ENSCHIG00000002561.1)	chi-lncRNA-593	219	GTCAAATTAATTTGCTGGTCCTTTCTGTTTTCTTCACTCTTAGAAAAGCACCAAATGTTAAACAAATAGCACATGGCTGAGAAAAAAAATAAGTGTGCGGTTCCTGAGACAAGTGATGCTCTGAAGAAGTGGGTTGATTGCGGAGATTCTCTGGTTGATGTGGTTCGAGTGAAGAAACACTGGCCTATTCTGTTTTCACTACTCGAGGTACAACTCTAA
URS0000D5F446_9925	lncRNA	Capra hircus (Goat) lncRNA (ENSCHIG00000007057.1)	chi-lncRNA-594	402	CCTTCCCTATCCACCCCTTGATTATCCTCTCTTCCTGTTCCTCAGGGGAGCAGTCAAATCCAGCAGGCATCTGGGACCTCATTCTGTCTCTCCACTGAGTCTGTCTCACTTCCTGGAAAAGCAAATCATCAGGAACCACTTCCTCCCTGGACCAAACATCAAGAGCATCCTTGACAACACGCACCGGTTCTGGCTGCCGACAGACCTTTTCAGATGGGACGAACTTCCAATCAATTCTCATTTCTTCCAGGCATCTTTGCTGAGTGGAAGAGAAGTGCAACAGAGAAAAAAGCTCAGTAATGGCAGGACCCCAGATTTGACCAAGGTGGCAAAATATCCAGCCTGTTAATAAAACAGATTAATAAATTCTGTAATTTCCATCTTCTGGTTGAGCAATAA…
URS0000D5F447_9925	lncRNA	Capra hircus (Goat) lncRNA (ENSCHIG00000007081.1)	chi-lncRNA-595	417	GTGCCTCAGTGGGCCCCACCCACAAGCAACCAACTGTCAGTGAGTGACATTAGTTGTTCTGCTCAGCTATTGGTCAGCGCTGCAGTGGGTCCTGCCCACAAATAACTGTCAGTGAGGAACCACTGGGGAGAGACAGAATAAAAGAAATCTACTGGTATCCATACATCATACTTTGTACCTACTGGAAAGAGGAAGAAGAAAGCAATGACATAGCTCTCTATTATACTATTCTGGACTAGAATTTGCTCTGCCAAGGTCTGGAATCCCAGCATGCATCATAAAATGGTACTGTGATAAGACTTGTGAATATGCATTAGAATTGATGCTACATCAAGATTAAGTTGATGATCCTGGAGACATCTATTTCCTAGATGTAAATCATTGAAGATGGATGGGAAA…
URS0000D5F454_9925	lncRNA	Capra hircus (Goat) lncRNA (ENSCHIG00000000745.1)	chi-lncRNA-600	842	GCAGTAAACAGTCATTTACCTCAATTAATTCAGCTAGCTAGAAGTTTAGTTTGCACTAGCCAACCAGAGGCTAAAAGGCAGGTGTGTCTGAGCTTCTGTTCTTAGGATGTTTTGTGTGACTGCAGTTTGGGTTGTAAATATCTCCAGAGGTAGGCAAGACAGGTGAGTAAGAGGAGCTTTCTGCTCTGCACTGTGCTTGGTACTTCATATCCCTATCTCACTTAATTTATTGTTTCCATTTCATAGATGAGAAAACTGAAGGTCAAAGAGATGAAATAATTTTCCTTGATCATGAAACTATTAACCAATAAAGTTGGGATCTGACCCTTGATCTGCTGAGTCCAAAATCCTACATGTGTTCTCCACTACTCTCTGCTATTCTACAGGGAAAAATAGAGG…
URS0000D5F457_9925	lncRNA	Capra hircus (Goat) lncRNA (ENSCHIG00000004848.1)	chi-lncRNA-601	592	CACACACAGGCGAGCCTACAGGGCAGTTTTTGTGAGCGGTGGGGGCTGCGGCTGATTCTCTAGTTGACCACTGATGCTGGTGTGCTCGGGATCCCGGTGATAGAGATGTGGATGAAACATTCCGTGCATGTTCAACAGAAGTGCCTGTTTTCCAAGCTGATAGAGTATATTTGCATAGAAGAGGCATTAAAAAGAGTTCCAAATGCAGATTCAGAATAAAAGTTGGGGGAGAAGTACAGAGAAGTCCTAAGCGAGTCTGAAGGTTTGTTCAGATGTGGAAAGGACCACTGCAGGATATCAAGATGAGTCTTTGTCTGGGGATTCTGGCAGGCTAAACTATGTCAGAAATTGGAAGGAAGCCAATTTCCTGTCAGAACCAGGAAAACCAGTTCATCCCAG…
URS0000D5F45D_9925	lncRNA	Capra hircus (Goat) lncRNA (ENSCHIG00000005186.1)	chi-lncRNA-602	396	CACAAACTTAAAAACATTGAGAATTACTGCTTTAGATTAAAATGTCACAGAAGAGGACCAGACTAGACTTATTGGACCCAGCACTGGAGAATTTACAGGAAGACATTGAACTTAATTGCTATATGCTCTGAATATAAATTCAGCCAATTTTGTCCTAATTCAAGCATCATTTTTCAGCTCATGAATAATTTATTTATTTAAGCCACCACCTCTCATAAGCAAAGTGATGCAATATAAGCACAATGCTCATCAAGTATAATAACCATCACTGCAAACAAGATGCTTCCTGCAGCTTACCTTCTGGGCAAGTGGATAAAGAACTGCTTGAAGACATGATGGCTATTTCTGATTTTCTGACTTGTGTGAGTTATTTAAGTTAAGAAGAAAGTTCAGAAG
URS0000D5F460_9925	lncRNA	Capra hircus (Goat) lncRNA (ENSCHIG00000001114.1)	chi-lncRNA-603	338	CTTTTTCTTTAGAGCTTTTTAATATGAGGATTTTATCTTGTTCTTTTTTTTTTTTTAGAATCTGTTCCTCTGTCCTCTCATTTTGCTTGCTCGCTATACTGTGTCTCTCTGAATTCAGGGGAATGGCGGTTACTTCTGTTGGTCTTGAAGGCTTGTCCTTTTGCAGGTGCGTCTGTTCCCAGACTGCCAGGAAGCGGTGTCACTGGCGGGAGGGCCAGGGCTTTTCTGCCTTGCCCAGGAGCTGGAACAGAATTTTAGGGTGAGGAAAGAGTTACATCAAGGAAAGGAAAAGACAAAGGAGGGGGAAAATGTGGTATGCTGAAAAAAGTGACAGAAGG
URS0000D5F469_9925	lncRNA	Capra hircus (Goat) lncRNA (ENSCHIG00000001252.1)	chi-lncRNA-606	261	AACCCTGGGAGGATGGAATCAGGGCACTTCCTCTCTGTCTTTACAGGACACTGGGCTGAACCTTAAGAAATCCCTGGCTTTCCCCTGGATCCTGACCACTGCATGGCCAGATGTTGACCATCCTGACTCTGCAGAGACCAGACCTGGCCCTCGTCTTCCAGCCCTGTGCCTGGTGTGTTTTCTCAGCACCTCAGTGAGACAACAAAGAACCAAGCCTGCCAGAACCAAGGGTCGCCTCTGTTTGGTGTCCCCTACAACGAG
URS0000D5F486_9925	lncRNA	Capra hircus (Goat) lncRNA (ENSCHIG00000007000.1)	chi-lncRNA-611	479	ATCTGATCAGGAGGTGAATTGAAAGGACAGGCTGTGAGTCGACTGCTGCCACAACCCAGGTCCAAGCAAAAAGAAAATGTTGGAAAACCAGTGTTTTCCTCAGCTGAGTTCAAAACGAAGCAAAAAGCGTCTGCAAAACCTGGGCAACTGAAAAGTGAGGAAATCCAGTCTGCTTCCATATAAGAAAAAATGACAGCGCTGAATCTGAAGGGTCTTTCACTTTGTCATTAACAAAAATCTAATAAATGTTAAAATCACAGAACTTTAAGAAACCATGTGAAGTCTAGACAGACAACCCAATCAAAAAATAGGCAGAAGATCCAAATAGACACTTCTCCAAAGAAGACATACAGATGGCCAAGAGGCACATGAAAGGATGTTCAGCCTAATTATCAGATA…
URS0000D5F48E_9925	lncRNA	Capra hircus (Goat) lncRNA (ENSCHIG00000006973.1)	chi-lncRNA-612	1190	ATGCCATGGACGATCCCTTCATTACACCTAGGACCACTGCCTTACGGCTTCTCCGTAAGCATTACATCTTTGGATTCCCCGAGGGCCAAAGAGAACACGGGACCGGAAGCGCTGACTCCCCCCGTGGTATTTCCAGGGGCGGAGGAAGATGGCGAAATCCATTGGCTAGTGGGATCAGAAGAGGGCGGTTCACTCGGCCTGTGTCTGGGGCACTATGGGTATTGTAGTTCAGGGCTCCGCGGTCCTGCTTGCGGCGAGGAATCTTGGAAGCCAGTGGGTCCAAGCTGGTCAGGGAAGCGCCTTGCACTGGGGCATCAGGTTTGAGATGCTGACTCTTGGCTATAAGGACAGTAGACCTGACCTGAATGTGACTCCCATACCCAAACAAATGGAATATGT…
URS0000D5F49C_9925	lncRNA	Capra hircus (Goat) lncRNA (ENSCHIG00000006048.1)	chi-lncRNA-613	680	GTCAAACAAGGATAAAGGCGGGGTTTCCTGCTGGGGGAGCCCTCCAAAGCCAGCAGCCTTTCCTCTGAGCCTCTGTAAGATGCTCCTCCATGTCCCCTGACATTCTCTGCGCCCTTCACTTGAATTAGGTCTAGTGTTTCCTGCAGCGGGGCACCTGCTTGGAAGAGAGCTCGAGAATGATTAAAACGCTGCCCGCAGGCTGCAGGGAGAGGCTCAGGCTGAAGCCCTGACTCTGGATGGGTGCAGAGGGCCCCCTCAGGGGCCTCTGGGCTGTCAAGGATCTAGTCCAAATCTTCTTGATGAGTTTCACGCGCTCGAGGGCGCGCGCGGAGAGCTCCAGGAAGGAGCTGGCGGTCTGCACTGAAGGACCAAGGGCACGCGGGTCCAAAAGCACCCAGC…
URS0000D5F4A1_9925	lncRNA	Capra hircus (Goat) lncRNA (ENSCHIG00000003686.1)	chi-lncRNA-615	377	CAAATATCATCACAATGGGGATTAGGCTTCAGAATTCACATAGGAATCTTGGTGGGACATAAACATTCAGTATAAAGCAACTGATGAGAAGAATTATTGATTCTTTTACAATTATTGATTCATTTGGGCTTCCCAAGTGGCGCCAATGATGAGAAAACTGAGGTGCTGGAAAGTAAAGACCTGAGCTCCAGGTCACGTAGCCAACAGGTGGTAAAGTGCACATGCAAGCCAGCTGCCTCTTAAGCATTAACCTTTGTGACTCAGGGAAAAAGTCCCGCTTCAGTAGCACACTTCTCTGTCTACTAAAGGACACTGTCAAAGCAAGGAACACGACCACCAAAGTGATACTACTGGGGAGGGTGTCCTGCCCTCTGTAA
URS0000D5F4AF_9925	lncRNA	Capra hircus (Goat) lncRNA (ENSCHIG00000003730.1)	chi-lncRNA-617	1058	CAGAAATGACCTCTAAGAAGCTCTGTTAAAGGTGGGGAATTTTTTGGCTCCTGTAACCAAATCATGGAAATGCAAGGAAGCCACTGGCCCTGTCACAGCTGGTTTGGGGGATGGCATCCTGCCATCTCTTTCTATTTTTATTCTTATCTTTGGAAGTTAGCTGTTCGCTCTTTCAGGCCTGGTTACATGACCTGTTGGTGGCTGTGAAATCATGTCTTTGCAGCGTCTGATGAAACCAAGGAGTCCTGCTCTCTGTGATTCAGAACAGCTTCAAAATGTAGGGGCCCAGGAAAATCTGTTTTTGACCAGGCTTGGATCATATGCTTACATCTTGGCTCATCTCTGGATGCAACAGGAGAAGTACTGTGTCTAAGGGATGTGCTCTCATCAGTGGTCAAG…
URS0000D5F4C7_9925	lncRNA	Capra hircus (Goat) lncRNA (ENSCHIG00000007569.1)	chi-lncRNA-619	289	CACAAGTTTGGAAAATTTCATGTATACAGGAGCCTCACTGAGAGTATCGGAGACCCCGACATACATGAAAGTTTCAGAGACAGGAAATGAGTGGTCCTCGGACCTTGCTGTCTTGAGCCCTTCATGGACACTTTTGGCCCATCTATTTTTATGTGAAGGAGTCTACATTCCTCTTGGAAGAGGCCATTCATTGTCTTCCTACTATAGGGAAGTATTAAACGAGAGAGAGAGATGAAAAGAACTTTCGTGAAATAAAACATCACAAAGGTAATGATACTGTGTTTGAGCT
URS0000D5F4D2_9925	lncRNA	Capra hircus (Goat) lncRNA (ENSCHIG00000001829.1)	chi-lncRNA-623	732	CCCATATTATGGTGGATATAGTTCCCTTTATTTTGCTTGATTTGAAGGACATTATTCAAAGATGCTCCCCACTGCTCAGTGGATGGATGGATGGATGGATGGGACGGGTGTGTCTGTGCAGTGGGTGTAGCTGTGGCCGCTACTGGGAGGGGCTGGTTCTCCTGTGAGCAGGCAAGCTGCTCATCACAGGAGGCACGTTACGTCAGCTGGGAGGGAGCCACTCTGGATTTCTGACTTCATTTTCACCTTCCTCTTTCCTGCTCTCAGTTCTGATCTCTGCGGAAGGAGTTCTATGAGGCTGTCTCTTCACCCAGGCTCTTAGGGATGGAGCTCTTATCCACGCCTGGGAGTAGCAGCTAAAGGGGGCAGCTGCCAATCTCCAGCCTCTGAGGATAGGCC…
URS0000D5F4E0_9925	lncRNA	Capra hircus (Goat) lncRNA (ENSCHIG00000004759.1)	chi-lncRNA-627	343	CTATCCTTCATTCCTCTCCTTTTGGAGCAGTGGGAAGTGCAATGCATCAGGGTTCAAGAATGGGCTTCTTGTGAGCCTCTCACATGCAGGCATGGAGGAGATGACAGCAGAGTTGACAGCCTGGTGCTCCTGAGCCTGGGATCCAGTTTGGGAGACAGACTGGTGAGTCCTCTTGGCATCTCTGATGGTGCGGTCCAATTCAGAAAAGGTTATCGTTGTGCAGGAAGTAGAAATCACAGGATATCTGTGGCTTTGCTGACAGTGAATGGAACTTAAAGTTTAGCAATTAATAAAGCATTTTGAAATCCAGAAATTAAGGTTTAAACCATGCAGCAGATGACTG
URS0000D5F4E5_9925	lncRNA	Capra hircus (Goat) lncRNA (ENSCHIG00000007234.1)	chi-lncRNA-628	342	CTGGGAGCAGTGGGCGGGGCCTAGATTCCGAGGCCCAGGAGGCAGGGATGGTGCCTCGGCGAGCCTGCGAGTCTGAGCCCTGGGGGTTGTCCCGTCCTACTCTCCGTTCAGTCAGCCGTTATATCCTTTCCGTAACCTCCTCCAGCAGGGTTTTAGAGGCAAAATTAAGACTAAACACTTTTCAAGGAACTATGCTGAAGAAATTGGGAAAGGAATAAGATACTTCTACCATCTTCAGCATGAAGGTTAGTTTTCTTCAGAATAATATAAAATGTGAAAAATAGAAGCAACAATCCCACAATGTTGAAAAAAATGCTTTTTCACCTGAGCAAGGATAATTAT
URS0000D5F4F4_9925	lncRNA	Capra hircus (Goat) lncRNA (ENSCHIG00000007940.1)	chi-lncRNA-630	546	GGTTGAGTAACTTGCCCAAGGTTTCACAGCTAGGAAGTAATGGAGCCCAAATCTGAACTCATGGGTGACTGCCTCCAGTGCAGAGACAGGGCCTGAATTGAGTAGGACCTTGAAGGACATACAGGTGTAGACAGAGGAAGGAAAGCCTGGAGGCTTCATACAGATAAAGATGTCTACATTGGGAACGATGAGGAGGTGCAACACAGATGCCTTATTCTGTTGGATTCCTGCATATGGGTCAGGAATGAGTTATTCTTTGGTCTTTAAAAGGAGATGGCCTCAAACACCAAAGTCACAGTGATAAAGAACCCAGATGCTTTCATTGGTGGCACAAGTTCCTGACTATGACTTCCTGCAGAAGGATGATCAGAGCCTGCAGCAGGTGTATCAGGAGTCTGA…
URS0000D5F501_9925	lncRNA	Capra hircus (Goat) lncRNA (ENSCHIG00000001397.1)	chi-lncRNA-631	239	AACTAATAGTATGTGAAGCGAGTGATTAAAAAATGAAGTTGACTAGAAGGTTCAGCAACTCAAGAGAAGAGTAAAGAAAATACCAAGACTTGGCCATGAACAAGGAATATCACAGGAATCAGGAATACGACAGAAGGTATCACAAAATATTACAGAAGGTAAAAGATGAAACTACTGGAGCTGAAAGAGAATCCAGGCTTATCCAAGTTTACAAAGTTGCTTTGTACTATCAATAGGAT
URS0000D5F507_9925	lncRNA	Capra hircus (Goat) lncRNA (ENSCHIG00000007035.1)	chi-lncRNA-632	844	GATGTGGACCGTTTTTAGATACCAGTGGATAGATTTACTCTTATCATAGATGAGAGTGGTGGTGGAAGCAATACATACCAACTTCCTCTCTACTGGTTCTTTCCTTAGATTTTAACATTTGAGACCAAGAACCCAACGGAATTAGCAGAACGTCTGCGCTCTGTTTGTGGGAATCAGAGCAACGCGTATGCCCGCCTGCTGGAATACCGCCTGAATGCCTTGCGAGGACTGTGGAATGCCCAGCGCCAGCTGGCCTTGGAAGAGCAGCATGAAAGGGAGAGTTCAGGTGATGAAGAAACTTTGGCCTTGCTCAAACGCCAGGGCTTGTTGCAGCAACCCGAGCAAGCTCCCTTCACATCGAGGATGGGGCTCCTGCTGGTCTTCCCCCTTATTCAGTCC…
URS0000D5F51F_9925	lncRNA	Capra hircus (Goat) lncRNA (ENSCHIG00000001001.1)	chi-lncRNA-634	209	TACAACTATCACCTGGAATGGAATGGGCATCCTCCACTGCATTCTCTTGTGGGGAAGGGAATTTGTATCCAAGAGGAAGTTATCTGCTGATGAGTTATACTGTTGAGAGTTTGGCAAATGCCCTTGAGTTTTAGAATTATCCACAAAAGCACTGAAGATTGATGACATCCCTTTAAAAAGACTCCACAGTTTTACTTTGCAAAACCCCA
URS0000D5F522_9925	lncRNA	Capra hircus (Goat) lncRNA (ENSCHIG00000004490.1)	chi-lncRNA-636	158	GACTGAAACTGAAGCTAAGAGAGGTTAAGTGACCTGCTCCTGGTAAAACTGTCCCAAGCGTTCCAGCTGGGCGTGGCTCCCAGACGTGTGTGACTTCAGTCACAGGAGGCCTGCAGGAAAAGAGAGCAGCTGGACCCCACTTCCGGTTATACTTTGGC
URS0000D5F534_9925	lncRNA	Capra hircus (Goat) lncRNA (ENSCHIG00000007054.1)	chi-lncRNA-639	546	TGAGAGACTCACAGTGTTAGGGCTAGATTAGAGATGATCTAACCCAAGGATTTCTTTTTACAGGCACAGAAACTGAGGCCCAGCCAACAGCCTGGCCTGGGTTAGGTTGAGTGATAGTGAACTGAGGGGATGGCAGAGATGACATCTCTGCAGGAGATTGAGCCTGGAGTCAGTTAGCCTCGCCAAGAGCTTTCAGAAATTACGAGGCCACAAAAATGCTTTTTGGCTGGAAGCGTCCAAATGGGCCCCACCCATCTTGCTTACAGTCGGGCCTCCTTCTCCCTACTGGACCCTGTGTTGCCAGGTGGAGATATGAAGTTGCAGAAAGTCTGCCCTGCTTTCTGAAGAGCAGCAATCACTTCCACAATCCTTTGCCTTGGCAGAGATCCTAAAACAGCC…
URS0000D5F546_9925	lncRNA	Capra hircus (Goat) lncRNA (ENSCHIG00000000981.1)	chi-lncRNA-643	161	AACTCAGTGGGCTCATTCCTGGGCCTGGTTCATCGTCTGATTATTTTAGGTGCCATTTAAGAAGTATAATGAGAGATGAAAAATTGGAAAGTTATGTTTATGACTCTTTCCCTGATGTTCATCAGTACATGGCAAATCATGCCAATTTGTGGAAAACACGG
URS0000D5F554_9925	lncRNA	Capra hircus (Goat) lncRNA (ENSCHIG00000007033.1)	chi-lncRNA-646	259	TTTTATTCTCTTGATGGACATAGTGGTTAAGTGGGGGAGGAGGCAAAGTTTCCAGTTTACATATGAGGGAATCAAAATGCCAGTAGCAGGAACACTGTAATGAAGCATGTATTATCTTCAGGGCAAAGGAATCACCCCAGGTGTCTAAATGTTGTGGGAGTTAGATCTCAACTCACCTTGTGATCTGAGAAGAGGACTGATTGAACCCTTGTCTGCAAAAGAGAAAACTAAGATTGGTGACATCTTAGGTGAGTGGTCT
URS0000D5F555_9925	lncRNA	Capra hircus (Goat) lncRNA (ENSCHIG00000005790.1)	chi-lncRNA-647	234	ATGAGCACACCTGCTACAGGTGCAGAACAGGGAATTTCAGGAACCATCCAGGCTATAAGCCAGCCTCAGAGAGCTTCCTGCCCCTGCCACCCAGATGGGACCTGCAGAAGCCGCCGTGTCCTTGGTACTAGCGTGTGTTTAAACAGATCTTCTCAACAAGCCAACAGCAGGAGGTGCTGCCCTAAGAGTCTTCGGATATCAAGTTACTCTCTGCTCTTGAAACCTCAGTGTTGA
URS0000D5F55A_9925	lncRNA	Capra hircus (Goat) lncRNA (ENSCHIG00000004838.1)	chi-lncRNA-649	1302	CCTCCTTCTTTTTCTCAGGAGGAGAAGGTCATAAATTCATCTTCCAAAGCCCCTCATTTGTGGAGGGAGTGACATCATCAGTAAGGAGACACCAGCATATTAAATACATCATCCAACTGTCTCTGATAAAGGAAAATGAGACACCTTCCTGAGTCATGAATTTGGTGGTTTTCAGACCGCAGTAAAGTATAAGCTGTGTTTGACCTGAGACGTCGCACTCCATCACAGGCCAAGGACACAAGGGCTTAGGGCGAGACCCAGCCCCAGTTTACACCTGGATTCCGAATATACCAGCCTTGGACTGGACTGATGTGGCTCCTAGCAGCCCTCAGACTCTCCCAGGACTTTAGGAAGAAGGTAAAAGCATAGAAGGACCACAGTGGGCACAGGTGAGCTTCC…
URS0000D5F562_9925	lncRNA	Capra hircus (Goat) lncRNA (ENSCHIG00000000882.1)	chi-lncRNA-651	523	CTTAGCAGATTATAGCACTTAAGCCACTTAAATAACTGGACATCACATCGGAGATTTCCCAAAAAAGTGCAAGAAGAGTTTAAAAGATGAAAAAATATTTTTTTCCATGCTATCTTGAACTAACTTAGATGATACAGTCTTTTTGGACAATAGCAACCATCTGGTATAATACAACAGTTTAAAAATCTGATGGCCCGAATAATCAACCATTTCAGGAAAATGTTTATAGAAGAATATTTATGAAGCTAGATTGATAAAAGACAAACAATAACTGGTAAGATGCTGGATATACAAAGACGAATAAGACCCCGCACTCAAAGAGTTCCTAGCCTAAAAACAGCAGGTCCAAGATGGAGCTGTGTGCACCGTGGCAAAACAAGACTAATTGAGAGTTTCTGT…
URS0000D5F565_9925	lncRNA	Capra hircus (Goat) lncRNA (ENSCHIG00000004667.1)	chi-lncRNA-652	671	TCTCACAGTTGGCTGGTCCCCAGGCCATCAGTTCCTTGGTGCCAGGGAGCTTGCCTTCAGGGGTGAACAGGTCTTACACTTAAGTTCCATCAAGCCGTACCCAGCTCAAGGCTTCGCCTTCATTAACGTCATTAAATCCTAGACAACATGCGTGTCTCCTTGCATGTCTTGTTTTACAGAACAAATGTCCTGATGATTGGGATGAATGGATAACTTTTCAGGATCTCAGTTAGTAAATGACTGATTTTGAACCCAGGACTGTTTCCAAAGGTCTCGCTCTTTCCATTACATTGAATAGAGTGGATCCCATCCACACCAAGTTGTCAAGTCCAGATCAGACTCGTTTCGCTCTCTGGCAATTCTTGGGTGGCCGCAGGGCACTCAAAACCTCCTGTGAAC…
URS0000D5F568_9925	lncRNA	Capra hircus (Goat) lncRNA (ENSCHIG00000005619.1)	chi-lncRNA-654	372	AGGAAAACTCCGTTCTATTCCAGAAGCTGCTATGAGCTAGCGGCTATGAACTTGTGGCCCAACCACAGGGAATCAGGAACTTGTGAGTTACAGCCCAGACTCAACTGATCCTCGCTGACTGACCTCAGGCAAGTTACTTAACATTTGCCTGTCCCTTATTTTCCAGCTGTAAAATGGCAAAAAATATTTCCTCATTCAAGTTAAGCAGACATCCATCTGAAAACAGTTACAGAAGCCCTGGGAACAAACTGGCTGACACTTTTGCATTGCTCATCACCTCAATGAAGATCCAGCGGACGGCCACCCTGGACCTTCTGTTACTATCCACCTAATAGACACCTGTGTATGTGCTCAGTCATGCACGACTCTTTG
URS0000D5F56B_9925	lncRNA	Capra hircus (Goat) lncRNA (ENSCHIG00000001498.1)	chi-lncRNA-656	474	CTATTCTGTTTCTGCGAGTTCCTCTTTTTCTCATTTGTCCCATTTTTACTTTAAATTTTGTTTCTTGATTTCTGTTTATATTTTGAGTATAGTTTAATGGGTTTTTCTATCATCTCACTCAAATCCAGGAGCTGAATATCAAAACCTTCAAATTTCCAACTCAATTCTTTGCTGGCAAATTTTATACATTGAGGATAAGGTGGTCAGTCAAGGGTCATACAACCCTCTCGGCTACTTCTTTTGTAAATCTCACAGAAATCATGTGATGGTCAAGGTATATGTGGCCTTTTCTGTGTGTGTCCTTCACTGACCTCATGGTCCAAGTCTTATCCGACTGAACTCATCTGTGTGTCATTGACAACCAGGCCTGTAACATCCCACCAGGAGCCACCAGAAGCT…
URS0000D5F58E_9925	lncRNA	Capra hircus (Goat) lncRNA (ENSCHIG00000005428.1)	chi-lncRNA-661	479	AATGTACTTCATTGTGTGTCAATATCTATAATATACAGTAATTCATTGCTTTTTGTCACATTCCAAGTTTATTAAATTTTGCTTATTTTCCTCTCTTTTTCCCGAGGAGGGATCGTTGATGTCAGTAAACTGGACACTGTTTTGCAAAACATGGGAATGAAGCTTATAGGAACAGAAAGTAAAGACTTACTAGAGAATCTGCCTGTTGATGCTATTGGACAGGTGTTTCAAAATAGGGTTTTGGATGAAGTAAAGTCTCTCAAAGGCGGGATGATTAATGTCAATGATCTGAACAAAGTTCTTGGAAACATGGGAATTAAGCTCACAGAAAAAGAACTTGAAGCTCTGATAGCTAATCTTCCAGTTGATGGTGAGCATGAAGTATATAATATACTCTAA…
URS0000D5F594_9925	lncRNA	Capra hircus (Goat) lncRNA (ENSCHIG00000001369.1)	chi-lncRNA-663	1249	ATACTTGGCATTTGTACAACATGGCAGACATCGACAACAAAGAACAGTCTGAACTTGATCAAGATTTGGATGATGTTGAAGAAGTAGAAGAAGAAGAAACTGGTGAAGAAACAAAAATCAAAGCGCGTCAGCTGACTGTTCAGATGATGCAAAATCCTCAGATTCTTGCAGCCCTTCAAGAAAGACTTGATGGTCTGGTAGAAACACCAACAGGATACATTGAAAGGTACACGTTCTTCTTTTTCATAGTCTGTCTTTCTGTAATCAGCGTTGCAGGTGAATATTTTTTAAGGTCATCTGGGACTTAATGTATGTCACAGTGGAAAAGCGAATGTTCATCATAGGATTATCAGGGGTTTAAAATTTTGCTAAGTACCAATTTAGAGTTGGTCTTTTAAA…
URS0000D5F5B8_9925	lncRNA	Capra hircus (Goat) lncRNA (ENSCHIG00000005869.1)	chi-lncRNA-668	485	GATACCATACCAGGGCTGTCTCCACAGCTGCGTGCTTTTCAGTTCCCCTCTCCCCAGAACTCTTAACCTTATTCTCACACTCTGTGAGGTTTCCATGTTGGCAAGAAAGCTGAAAAAATGTCAAGCATACCCAGATGAGGAGACTTAGAAGAGATGCTTGTGGCTTTAGCTCAGCTGCCTGGACTACAGCCTTTCTAAGAACCCAACCACTTGGATTTTGGATATAATACTCAGAGAGTCTCACATAGGCCCATAAAGATTTATTGCAGCTCTTTTGGAGGGAATTGGAAGCAATCAAGGCGTCCATTGGAGGAAAGGAGATAATCAAAATGCGGTGGATGAATACCACAGAGTATCATGCAGCCAGTAGAAACAACAGACTGGGCACAGATATAACAA…
URS0000D5F5E2_9925	lncRNA	Capra hircus (Goat) lncRNA (ENSCHIG00000007616.1)	chi-lncRNA-671	289	TCTCAGGTCACTGAAAGTGAAATGAAGGGAACTCAGATATTTAAAGAATATGTTATGTAAACCAGGGACTTTCTGTAGCTTACCTCATGTAATTGTCATCATAATCACATGAAGTAGATTTCGTTATCCTCCATTTGTACATAAAGAACTGCAGAGAAATTAAATATAGACATTACCAGTTGAATGACTCAACAGACGTTAATGTTTTCTCTTGCTGCCCTTCATCATGGAATATGGAAAAGGCCACCTCCTCGACTCACTGAGCTGTTGCTAGCAGCTTAGAAGTGGC
URS0000D5F636_9925	lncRNA	Capra hircus (Goat) lncRNA (ENSCHIG00000004365.1)	chi-lncRNA-677	606	GAGACATCATCCCAGTTAATGATTGAGATGGGGAGTCAGAATCATCACCTCTCCCCACTGCATTCAGGCTCATTGACTTCTTGTGATTTTTCTCTAGAGGCTCTCTTGTTCATGCAGGTTGTTGTTCCCCCAGGTGACTGAAGGAAGAGAAGCTAAGAAAGAGATCTGGTCATTTGTTAATAACTTATCCTTCATTTCTGCTTCTTTGATCTAGAGAAAAGAACCAACTAGTTTGGCCAGGTGTTGTGTGATCAAGAGATTTGAAGGATGTGCTAGAGCGTGGAGGTGCCTGGTTTAAGGCCAGTTCTTGGAAACTGCCATGAACTCAGTGCTGCTCTGGATGGAAGAGTTTATGGCGTGGCTGCAGTCTGCTCATCATGCAGTCAGCTTTCTTTCTGG…
URS0000D5F658_9925	lncRNA	Capra hircus (Goat) lncRNA (ENSCHIG00000004074.1)	chi-lncRNA-680	734	GCGGTGGCGCCCGCGTGCCCCACGGTGGCGCCCGCGCACCCCACCGGTGGCGCCCGCGTGCCCCACGGTGGGCGCCCGAGCGCCCCATGGTGGCATGGGGACACGCTCACACTACGTGAATCTCGTGGTCATGTGACGCTCTATGTTCGCGCGAGAATGGGGGCACCGTTTAAACGGTTGGAGAGCCTCCTGAACGGCTCTTGGTAGGTCAGTTTAGTTTTCTGAGAAGTCAGACCACTCCGTGAGGAAAACCTTTAGAATTAAGCGCTTTAGGATTTGTTCTACAAAACACTATGTCTGAGAGACAACCAAAAAATACTCATCCAACAAAGAACAATGGGATACACAAAAATGAAGAATACAGAGGTGATGAAAGTTCACCTGAAGGAAGAAATGAAG…
URS0000D5F672_9925	lncRNA	Capra hircus (Goat) lncRNA (ENSCHIG00000003946.1)	chi-lncRNA-682	761	CAGGACTGAGCGACTTTCACTTTTTTTTTCTCTTTAACTAAAAAGGATTATCCTTGGTTTTTATTTTTTTTCCAAATCTTGGTTCTGACTCTACATACATGAGAAGAGAAAGTAATCTGAGGAAAAATAGTTGCTTTTCTCTTCCAGTAGAGTTCCATGGTTGTGAACAGTCTCAAGCCCAATCTCTGGCCTTATTCCTATGTTCTCAAGTCCTGGTTGTCTCCACAGAGTCCATTTTCTATGATATGCTGAAGTCAGTCAATTGCACTTTTTCCCTTGCCAGAAGTCACACGGAACTATTTCTTCTGCATATATTACTTGTGATCTTGAAAACAGCTGTTATCTTCATGCACAACTCTGATCTCTCTGGAAAGAATGAATCATCTAAGTCTCTGTCAC…
URS0000D5F67A_9925	lncRNA	Capra hircus (Goat) lncRNA (ENSCHIG00000006334.1)	chi-lncRNA-683	412	GGCATGCTGCAGTCCACCGGGTCACAAAGAATCATCAGCAACAAGAATCATAATGTCAGAGTACACATTACAATTATGCAAAATAATAATAAATATCTTCAACAAGAAGACCAAATGAGGAAATTCCCTGGCAAGTGTAAGAGCTGGGAGTCCACCCTTTCACTGCAGAGGACCCAGCTGCATAGAACTTCTATTCAGGGCATTTTCCAGATGTCTTCCGTTCTCTTTGACAAGAAGTTCCACAAAGCCTGATCTTCTCTTGGAAAAAGAAAGGGCAGAGGAGGGCAAATTGAACCACCCAAGTGCATTTCAGACCTTTGCACAAATCTATAATGTAAGCTCTGACAGTTGTGTTATCTTTCTTTTTTGTACAAGTGCCTCACTGAAGCTTTCAGTGTC…
URS0000D5F698_9925	lncRNA	Capra hircus (Goat) lncRNA (ENSCHIG00000002473.1)	chi-lncRNA-688	176	CAAGATGCTTATATATATGGTGTGATTTTTATAGGATGCCTCTGTCACTAATAAGTTGTGTGACATTGTGCCAATCATTCAACGTCTGTGAACCAAGAGGAGCCATGACTTTCTCATCTACAAAAGTGAGACTTCGCGGTCCTCAGCCCCTTAAGCACCTTCTAAGGATGAACTAG
URS0000D5F6D8_9925	lncRNA	Capra hircus (Goat) lncRNA (ENSCHIG00000007071.1)	chi-lncRNA-694	983	CTTCTCACCGTAGAAACTGAACACAGGGAGGAGATGCCTTTACTCTGAAATCCCACGATACACACAGATGCATCAAGATTGCCCTCATATATGTGGACAGAAGGCGCATCCTGCAAAAATGTGATTAAGTTGTCTTTACCCCTCATGATCCCACTCCAGGCCGGCAACCTCAGCTCAGAATAGATTCTTTTACATGGCGCTTACTTGAGGCAAACAGGACATGATTACAGGATTACATTTCACTACTGAGCCCCAGGTTTTCTCTGGCAGACTCATCATCTGAGCCCTTCATGATTACAGGCAGCAACCTGAGCAGAGTATCACCGGCTCCTCCCCTAGGTGACCTGTGCTGCCCCCCTGACTTAATAATCAAGTTGACAAGATCTTCTCAGAACAGAC…
URS0000D5F6EC_9925	lncRNA	Capra hircus (Goat) lncRNA (ENSCHIG00000002227.1)	chi-lncRNA-696	413	GCTAAGGTGGTCACTGTGTTCTGTCCGCTGTCGGTCCTACTCTGCGAGACGTCGCTCCAGGACCGTACTTCAGCCAGTTTTCCTCCAACACCGATAACTAGGAAAATACGAAGGAAGCCTAGTGCCAAGGATCATGATCTGGGCCCAGGGCATGCAGCATTCACTCTGGCTTTGAGAATATTAGAATCACTGAATCTGAAGCTGTTTGCTCTGGACACACAGAACATGAAGGATTTATTTACCAGACGTATTTTTAATTCAAATGAGTATGACTATTACTAAAGCTGAAGAGAAATAGCTCTAGTCTATGCTTCTCTCCACCCACTTCCCATGTATGTAGGCCCTTCAGATGTTTAAAAATATAATTGATACAGGAAAGGAAAATAAATCATAAAGGTA…
URS0000D5F6F4_9925	lncRNA	Capra hircus (Goat) lncRNA (ENSCHIG00000007423.1)	chi-lncRNA-697	243	TATGCCTTCAGTATTTTGAATGCATGTCCTAAAAAGGCAGAGACTACCTCCCTAGGCATTTTATTACTCATATGGCCATGGAAAAGACTTTGGGAGAAACTTAAGTCTGTAAGATTCATCCAACAGAATAGACTGGACTAATATTCAGAGAGGGAATTTCTCTGTGACTAAGATGCAGCCTTTAAGAAGAATATGAGTGATTCTCTGACCGTCCCCTCTGCCCACTCCTGCCATGACTCTGGA
URS0000D5F6F6_9925	lncRNA	Capra hircus (Goat) lncRNA (ENSCHIG00000006149.1)	chi-lncRNA-699	510	CTATGATAGCCTTTATATAAAATATTGGTTCCCACCTAAGATTTTTACATCAAATATTATTTCTTCTATACTCAGGGGGACGCATGTCTACCTTTATTTTATTCTGGCGTTGCTATCCATTTCATTTCAGTTCCAATAAATTTCCACAGAGTAACGGCAAATATGATATCATCTGGTAGATGGGATCCATTGCCTCAAACTAAGTAAGATCCAAGTCACATTCAAGTCCTTCATACTGTGGCAGCTGCTGTGGGATGCAAAGGATAAATGTTGCATATCCTCCTGGAATCTTAGTTTCATCAGTATAAGTCACGTCATGATGGAACTCATTTTCCCCACTGGTGAAGAGTCCGAGAGGACTGAATGACTGAATTGAACTGATCAGAGAACACATGGCTA…
URS0000D5F709_9925	lncRNA	Capra hircus (Goat) lncRNA (ENSCHIG00000006031.1)	chi-lncRNA-701	1004	ATTCCACCCAAATGGAGAGGAGGGGCTGCTTCTGGTTTGAACTAGTTCTTGAGGCAGCGGAGCCTGGTACCAACATCCCTGGACCAGAGATGTGGATATTAGGATTTTTGTCCTTGCTCTATTACGATGGGGCTTCCTGGCTCATTGTAAATGGAGACTAAATGAATCAGCCCCCGAATTCCATGCCAGACAGTTCAGCTGACAGAAGGAACTGAATGTGACCTAGTCTGCTTGCTATTTCTAGGGAAATGGAGTCAGAATTTTTAGAGTACAGAGAAGAGAACTTTCGCCTGTTAAAGTATTTTGCACGGGAGTGAAACCCTTCATTGTGTGACTAAATCAATGGAGATTATCTTCTCAGTTGGAATTTCCTTTTGTCTGCACGTGTATTCTGCCAAC…
URS0000D5F70B_9925	lncRNA	Capra hircus (Goat) lncRNA (ENSCHIG00000001917.1)	chi-lncRNA-702	1016	ATTCAGACTTTCCCCATGAGAGTAGGTAATCCCAGTCTATGAGAATTGAAATCTGAAGTTCAGGAGACACTCACATCTGGGTGTTAAATGTCCCCAGAAAAACCAAGGTGGCAACTCATGTTCTTGTTGGGAGGGTGGTTCCCGTTGTCAGATATCCATGACCTTCCTTTGGGAAAGGAAGGACCAGCAGGGAGAAGGAGCTACTTAGAGACTCCAGCCTGCCATGAGGATGAAGGGGAGGAAGGAGATACACATGCTCGGAGTGGACCTAATGGACATTTCCACAGAGATCAAAGAGCCAAGGCCTGGGAGCAAGCAGGACTCACGGCGGCTAGCCTTCCAATGGAGGCTTTTGTTTTGTCTCCCTGCTCTTCAAAGGCGCAGGTCAGGATTCTCCTG…
URS0000D5F717_9925	lncRNA	Capra hircus (Goat) lncRNA (ENSCHIG00000002184.1)	chi-lncRNA-705	785	AAGGGCGCCGTGACACCACATCCCAGGGACCCTTTCTGTTGCCGCGGTTGTCATCCTCTCGTTTTGCTCCCAGCTGCAGGTGCCACATGAGGCGCCCTTCCCTTCCTGAAGCTCTTGCTCTCTCGGCTTCCATGAGACCCCCGCCCCTCCTAGCTGGCCTCCAAGGTCTGCTTCTTCGTGAGCTCCTTTGTCAGCTCCTCCTATTCCACCCAACTTGAAATGTCAATATTTCTTAGTAACTAGACCTGAATTTCCTATTCTCTTTTTCCTGTCTAGGGCCTCTCATTTATTCTCCTGGTTTTAAGTGTCGCATGTCAGCTCCTAGATTTGTAAACCCAAACCTGAGTTCTGAAATCCGGACTTCTCAACTAGCAGGTGGCGGTGGTTTAGTTGGAACTC…
URS0000D5F72C_9925	lncRNA	Capra hircus (Goat) lncRNA (ENSCHIG00000003731.1)	chi-lncRNA-706	364	TGGGGAGTAAGCAAAAAGGATGGAACAAGAAGCCAAAATGATGCTCTGAAATTTTGCTCCTTCCTTTCAATTGTTGCCATTTCGAGGAGGAGAGAGAGGTCAAGTAAAGCTTTCTCATTAACCGTTAAGAGCAGTGATTAAAATTTCCTTCTTGAAGAATTAGTTGTGGTAGAATAACAGAGAACATACATCCAGAGGAGCCTACAAGACATTTTGAGGGGATACTGGACTCCTCCTTCTTTGTGTGACATAGAGGAGAATGGGTGATTCCAGATTAGAGAATTTGGAGACCACAGGACCACACAAAGAACACATGGTTTTTATATACTTCATTGTAATCTGCCATACCTGGCCCAGGTGGTAA
URS0000D5F737_9925	lncRNA	Capra hircus (Goat) lncRNA (ENSCHIG00000004598.1)	chi-lncRNA-709	360	TGTCTCTCACTCAGTGTTTATCCACTCCTTTTGATCCAGTCTCTTTCACAACTAAATCAGAAATCCTTGTATCACGTTGAATAAACTGGATAAATATCATCTGTGGCGTTCCACAGTCAGGAGAAACAGCCAAAACAGAGGGACCTATCAATTTGGGCTCCTTCCAGAACTGAAAACTGGTTACAAATATGAAACAGATTTTACTACTGGACTTGAACTCCACATAAGAAAAACAAACAAACAAGATCCTCGAAGATCCTCATCAAAGAATAGATGCACTGTGACTGGCAGGGATATCAAAGAGGTAAGAGGTAAATTTCTAATGAAAACATGTTTTCTCTGTGGTCAGGTAAATAGAAA
URS0000D5F739_9925	lncRNA	Capra hircus (Goat) lncRNA (ENSCHIG00000000769.1)	chi-lncRNA-710	193	GTCGTTAACCTTCAAGTACCCATGGAATGCCTAACCGAGACACTATTCTGGTGAGAAGCTGGGGAACTGTGCAGCATAAGGAATTAAGCCTCGCCTGTAGAATGGTTATGTTCAAGGTGGCAATATGGTGTTTTGGGGAGCAGTAACGGCTTTGCTGTTAGAAATGACCACCTGTGGGAAGAGTCACTTTGTG
URS0000D5F73C_9925	lncRNA	Capra hircus (Goat) lncRNA (ENSCHIG00000002252.1)	chi-lncRNA-711	562	GTGGATTCTTTACCACTGTACCATCTGGGAGGCCCAGGTCGTTCCTATTGGATGGATGCAAAACCATCAGCTCCTTGTGATGGACCACTTTTGCACCAGGAGCTGGACAAAGACCACCCCATCAGCGCCTGTGTGGTAATGGTGAGGAGCTGGGCTTTTGAAGGCTTCCGTCAAACGCTGAGTATCTATTATGATCAGGGCAGTGCGGTCTTGCATCATTAAAGCATCTAAGGCAGGGCTTGCTGGCCCCACTACACAGATGCAGGACCACTTCCAACTTCAGACAAAGCAAAGTCATGGATGGAACCATTTCTGTCTGAAAGGAATTCCAGAGGGGCCCTTAAAACAGGGCTGGAAGGCTCCCCCCCACACCCTCTCCCAGGGTCCTCTTGGCCTGCT…
URS0000D5F73E_9925	lncRNA	Capra hircus (Goat) lncRNA (ENSCHIG00000000874.1)	chi-lncRNA-712	214	AGAGAAGGAATGTCCAAAGACGTGGTAGCATCTTGGAGGCTGGTCTTCATCCTGCTTGGCTTGAAGTTCCCAGGCTCGGAGTCAGTGAAAGGGTGCCTGCTAGCTGCTAATCTCAGCTCCAGAGGACCCCAGTTAATGCTGCTTCCCTGGCTCACCTCCTGACATCCAGGAACTCAGGTAAGTTTATCAGATGGACCGGGTGGTACCAACCTGG
URS0000D5F758_9925	lncRNA	Capra hircus (Goat) lncRNA (ENSCHIG00000007416.1)	chi-lncRNA-715	549	ATGTGGGATGATTGCCTGTTTCATCAAGTGATGCCATTAGAGGCTGAATCTACCTGTGCATTGCATGGCCGTGATTTCGCTACAACCAAGCTCTCCCTCATGTGGGAAGAAAACACTACGCTCTATGAAGTAAATATCAAGATACACATTAAGGAAATCAAGGCTTCAAGAAATTTATCTGAAGTTCAGCAGCTGGGAGGTGGAGGAGATGGCATTGTCTGCTTCATAGCCTGAGCTCATGGGAACTTGATGGGAGGGGTTGATGAGCCAGCTTTATTCTAAATGACTGAAGACTTCTGTTCTTTTCAACAAACACAGTCCTCCAATTAGGAGCTGCAAATAAGATTATATGCCCTGAATAAGTCTGAAAAGGTCCTTTTATAATTAGAAAGTTTGTGT…
URS0000D5F772_9925	lncRNA	Capra hircus (Goat) lncRNA (ENSCHIG00000000854.1)	chi-lncRNA-717	333	CTTGGCTCAAAGTTGCCTTTTCTTTTGTTTCTGCTATGCTGGAGTGGAAGAGAGAAAACTGGCCAAGTCATGACACGGCGTCAGAAAGAGACAAAGAAGCGGGTGTAGGATCACCTCCGGATCCCGCGGCCACAGTGGAGGCGCGCATCGCCTGGCGTGTCATCTGGGGCCCACCGGGTCGCACGGCTAACCTACCAACACTGCTAACCTGCCGACAGGGAAGCTCGGTCGCGACTCCTGCATTAGGTGGAGGAACTGCCCGTCTCTCAGAAGAGGAAAAGAAGCCCTTCCAGAGCTAAAAAATGGACATATGCTCAAACAGAAGGAGAAAAC
URS0000D5F78E_9925	lncRNA	Capra hircus (Goat) lncRNA (ENSCHIG00000006858.1)	chi-lncRNA-721	209	AAAAACCTTTCCACAGACCAGTGAAGCAAGATGCTCTGGTCTGGCCATGACAGAAGTGTTCTACTTTCCTCCATTTGGGCCACTCCGCTGGTTTGAACTAAGCTTAAAGAATGAAAAGTGGAGCTTGCTCAGGAAAATCACTCACATCCATCATGTGACAAGGAGATTCAAAACTCTTCTTTCCTTGGATAGAACAGGAAGGACCATCA
URS0000D5F798_9925	lncRNA	Capra hircus (Goat) lncRNA (ENSCHIG00000007047.1)	chi-lncRNA-725	671	GGGATGGACCTGTTCGCACTGAAGATTAAAAAGGGATGGAAACAAGGCCTGCTTCCAACTGTTGCACTGGAGACTAAATGAGTTCGTGGACTGTACTAAGAACCTGAAACAAGGCCAGGGAAAGGAGGATCACTGGGAAGGTCTATTCTCATTAATCCAAGAGGCCAGGCCAAGGGCATCCCCAAGACCTCAGAGCATGCCTTGAGAGTGGTTTCTGAGGATGACAAGGCACAATGCATCCGGCAGCCACAGCGGGAGAGCCAAGCGTGTCGGCCATTATGCTGCCATCAATAGCTGTCGATGTCACGGCTTTGGAACCTCCTGCCTTAGACACCAGAATCTCATGGTGAATTTCACCCCCATGAGCGCTGGAGCATTCAAGAAACAAGGAAAGAAGGT…
URS0000D5F7CD_9925	lncRNA	Capra hircus (Goat) lncRNA (ENSCHIG00000001121.1)	chi-lncRNA-733	769	GCAGAATTTGAATGACTCTTAAACAAAATCAGGGACAAGACCGTTGTTAGTGATCATTACCCTCACTATCTTATTGAATTTAGGAGCTAAACACACTTAATCTCACTTTTCCCACCTCTTCAGCAATTTTAGCAGAATTTCACTAACTGCCTGTGTGCGTGCGCGCGCGCCAGCGCGTGCGCGGGTAGCTAACTGAAACAACAAAAAGAGAGATCCTGGGTGAGAAGTCAGATACATATGGGACAGGTCAGCTCCTAGAAGATCCATCAGTAGATGCCAGGAGAAAAGAAGTGCAAGAGCCACCTCAAAGTTCTCTGAGTTCAGTGGGAGTGAAACGCAAACGAAGGAAAGCCAGCTCACACGGAAGCGTCCGCGCGAGGGCCACGCAAAGCAGCACGG…
URS0000D5F7D6_9925	lncRNA	Capra hircus (Goat) lncRNA (ENSCHIG00000000617.1)	chi-lncRNA-735	184	CTTCTCACCTCTCTGTGCCCTTGTATAGGGCTGGCAAGGAAGCCTCCATACAGCCATGTGTGGCCACATTTACCAGGCTGAAACCCAGAGGAAGGATTTAGCAGATGAAATTTATCTCCTCGAAATCACCACGAGACCTTCTAAGAAGTGTTTTGTAAGAAGAAGCCAAAAGACTGAACCCTTG
URS0000D5F7F7_9925	lncRNA	Capra hircus (Goat) lncRNA (ENSCHIG00000002411.1)	chi-lncRNA-740	364	ACGCCTCCTCCAGTTACCCTACAGGTTTCCCACTGGCCCCGCCTACTGGTGACTTGAGTAACGGATCCAGCTTGAAAGCTGCGGCGCAATTCATGGCCCTCACGGCTGGAAGGCCAAGTTCAGTTTTCCTCCAGTCTTTACCTGAGATGAGCGATTCTGGGAAGCAATCGGCTATAAGGTGTACCACTCAAGTAATAAGAGGATAAGTTCACCAAACACTTTAAAGATGTTCTGGAAATATTTTCTCCTTACCCCATCCCTTTGGACTTGGAATAATAATGCAGTTTTGTCAGCAAGGATAGTGTTCTGATAGTATTTGTATCTGACTTCAGGAAGAAAGTAAATTAGAATGGGGCTCTACAAG
URS0000D5F7FB_9925	lncRNA	Capra hircus (Goat) sRNA (ENSCHIG00000003065.1)	chi-lncRNA-742	127	TTACTGCAGTCTCACGAGCTTGCGGCTCCACCTGCCCATCCTCTAGGTAAATGCCCATCTGACTGCCATTCAGGCCATTTAACAGCAAAGACAGCAACCATCAAAATAATAATCTAGCAGAATATTT
URS0000D5F80C_9925	lncRNA	Capra hircus (Goat) lncRNA (ENSCHIG00000007100.1)	chi-lncRNA-744	229	CTCCTTCAGAACGTGACCTTATTTGCAAATAGAGCCATTGTCGATGTATTGTAATTGGTTAAGTGAGGTCATAATGGAGTAGGTGGACCTTTGGTCCACTATGGCTGATGTCCTTCTAATAAGAGAGATGAGAGACACAGGGAGAATGCCTCGCGATGACAGAAGCAGAGACCGGAGTGATTCCTGCCTTCATAGGAGGAAGGATGTGTTGTCTGTAGTCATCCTATGA
URS0000D5F80F_9925	lncRNA	Capra hircus (Goat) lncRNA (ENSCHIG00000002077.1)	chi-lncRNA-745	186	TCTTGATTTATTTTTTGCCTTTTATTTTTCTAGCCTGCTAAGGAAGTGAGAGAAGGCATGACTCAATAGAAGAAGACAAGAACTCCTTCACATGCAGCATTTCCCTCATGGAAATGACAATTTAGTAGAGAACGGGAATTTATAACAGAACAATGATTCTAAAGAGATGAAAGCAGAAACCTGTGG
URS0000D5F826_9925	lncRNA	Capra hircus (Goat) sRNA (ENSCHIG00000006550.1)	chi-lncRNA-749	464	CTGGCCTGGCTGGGAGGCGGCCTGGGAAGGGACCTGTGTTTCTCAAGCCCGCACCCTCGGGGCCTGGGGGTGGGGCCCAAGCAGATGTCTGGATTTGGTAGCCAGGGCCTGGAGCCGGATGCTGAGAACGAGGCCTGCAACTCATTTCCCCATTAAACATTCTGAGAACATCTGCACCGGTTTCCAAGGCTTCTCCCTCACTAATTGCTTTGATTATTGTGTGAAGTTAAGAACTGGCACGTTTCCGCGATGTTGTGATGAAGGTGAAAAGATCGCTCTTAATTAGATTAAAAACATTTTTTTCTTCCTCTGTAATTTTGCCTTGAAAATCAAGGCCATTTTTTTGTTTTCTTCATCCAAAGACCTCCAGAAACTTTCCTCCCCACCTCTCCAGAGGTT…
URS0000D5F831_9925	lncRNA	Capra hircus (Goat) lncRNA (ENSCHIG00000001601.1)	chi-lncRNA-752	420	AACCTCTGTTGGCATCGAGAAATAATTACATCATCCTCATGCTAATCCCTACCATCCTCTGTTGCAGATGGCAGTGCTGTCACCCTCCAGCGATCTTTCTCAGAGATGGCTCTAAATGTGGAATCTCTGCTTGCTTGTAGCAATCTGACTTATTTCAAAGGATAAGAGTTGGATTCACAACAGAAGTATTCATATTTTCAAGATAATGAAAGACTGTAGCAAGACTGAGATATTTATTTGGATTTGGTGATACAGTGATGGGTGATCTCCTTACATCTTACATCTCCTCACATCGCCTCTTACATTGGCAGCTCAGAAGTTATTTCTGCCTCACAATGCCCAGGTACACTACTTATTTGATAATTTCCTAAAAGCTCAAGGTTGAAAGAGCAAAGTTAT…
URS0000D5F836_9925	lncRNA	Capra hircus (Goat) lncRNA (ENSCHIG00000005436.1)	chi-lncRNA-753	470	CCCAGATCAAACAGTGATGTGACACTTTCTGAGAAGCCTGCTGTAATAACGGCCACAACAGAGGAGACACTCAGGGTTAAAAGATCAGACGGAAGCAACAGCTGTTCAGATCTTATCAGCCTTCCTGGAGAGATGGTCCTGTTTTTGCTCCTGGCAGCCCTTTCTCTGTTCCCCACTGGGGAGGCAGCTTAATCAATGTCACCTGGGGGCACACAACATCACAGAACAGAGAGGAACCCTCAGGTCAGCCCCATGAGAAGAGCCATCTGCCACCCAGACTGTAATGGGTTCTGCATCCCCCATGACCTCATTCCTGCCCTTCCTCCTGTATGACCCCTTCCGTGGTTCGAGCACTGAGAAGAGGGCAACCCCATGACTGTCCTGCAGTCTCTGTGGGCC…
URS0000D5F845_9925	lncRNA	Capra hircus (Goat) lncRNA (ENSCHIG00000007117.1)	chi-lncRNA-755	270	ATGACTGCCTTTGAGGTTCCTCTGGAGAGTTTTTCAGGCAGCCTAGGAGGGTCATTCATCGTCCAGCAGGGCTGGGGAGGCAGGAGGTTGGCCCAGGCGCACCAACAACTAGCTGATTTAAAGAGTATAATCTGACTGTATCCTGCTCATTTCCTTCCTCACCTATGAAACCATTCTATCTTCTGGACTTCAAACAACTATTGGTAGTTTCCAGTGAGGCAATGAACCTGAGAGTTCTTTGTGAGTGACTCCATCGATGTTACGTATGGC
URS0000D5F84A_9925	lncRNA	Capra hircus (Goat) lncRNA (ENSCHIG00000004684.1)	chi-lncRNA-756	591	CTTCTGAAAGTATTGCAGAGTGTGAAGGGAAAAAAAGAAGGAACTGATGCCAAAAACTCATTTGTCATATTAACAAATGTGAGAACGGGAGGCCCTAGATGAGTTTCTCCCCTGGGTCTCCACCTTGATTGCATCCGCTAGTGAGCATCATTGAACATCAGCATAATCTATGTGTTCTTTCTGATATGGTTGGTACTGAGAGCTGACTCACAAAATCCAGAGGCGGCAGAGCTGGAAAGCCTTTTCTCCCTCACCTTGGTGACCAACCTGGATTAAATTGGATGTCTTTTCTCAGTCATGCCATCCTTCTTTGTAATACATTTTCTTTATTTTTATTTTTTTCAGTGTGGGGTGATCAAAAGCCAGCATTGCGGTGCCATCTACATTTCGAAGTGTTCT…
URS0000D5F852_9925	lncRNA	Capra hircus (Goat) lncRNA (ENSCHIG00000008134.1)	chi-lncRNA-757	499	GAGTGAATCTGTACAATGGAGACTATTCAGATATGACTGGGATACATGGTTCTTGGTGGGGACATAGTTAGAACTGTAAACATGGCCACAGATTGGATATGGGAGTCAAATGCGAAGAGGAGGTCATGCTCACTCCAAGAACTGCAGACAAGCGGGAGTAGCAGGGTCTGGGAGAGACTACAGCTGTGGTATAAGGAGGCGCCCTGGCTGCTGGAGAGAGATTTCTGGAGTCATCTAGGAGTTTTGCTGAGAACCAAAAGCGCTGGGGAAGAAGAGGTGAGAAGAAGCAGAAATGAAGCTCCAGCAAGTAGTCTTACAAGGCTGCAGACATGGAACATTGGTTTTGCTTATTTATCTCGATCCAGTAGATGGTCCTGTCTTGGGCTGGTGGTCTTTCAT…
URS0000D5F857_9925	lncRNA	Capra hircus (Goat) lncRNA (ENSCHIG00000007129.1)	chi-lncRNA-758	331	ACATATCTCATAAGGTGAAGAATGCCTTCAATAAAATCTCAGTTTGGGGTTCCTTTTTTTTTTTTTTTTTTTTCCCGGAGATGGTGAAGATGTTACTCATTTTGAAAGCAATGATTGGGAAGTAGGTGCTTTTGCTGGAAAATGCTTTTCTGGAACCTGAATAAAAGTGAGGCTGATCCCCTGGAGCGCAGGAGCTTGCTGCATTCTCTTTTCTGCCTGGGCTTCTAAGATCCACGTGCGAGAGAGCCCTGGGTGGGGCACCCTCTGCTATTCAAGCGGGTGCCTGTGGCCTACGTGAACAGTGTAAGTCCCTTGTCTGGAGCTATATTGG
URS0000D5F861_9925	lncRNA	Capra hircus (Goat) lncRNA (ENSCHIG00000005525.1)	chi-lncRNA-759	290	GGCCATTTCAGCCAGCCTCTGTTCCTTTGGAGCCCACCTGGACCATGGAGTTCATTGTCAGTGTCACCATCATCCACCTGTGCTCTGAGTCCGCCGTCTCTGACCAGGGAAGGAGGAGCACCCTGGCAGGTGCAGAGCGAGAAGGAGGGGCGTTAACGCCAGGTCAAGCCTCCTGCCGTGGAGACGGAGTAAACTAGTCCACGGCCTTTCAGCAGGACGGTTACAAGGCAAGCCACACTTGGAGAGGGGGGCTTTGATCTGCCTTCCAGATTATGTCCTGACTGTTTAAG
URS0000D5F86F_9925	lncRNA	Capra hircus (Goat) lncRNA (ENSCHIG00000007033.1)	chi-lncRNA-761	376	TTTTATTCTCTTGATGGACATAGTGGTTAAGTGGGGGAGGAGGCAAAGTTTCCAGTTTACATATGAGGGAATCAAAATGCCAGTAGCAGGTCTTCCAACTGTGAGTGACTCTCTGAGGACATGATTGGCTGAAGGAACTTCTTGGTGTACTGGGATGAACTGGAAGAAGAAGTCAGGGGAGGCTGGACTGAACGAGGCTGGACAATGAACACTGTAATGAAGCATGTATTATCTTCAGGGCAAAGGAATCACCCCAGGTGTCTAAATGTTGTGGGAGTTAGATCTCAACTCACCTTGTGATCTGAGAAGAGGACTGATTGAACCCTTGTCTGCAAAAGAGAAAACTAAGATTGGTGACATCTTAGGTGAGTGGTCT
URS0000D5F872_9925	lncRNA	Capra hircus (Goat) sRNA (ENSCHIG00000005027.1)	chi-lncRNA-762	190	GAGATGTTGCATTTTCTATCCGTGCTACAGCCTGAGCTGAGAAGGTACACCAGACTTCAAGGCCAGTGTACATGGGGAGCCCGGCCATCCTCACAAAACAAACACTCAGCACATGTCACGCTGGGGGCAGCACAGCGGGGGAGCTGTCTGGAGGTCTCCTCCTGAAATGCTGGTTGCCTAGCAACAGGAT
URS0000D5F888_9925	lncRNA	Capra hircus (Goat) lncRNA (ENSCHIG00000000849.1)	chi-lncRNA-767	317	CACAATATCCTGACCAGGCAGCATCTGTTACAAACTGAGGGACAGGTTTTATCCAGCTCTGAAGCAAAAATGGAGGATTATCAGAACAGCTGTCAGAAGACTGGAAAGAAATCTTGGAGATCATGTAGTTTTGAAAGCTTACATTTAAAGAAGTTTCCAAGAGAGGACTGGACAAAGGCTTAAGACAAAGCAAGTCTATTCTACAAAACAGATAAATAAAAAATAAGAAACAAATATCAAACAAATAAGTTGCTTTTAAGCACTGTCCCCTCTCCATGCCCTGTAAATAATTAATCATAAAATATATAAAATGAAAG
URS0000D5F88B_9925	lncRNA	Capra hircus (Goat) lncRNA (ENSCHIG00000007345.1)	chi-lncRNA-768	590	GGTCAGTTGAAGAGGGTTGGGCCATGGCAATGAGGCTGCGTGTCACCCGGAGCAGTACATGGTCACATCTTTAGATCCTGAAGCAAGAGCTGCAGCCCATCTCAGGAGTCCAAATGCAGCGACAGATTTTGCCTCTAAGCAATCTGCCCCTGAACTGCCCTCGCTGCTGCTTTGGTAAAGGCTTGCAACGAAAGAGTAACAGCCACTGGCGAATCCAGTTTGTGCAAGCAGCATCAGCAATGGATGAGACCTCCCCTAGACTGGAAGAAGACTGGAAAAAAGGACTTCAGCGAGAAGCGAGCTGGCAGGTAAGTGATGTCCTCAGCTCCAGACAGCCACAGATCACTCTCTCATCTCTTTCAGCCCAAGTCTGGGTAATTCACATCAGTCTGTTGGCAC…
URS0000D5F8A1_9925	lncRNA	Capra hircus (Goat) lncRNA (ENSCHIG00000000717.1)	chi-lncRNA-770	992	CTGCTGAAGTAAAGTATGGTCAGGGTTTCATGAAAACTCCAGGAAGGAGATTCTGCCTCTTTCAGGAGGAAAAGATATCAGTGTTGTTAAGATTTGAGTCAGTATTTTTAAAAATTAGAAAATTGGCCTGACCGCTAAGGGCATAAACATGGATTCAGCAAGTAACTCAGGATCATTCTGGAAGAAAAACACCCGGTTGGCCTTTGACCCACTGTGCCAAATTATTTCATCTACTGATAAAACCTAGAGATTTGAGGACCCTGGCTATCAGGCAGCTCTTCAGTGGAGAGAGAGTAGAGGGCTTTGCTGGTGTCCTCAGAGCACAGAGGTTGGGCTGTGAGCACACTGAGGGCTTGGCCCTGGTGAGAGATTCGTTTTTGAGTGTGTAGTAGTAAATGA…
URS0000D5F8A3_9925	lncRNA	Capra hircus (Goat) lncRNA (ENSCHIG00000005778.1)	chi-lncRNA-771	722	GAAAAGAACCAAACGCTGTGATAGGTGGTGATCCACACTGACTTCAGAATCAGACCAATCACAGGAATGGTCAGACCCAAGTCAAACCAGAACACAAATTCTCAAGCTAAAACAAACTCAGCCTGTATATTTGCTCCAGCGGATTTTGCTACACAGGACACAAATCCAGATACAGGAAAATGCAGAGTTTCGATATTGTGTGGGACGATGACTATTTTCTAAGCATCTGGGATTGATCCATTGCGTCTGCACTGAATATCACTCATCAAGATGGAGAGAAAAAATGCATACACATGAAGGCGAAGAACCCGTTGTTTCGATGTGGAAAAACACTTAAAAGTGACAAAAGTAGGATCCAATATCTGTGTTATGTTATCATAAACATAACAATGGAGAACA…
URS0000D5F8A8_9925	lncRNA	Capra hircus (Goat) lncRNA (ENSCHIG00000005837.1)	chi-lncRNA-773	230	TTAGGTGTTTTGTTTTTTTTTTTTTTTGTCACAGAAATACGGATGCACATCACAGCAAGTGAACTGCTCTTTCAATGTGGTGATTATGAAGCTTTTTTTGATGTTGGTCCTCTTATTTGATTGAGGAGACTATAAAAGTCATACGGTGTAACTGCATTGTTTCCGCTGTCAATTTCTTTAGTTAAACTGCAAACTCTCTGCATGATTGGAGACTGTAAAAGGGTCAGAGG
URS0000D5F8C6_9925	lncRNA	Capra hircus (Goat) lncRNA (ENSCHIG00000007699.1)	chi-lncRNA-775	183	CTGCCTGAACTCTTCATTTCACTTTTTAGATGGTCATGAAACAGTATTCGAAATTCAAGATCAAAATGGCACTATATGTAAACCATATGTTGTTCATTTGGATGTGGATCAAAATAGAAATGTCCCAAATCAAGGTGATGTATTCATTGGTTGACATATATGTGACTAGAGGCACATAGTTCA
URS0000D5F8E7_9925	lncRNA	Capra hircus (Goat) lncRNA (ENSCHIG00000004534.1)	chi-lncRNA-780	381	CTCTCGTCTCTGCACCCCTCCCTGCCCTGATCAACAATCTTGTGTGAAGGTTTCTATCCCTAGGATGCCCCCAGGATCCCGCTCGGCTTCCAGATGGGAGAAAGTCACAGGCTGTGCTCTCTGTTTAAGCACCATGCAAGCTGGGCTGTTCCATGGACTATGCGGCTTCCCGAGCAAGAGCAGTCACCTCCACAGAAGGTCTGAGAATCCTGGGGCTCCTACGCTTTCCACCAGAACTGGAGAGATGTCGGCTGCCAACACTTGAAGCAGAAAGAGCCAGAAGACCTAGCTGCTGCCAAAGGGGCACCGATTTCCTCACATGTGAGTGTCCACCCCCCTGGTGTGGCTGCTCTTGACACCCGCCTTGCACTGGCCTTCCAT
URS0000D5F8F0_9925	lncRNA	Capra hircus (Goat) lncRNA (ENSCHIG00000005406.1)	chi-lncRNA-782	535	ATGGAAACTTGCATTTGGGATGAGCTGACAAGCTCCAAGACAGGGGTAACGCCGTCCTCTGAAAACCCCAGTGGTGCTACTTCTAGTGTCAGCCAAGGAAAGCCTTCTTTAAGACGAATTAAAGGGAGACTGCACAGGAGCAAGAGCCTCGATAGCATCGATTTCTGTGAACTCACTGTGAGTGGATGGTTTAAGACTTTTCTTCCTTTTCAAAGCATATGAAAAAATTAAATTTTACAAAATTTCATTAAAAAGCAACAAGGCTTATTTTGTGTTAAGCATTTTTCAGTAAAAACTGGTTTACCCAGCAGGTTACCAACCGGTATAACTTCCTTAACCAGTACCCATAGATACATTTATGATAAGTGGTTCATAATGATGATTCTGGTTCACAGACCA…
URS0000D5F8F6_9925	lncRNA	Capra hircus (Goat) lncRNA (ENSCHIG00000004490.1)	chi-lncRNA-784	169	GACTGAAACTGAAGCTAAGAGAGGTTAAGTGACCTGCTCCTGGTAAAACTGTCCCAAGCGTTCCAGCTGGGCGTGGCTCCCAGACGTGTGTGACTTCAGTCACAGGAGGCCTGCAGGAAAAGAGCCATGTGTGCCTTCTTGATTTATAGGTACCGAACAGAGAGAGGCC
URS0000D5F905_9925	lncRNA	Capra hircus (Goat) sRNA (ENSCHIG00000002679.1)	chi-lncRNA-787	128	TTTATCTCCTAGTTAGCTGGGACCACCTGTCCCCAGGACGGTTGAATTCATTTGACTCACGTGAAAAAAAAAAAACAACTTGCTGATAGCCTGATGGATAACACTTCAGCACAGCAAAGTGAAGTTTC
URS0000D5F90C_9925	lncRNA	Capra hircus (Goat) lncRNA (ENSCHIG00000005558.1)	chi-lncRNA-790	1946	CCCAGGATCCATTCCAACTCACTGCGGTATCTAGCTTCGTCTAATTGTAAGCTGTGCTCATCTAGGTCCTTGGAGCCACGTGGAGACGGAAGAAGGAAGGAACCAAGAGGAACACCTCCCCGTCCACACATCACGATCCGCTCCAGATGGACCGCAGAGGAAGACAAGACTGTAAGCCTCAGAGAGGAAGGTCACTTGACCCCAAATACCAAGTAGTCTTGGTCAGGATCAGGTCCACAGCCTGGATCCTGACTTGTCGTCTTGGGGTCCCTGGAGCAGAATCATCGGCGTCACTTCAGAGCTTGTGTGGATCAGAAAGGAGACACTGCCATGGGAATGGAGGTTGGAGCCAGTGTCTGAGTTAACATCTGCCTGCTCCACCTATACCTTCGCCACCTA…
URS0000D5F91D_9925	lncRNA	Capra hircus (Goat) lncRNA (ENSCHIG00000005440.1)	chi-lncRNA-791	248	GGAGTCCATCGCTCTTGCACTCCACGAGCATCTGCCGTGGAGACAGCATGCATCTCAGATCACAGAGGAGCCACGAGAAGTGCACCTGCTCCTTCCGGAAGCCTTCTCACAGTGCTGAGTGTCAGTCTCGGATTCAAAGATGGTTCCCAATATATGAAGCCCTCAGGGAAGTGGGACAGGGCCAAGGAGTGAGGTGCAGCAGCAAGAGAAAGTCATCAGGAACAGGAGGTGTGAAGAATGGGATGTGA
URS0000D5F922_9925	lncRNA	Capra hircus (Goat) lncRNA (ENSCHIG00000006273.1)	chi-lncRNA-792	277	CCTTGACTGAAGCATCCAGGGACCAAGCTGTGAGTTGCTTGAAAGGGATTAGCACTGCTGTCCCTGGACACAGCTTAAGCTCATGGAATGATGGAGTCATGAGGAAAAGGTGGTCAACGTGAGAAGTGACTCAGGAGAGCCATGATCTCTTGCAGACAAAATTATTTTGTGGGAGTCTGAATGGAATCCATCAGAAATATCTGGAAGAACAGTCTTTTTCATGGGCAGATATCCTCATGAGTAAGTGATTTCACAAAATGATGTCTTAACAGTCTTA
URS0000D5F929_9925	lncRNA	Capra hircus (Goat) lncRNA (ENSCHIG00000002792.1)	chi-lncRNA-794	762	ATCCAGTTCTTCCCCAAACTCCCTTCCCATCCACAGGCTGCCACATAACACTAAGGAGAGTTCCCTGTGCTGTCTTTTGAAGAGCATGGAGTTCATTTTTGGCAAAATTATATGGCAAGAAATCTGGTGATAAGAGGTTTCAAAAAGAAATTTCAATATCTAGGAGAATCCTGACTATAGTTAGCTCCTGCTCAACTGTCTTTAAAAAGCTCCAGCTTCTTCATCCCAAATGGCCAACTTGCCCACACAGCTCTGCTATTCAGAATCTATGTGGTCTTTTAAATTAGTTCCAGAGCACAACAGTGTTTTGAATGCGTGGATTCTTAATGCATCTGATGACAAGGATGTAACTCTAAGCGCTTACGTGTACTGATGATGAAAAGAACACAAAGCATGTCA…
URS0000D5F936_9925	lncRNA	Capra hircus (Goat) lncRNA (ENSCHIG00000007424.1)	chi-lncRNA-797	499	CAGGCAGAAAACTCATGTGCTCCTACTGGGCGTGGAATGTACTCCACGGGTTGGAAATGGCCTTCCTGTTACTTTCTCTCCTATTACTATTCTGGATTCTCTTATTACTGGAAAATGTCCTCAATACCCAGGGATCACTCAGCACAAGGTCAAGAGCTGACTGTCAGCAAGAAAGAAAAGCAGAGCAAAGAAATGAAGACCATGTGAAAGGAAAACATTGCTTTCAAGGCTCTGCCTACAAGGTCCACATGAAAGTAAGTATAACATTAAAAACTCTGGCTGCTAGAGCTAGGATAGTGGAAGGTGCAAGATATTTGCTGGAGTGATGCAGAGTCCAGAGGGAAAGTTGTCCCAAGAAAAATCCAGGCGGGGGGAAAGACTCGGCACCAGGGTCAGATT…
URS0000D5F93B_9925	lncRNA	Capra hircus (Goat) lncRNA (ENSCHIG00000001460.1)	chi-lncRNA-799	1339	AATCAACAGCTCTCTAGTATTCTTTGGGTCTGAAAACTGGCAGCAGCTGGTGAGACTGAAAGTAGGTACTTTTTAAGGCATTCACATATTTTCAAGGACCTGATCTCTGGAAGTTGACATGTCTAGGTTGGAATGAGTTAAAGTCTCCTGGTAGAATGGAAGACCTTACTGAAATTAAATTTTTGGACACTGGACCCATCTATTTTTTTGATCAGATAAAACCAAAAAGGAAAATATGGGAAAAGAGAAAATGTGAAGACCACTTCCCCCTTTTGGAATGCACTGAAGGAGCTAACTATAATCCTGCAAGGAGTATATTTAAAGAACTAGAGAAAGCAAGATTTTCTACAGTAGCTGAATCTGGGGAGAAAGATGAGTTCATCTCATCTAGTGTCTCAC…
URS0000D5F94B_9925	lncRNA	Capra hircus (Goat) lncRNA (ENSCHIG00000007452.1)	chi-lncRNA-801	169	GCACTGGACTTCCCACTCTGAGGAATTATTTTGGGGAAACAGAAGGTAGCCTTCAGGACATTCCATCACCTCTGCCAGCATTTTGTATCATATCAATTGTTTCTTGGGAACAGAACAGGGGAGATCTTTGTCTTCTGCCCTCCATTCATCAAGTTCATCTTTTTCTCAG
URS0000D5F94E_9925	lncRNA	Capra hircus (Goat) lncRNA (ENSCHIG00000000548.1)	chi-lncRNA-802	1262	AGATACAGACAGCCTAAAAGCTCTCAAATTAGATTCTCATAAGGGAGAAAAACCTAACTGTGGATGTTACTCTTGAATTTTTATTTTATATCGTATTTATCTAGGTGTTTCAGAAAGTCTTTCATATTATGAGAAAACTGCTGAAAGGGAGAGAAAAAGGTCACCATCCAAATTCATCACAAGACTGTCTGCAATTGCTACGCGGTCTCTCAGACTGGCTATGTGAGGTGTATATGCTATTCCTGTCAAATCAGGATAAGGAACAAACTGCTATGCACAGATCGATGTGTTCAGCTGACGTGTGGACAGGATCTGCTGGAATAGACTCGGAGGGAATTTTAAGTACACGACCTTCAAGCATCAGGAGCGAATGACTGCAACTGAAATATTGTTCTTGAA…
URS0000D5F961_9925	lncRNA	Capra hircus (Goat) lncRNA (ENSCHIG00000002171.1)	chi-lncRNA-804	418	CTGTTCTAGAATCCTAAGGGTCAGAAGTTCTGAGGCCCCCAGTACTGATCATCTCGGTGGGTAGCAGGCAGGGTGCCCACAGCAGATCTGTGTGACCCTCAGCTGTGCCCATGATTCCGCAAACTCCTTGAAAGCCTGGATGCAGATTGTCTTAAGAAACTCGTTGGTGAACTTTGGGAAGCTCAGCAGGGACAGTGAGGAGCACAGATGAGGAAACAGCTGCGATGCTCACCTGCTGGTGAGGACTGGGCTCGGGGCCTCGGGTAGGTGCTGCCACCATCCATCAGGAGGATCAACTGAGTCCAGTCAAGCACACTCTCAGATACTCCTCCTGTCAATCAGGACACCCTGTGCTCATCACCCTCCACCCCAGCAATAAAAAGCCATATCTGCACCTCC…
URS0000D5F96A_9925	lncRNA	Capra hircus (Goat) lncRNA (ENSCHIG00000006149.1)	chi-lncRNA-806	683	GCTCAATCGGAATCCAGGTCAGCCCTGCCCTGTAACTGCAACAGGAGCCGAAGCCAACTGATCTTCCTGGCTCTCTCAAAAATTTTCAGTGCTGCTTAAGAGCTGGTCCTGTTCTCCTCAGGAAATCATAATATTATCTTGACCAGGTTTAAATTTGAAAAAATCAAGGATTGCATTCTACATGAGGAGAACACACTGAAGTCTGAATTAACCCTACAAAAATTTGCTCTCAAGTTATGAATTAAACAGTAAAAATATTGAATGCAAGATAGAAAAAATTATTTGCTGTCACATGGACTCGAAGAGGTGAGTTGAAAAATAGAGTAACGGCAAATATGATATCATCTGGTAGATGGGATCCATTGCCTCAAACTAAGTAAGATCCAAGTCACATTCAAG…
URS0000D5F96B_9925	lncRNA	Capra hircus (Goat) lncRNA (ENSCHIG00000000965.1)	chi-lncRNA-807	162	CTTGTATGTTTAAAGAGTAAGGTTGTGCTGACCAGGAAAGAGCACTGGGCTGTGAGTTTGGGAACTGGAGGTCACAGGTCTTGCCTTTGTCTTCCTTTTGTGATCGAGAAGCCATACTGTGGCTGGCCATGAATAACTGCAATTGCAGAAGGTGAAACTGGT
URS0000D5F974_9925	lncRNA	Capra hircus (Goat) lncRNA (ENSCHIG00000002118.1)	chi-lncRNA-809	329	GGGCATTTTTCACCTGTCCCCAGGATCCAGAACAACACAGAGCGTTAAACTTGCCAGGAGCGCCTAGGAGATCAGCCACGGGAAGATGCTCAGCCTCCTCCTAGTCTCACCAGGAAAGGCCACCGTTCATTCCGCCGGGAGCGTGTGCCTTTGCACCATCACGACCTCTGTCTCTCCCCTTGGCCAGAGCCCACCCTGGGGGCAGAAACCCGCTCTGAAAAGCCTGGAAGTCCGGCACATGATGGGCAGACCTCTGAGCTCCTGGAATCAAGATATTTGGAAAACCATCAAAAGCAGCGGTCAGAGACACCCCACCCTGTGGAGTGAAC
URS0000D5F995_9925	lncRNA	Capra hircus (Goat) lncRNA (ENSCHIG00000003830.1)	chi-lncRNA-813	1098	ATGGTCGTCCTAGGGGACAAGACTCCAGAGGTTTGTCGATTAAGGGTCAAGACTGGCTTATTCTTGGGGAACAAAACCAAAAGCGGTCGAGGAGAGGCTACGCTCGAGCCAGTAGGACAAACGCCTCCAGAGATGGAGTGGAAACTGGAGCGCGCCGCCCGGAGGAGGGTCCGCACTGAAGAAGAGATTCTGTGGGAGGATGTCATGCGGGTGCTCGACAAAGACATGAAGCAGAGGAGAGGTCAAGTTTCTCCCAAGGTATTTAATGTAGTTAACACTACATACTCTAACTTCACCAGCCACTTGGCAAAGAGACTATCAGCTGAAGTTCCTGTTGCCAGTAGCCCGATTACCGCAAGATGGCGGCAGAGCCAAGCTGGGGATGTGGCAGCCCCTTCC…
URS0000D5F9B8_9925	lncRNA	Capra hircus (Goat) lncRNA (ENSCHIG00000002085.1)	chi-lncRNA-817	1114	CAGTATGAGAAATATATGTCTTTCATTCGGGGATTCCTTTTCTTCATCAAGCACAGTGAGACATACTGTCCTCACTAACAGGCTGGGGAGAAGCAGCCTGGGAGGCGGAGGTGGAGCCTGTGATGTAACTGCAGTGGGTCTTTGCTAGAAAAGTCTTCTCTAAATGAAAAATATCTGTACACCGAATTGTTCAGCTTCAATGTGCATGGTCTTACAAGAGAAGAGACTTGTCTCTTTCAGCATAATGTAAATCTTAGAGGCTTGAAATCTTGGTCAACAGAGGAATTCCTCACAAGTTGTTTAGAGATATACCAAGAGTCTCACTAAGGGAGGAAAAAGCAGGTTTCTTCAGCAAAGGAGTACCACTGTAGAGCATTAATGGTGTGTGTGTTATAGTGG…
URS0000D5F9D1_9925	lncRNA	Capra hircus (Goat) lncRNA (ENSCHIG00000001571.1)	chi-lncRNA-821	439	ACCTGCTTAAGAATACTTCTTGGGGGATAGGACTCCTTCATGTGAGCCAGAGTCCTGTGGCCTGTGTGACACCAAGGGGTTGAAGCAATCAGTTGCGTAACAGTATGATGCAGGTTTCTGTTTCAGAAAAATGACTACGATCTCCAGGTCATTCTATTCCGTTTAGAAGAGAAGAAAGTTACCAAGAACTCAAACTTGCAGATCCAGAAGGGAAAGGGCAAGATTCCAAAAGCAGATAGAAACCAATGAGACAGTAATTAAAGGGGACCCAAGGACCAGCTTATCTTTGATCCACTCCAGAAAACCCCTGGGAGAAAAAAAAAAAAAATTGCAGGATGTAGGCAGTGGTACCAGAGACAAAAAGGCAGCCAAAGTTAAATTTTGGAAGGTGGAAAACTA…
URS0000D5F9D8_9925	lncRNA	Capra hircus (Goat) lncRNA (ENSCHIG00000005905.1)	chi-lncRNA-822	1178	GAGAGATACAGCATTAAGGTTAGAGGAAAGTGTTGTTTTTGTTGTTGGGTTTTGTTTCTTGTTTTAAACAAGGGGCCCATTATAGTACATTTGTTTAGTGGAAGGCACCTGCAGACAGGGGAATTGAACAGAAGCATGTCTTTGTGATGGGGAGGGGGAGATTATTTACAGATCAAGATCCAGTGGTACACGGATAAGCCAGCATGATGAGAACAATTTGACAGAAAAAAAGGGTGAATGAAAACAGGTGAAAGATGAGAGTGAAGCAGAGGATAGGTTCTTTCTCTGTGAGGCTAAGAAGAAAAGGAGTGAGTATAAAGGAGAAGAGCTAAAGAAAACAAGGGCTTCAGCAGTCCTGTTTAAGTAACAGATGGTGTCATTTGCCAAGACTGAGTTGTT…
URS0000D5F9E3_9925	lncRNA	Capra hircus (Goat) lncRNA (ENSCHIG00000004271.1)	chi-lncRNA-823	604	ATAAGGAACAAGTGAGAAGGGGGCCCCTAATTTTGTGAAAAACCAGGGAGAGAATACAGCACATGATTTATTCCCATCACTCTGTAGCTGAGGCTCACTCACACCAACTGCGCAATCGCAGGCCAGCCATTTACCCAGGCTCAGAGCCCGGTCCAGACCCAGGCTGGGCTGGGGTTTCATCTCGCGAGCTCCGATGGCACCAGAGGGTCAGCCTAGCTCAGGGCCAGCTGGTCCTTCTTCTTCTGCAAGACCTGCTCCTCCCACCGCGCCTGGTCCAAGGGCGTTGAGCACCACAGGCCCGTACTTCTCTGGAGGAGCCTCTGGAGCGCAGCAGGTACAAGGCATTACCATTTCAAAAAGGACTTGTTTAATACATTGGAATTTTAAACTGCAATTCCT…
URS0000D5F9E7_9925	lncRNA	Capra hircus (Goat) lncRNA (ENSCHIG00000001748.1)	chi-lncRNA-825	528	ATGAAACAAAAGAAAAAAGATCTGTGTGGATGCTTAACGATCTCACACTTTTGCCTTCCAGGAGACGGAACTGTTAGATCTCAGCCTTGTCAAAGACGCCAGATGTGGGAAGCATGCCAAGGCGCCCAAGCTTATGAAAACTTTCACAGGAATGGTCTACTTTTGGATAATGCAGGAAACCTGTGCATATATCGCCACAGTCACATAAGGTAGGTTCGAGTAAAACTAAATACAGAAAGCTGGTCGGGTGTTGTTTTTCTAATCCTTATAGCAGAATGATGCCTTTTCAATTTCACTGTTGCTTTGACACATGACCATTGACTTTCTGCTTCTGCCAGGCACTGTTCTGGGCACTAGGGGAAAAAACAACTCTGTTCTCAAATAACATTCTTTTTAGGA…
URS0000D5F9FE_9925	lncRNA	Capra hircus (Goat) lncRNA (ENSCHIG00000007484.1)	chi-lncRNA-827	1090	TAGAAGATAGATTACATAATCCTTATATCTGTATTTGAAAATATTCAAATTATAGCTCTCTCAACTCACGCTTGCATCTACATTGGGAAGAAGTCTCTTATGATAGAAAAGGATATGACCTAAAGGCAGCTCATGGATGATGTGGCTTTGTGTATAGGTGTGAAGAAAAAAGTGTATTGCTACTTCATTAACATTCAGTCAGAGGTGGTGTTGAAAGGTAATAATGAGGTGAAATCCTCCCACGGTGCTGAGCCTTACTTAGGTGTCACACCTACTCATTGACTTGCTACATAGAAGTATCTTAAAATCAGTATGCATGTGAAATAAAAGGGGTAGTAAATGGCTTGGCTAGCTGGCTGGGGCCTTGAAGGAGAGTGAGAGGATGGGGGAGGATAAGGA…
URS0000D5FA06_9925	lncRNA	Capra hircus (Goat) lncRNA (ENSCHIG00000007431.1)	chi-lncRNA-829	613	AGCTCAGATAATTTCTCTGCATTAGGAAAATGAATAAATTAAAAAGTCGGCTTCAGCAATTTAGTCCTCAGCAATTTAGAGATTCTGCAAGCTCAGTAGATGTCAAAACCTGCTGATACCTAACAGAGTCAACTCCAAGTTTGTGTATCCCGGTCCACTCTACCTTTCCATCAGGCAGTACATGTGGAAATAGAAAAGCAGCTCTCTAATTAATCAAAGTCAGATGTGCCTGAACGCCTGGAGTTGCTGCTGATCCTTGTCCCAGCTTCTCCCATGTTCTCGCTCTATGTTTTTACCTTGAAAACTTCTGCTCTGAGCTGGGAATGCCTGAAGGGCTTGCACGTGAAGAAGAGGAAAGTGAAATCAAATAAGAAGACACAGAGTAAAAGGGAAGGAAAG…
URS0000D5FA2F_9925	lncRNA	Capra hircus (Goat) lncRNA (ENSCHIG00000004361.1)	chi-lncRNA-833	281	CATCAAAGGAGGCAGCTGTCCCAGGGGCTCCAGACAGCGTCTCATCAAGACGCCCTGGAACTCGCCCAGCTTGCTTCAGATGTTCCAGGCTCATTTTGGGTGCTTCTGTCTACAGGCCTGGCTGGGCCATGTCAGCATTTCTGGGATGGATCAAGGACTTCTAGGAAGGTTGAGTTAGAACCACGAGTTCTGTTTCCAGACCATGAGGAGCCTGTGGGACACAGCATCATGCAGCTGAAGGTAATTGATTCTGAATACATTTGAAATTTCTTCAGAGGCCT
URS0000D5FA3D_9925	lncRNA	Capra hircus (Goat) lncRNA (ENSCHIG00000002845.1)	chi-lncRNA-834	474	CAACAACCTAAAACTTAGATTGGGCTTCCCAGATGGCGCTTAGTGGTAAAGAACCTGCCTGCCAACACAGCAGACACAACATACATTCAGAACAGAGAGGAAAAGCCAACTCACCTTCATAATGTGCCAGGTGCTTTCCAATGTCCTCAGGCAATGCTCTCAACTCTTTTACAAGACAGAAAGGACTGAATGCATGAGGAGGCCTGAGGCCCAAGGAAGGAGATTCCGTAATTGTCCTGGGTTGCATGCTGACTGTCCAGCCCTCAAATCTCTCAACTGAGACTCAGATCTGCTGACGCCCTGCATTCTTCCAGCTGATTGATGGACTTCTTTCTAATGGAGCTGCCGAAAGAACAAAATGCACAAATTGTGCTTTGCCCCTATTATGACTCTGGTCCA…
URS0000D5FA45_9925	lncRNA	Capra hircus (Goat) lncRNA (ENSCHIG00000002312.1)	chi-lncRNA-835	302	AGGCATGCCCTCGATGGTTGGTGTGAATGGAAGAGGCATCGTGGGTCACTCCACTGAAGCATTTCATGGCAGAAGCACCTGGGAGACTCTCTAAGGGAAACCTCAGTTGGTGAAAGATGAGTGACAGGTGACAGCAGTGGAGAGGATGAAATTCTAGTACACAAGCCCTTCTCGGTTCTCAAAGTGGTATTCGGGCACTGGCTTTGAGCTGTGAGCATGAACATCAGAGAATTCAGCCTGAGGCCAAGGCCACCCTGAATTAAAGGACTTCCTGAATCAAAGACTTACAAAATGAAATGAGC
URS0000D5FA47_9925	lncRNA	Capra hircus (Goat) lncRNA (ENSCHIG00000006182.1)	chi-lncRNA-836	332	TGAGTAATTTCAATTCACCTTTAAAGTGATTTTTGTCGCTTGACAATTAAATGACTGTTTCTTTGTTCTTGGTCGTAAATCCATGATTGTCATCTGATGAACACCCTCCTTTATTTTCAGCTCAGTGCAGACATCTTCACTTCTGGCTCCTGGCTTATTGTAACTATATTGCTCTGGTCACTGTGACTCAGGAATGGAAAAACCCAGTCAAGGGAAATGAAATGCAAGGAGAATTTCTGGAACCATTGAAAGAAAGCTGTGTCCATTGGGTCAGCCATGAGAGGAGAGAATATAGTGTGGTCTACTGTTCCGTCTGCTGTGCCAGCCACTAG
URS0000D5FA4C_9925	lncRNA	Capra hircus (Goat) sRNA (ENSCHIG00000006526.1)	chi-lncRNA-838	229	GAAGAGCCTCCTTCAAAATATAGCTTGACTCTGATTCGTGGCAAAAAAAAAAAAAAAAAGCTGGAATAATCCTGCCAGGTCTTAGAAGCTTTACGATTAATTGCATTGAACTTGATACACAGAAAACAGCACCTTGAAAATGAATCATTTGCTACTTCAGTATTTTCTAATTACCATCACTCCCTCTCGGGGCATGTAATTAATTTACGGAGTCTAAAAAAAAAAACAG
URS0000D5FAAF_9925	lncRNA	Capra hircus (Goat) sRNA (ENSCHIG00000003208.1)	chi-lncRNA-850	82	TTACAAAAGGAAAATGGAAAGGGAGAGGTCTTGCTGCCTGGCCCAATGTCACAACCCCCCTCACCCCAGACCATGCCGCTTT
URS0000D5FAC9_9925	lncRNA	Capra hircus (Goat) lncRNA (ENSCHIG00000002741.1)	chi-lncRNA-853	87	TAGATGTGCCATTCCAGAACCCTTGAGAATACAGAAGCACTGTGCCCCAGTTCTCCACTGGACTCCTTAAAGAGCAACACAGTATGA
URS0000D5FAED_9925	lncRNA	Capra hircus (Goat) lncRNA (ENSCHIG00000007004.1)	chi-lncRNA-858	209	TGCGCCACAGCCTGCTGGGCGGGACCATGTGTGGCGTTGATGCTAACGAGTTAATATGGCCACCGCTGCTTTTCTGAAATTGAATGTTCCCAGGGTGAGTGACAGCCTCCCGCCTCTCCAGGAGGCTCACAAGGACCAGCAGGCCTCACAGAGTAAGTGGGAACAAGATGGAAGAACAATATTTGGGGAAATAAAGCATCTAGAGTGAC
URS0000D5FAF3_9925	lncRNA	Capra hircus (Goat) lncRNA (ENSCHIG00000004776.1)	chi-lncRNA-859	1662	ATTCCATTGTATGACTAGAATACATGTAACTTATTCATTTCCTAATAGATGGACACATGGATTGTTTCCATTTTCGGCTATTATGCATAAAGCTGCTATGAATATTTGTGTACATGTTTTTGTGTAGATAGAAGTTTTCATTTCTCTTGGGTGATACCCAGGAGTGGAATTGCTGGGTAGTGTGGTAATTCTGCCTTTTTTTTTTTTTTTTGGCCTCACTGTGCAGCATTTGAGATCTTAGTTCTCAGACCAGAGATCAGACTCCTGCCCCCTGCACTGGGAATGTGGAACCTTAACCACTGGACTGCCAGGGAAGTCCCTGGTGTGGTAATTCTATGTTTCATATTTTGAGGAACTGCCAAAATCTTTTCCACTGTGGCTCTACCATCTTATATTTCC…
URS0000D5FAFA_9925	lncRNA	Capra hircus (Goat) lncRNA (ENSCHIG00000001496.1)	chi-lncRNA-860	800	GATTGGGTGCGCAGTCTGGCCGGTTGCCCGCAGCATTCTACCTGCTGCGCTGGGAAAGGCTGAGCCTCCATGGAGAAAAAGAGGCTCCATTGTATAGAACACTCTCCCATGCGCAAGCTCCAAGAGACTTCATGCCAGGCAGAGGACACAGGATATGCTGATAATTAAGTGTCCAGGATGGATGGAGCACCACAGAAATTCACTGAAGGCTGCTAGCCAGGAGACTCAAGAAGGAATTGTTAAAAAAGAGAACTATCCAAACATTGTCCTCTCCCTTTGGAGCCTAAACAGGAAAGAAAACTCTTAGGGAATCAGCACATGTCAAAGGAACACATGTGAATCAGTTCTAATGAAGTGGATGAACGTAGAGCCTATTAACAGAGTGAAGTAAGTAAGAAA…
URS0000D5FAFF_9925	lncRNA	Capra hircus (Goat) lncRNA (ENSCHIG00000007487.1)	chi-lncRNA-863	344	ATGACTTAGCGACTGATCTGCAACAATATGGTTGCTAAAAATTAATTAGCAGAAAGAGCAAATGGACAATATATCCAGAAAGCAGAAATGAGTAACAGATGGAAAATATAAGATGGGAGAATAGACAGAGTATGGAACAGGTAACAGCAAAAAAGAACGAACTGGAACTTTATTGACTTGAAGAACCAAAATAAAGACCCAAATGCACAACTGAAGAATCATAAGACATAAGCAGATAAAACATCAAGAAATATAATGATGAAAACCCAAAGGAACAAAACTTAAATGCAGTAGAGCAATAAATCAAAGCTCAAGAGTCTATGTAAATAAATCTTTGATTTTCT
URS0000D5FB6D_9925	lncRNA	Capra hircus (Goat) lncRNA (ENSCHIG00000001882.1)	chi-lncRNA-883	573	ATCAAGTCATACCTGGGGCCCTGGCTCGTGCTTTGCTTTCAGTCTCTGAACTCAGTCTTTGGGGAAAAGACTTTTACTTCTCCAGCTCTGTCCCTTCTCTCAAGTACGTGTGGTTCACTGTCCCCAGACTAGAAGGAGTTTGTTGTCTCTGCCCATCATTGACTGAGGTGAATGGGATGTTCCTCCACCAGATGTCCAAGCTCTCACCTCCCTGGACCTGCTCTGAAGTTAATACGTACGGGAATCCATGCAGGTTGAAGCAGTTCTCAACTGGAAGAGGTCTGTACATCTACAGAGTTGGGATGTACTGGGATCAGCATCTGGGAAGTGGCACACTTATCACTCCAGATCTAGATTCTCTGTGGAAGGAACTGATATTGTGCTCCAGAGTGATTTTCT…
URS0000D5FB6E_9925	lncRNA	Capra hircus (Goat) lncRNA (ENSCHIG00000006903.1)	chi-lncRNA-884	879	CACTCTGCTCGGTCTTCTCAGAGCTGATAGCATCATTATCTTTGACGTTTTCTCAGGTTCTGTAATTTGGGTGAAGCAGAGTCCAGCTCCAGCTTCAAGAGTAGGTGTGTGACCCAGGCTGGCTACTCAGATCTTTCCATCTCTTCCGTTTGTCTTAGAGGTGGGCTCATGATCCTGTCAGAGACGCTGAGATGCACTTCCGGGGCATTACAGAAGCTGTTGGGGGAAAGCCCCTCGTTCCCGGTAGCCATCTTGATTCCAGGAGTGTGGAGCCGAGGAACGAACGGAGCTAGCGCTGTGCGAGGCAGAGCCACGGGAGAGAGCCAGTGCTTTCGTGGCATACAGATGGTGTTCAATTAACAGAAGAAAAATTATTCATATATGCTTCATCAGAGACAA…
URS0000D5FB7D_9925	lncRNA	Capra hircus (Goat) lncRNA (ENSCHIG00000004296.1)	chi-lncRNA-885	426	CTGCAGCCCTCCCCACCCTTAAAGTGCGCGTATAAACTTCTTCCCTGGAACCCTTTGGGGAGTTCGGACCTTCTGAGCATGACCCACCTCTTCTCCTTGCATGGCCCTTGCCATAAGTCTTCCCCTGCTCCAAACTGACCTTCAGGTGTGTTTGGCCTCGCTGTGCTTTGGGCGACCACACTTGCTTAAGGCAGCTTATTTTCTTTTCAGCAAGCTCTTTCTTCTGTGGAAAACTTCCCCTGTGGTAACTACCCACCCATTGCACCTACATATCAAGCCTCAGTTCCTGCAGCAAGATTCAACAGGCACAATTCCAACCCCATAAACACAGCAGGCTTTTGTAAACAGATAAATGGTCTCTTCTCCGAGTTTAACATTTTCTAGCTTTTCCTTCGTTCA…
URS0000D5FB7F_9925	lncRNA	Capra hircus (Goat) lncRNA (ENSCHIG00000002548.1)	chi-lncRNA-886	395	AAGTCATTTCACTTCTCTTGGGACCTCAATTTCTCTAACTTCAAAATGAAAATATCTTTCATAATTACTGTTGATGATCATGAAGATACTTTCTAAATTGTAGCTTTCTATAAAATGCTAGTTATAATTTTGTTATTTTCTTTTTACTGCCCTTTTATAAAATAAAAATGACAAATGGGGAAGAACAGTTCTTTCTGAAGCTCTCACAGCTATTTTCCTTTCCATTTCTTCAGTTTCTTTCATTCAAGTGGGAAATTCATAAGGATCAAAGAAAATATCAAACATGTAAGAATTAGATGATCAGCACATTTCAAAGATTTCTGCCTATGTCACTATCACGGGGAAGATCCTGAGAAGTTATTGTAAAGCTCAGCACATTATGGCAGTTAGGTGAG
URS0000D5FB81_9925	lncRNA	Capra hircus (Goat) lncRNA (ENSCHIG00000002112.1)	chi-lncRNA-887	567	CAGGACATTGATTCAGTCAAGCAGATAGGCTTATGGGTTCACTGTAGCAACCTACTTAGAGCTTGACTGAACTTTAAAGCCCTTATGTCCTGGTACCTTCAATGAAAGGTGCCGCGCAGGAAAACATGAATGAAAAAGTAACTCAAGAAGGAGGCAAAATAGATATAAATGACATAGAATTGGAAGTGAAAGCAGATATAAATAGTTCTAAAGGAAGGTCAGCCCACTGGAATCAGATAGTCCTTCAGGGGCCAGCTTGCCTGCCAATGGACCAGACCCAGCAGCTGCAACTGGACCCTTTTGTCCCTGGTCTCCTCCTGACGTGGACAATTGGCCAGAGTGCCCCAACCGATGGTGGAAATACTAAAGAACTTTCTCTCGGTTCACTTTCCACAGCTT…
URS0000D5FB8D_9925	lncRNA	Capra hircus (Goat) lncRNA (ENSCHIG00000004263.1)	chi-lncRNA-889	708	AGGGCAGTTTTCAAACTAGGCAGTGGTTAGACATGGATTTCGTATACCCCTGTAAAATATGACATGTTCTCCTCTATACGTTTTCTAATATACAAGTGGATTCCATAAGATAATTTCTTCCTTTTTTTTTCCCCTACACAGGTATAGGAAAGCAATCTATCCTCATATGAGTAACACTTTGAATGTCTGTGGAAATAAATGAGAACTGATTCCATATGGACTCAGGAAAGGGAAAGAGAGGAACTCATTCCTCTTTTTTTTCCTTTTCACTGCAACAGCATCCAGTTTTCCTGTGCATCTCCCATGTAAAGAAGTACAAATGAAGAATCAAAGCTACTCCATTTTGTAAGGTTCCGGGAAAAGAGCCTTTGGAAATCCCCTGACCTCACCCCACCACCT…
URS0000D5FB9B_9925	lncRNA	Capra hircus (Goat) lncRNA (ENSCHIG00000007089.1)	chi-lncRNA-891	254	AAAACTTCTTGTGAGAACTTTCTGTTTGCAGACTTTTAGTCTAGAACCTTTACAGGAAAGTCTCTGGAGAGTGGAAAAGCATCTTCATGGCAAAGAAGACTTTCTGGTGGTGAAGATGGTGGACGATGGTGGGAAATTTGCACAGTGAGCTCCAGCCTTGGAAACAGCCAGAGTCTCAGCAACTTGATACTGGCCCTTCTGCCCTTGGTTCCTGCCAGGACTTGACCCCGGTCCTTGTGCCCGCCCAGCTGTGA
URS0000D5FBA7_9925	lncRNA	Capra hircus (Goat) lncRNA (ENSCHIG00000004908.1)	chi-lncRNA-892	423	GGTGGGGGAGGCCCCGGAGGCCCGGAGCCACACAAGTCCAGGCTGTCATCGTTTGCATGAGATTTCAGAGATGTACACCCACCGTCTGAGAGCCGAGCAGATTCGGGGTTAGCCCCTCTCCAGCTCTCAGCTCCCGGTTTTATCTCCTCAGGGCCTCCCGAGGAGGGCGATGCTTCCTTCCAGGCAGGAGCCGACCAGCCTGAACCCTGCTTCCCCAGATGTGAAGTGGAGATAGTAATACCTGCTCGGATGACCCCAGCGCACCACTGCAGGACTGTTCAATGACAAAGGACTGGTAAACTACAAATTTAGTTCAATTCCCTGGGATCTGAAAAATGAAATCAAACATTTATTTTGTTCCAGAACATAAAATTGATGCATGTTCACAAAATGCAAAAT…
URS0000D5FBA8_9925	lncRNA	Capra hircus (Goat) lncRNA (ENSCHIG00000000915.1)	chi-lncRNA-893	592	CAGTGTTCTAAATCCAGAGTCCTAATCTAGATATAAATACGCTGAATGTTATGAATATAGTTTCCTAAACTGAGCCCTACATCTGCGTCCTCATCTGTGAGATAAAGGTCACTCGCCATGGCCTGATGCAGAGTCATGACGATTAAGGTCCTTACTTATAAAAAGTCATTTTTATTCTCATCTGGGCAAAAGTGAAGTTCAAAGTCAGAGTTCCATCAGAGTTCAGCTTCTGTGATCCATCAGACGATTCCTGTTTAGAAGAGAGCTTTCTAAAGTCACAAGTGTTCTGCATCACGGCACACTGCTGACTAATTTGCATTAATAACTGATGGTAGGAGAAAGAGCCCCGGAGAAAAAGCAGTACGCCTGCTTTTGCCAAATTGGAGCTGACCCAACTAG…
URS0000D5FBCD_9925	lncRNA	Capra hircus (Goat) lncRNA (ENSCHIG00000001817.1)	chi-lncRNA-896	132	GGGAAGTAGAGAAAACATGGAAAATGAAGAAAAAGAAAAATTCGGAGCAATAATTAGAGAGAAAAAGTTGGGGCAATAGAGATGTGTACTTGGAATGCACTAATCCTGAAAACTTAGAAGACTGCAACTGGG
URS0000D5FBD1_9925	lncRNA	Capra hircus (Goat) lncRNA (ENSCHIG00000004496.1)	chi-lncRNA-897	612	GAAGAAAACAAGGTTTGAAGCATTGAGGAAGTGCAAGAGAGAGGAGAAATGTCACCATACCACAGAGGGAGACCCCAGGAAGAAAGGAGAGTGAGATGAGGACGACCTCTACTTCTCTTAGAAAACTCTGCTGCAGCCCTATTTAGTGCCTTTTGTTTCTGTCTCATGGGTGAGAACAGGATCCCCTCAGCCAGCCTGAGCTTAAAGTGATATGAGAAAATTTCTGCCAGTGGTACTGATTATAAAGAGCACTCATCTTTATATCAGATGCAGGAGAAATGGAGAGAATCATGTGCTGTCTTAAGAAAAGCACATGATTGTTCTGTGATTCTACAAAAGATATAAAACATATGTATTTTTATTTGATTTACATATTCAATTGCATAGTTATATAATGCA…
URS0000D5FC07_9925	lncRNA	Capra hircus (Goat) lncRNA (ENSCHIG00000007359.1)	chi-lncRNA-904	747	CTCAAGAGGAAAAGTCAATACCAGTGCAGGCTTTAGAAATACCCTTTTGAAAGGTAAGAAAAATTTAGTGCCACAGGACTCCATAAATTGCTCTTTCACTGTGCCTGACAGTGTTAAAGCAGCTTCCCCAAGGACCTCTAATTCATCAGGAGAATCTGCTTCCTCCCTCATGTTTTCTACTCGCCCTCTTTTCTCCCAGCTGCACCATTAGCAGGGAGCATATTGCCAGAGACCTGGGAAGCACCTGGAAAACAGAAGCGCCTTACCATGAACGGGTGAGGCTCTGGAGCCCGTACAGGTAATGGGATTGAAAATGAAGATGTATTAGGGGAAGAGGAGTTACAACTCTGCTGGTTAAGTGATGAAGTGAATGGAAATGAAAAACATGGCATCAATTAT…
URS0000D5FC21_9925	lncRNA	Capra hircus (Goat) lncRNA (ENSCHIG00000000874.1)	chi-lncRNA-910	338	ACAGATTAGTCCATTAAATACAAAGGAAACACTGCAGTGGACCTGGCCGGGATGTTCATTGAATTGGTGAACAATACTGACCCTCGGCGCACTGCATCTGGGGTGATCAGGATGAAGACAAGCTTCAGGTTGAAGGCTGAGCGTCATCTCCTTAAAATGCAGGCTGGTCTTCATCCTGCTTGGCTTGAAGTTCCCAGGCTCGGAGTCAGTGAAAGGGTGCCTGCTAGCTGCTAATCTCAGCTCCAGAGGACCCCAGTTAATGCTGCTTCCCTGGCTCACCTCCTGACATCCAGGAACTCAGGTAAGTTTATCAGATGGACCGGGTGGTACCAACCTGG
URS0000D5FC51_9925	lncRNA	Capra hircus (Goat) lncRNA (ENSCHIG00000001952.1)	chi-lncRNA-918	222	CTGTTCGGTCAGCATATGCCCTACTGTTGGGGAGAGAGGACCCAAATCTCAGTGTTAAGTTTACCAGATCCCATAATGTGGATGTCACCAGTGGCTGGGCAATCTTGTGTCTGGAAACCAAGGTCTCCTGAGGCCAGGAAACAGTCCAAGAGCAGTTTCTTAAGCAGTGATGTCAGACACAAGTCGAAGGTAACAAGCAAAAAGAATAAATTGAAGTGAGAG
URS0000D5FC55_9925	lncRNA	Capra hircus (Goat) lncRNA (ENSCHIG00000001819.1)	chi-lncRNA-919	960	GACTGACCACAGAGAGGACATCAGTGAATGTGTCTGACTGTGGTTCCCCCAGATGAGGTCTTTGTCCTTAATGTACCTGGATCTGCCAGGGTTGCCATAGTAACCACAAATGTAGGGATACATGGTCTCTGTTGTCATGGAAACAAACACTTGCATGTCCCTCAGTGGCACGGCTACAGAGAACTTGAGGATTCAGTCTGCTCTGAAGGGTTTGGGAGGGAGACTGTGACCAGCAGAGAGGGTTTCCATATCATAATGAATCAGTGATGGCAGCTGTTAGCTTGACTGTTGCCACGGTGATGGAGAAAGACACTGAGGTGACTGGTGCTAGCTTCAGTACTGAGCTGGTGAGATAAAGCGCTGCAACCGGCTTTGTGTACAGCCTGGACAGGACCAGAC…
URS0000D5FC56_9925	lncRNA	Capra hircus (Goat) lncRNA (ENSCHIG00000008288.1)	chi-lncRNA-920	640	GTGAAATTAGGAACTGCAGAAATACCTTTATAAGAATCATGTACCAAACACACCCCATTTTTTTTCCCCTAAATACAAACGATTTGCTCATCTCCGAGAAGCTAGCAGTGATATTATAATTCTTTATATTCCAGGTCTCCTGTATAGGCACTCCGGAGCATGGGAGAATTTATCTCTGGTGTTTTTCAGGGGCTGAGTTCACCTCCTTCATCAGAGTCCCCTCTGTGGATCTGAACTGCCTCATGGGAGGAAGCGGGGACTGCATGTCCAGGTTATTCAGAGAGCACAGTCAGTTGAACTGGAAAAAATTGAAAATCATATTCAGTCCTCCAAAGACAAGGAAAATGCCAAGTCTCTGGACAAACCTGAGGAGATAAAGAATCAGATAGATTTGGATTT…
URS0000D5FC5D_9925	lncRNA	Capra hircus (Goat) lncRNA (ENSCHIG00000001202.1)	chi-lncRNA-922	392	TCAAGGGAATCGCATAAAATCTGGGGACCTTCTGAGAACTTGCATTTTTTTCACTTCTCTCTTTCCTTTTTTTTTTTTTTTTTTTAATAGCTTTGTATACTTGTGAGCCTGTAAGCATAAACATTTTAAGTGTGGAGGACGAGCCTCTAAAGGAAGACTTGAGGGACTTCCAGCAAAATAGCAGAAAATCCTCACTCGCAGGAGCTATTTAAAGTCTCTGGCCTTGCATTGAAACTGCGGATTTGGCAGGAGCAGGTTTCAGCTGGATTTTCTGGGCAGGCAACTTTACCCTCGTTCATCACCCTGGACCAAGTTGGAAGACAGCTAACTTATGCAGGACGAGTTCCCAGATGTCATTAAGAGAATCACTGGGGAGAAAGAATATCTTCCTA
URS0000D5FC6F_9925	lncRNA	Capra hircus (Goat) sRNA (ENSCHIG00000002953.1)	chi-lncRNA-926	155	CTTTCCTGAGCCGGAAAGAGACTGGGTAAAAAGACCCTATGATATCCTTTTAATTCCCATGCAGATGTCAGAGGCTTCTTTTTCCTTTGGTCAAATCTGATTTGTATTGCTCCTCGGTTAATACCCCCAGAGCACTCCAGCCTGCTTTCTGCCTG
URS0000D5FC78_9925	lncRNA	Capra hircus (Goat) lncRNA (ENSCHIG00000007475.1)	chi-lncRNA-929	721	GTGGGGCGGTACCTCAGGATAATGGCAGCAGAAGGCAAAGGGAGCAGACAGCTGGCAAGCTCTGTCCCAATATGCTTCCCTGAAAGAGGCGAGGAAATTTCAGAAGATGCAATGCCTGAATGGCTCACTTTGCAGAGAAAAAAAGAAGCAAGCAGGAATGAAGACATAGACAACACAGGAGCGAACAGGCAGACGTGGCTGCGTTACAGTGATACTTCCCTCACAAATGCTGTAAATTTCTTTAAATGATAGATGTAAAGATGGAAGACAGATGGATAGAGGAAAAGACAGAATCAGATACTGCATGAATTAGTACTGCAGCCCGTGCTCCAGCGCTGTCTTATTACCATCAGGCCAGCAAGCATCAAAGTCCCCACATCCCCCACTCCCTCCCCCTGA…
URS0000D5FC7F_9925	lncRNA	Capra hircus (Goat) lncRNA (ENSCHIG00000006356.1)	chi-lncRNA-931	417	CTGACATCCTAGTGGGTGTGGGACGCAGGCAGCCTGGCGCCAGGCACCCCCGGCGATGATCCCCAAACCTCACCTTCCAGCTGGCGGCGCTCGCGGCGCTCCAGCTCACAAACTTGTTTGCTCGCCTTACGAGTATGGTGTTTCCCTGGGGCTCCGTGGAGAGCGTTCCCCTTCCTTCCTTGGGCTGGTCCAGGCTTGGCTGGAATCCAGTAATTTTTCACCAACAAGAAGAGTGGGATATCTAACCTCAAGGGCACCAAAGCGAAGGCAGTTCCTGGAACTCTGAAATTACCTTCTGTGTGTGGACAGGAGAGAAATCCAGTAACTCAAAATTTAAAATAAAATCTAAAAATTTCATTTTTTTACTGGTTAGTTTTTGGAATTGATCAAAGTGCCAGA…
URS0000D5FC92_9925	lncRNA	Capra hircus (Goat) lncRNA (ENSCHIG00000002357.1)	chi-lncRNA-935	359	GGAACACATAGAAAAGGTGATTTCAGAGCGGTGGTGCTAAAGAAAATGAGAAGAACCAAGTTTTGGGGAGGAGCCGATAGGAAATAGAAGTAGGCCGCTGCATGCTGAGAGGATATCATGGATTTGAAGTTTTCACCGGAGCTTTGAGAAGGCATGAACTTGAATTGTTTCTGAAAACACCGAAGCCCAGAGAAGACTGTTTAGGAAGACAAGATGCAAGTTTTATTTGAGGATCTCAGCTTATCTATTGCCAAACCTACAGCTTTCCAAACCTACAAACTCTTCCTTTCATAGATGAAGCCAGAAATCTTTCTGCAGGTAATTTTCCTATTTGTCCAATTCTGGAAATACGATTCAAC
URS0000D5FC94_9925	lncRNA	Capra hircus (Goat) lncRNA (ENSCHIG00000004838.1)	chi-lncRNA-937	1499	CCTCCTTCTTTTTCTCAGGAGGAGAAGGTCATAAATTCATCTTCCAAAGCCCCTCATTTGTGGAGGGAGTGACATCATCAGTAAGGAGACACCAGCATATTAAATACATCATCCAACTGTCTCTGATAAAGGAAAATGAGACACCTTCCTGAGTCATGAATTTGGTGGTTTTCAGACCGCAGTAAAGTATAAGCTGTGTTTGACCTGAGACGTCGCACTCCATCACAGGCCAAGGACACAAGGGCAGGGTCTCCAGAATGCAGCCCACTTTTCCTCCCTTCTCACACTACTTAAAAGCTTATCCTGGTTCATAACCATTTCTGGTATCTCTGCAGGCTTAGGGCGAGACCCAGCCCCAGTTTACACCTGGATTCCGAATATACCAGCCTTGGACTGGAC…
URS0000D5FCB5_9925	lncRNA	Capra hircus (Goat) lncRNA (ENSCHIG00000001724.1)	chi-lncRNA-941	331	CGCCCGGCTCAGCAAGGCACCTGTGCTCAGTTTAGCCAATGTTTAAACGGCGGCCTTCTCAGATTCCGCTATCCTGGATCCTTACATCTATAGATACTCTAAGACTGATTTTGCAGTGGGCTGCTGGAAGCCCAAGCTGTTCTGCTTCCTTTCAGGACCTGGAAGGCCGTCTTCCCAGTGGGTTGCGTATAACAGACATTTTGGCCAGCTTTCAGGTACTTCAAGAAATTGGGTTTTCCCATTATTCAAAGAAGAGAAACGGAGATTGAGACCAAGTTATCTCACAGTATGTCTCCACCTACTATATAAGGAGGGACAAAAAAGCAGCCAC
URS0000D5FCCE_9925	lncRNA	Capra hircus (Goat) lncRNA (ENSCHIG00000002794.1)	chi-lncRNA-947	375	GCGCTGCCTCTGGCTCTATGCAAGATGGCCTCTGCCGAAGGCCCTCACTGGCACTGCTCGTGTTTCTAGAATGCTAGTGCCTTGGTAGTGTTGCTGGTACCACCGGTGAGGCTATCAGGGACATCAAATGACGGACACCTCCACCGCATCTGGAGATTCCTGGGTTGCAGGCACTGCCATTGTTGGAACAATGAATCGAGGCTTGAAGTGAAAGAACCATCTTGATGTCATGGCAACAGAAGGCAACAGCAAGGATAGTAGTGCAAGAACCCAGAAGGGCCATGATCAGAGGAGACTTCAGAGATCCAGGGCAGGAGAGGAACTGGAGAACACCACTATCTTGTCTGATCCCTTTCCTGGCCTGAAAAGACTGGC
URS0000D5FCCF_9925	lncRNA	Capra hircus (Goat) lncRNA (ENSCHIG00000007897.1)	chi-lncRNA-948	331	GTATTGATTGCTAACTTCTAATTTTTTGTTAAACCAAAATTGGCACTGGGCTGTTTGGCACTCTGGTCCCAGGGAATATGATCTATGAGAAAGCTTTTCACAAAAAGGACTGATCACCTAAGAAAAACAGTTTCATGCCAGAAAGTTTGCACAGGTTTTTCTCTACATGGGCTGTTTGTCGTGATTTGAAGTCCCACCCTGGCACCACAAGGACTTTGGTCCCTAGGAATTTCAAGGGTAAATGATCAGATGGAGCTTGCATTGGTGAAAGAAGGAAAAGCAAGAAAATTTAAACCTGTCCCTCAGGAATCACACCCAAAAGAAGTCATCC
URS0000D5FCD8_9925	lncRNA	Capra hircus (Goat) lncRNA (ENSCHIG00000000754.1)	chi-lncRNA-950	496	ACAGATTTACCAGAATCCCATATTTCCCCATCATCTGCATGTTGTTGATTTAGTTCCTGTCTTGATCGCTTTTGCATCCTACAGAAAAGATGCAGATAAACCCCGCCCGGAAATATGGAGAGCCACAGTGCAGCATTTCACATTGAAGCTCACCAGAGAAATCAGTCATGTTGTGTTTGCCCTGTGAACGCTTCTCTGAATTTTCATTTCCATGGCTATATCTCAAGAGACAATCAGAAAGTTGAACAAGCAGGATTTGTGGGACATAATCACTGGAGCAGCTTTATTTTTGTCTGACTCAGACCACTTAAGATTCATTGAGTGGAAGGCATTCTTCCAGTGTCGCTAGTTGAAAGTTCAGCCATTCTCAGAATTTTCTGATCTCTCTAAGCACTGTAA…
URS0000D5FCD9_9925	lncRNA	Capra hircus (Goat) lncRNA (ENSCHIG00000004087.1)	chi-lncRNA-951	1049	ACTCTTCTTCTACTTCATTTTTTAGTTCTTTTATAGCATTTACTGTAAGGATAAGCCCAACATGATTTATCCAAGCCTCTATTGTTAACCATATAAACATTTCAGATTTTTCAATTATAAACATCACAGTGATGACATCCTTAAATTTGAACCCATCCACACATATTTTCTTAGAATACACTGTTAGAAGTAGAATTGCCATTTGTGTTTTTTTACAATAGAGAAATTATTAAAGTTATTTTGAAAAAAGAGTTTGCAATAAAGATTTAAGGAATGAAAAATGAAATCATGACCTTCTTTGTTTCTATAGAGGAGTCAAATGAAGTTGTTCCAAATGAGGCAAGGGCTCATAAGGAAGAGAACCACCATGCAGTATCTGCAGATAATGTGAAAATAGAA…
URS0000D5FCE6_9925	lncRNA	Capra hircus (Goat) lncRNA (ENSCHIG00000005434.1)	chi-lncRNA-953	394	CCTAATGCATGGTGTAACTATGATAATTATTCTTACTTTTTGCACATTTATATGTATTATATGTCAGTGTGATTTTGATCTTCTCCTGTAGTTGATAAGAAAGTTTCTCTAGAAACGCTTATGGATAAAGTTACAGATTTCACAGGTGAGAAGATTGAGTCTAAGGATGTTAAAAATGTTGTTAAAAATCTTGGAATTGAGCTTGCAAGTGAAGAACTAGAAAAGCTAATGAAAACACTGCCAACTGATGCTGCTGGAAAGTTATATCATAATAGATTAATGAAGAGTGTGAAGTCTCTCAAAAGTAAGTAAGAAACAAAATTTTAAGGCATATTATTTAGATTCTGTAGATTTATATTATCAAAGTTCTTCAGACATATCTGCTACTGCTTCT
URS0000D5FCEC_9925	lncRNA	Capra hircus (Goat) lncRNA (ENSCHIG00000001054.1)	chi-lncRNA-954	468	AGGGGCTCCAACGTATTGGGAAGCTGGAAAGCTGGAAACCCCAGCGTTGCTGTTTTGCTGAGCCAGAGCACGCCGGCAGCTGAGAAACCACACTTCTCTTGTCTTTTCAGCCAAACCACGTTTGGTCCATGCTGTCACTCCCACCTCCCGATTAGATGCCCGGAGTCCCTCTGCCACCTGCCACTCGGCGAGACCAGTCCAGCTGCCCTGACGTGGGAGGGAGATGGGGAAGGCTGAGCTCTCCCAGCCCGGGAGGAGGTCACAGAGCAGATGAGCGCCCCAGAGATGAGCAGAATCAACTGCCAGGAAGGGAAAGAGAGCTGCCTTTTCCAGAGAGCTGCAGGGTTGAGGAAGCATCGTCGCTGGTCACTGTCCTTGTGTGGGAAGATTTCAGGTAGA…
URS0000D5FD0C_9925	lncRNA	Capra hircus (Goat) lncRNA (ENSCHIG00000002287.1)	chi-lncRNA-957	310	GCAGGAGCCGTGAGGCAAGAAGCTCTGGGATCAATTAAAATGCCAGGCTTTTCCAGGCTGGTTTCCAGCGCATCTGTGCATGATTCCACATAAATTTAGGGAATTAAAGATCAGACAAAGGCGGATTCTTTACTGCTGAAGCACAGGGGAGAAGCCTAGTAATAGCTCTTATTATTACCATCCTGCTGGATAACAGGACAAGACCCAACTTAGCCAACAAAATGACCCCCAAAGTGACAGTGGGAAGAAGAAGGGAAGAGTAACCAGAAATAGGTTATGAATCCCAGAGATATCCGCTTACAGAGAGGCC
URS0000D5FD1B_9925	lncRNA	Capra hircus (Goat) lncRNA (ENSCHIG00000007100.1)	chi-lncRNA-960	409	CTCCTTCAGAACGTGACCTTATTTGCAAATAGAGCCATTGTCGATGTATTGTAATTGGTTAAGTGAGGTCATAATGGAGTAGGTGGACCTTTGGTCCACTATGGCTGATGTCCTTCTAATAAGAGAGATGAGAGACACAGGGAGAATGCCTCGCGATGACAGAAGCAGAGACCGGAGTGATTCCTGCCTTCATAGGAGGAAGGATGTGTTGTCTGTAGTCATCCTAGTGGACTTCGAGCATCAGTATGGAATCATGGTGAGAAACAAGACAGACTCCCTGGATCTAAATCCCTACGCTGACATGATACTACCAGAGGAAAATAAAGTGGCTGTGGGCAAATCATTTCCCTTCACTGTGCCTCAGTTTCATTATCTATGAAATGAGAATAAAATCAGTCA…
URS0000D5FD22_9925	lncRNA	Capra hircus (Goat) lncRNA (ENSCHIG00000005781.1)	chi-lncRNA-961	691	GTGGAGCCAGGGCTAGGGAGTTCTTAGTTATTGGGGCAGAATTCAGAAGCTGGAAGTTGGGAAAGCAAGCAGATGAGAGTTAGCATTTATGCTGAATCCAGAATCAAAGAATGATACTCTTGGACTCCTCTCATGGTCCAGTGGTTAAGAATCCACCTGCCTATGCAGAGGACATAGGATTGATCCCTGCTCCAGGAAGATTCCACATGCCACAGGACAACTAAGCCTGACTGAACCAGCACTCTAGAGCATGTACTCTGCAACAAGACAAGCCACCAAAATGAGAAGCCTCTGCACCGCATCTAGAGAGCAGCTCCCTCTTGCCCAACTGGATAAAGCCCATGTGGAGCAATGAACATAGAGTGAAGCCAAAAGTAAAATTAAGAAAAAAAAAGAATG…
URS0000D5FD28_9925	lncRNA	Capra hircus (Goat) lncRNA (ENSCHIG00000002333.1)	chi-lncRNA-963	373	GTTCTCGCGAGAAGGAGCTCCCAAACATGGCTGCCGCCAGTGTCTGTGTTTCTGGAAGGAGCTGCAGGCGACTCCCCCACCACCTCTCCAGGAGCCTCTCCAAGACCCGCAGATCTGCCTCCACCTCCGGAAGCTGCCAAGGTTTTGAACCAACAGAGGCAGAAGATGGAGAACAGAATACTGCTCATGGGAACAAGCTTTGGAATTAATATCTAGTTTGGAAAGAGATCAGAGGGACAACTTTGAATGATCTTTGCGCTTTAGTTTTATTAAATGGAAAGTATAAAAATGACATTGAAGGTAGTATTAGTAGTGAGAATCTCATAATCCTGTCATCTGAAAGCAGCCATTTTAATCATTGCATGTTTCACAC
URS0000D5FD2D_9925	lncRNA	Capra hircus (Goat) lncRNA (ENSCHIG00000005272.1)	chi-lncRNA-965	343	ATGACTTAGCAACTGAACAACAACAGCTTTAGCCACTCATCAAGTAAGGATCAAAGATGGTGTAAGACTGGGTCTCAGAGCTCCTAAATCCTGAAGGAGGAGAGGAAGCAGAGGGAAACTGCAGACCATGTCTCCTCCGCACCAAAGGAGAGGCGAACCAGACAGGAGAGTGGAAGCCAGCAGCTTCAGACAGGACGGGACAAAACTCTAAATACTGTGCTGACACTATGCCAGTAGCTGGGGGTAAATGGAAGTGCTGGGATGAGACCCAGATGGATTTGTGGCTTTGAAAGGATGTGGACAAACAGGGTTGACAGCAATCGCTGGAAAAAATAAATGAGGG
URS0000D5FD2E_9925	lncRNA	Capra hircus (Goat) lncRNA (ENSCHIG00000005741.1)	chi-lncRNA-966	443	GCCTGGGCTGCAGGCCCGTGAGCGGAGCCGGGCACCGTGGGCTCTGGAGTCTGGCGGAGCGTTCACCTGCGGCGGGTCCCATTGCGTGGCCTCCAGTGGTGTCGCCAGCCTCGGTCCTGTCTTTGTGGCGCGGAAAGGAGAGAGGCCCCTCCACTGGAGCTTTCTCAGACTCATCACCCCGGCCTGAACCGGCACCTCGTGAGAATAGACCCAGCGAGGTTAAAATGGCCGCCCTTTACGCGGGAGGCTGGAAGACCCTGGTGGACAGTTCCTGAGACCCAGTCTTCAAAAGGATACCTGCCAATAGAACCCTCAACTTTTAGAGGATAAAGTTTGAAAGGAAAACACAACTGTGAAGACTTCTGTGTGACCTGGAAAATGTATCCCCCTGAGCTTTAG…
URS0000D5FD33_9925	lncRNA	Capra hircus (Goat) lncRNA (ENSCHIG00000005626.1)	chi-lncRNA-967	396	CTAAGTAACAATGTGGAATTCTGAACCACAATATCTGAGATCCTCTGGCGTAGGTAATCTGGTGAAGAGACAGCTCTACCTAATGATACAGAAAAACAGATGTGGCTGCTGATAATGAACAAAATAACCACCATACCAGCTTTAGGGGCATTGCGGTGCTAGCTGTTCCTGTACATCAAACAACATGATTTTGCCTGAGCTATGGAAAGCCAGTGTTCAGTTTTGCCCATTTATCATCTACCTCTTCAGTTTTCCAGATGGATTCCAGACATTGGAGAAAACCGTGATTGAAAAACATGTGCCCAAACTAAGGCTGTGAAGTTTCATAGTGACGCGCTGTAAGAAAGACTGTTCTCTCTTGCTTTAGATAACTGGTGCTTAGAACTGAAACACCCA
URS0000D5FD56_9925	lncRNA	Capra hircus (Goat) lncRNA (ENSCHIG00000007088.1)	chi-lncRNA-971	733	CACAAGTTTTCTTGTATGTGGTCTTTGAATGCTGACTCTCCTTCCTTGAACAGCAGTAGAAAGGTATTTTCAAGTTTCCTGGATCAATAACTCCCTGGACATTTGGGACAGAGATACACTGTCATCCTTGGAGCTCAAGACAGCATTAAACACTCTGCTGCCATCTTGGCAAGCTGTCCACGCCTAAGACCTGCCGGGCAGGAGCGCCTGTTCCTGCTTCTGCATCCCCCTCACAGCTCGTGCGTCTCCCTGCTCCAGGCCTGAGGCCACCACGAATTAGATAAACGATGACAACAGGTGTCATTAATACCCGACATGTGTAATGTACCTGGCCCATGCTAAGTGGCTTCTGTGCTGCATCTTACTTTTCTCCACAGAGCAGGTGGAAACTGCCAGCAG…
URS0000D5FD5A_9925	lncRNA	Capra hircus (Goat) lncRNA (ENSCHIG00000004771.1)	chi-lncRNA-973	271	TGTGAATGCGAGGAGACCAGCCACTGATGCCGACTCTTCTAGGAGGATGCAAAGCGCACACATACAAACCTTTTCCAAAAGGAGAGAAAAATTCAGGGCTCTAATGAGCAATGGATGAGAAAAAACAGATGCAAAACGTCTGGTGCACACGAGAGATGGTCCATAACAAGCAGTATCACCATGGAGCTATACTTTCGGACAAGAGAAACTCCTGTCTTTACTGGGAATGCTACAACTGCTGTGTCATAAATCAGAAAGCTCTAATGGGTTG
URS0000D5FD7B_9925	lncRNA	Capra hircus (Goat) lncRNA (ENSCHIG00000005135.1)	chi-lncRNA-980	424	GTGCTCGGAAAGGTCCTACCAGCAAAGCATTTACAAGGGGTCCTGGGTTCTTCTGCTCCCACAAGGAAAATTCCAGAGTCACATGAGCTGGATTCCAGGTTAAAAGAAGAACACTCCTTCCCCCCGACAAGAAGACACAGTCGATGCAAGGTGGGTAAAGCTAGACTGACATTCATAGGCTCACGTGGACCCGCAGTGAGGAGGCCCGGTACCTCCTGGAACTTACACTGGCTAGTCTATGAGTCTCAAACACTATGGATGCTGGTCACCTCCCACGTGCTGATGTCCAAGCAGCTCCAAAACTCAAGAGGTTGTGGGGCTGAAGTGACACAGATCTTAGCAGGATGATGTGGAAGAGTGGGTCACACTTTCAAGAACTCTTCGGAATGTTTTGTCACC…
URS0000D5FD7D_9925	lncRNA	Capra hircus (Goat) lncRNA (ENSCHIG00000002604.1)	chi-lncRNA-981	467	GGAAAGATGACCAAAGCAGACCCCCGGTTGCCTCTGCGAGGTAAGCAGCTCAGAGGAGGGATTTAAAAGAGAACTCTGCATTGTTCTCGGAGTCACTCAAGCATAGAAAGGGTGGAATTCCATCTGTTCAGTTCAGTTTGGTTCAGTGAACTGGGTCACTTTTAATGGTTCACTAAATTCTGACTATCTAAAATGACAGTTAATGTGTTTTAAAAACTCTCTAGCCGCATGAGAAGAACACCTTATGACTTGTTCTTCCTTGCCCTTGGGTGGATCACCTCTGAGAACAGACAGGGAAAGAGCAACATGGGCCAAAAGAACGTATGTATCAGATGGAGAAAGATGGGTGAGAACTCTACAGGAGCACCTGGACCAAACTCTGATCCAACCAGAGGAAAG…
URS0000D5FD7E_9925	lncRNA	Capra hircus (Goat) lncRNA (ENSCHIG00000001183.1)	chi-lncRNA-982	1539	TTATGGAAATAATTGGCCCCATTGACTCACTGCACGATCACTTTATGCCATAGTGAAGTCTGTTTTTGCTTAGGTATTCTTTTTTTTAATGGCTTTTTTCAATAACTTAAAATTTTTTATCATTCAAACTGATATTATATCTATGCCTTATTTTGATTAACTAGTAAACTGTTCAGTGTTTAATAGAACTCTTCTGTCTCTCATGTGCAGGTGCCATCTTCAAACAGCTCCATTATTTATGTCTGGTGCACAGTTTTGACTTTAGAACCCAGCTCTCAAGTGCAGCAGCGAATGGTGAGTGCTTTCAGATCCTAAAATATGGCATACGACTTTGACCTTTCCTGTTCTGAAATAAATTAAGGTCAGAGTGACCCAGGGAAGAGATTTATTACAAGTTTG…
URS0000D5FD9B_9925	lncRNA	Capra hircus (Goat) lncRNA (ENSCHIG00000007886.1)	chi-lncRNA-986	611	AGTAGATCAGAATATTGATAATTCCAATCAAACTGGTAAAGCCCAAGGGACAGCTATAGTTGTTTTGAGATTTAAATAGGTTAGCTCCAATTTTATATAGTTAACTGAAGTGAATGAAACTATACTGCTTTCTTAAAAGTTAAAAAGAAAAGGTTTTAAAAAGCAGGATGTTTAACACATATAAAATCCTATTAAATGCATGATAATAAATCATATTTGTTGATGGTCATTTTAAGAATGAATTTAATTTTAGTATGAAGCTCTCACAGTATAACCATGCTATTTCATTTTGTTGACATAGAAACAGAGACCGAGATCCATTAACCAAGGAACATTTGTTAAAAGTCCATAGGCTTCCTGCTATGGAGACTATAGAAGAAAGAGAAGATTTGGACCCTC…
URS0000D5FD9F_9925	lncRNA	Capra hircus (Goat) lncRNA (ENSCHIG00000006802.1)	chi-lncRNA-987	1173	TTTGACAGCAACGTCCTGCATTTTCTCTGTCAGCATGGTGTGAAGCAATGCAATTAAAATCTGTGATTTGTTTTGACTGGTGTGGAAACTGCTATAAAAGAGTCTTAGGACCTTGGACAGCTGTACCAAGTAGACAGGAGCTAGCTTGGCTGCAGGTCTTCATGGACATTCAGGAGCTGACTCTGGAGAATTCCCTCTTTTGGGTGTCATTATCAATAGTGGACCCTCCCGAGAAAGGTGATCATTTAAAAGTCTACAAATAACAGACGCTGGACAGGGTGTAGAGAAAAGGGAAACCCTCTACACTGTTGTTGGGAATGTAAATTGGTACAGCCAATATGGAGAACAATACGGAGATTCCTTGAAAAACGAAAAATGGAACTACTATATGATTCAGCA…
URS0000D5FDAB_9925	lncRNA	Capra hircus (Goat) lncRNA (ENSCHIG00000006907.1)	chi-lncRNA-989	282	AAAAAAAATCAGCAAGAACACCAGTGAGAATCCCCACTACTCCTTTCTCTTTACTAGCTCAATCTCTTTCTAGCCTAGCTTAAAGCGTGTCTGGACTATAAGTGTCCAGTAGGTTTGTCCCAGGAGAGAGGGACTCAAATTATTCCTGATTTGAAGTCCTACACAAAGATCCTGAGTGGTAGGAGTCATTGGCCAAAACCGCAAATTCAGGCCTGCAGATGGTGCCTCTAGGGTGGCTGTCACCCATCTCTGAAGAGTGATACTGGAACTGAAACCCACAAG
URS0000D5FDB1_9925	lncRNA	Capra hircus (Goat) lncRNA (ENSCHIG00000005293.1)	chi-lncRNA-990	237	CCGTCTGCGTCTGTCTCTTCCCCTCTCATCCCAGGGATCCCAGTCATATTGGACGAAGGCTCCTACTCCAGCGACCTCAACTGTTTACATCTGCAATGACTGGATTCCCAAATAAAGTCGCATTCTGAGGTTTGGGGAAGGAGAACCATTAACACTAGATGGAGGCCCTACTGGGACCTTTCCAGCCATCGGCCATGGAGCGACGATGGGCTCGAGGTCACTGGGCCAAACTGCCTG
URS0000D5FDB8_9925	lncRNA	Capra hircus (Goat) lncRNA (ENSCHIG00000007091.1)	chi-lncRNA-991	826	CTTTGCTCCCACCAGGCGCTTCATGGGAAATAAATTCTCTGCCCAAGTGTCTTTCGGTAGGGCATGCAAAGCAGCCACTCCTTATTTGATTAATCCTTACTCTGTATTTTCCAGGGCGTGTACTGTATCACCAAGGATCCTACATGACATCAATCTTCTTCTACATCCCTCTTGGCATGTGATGAAAGGAGGAGTTTGCTTGGGATTGTCTCGGTTGTCAAGAGACCAGCAGGTCTGCTCATCCCCTGGGAGAGGCTGGCAGCAGATGCCTCAGCCGCCTGACTCAGCAATGCCAGGCTCACCCCTGGCCCAGGGACCTGTGCAGGTAAGACGGTGGGAGGGAAAGCAGAACCTCCAAACATAGAATCCCCAAGTCCCCAAGGGAGACCAAAATGTTAT…
URS0000D5FDBB_9925	lncRNA	Capra hircus (Goat) lncRNA (ENSCHIG00000002817.1)	chi-lncRNA-992	321	TTGAACTGTCCAAGCAATTAGAATTGACTTCTCGGTAGAACTGACACCTGAGTGTCAGTCTGAAGAATGAATAGGAGTATCTAGATGAAGACAGGAAACAAAATTGATTGGTAAAGGAGAGTGATCAGACTTGAGCTGTGAAGAGCTGGCTTGTTTGGTGTTTTCCAGAAAGTAGGAAATACCTTGCGGGAAGTCTCTACCTGAACATTCTGGAGAACATCCCCTTTTGGTATCATTCTGCCATGATCCATGATGTCCTTCAGGGCGAACTGATCAGTAACCTTCTTGCCTGTTTGCGTGATGCCAGCCACTGTGTGCCAG
URS0000D5FDBC_9925	lncRNA	Capra hircus (Goat) lncRNA (ENSCHIG00000007663.1)	chi-lncRNA-993	747	CCACGAGAACTCTGTGAGATAATCAATAGTTATTGTTATAGGAAGCCGCTGCACTTTGGCCCAAGGAAAGCAGAGGCTGGAGGCTGAGGTTGGAGTCCCAGGAGCCCTGTGCCCCCACTCCAGGGCTCTTGGCCGCCAGAGCCTCGAGACTGGAGCCCTGTAAGCTTCAAAAGCAGAAACCCCCGGCTGAACTAAAAGGAAGGAAAATCTTTAAATGCCTCAAAGGTGGAGAGGATAAAATCACTTTTAGTCTTGTTCAAAGTCTTGTTCACTCCACGCAGCCATCCAAGGGTACCAGGGCATCTTTGCTGTGGCCATTACAACCGAGAGGCTCAGAGAAGGGTGGTGTCTCCCTACAGAAATGTCTTCCCAGCACTTCTTAGGGAATGCTTACATTTT…
URS0000D5FDBD_9925	lncRNA	Capra hircus (Goat) lncRNA (ENSCHIG00000004387.1)	chi-lncRNA-994	305	CTTAGATCCCAGCAACTTCCTGAGTAAATATCACCTTGGTGTCTCCTAAGAGGAACTTGGGATGCTCACAAAACCTGATTCCCACCATACGTGAAGCATAATGTCCATGAGTGTTCCTGTCATTGGACTCTGCAGAAGGCAAGCCTGGAATTCCCTTCAGTTCCAGAGTGGGGGGCAAGCTATAGAACAGGAGCACTGAACAGAAAACCAGGGACTGCAAGCCATCAGTACATATTCCAGAATATCCTGGACTCAACTGTTTTATGGCTGGTCATTTGAAGCTATGGGGAAAAACACGAATCTTC
URS0000D5FDC0_9925	lncRNA	Capra hircus (Goat) sRNA (ENSCHIG00000008733.1)	chi-lncRNA-995	165	AGAGAAGGAGGCCAGTGCTACCAGGGTTATCTCGCAGCCTCAGATGTTGGATAAGTCGAAGGAGGCAGGATCGCTTCAGGATGACATTCAGAAAGGCCGGAGTGATTACTGGGAAGAGAAAGCCTACCTATTTTTTTCTAAGGTAAACAGTTCATTTCATCTGTC
URS0000D5FDD2_9925	lncRNA	Capra hircus (Goat) lncRNA (ENSCHIG00000006957.1)	chi-lncRNA-1000	730	ATTTCTACTATCTGATAATAAGGAAAAGTTCATGATCTCTTAATTTCTATTGCAAAAATGATGAGAGGTGGCTGGTTGTTCTCCCTAAAGGTATTCTCATTTAAGTAAAGGAGCGGACTGTGGTGAAGTTTGCTTCTGGAACATGAGGAGGAATTACGAGAAGATGTTGGGGCTATCTTTTCATACTCACCAATCACTCTACTTGGACCAACTTCAAGGGCTGAAAAGCTTTGTTTACGATCCTGGTTCTAATGACACCAAATTATCTATAAAGTTTGGTAGCCACTAAACGTGGTTTTTGAGCACTTGAAATGTGGCTAGTCCAAATTAAGAAGTAAGTATAATATACACATTGAGTTTTGAAGATGTAGATTAAGAAAGAACATAAATTATCTCTAA…
URS0000D5FDE3_9925	lncRNA	Capra hircus (Goat) sRNA (ENSCHIG00000003614.1)	chi-lncRNA-1004	135	AGGCTCCGCCAAGTGCCCTTTGCTCTCAGTAAATTTTTGGGATTTTTTTAGTGATTTTTCGGCCGAGTCTTAGAGGCGCTGTAGTCTCGGACAGGTTACTCCGTCTCTCCCGCTAGATTGATGAGATCAGGCATC
URS0000D5FE00_9925	lncRNA	Capra hircus (Goat) lncRNA (ENSCHIG00000004966.1)	chi-lncRNA-1008	725	CTGCATGACTGAGAATCTGGGATACCACCACATTCCACTGCAGCCTCAGCGGCCTTAAGACATTTTCGTTTCTGCTGGAGGGGAAAACAGACAGGATACAGAGATGGTGAAAGTTTGATTTCAGGCTGAGAAACGGGGTGATATCATCAGTCTGAGAATTACTCACTGGTGTTAGCTGAGTCACCTGTCCAGAAATAGAGCAGGCAGAGCTGAGGTAAGCGGCCGAGGGGGTGTCAGGAGGGGGTGGCTACACCTGCACCTCTTCTAATTCCAGCACCGCACCGCTTGGCTCTGAAGTCCAGGAGCAGCTGTGACTCAGCTGTGACCGGCCTGGGGGATGGATACGGAGGACTCAGAGGAGGAAAGACTTGTGAGGATGCTGAACCTGTCTAGAGGTGT…
URS0000D5FE21_9925	lncRNA	Capra hircus (Goat) lncRNA (ENSCHIG00000000780.1)	chi-lncRNA-1013	396	CTCCTTGTTTCCTTGTACCAAGAATAGGCTTGTTGCAGTCTTGCTTTAAGTGTGGTCTACAATCAACAGCACCACGTCAGACAGAACTAATCAAGAATGGAATGCATTTCCTGTATACATCACACATTACTGACGGGACATGTGAATTAATCAGTGCCCATCATACACAGGCTGTCCTGGACTAAACTTGAAAGGAAATGTGAACAGATATGCAAAAATAAAATCAATTTACATCTTCCATCATCTGTAGTTCTTTTCCTTAATACAATTAAATTACATATTTAAAATATGGAGGGTTATTGTGTGATTTTATCTTTAATTATCAGTATTTGATAAAAATGTTAATTACTTGTTATTTATGATTAAAGTCCAGAAACTACTTAAATTCTTCTTATT
URS0000D5FE2F_9925	lncRNA	Capra hircus (Goat) lncRNA (ENSCHIG00000007286.1)	chi-lncRNA-1017	279	GTCACATTCACTTTCTTCTCATCCACGATTTAATCCTAAAAAGAGAGCCAGTCAAGGAGGAGGTGCTCTTGGCAAATAATGTAACAAGATACAACCAAAGAATCTTTTTGGGAACACAGATTCAGCAAGGGAGAGGAGACTAAGAGCCAGAAGACTTCTGATACCTAGTACCAGAGGGGAGGGTACTCTGTAATACGGCTGCTAAACTTCAGAAGAATATTTGCAAAGGAAATTAGTAGCGTATATTTTACAAAGATTAAAGTGTCTGTTGAGTTAAAT
URS0000D5FE46_9925	lncRNA	Capra hircus (Goat) lncRNA (ENSCHIG00000007706.1)	chi-lncRNA-1021	204	CTGAACTGGGGCTTCCTCTGAAGAGAGGAAAGTTTTGCCTTCAAGGTGGAGGCAGGAAAAAGGGAAATATTACAAGAAGCATGAAGATATGAGAAGAGGTAAATCTACTGTGAATGTTATGAGCCAAGCCCAGATCATCAACTTCAAACAGAATTGGAGGTACCTGTAGAGAGTTATACTGGCAGACAGGAATTTACTAAAGCC
URS0000D5FE54_9925	lncRNA	Capra hircus (Goat) lncRNA (ENSCHIG00000007002.1)	chi-lncRNA-1023	598	TTTGTGTTTAAATACTTATATCATCTCATCTGGAATTAATTTTACTTCATACTGTGAAATTGGGGTACAAGTGGCAATCCTTTCCCCACTTCAGGGCCAGGGCATTTTTATCCTTTCTATAATTTCCTTCAGGCCTCTAGGTCAGTAGAAACACATGCACCAAGTGGACAAGTGCGATCTTTCTGGAAGAGAAGCCCAGGCATCTGTTTGCTGATTTTCTTTGAGAAACTAAGAAACCCGAAGCAACCTTGGAAACTCCAAACATAGGGATGGAGTGGAAGTTTACTCATGTATCAGTTCTTATCCTGGGTAGAAGATGTATTGGGTACAACATAAAGAACTATTTGCATCTCTGAATTTGCTCAGCCTGCCAGAGAAACTGCTTATTTCACAGATGGA…
URS0000D5FE5F_9925	lncRNA	Capra hircus (Goat) lncRNA (ENSCHIG00000002688.1)	chi-lncRNA-1025	1041	ACATGACGTAGCAACTAAGCATAGAGAAGCACCAGTACAATTTTTATTTAAAGTATCTTAATAACTGCATCATTTCTGTTCAACCAGGTAGCCCCCCTGCTTGGCTGAGCATCCAAAGATTCACCTGGAACTGATAAACCCCTAGTTTCGTAGTCTCCTCTCTCTCCCCCTTTCCACAAAGCTCTGCTCCAGCCCATCAGAAGTGCTGCCTTCCCTGAACCAGCTGTGAACTTGGCTCCTTCTATGTCTTCTGTCCCTGCTCCTCCTTCAAGATCTGGAAGAACAGCTATGGAATCTCAACCATCCTCCAGGAACCTCTAAAAACCCCACCCACGGTCCAGCCTGGAAAGGGTCAGCCAGTGGCTCCTGCAGGCCCTTCCTGGCTGTGACTGCCATCTT…
URS0000D5FEA0_9925	lncRNA	Capra hircus (Goat) lncRNA (ENSCHIG00000003943.1)	chi-lncRNA-1036	960	ATTGGTTCCAATTGTGTTAGGACTTTAACATGATCCTTTGAGAGCGGGTGGTCCTCTCCTCCACCGCCACCCCCAGGCTTTAGTGTTTTTTACATTGCAAAGGTTTAGGTTGTCTTTTGTAACAGGATGGAAAAATTCATGAGAGGTAACAAGCTTGTTGCCTCAGTCATGAGACAATGAGCTAACCCAAACTGAGTATTAGATTTAGGGCAGAAAAGATGGCGCTCCCATACACCTTATTTCCATCCTTTCTTTCCTAAATAATGCTTAAGGAAACCATGCTAGGGTTAACACGGGAGGAGAGGAGGAACAACCAAGGTGAATCCGCACTAGGCAGAGAGAAGAGAGTGCCTGCCTTCCGAAAAAAGGCTCCTTCACTGCGCGTGCGCCCGCTTCACG…
URS0000D5FEA3_9925	lncRNA	Capra hircus (Goat) lncRNA (ENSCHIG00000008275.1)	chi-lncRNA-1037	411	AAATAATTAATGTTTATTTTTTTAATATCATGTTTTATTTGTTTTCAGCACTCAGCAAGACATGCTGGTGAACCCCAACTCTGCGTCTTCATGATCAAGGGACCCTTTTACACAACACAAAGGGATAACGCTGAATGAATCACAGACTGGTGGATGGATGTTCCTTCCTAACACTTTTAATTAGCAGCATCGCCTATTAGAATGAACAGAGTGTGGTGTTTCTGCCATAGATTACCCCAACCTGCCTTACATAGAATAGAAATTTTATTCTCCACAAGGTTCAAAAAGGGTTGTAAAGCAGTGGAGACAACTCGCAACATCAGCAATGCATTTGGCCCAGGAACTACTATGAGTGTACAGTGCAGAGGTGGTTCAAGAAGTTTTGCAGAGACACGAGAC…
URS0000D5FEAF_9925	lncRNA	Capra hircus (Goat) lncRNA (ENSCHIG00000007024.1)	chi-lncRNA-1040	1569	GTAAAATTATAATAATAAAGCACATTCATTTGAAGCATACAGTGTGAGTTTTAACAAATCTGTACCCTTCTCTAAATACCACTGCAAGTAAGAAGTAAACATTTCACCAATCCCAAATACACTTTGAATTTTGAGTTATCTTAGAATTACATCATAAGGCTTTAACTCTACATCATTTGGTATTACCCCTCATGATCCAGAACTAGCCAGAGGCCAGTAAACCATAACGCGTCTGGGTATATTATTTTCTGAAATGTTTTCTGCCTATAACTCTAACAAGATTGTTTTATTTTTCTGTTTTGTGTTTGATCTGCTGATGTTTCTGTAGGTTGTGGTGCTGGCACAAGAAACATGGATGAGCACCAACAAGGGAGTCTACATTGGAATCTCGGTTACTAT…
URS0000D5FEC1_9925	lncRNA	Capra hircus (Goat) lncRNA (ENSCHIG00000007404.1)	chi-lncRNA-1043	488	TTAATAGAAACAGGTTGTTTATTTTACTTTTTCTTTTTGTCTTGAATTATTTTAGATGGCTACATGTAGAGTGCCTGGATTCATCTGCACTGAAACTCCTTGAGAATTTTGATAGGTTGAGCCAAAACAGAATAATGAAATGAACCCTTCTAGGCAGGAAGGCAGAAACAGACATAAAAGATGATTTCTTTGTGTTATCTGGCCTTTATGGAAAGAACCATGATGAGCTTCCAGAAAATGCATTATTGATGTGATGTAATAAGGAGATTAAAGCAGCTGCATCATCTCATTAACCTTCACCCCTAGAGAAGATGGCAAGACCTCGCTAGGAAAAACAGAGCCAGCTGTCCTGTGAGCTTTACTCTCCAACCCCGTCACAGCTTGTGGCCACACTATTTC…
URS0000D5FEC6_9925	lncRNA	Capra hircus (Goat) lncRNA (ENSCHIG00000001806.1)	chi-lncRNA-1044	550	TGGAGGGGTGCGATAGGGCTCCAAAAGCCAAGAAAGAGTTGGCTTACAGAGTGGGCGGAATGGATCCTACTCTGTTTCGCCCTCCCTTCGCACTGCTCTCACCTGCCTGCAGCATCCAGCCGCGCTTCCACCGCAGTTAACAACTTTCATGACCCTTTTTTCGTTGCCTCAAAGGCCAGAGACTTCCCAAGAGCGCTATCGCCAGGCCCCGCCCCTCTGTCCTGCCGCACCTCCTCATTGGCGGAGAGGACTGTTTCCGTTAGTCAATCGCGTTAGCCCTAGCACCCGACTCCACCCACTCAGCATCCTGGGCGTACGCAATTGGTCAGAAATGGAAGCTTACTTGCTTTGGGTGCTCCTGCTCCTGGTTCATCTCAGCAATTTGCCTGACAGAGCGAT…
URS0000D5FED1_9925	lncRNA	Capra hircus (Goat) lncRNA (ENSCHIG00000005915.1)	chi-lncRNA-1045	355	ATCAGGTTTCCTCCTGGTCCCTCCGTAAGCAGAGAGTAAAGGCTGAGGGAGCCGCCCTGGGACAGGGCTCCCCAGAGCGGACAGCCAGAATCACGACTCCACACAGAGGCCATCCTGGGACCTTAAGACTACGCAGGAAGACCCCAAACCTCTCTTCAGTAGCCACAAGTCCAAGCCAACAGAGAGTTCCAGAGAACCGCAGAGGCATGGGTGTGCTCATTACACCCTGAGTGGAACAGGGAACAGTCACCTGAAGAGTTTCTGGGGTGAATTCTTAAGGAAAGAATATACATCTTTAGCCTACTCACTTTGTTTGGAATTTTGTCAGAGTTTTTTTTTTTTTTTAAATCCCAAA
URS0000D5FEEC_9925	lncRNA	Capra hircus (Goat) lncRNA (ENSCHIG00000004155.1)	chi-lncRNA-1051	404	CTACCTCAAGAGGTTTCAAGCAGGCATCAGTTCTGAAGAGCCTTCCATGATCTTCATTTCCTGCCTGTCCTGGGTTTCTGGGCTGTGGCTTGGGCCCTATAGCTGTCCTTTGGTGAAGAATAAAAGACGGACCGACTGCTACCCATCGCTAAGAGAGTCCTGGGTCCTCAGCTTTCATTGTTCAGTCAGGAGGCTTCGTGGGCGACCCTGCAGGGCCCCTCTTGCTGGAAACCCTCCGAGCTTCCTGATTTCCAATCCTGTAAAAACCTCCTCCCCCATCACTACCTTTGTCTCTTTGGGGGGTGGAGAGTGGGGGAAAAAAACCTTTTTCACTTGAGCAAAATAAAAACTACCCAGTATTTGTTTCTGGAGTGTAATTATAAACTTCATTGTACATTC…
URS0000D5FEF1_9925	lncRNA	Capra hircus (Goat) lncRNA (ENSCHIG00000006234.1)	chi-lncRNA-1053	299	AACACCTCTTATTGCCTTTCTGTTCACTCCCTGTTTTCCAGCCAAATTGGGGAACAAAAGCAAGTGGCCACTCCATTTCTTAAACCAACCCAAGACTTGGATTAAAGCAACTCTGATCACTGTACGCAAAGCAATAAGGCATTATAAATTTTGGAATTGTCAAAGGAGCTTGAAGCAGCTGGAAATTTACCAAGTATCTGTAAACTTTTAAAGCTTATGTCATCGAAGAAAATACACTTCAAATTTCAAAATGGTCTTTGTGCTTTACTAATAGTACTAAATACAGTGTTACTAGATGC
URS0000D5FEFD_9925	lncRNA	Capra hircus (Goat) lncRNA (ENSCHIG00000007590.1)	chi-lncRNA-1054	443	GGGCTCCTCTTAGAGTTCTTGCCAGCCCTAGCCAGGGATGGGCTCTTTGTTATGCTGAGGGTTTGCACGGCCATCTCGGAACTCAAGAAAAGAGTTATAATTTTAAGTGCACGTCTCTCCCAAACATTAACCCTATCATGGTTTTTAAGTCTGCAGGTTTGGTTTTTCCAGCTTTGCATGTCCTTTTTCCCGCCTTGTATTTAATACCTTCCGTCTTCCAGAAGAGCCGGTCATGGTCCTCCGACAGTAACTGCTGGTCACAAGTACTGATGCTTCCTCATATCTATAGCTTCTCTGCCTCACATTCAAGGAAGCACTGATCACCCTCCAAGAGGAGGAAGAAAAGAGATGCTAAGGCACCACCCACTGATTTTTTTTTTAAGTAAGTCTCTTTCCTTC…
URS0000D5FEFE_9925	lncRNA	Capra hircus (Goat) lncRNA (ENSCHIG00000008155.1)	chi-lncRNA-1055	677	AGGCGGTGGGTCTCTCCGGCTGAAGACCCCAGGGGATACCGCTGGGCTGACCTGAGCTGGGGGGCGCTGTTGAGCACTGGGAGGAGGAGCCGCAGAAGTCACAGCTGGGGCTGTTGCTGCCTGTCGCCCAGGCAGCGAGCTGCGCTGCAGGTAAAAATAGGCTGCCGGGGTGGGGAGCGCTGGAACTGCCACCTCGGAGCGAGCGGTTCTCAGCAAAAGCAAAGCAGCATATGGGTCTCTTGGTAACACCCTGGACCTTCTTTTATCTTAGAACGTCTCACATTTTCCTCATTGACATGTTCCGGTCGTCAGAGAGACCAGAAGGTCAATATCCCTGGAGGGCTCATGGCTACGCAGACTGTGCCCCAGAGCTCATGGAGGGCTGGTGTATGCCACAAG…
URS0000D5FF04_9925	lncRNA	Capra hircus (Goat) lncRNA (ENSCHIG00000005030.1)	chi-lncRNA-1056	819	CCTGGGGCTGCAGCCCAAGGCTCCCCAGCAGAAGCGCTGCCATCCTAACCCCCTCCTGAGCAGAGGATTCAAGGCACCCGCAGAAAAGAGGTCAACTCATTGCTTGCTTCAGCTGGGAATCTGTTATGTGTATTTCTGTTAAGCAAGCATACCGGGACAAGAGCATCGTGGTTTAAAATCTCCTTGAAGGAAATACATCAGCTGCCCCAGACTGAGAAGCCCAGAGATCCAGGAGGGGCCATGGGTCACCTGCTCTGGCCGTGGGCTGGCAAAGCCAGGCAAAGCGGGGTTCTGGGTCAGCCCTGGCTCACGGTGACAAGGGGGAAAGCAGTGTTCTACAGCTTAAGAAAATTTTATATCTATTGCAAATGAAAAGTGTGGCCTCCCTCATCAGTAAGA…
URS0000D5FF1D_9925	lncRNA	Capra hircus (Goat) lncRNA (ENSCHIG00000007730.1)	chi-lncRNA-1059	384	CGCTGATTTATACTCTCAGTGGTGGTGCACAAGGGTTCTAGGTTCTGAAATGTGAAGTAGGCAGTCTCAACCTACAGCAAAATGGGGCGTGTGGGGAGCTGGCCCCTGGATGGAAACAGCTGGACTTCTCCATCTCAAGAGTAGAGGAGGCTGGGGTGACGCCAGCAGCACTGGGCCTGAAACTCGCCTTCTCTGTGAATTGTCCTCACGTTCCTTTGGACTGATGTAGAAATTGCTCTGCGCCTGTGATCAGCCCCTGGTGACAGAGTCGCACCGCTGGAGAGCAGGGGGAAGGCTGCGGCAGACCCTGTGGTGGCCTCCCCAGCAGCGAGTCCCTTCTCCCTGCCCTGCAGTGGACCAGGTGGGGCTGTCCGTCAGTCCCTG
URS0000D5FF30_9925	lncRNA	Capra hircus (Goat) lncRNA (ENSCHIG00000005905.1)	chi-lncRNA-1061	1306	ATGTACTTTCGACTCTACTTGGTGGTACACTTTTGAAGCCCTATCAGGTTAAGAGTTAAAATATTTTATTTTCTCATCCAGTTTATAAGGTTTCTTTCTTTCTTTCTTTTCTTTTCTTCTTTTTTTTTTTTTTTTCTTTTTGGACAAAAGCTAATGAGGATACTTACACTTTTAGCATTTTTTAGTTAAATTACATGGGCAAATGATTTTTTTTTAAATTTCCTCTTTGATGAGTATTTGATAAGTTAGTTAAGGCATTTTCTTGCATAAAGCTGTTGTAGCCACACATTCTGGGAAACAAACTCACTCAGAAGGGCAATGCAGATAGTGCAGTCCAGTTAATTACACCGGTAGGCCCAAGACAGAGTCTTCTCTTAGCCAGGGATCCTGATCAGTTTT…
URS0000D5FF3A_9925	lncRNA	Capra hircus (Goat) lncRNA (ENSCHIG00000007865.1)	chi-lncRNA-1062	358	CCAAGAGCTAAGGTCAGAGCCCATTAGAAGAGGGTGGGGAAAGAGGCTGTGTGGAGAGAGATTCATGGCTTTCCATTGTACTGGAATTTAACTGGAATGAGTGAAGCTGGTGTCCTCTGACCTCTGGTACAAGAGGGACTCAAAAAGCTCACACCTGGATGTGACACGACCTTTCTGCTCTCATTGGGAGGACTTAATTTCAGGTCATACCAGGCTTCCGAAGATGCTGGAAAATGTCATTTCTGGCTTATGCACAGTCTCAACTCTGTCATAGACAAGAGAGAAAGCTTGCTTGGTCCACGACGCTTCCAGTACAGTGACCTGACCAAGCAGTGAATGGAAGGGATCAGACAGGTAA
URS0000D5FF3E_9925	lncRNA	Capra hircus (Goat) lncRNA (ENSCHIG00000004107.1)	chi-lncRNA-1063	823	AAGTGTGGTTCTTGTAAACTTTGTATTTTTTCTTTGATTCAAGGTGCACATTACAAAACTTTCAACCTTGAAAACTTCTGTCATTGATTATAATGTCCGAGCTGAAATTTTGTCAATGGGAATGGGCATTGATAACTCAGAACATGTAGAACAACTGAAAAAATTATACAAAGGAGCTAAAATGCCATCTTTTGAAGAAAGCCTGAACCAGACCCTGATACCTTCTTCCAGAGAAGACAGTGCTTGTCTGCCAAGCACACAGCAAGAGGACAAGGGCTCAGAGAGAGGAACTGACTCCAAGACAAACTCAGAAAACCAAAAGCATGAAACTTTACCTAAAAACAATGGAGGTGCTTCCATTAACAAAACTACAGAGCCGCCGAAAAGCTTCCACCCACA…
URS0000D5FF42_9925	lncRNA	Capra hircus (Goat) lncRNA (ENSCHIG00000004313.1)	chi-lncRNA-1065	308	CCACCTCTGACCTGATACAACTGAGCTCTTCAGCTGCAGTGTCTAGATCAGTAGATGGAAATTATCAATAGCTCTAATAAAGAAGGTGTACAAAGCTGCAGAAGAACATTCAATGGTTGAGGAACATCATGAGCAAAGATTTAAAACCAACATGAAATGACAAGAAAGTCCAACTCCATGATTAAAGCTGAAGAATCCTTAAATGGAGAAATGTCTGTTATCCTCAATAGGTTGATTGGGGGATTTTACTGCTTTGACTCCTTCAGCCACAAAATGTATGTATTCATTTGTTCAGTGAGTATTAAGTG
URS0000D5FF8F_9925	lncRNA	Capra hircus (Goat) lncRNA (ENSCHIG00000007365.1)	chi-lncRNA-1078	310	AAATGAATCTCTGGTCTTTTCAGAGCTACAGGGACGTGATTTGCATCAGATTGGTTTGGAAAATAAACTATCTTTGGGGCAGAAGGTGAGAAGATCGACCAGAGAAAAGATAAAGTGAGGCATCTCATCAGCAGAGGAAGATGGATTTACCCTCAGAAAGCAAGCCTGCTGGAATTCTGAAGTCCCTGTGTATCCATTTCCTACTGGCTGTCTAGATGCCTCAGAGAAATCCAACCTTGCAGGGAGATGACAGTTTGAAAGAAAGTAAAATCATTCATGATGTCAAAGATGCCCAGAGGGTGGCAGGGGC
URS0000D5FFBE_9925	lncRNA	Capra hircus (Goat) lncRNA (ENSCHIG00000001391.1)	chi-lncRNA-1080	2163	CATAATCGTTCTTTCTCCTTCCTTCATCTGTATTTCCCTCTCCTTCCCTCCCTCTCCTTTTTCCTTCCTTCAAAGTGGGATATTCTTTAAACTACGTCCTGGTGGTGTTCTGGGTGATAAAGAACAGCTTTATACCTACGAAGTATTTGTTGTTATGAAAGTTGAGTTCTAAATTAATAAGGCATTGAGTTCAGAACTTTTACATGTAATTCCATTTTAATAATACAATGACTTATTTTTACCAGTAGGGAAATGGATTCCAAGTTATATGGTTATGTAATTTGTCTAAGATCAGAGCAAAGGCAGAGACAGGGTTCTGACTTAAGTGCATGTGACCCGGAAGCCTGTTTTTGTAGCAGAAGATATCAAACTAAGCACTTAAGTGCTGTGAAGAAAAAT…
URS0000D5FFE1_9925	lncRNA	Capra hircus (Goat) lncRNA (ENSCHIG00000006316.1)	chi-lncRNA-1083	525	CCTTAACATTTTTTTTTCTCTTTATTGTCCTTCAGGCTTTCTTCTACTCTGCTTCTATTACCTCAAAAAGGATGCTGCTAGCCCCCTTTTCTTTCCAATGACCCATAAAACCTTATCCTGGTGATACCTTCCTGGCATCACCCATTCACCAGCATTATCTTCCCCTGTTGGCAAACGAAGTTCTCACTTACCTTTTTATGGTCTGAAGTCGAGCTGCTGCCCTCTCCCCAGGCATCCAGCCCTACTTCTCTGGAATGTTTTCATGCTAACAGCAGTTTTAAGTCCCATTGCTGGCCAGAAGAGATTGCAGACTGGTCTGAAGAATGGGGGCTCAACATCATCTATAAAGGATTAGGACCCAATTTCTGCTCAAAGACTTTTGAAGCCAGAACAGAAAGG…
URS0000D5FFE9_9925	lncRNA	Capra hircus (Goat) sRNA (ENSCHIG00000004931.1)	chi-lncRNA-1085	172	TGCCCGTGCGTTTATATGGGTGTGGTACCAAGTGTATCTTGTTTACCTTATCTTTCTGTGGAAAAAGTTTTGAAGTTTGGTCGGGTTTGTCACATCATGCCCGTTGCCTAGTACCCCCCGAAGTGTTCTTATTTAGCAAAAAGACTGGATAGGTGGGAGGTTGTGGCTTGGC
URS0000D5FFF3_9925	lncRNA	Capra hircus (Goat) lncRNA (ENSCHIG00000004632.1)	chi-lncRNA-1089	308	GGCATGAGGAGCTCAGGGCTCAGGGCTCCTAAGGGTTGTTCCGCCTTTGCTTTTAGCTCTGTCGAGTCCCTGGATACTTTGCTCATCTCCAAGATTCCCTGGACACTTCGCTCATCTCCAAACTGCAGAAACACCCTCAGACCCTGGTTTTTGTTTCCTCACTCTGCGCTGTCTGACTTCTCCACATCCACAGGCCCTGCGGACATGGACGAGTATGATGGCCAAGTTGGGGCTTTGGAAACTCCCATCATGCCCAGCCAGCTGTGTACTCACTGCAAGCTTTAACTCAGCTCCAGAGCTTCAAAGGC
URS0000D60013_9925	lncRNA	Capra hircus (Goat) lncRNA (ENSCHIG00000004092.1)	chi-lncRNA-1095	260	ATTAATTTGTGTATGTTTTATTGACTCTCTTGGTAAGCTCGGTGACAAGAGAGATCACTGCTGCTGAAAAACCATCGACAGGAGAATGTTGGATCCCACCAGAAAAAGATATCCTGCATCCAAGGGCAAAGAAGCCCCAACAAGAAGGTGGTAACTACAAGTGGATCAAACATGTTCTTCTCTGTATTACCTTCACCTACTACGAAAAGACCTCTTGTTCTTCCCTTCTGAGGGAGACAAAGAAGATAGTAGGTGGGTAG
URS0000D60026_9925	lncRNA	Capra hircus (Goat) lncRNA (ENSCHIG00000006939.1)	chi-lncRNA-1098	257	GTTCAAATGGCCAAAGGTTGAACTTTTACTTGTGGATTTTATATTCTCTTAAAAGCAAGTTAAATGGTAACCTGCATTTCAGTTTATTCAAAGTATTGGCCTGACCCCCAACACGGAACAGAAGAAATGGATCAGTGTTGAGAGAATTACGTACATCGCACAGTGACAGCCTCCGCCCAGAAGAATATGTGAGACAACTGCAAATCAGAAACTAAATGACATTATAGTTTGCCAGGTCAGTGCTTGACTTGCTTTTC
URS0000D6002B_9925	lncRNA	Capra hircus (Goat) lncRNA (ENSCHIG00000002170.1)	chi-lncRNA-1100	783	GGAAAATCCATGAGCATTCATGTTCTCATCTCCTCAGAGATGAGTCATCCAATCCTTTATCTCTTTCTATTGTTCACTCAGCCTGAGTCTCTTCTAATTAAAACATCTGGTAACTCCTACAGATGTTTCTAGACTGAATAGTGCACCCTTTCTTCATGGCTTGCTGGACCCCCATCTTACAAAACAGTCTGATCTCTTTCGGTGGGTGCTCAGTAGCATTTCAACACGGCACTGGCAGAAGGAAACCTACGAGGAGCCATCGGAACACGAGTGCAAGGCGAAAAAGACCACTCCCTGGCTAATGTTTGTGACAATCTGATGGAGAAGGAAGTGAGGCAGAATGATTCCCTCTTGGGAGAAATTGAGCTTGTTTGTTATTTTCCACCAAAAAATTGCTTG…
URS0000D6005B_9925	lncRNA	Capra hircus (Goat) lncRNA (ENSCHIG00000007601.1)	chi-lncRNA-1109	153	GGAGAGTTCAGGCCATGTGGATGTATGGAGCTGGTGGTCAGTAGAAACACCCGTGGCCATGGGGACAGCACATAGTCCACGGAATCTCCCAGGCTCAGAGAGGTTGGGGAAAAGAGAACTCAGGAGACGCCCTCACCTCCTGACATATCACTG
URS0000D60063_9925	lncRNA	Capra hircus (Goat) lncRNA (ENSCHIG00000001242.1)	chi-lncRNA-1110	709	TTGTTCAAATTCCCAATAGTTTTCTCTGAATCCATTAGGTCACTAAGCATCCAAATCTCAAATGACATCTCCATGTCAATTTTGACAGAGTAGCCATGGATACCTTCGTACCTGTTGTTTGTAAAAATCATTGGTCAAGATTCAAGCCAAGGACTTTTATTTCTTGGAAGAAAATGACAAGGCAATGGCAAGTGTTGACCATTTAACACAGGGAAAGCATAGAGGCATATCAGGAACTCCACTGAAAAAGGAAGGGCTTATCTTGCCAGTCTTCCCATATCCTACACAGAAGTTCCTGGAGACTGCTCCTGTGTAGACAGGATGATTAACTCAGCAATTACTGCAGGCTTGATGATATGTGAAAAGTGAAAAAAGGAGTGCCTCTGATTCCCATGTTCA…
URS0000D60065_9925	lncRNA	Capra hircus (Goat) lncRNA (ENSCHIG00000002148.1)	chi-lncRNA-1111	267	GGCAACTGAATCTCGTTCTCTGAAGCTTCTTCTGGTGGTAGGATGGCACTAGCTTCCTCTCTTCTGTTAGAAGATAACGTCAGCTCTTGGCATCTGCCAGTGAAGGCGCACAGCATAGTGATTCAGGAGTTTTCCAGATTATACTCCATTAAAAGCTATTGCAAGGTAATGACTACCTTTCACTGGGCTGTACAATGTATCCTGGTTGTTTTCTGCATTCATTGTTGTTTGCATCTCTTAACCCCATACCCCTAATTTGCCCCTCCC
URS0000D60075_9925	lncRNA	Capra hircus (Goat) lncRNA (ENSCHIG00000004340.1)	chi-lncRNA-1118	645	TAAAGAATAATTTTCTGTTGTCTGCAGGTCCTGTTTACTTGAAGATTTTTCTCTCACTTGTTCAAAGAATCTTAGCTAGCCATTACAATTCTCTTCAGCAACTAAAGGGGAAAACAGCCTATCGAATGGAATTTGTTTATGGAAAAGCATTCTACAGGGCTGTCAGCTCAGCTGCATGAATTGAAGAACTTACTGTCTGAATTAATCCATAGCATAGCAGCCCTACAAACTGGGAGGCCTGATTTTTGAGTTTGGCCCGAGGATAGGAAGTCAAAAGCTGGCAGAAGACGGATGCTTTGCCAAAGTGACAAATTTCTTTTCCTGGAGAAAGTTGCTGACTGCAGTGTTCCAATTGGAGCAGCTTATCTGCCCCTCCAGATGTTGAAATAATGACAGATG…
URS0000D60086_9925	lncRNA	Capra hircus (Goat) lncRNA (ENSCHIG00000004825.1)	chi-lncRNA-1119	237	TCAAGATGATCTTTCATTTTGCCTCCCGCATCTTACACAGTGTCTCTCCATGGAAGAATATAATCTGAGCCCTGTTCTGAAAAGAATCCAAGCAATTCAGTGAGTGAATTCACGAGTGAGAATATTTCTGAAAATCAACAAACTGTACCTGGAGAAAAATCACACATCAAGTGTATGCTAACAATGGAAATCATGCTGAGCTTGACAGTTCCCCTCTCAGAGATGTGCACATCCTAA
URS0000D6009E_9925	lncRNA	Capra hircus (Goat) lncRNA (ENSCHIG00000005701.1)	chi-lncRNA-1122	1003	GTTAATCTCTGGCAGTGATACCTATGCTGATGAGTAATTTCCCAAATTTCAAATCCCTTCATAGAAGGATATTTCTCAACTGAAACGCCAGGAAGCAGGACTTAAGTTAGACTTAAGAGCTGGCTGATGGGAAGGTTTATTAAATACTGAAACCCAGGAGATGGCAACGTCTTTACTGAAGGTCTTTAATAACGGTTTAGGTGTTGTCTTGCCTGAAGGCAGTGAGGATATTTATAATGTGTTGAATTTGCATATGATGGATTTCAGGAGATCTTTGAGAGAAAGTCCTTAAGATACTCTTTGGTAAAAATAGGAAACGTGTGGACCTAAAGTAGTGAAGCTCTGTGTGCCATCTCTTTCAATAGCTGGTCATAATTAAGAGATGAGCTACTCCACAGC…
URS0000D6009F_9925	lncRNA	Capra hircus (Goat) lncRNA (ENSCHIG00000004825.1)	chi-lncRNA-1123	376	TCAAGATGATCTTTCATTTTGCCTCCCGCATCTTACACAGTGTCTCTCCATGGAAGAATATAATCTGAGCCCTGTTCTGAAAAGAATCCAAGCAATTCAGTGAGTGAATTCACGAGTGAGAATATTTCTGAAAATCAACAAACTGTACCTGAAGGATCTTGTTGGCTGAGAGGTGAGAACAACCTTGACTTGCTGGCAGGAACCCAGTCCACAGAGGTCTTGACGCTGACCTTCACTCTAGAACTCCATCCGTCTCTGGAAGAGCTGCTCTTTCAGTCGGACTCCAGCGTCCTCTTCATCCACCAATAGTAAGTACAGTGGCACCATAATCCTCAGTTGAGTAAAATTGTGAACAGAAAGGAATTGTGGATCTGGA
URS0000D600B4_9925	lncRNA	Capra hircus (Goat) lncRNA (ENSCHIG00000007045.1)	chi-lncRNA-1126	353	ATTCAACAGGCAAAAATCGCTGTTACTGAGAGTAAGAAACATTTTTTTTTTTCAAGTTTGCTTTTGCTCTCCTGTCTTTCAGGACTGTGTGTTTTCAGCCACTTTCTGCTAGCTTGGAGCAAATGCGTGGACATTCTCCTTTGGAGACAGGCTATGGATGGAGTCAAAGAACTTAAGATGAAGAGTTTCTGCAAAAATACAGCCGAGAGGGTCTTGCACTTCTCAGAATCTGTCCTGTAGAGAAACTCAGGAATGTGCAAGGATAAACTGACAAGGAAGTTAAACAAGTGCTAGCCCACCCATGTTCAAGACTATGTGATTATTAATGGTGCAGATCTATGTATTGATAAGGA
URS0000D600B5_9925	lncRNA	Capra hircus (Goat) lncRNA (ENSCHIG00000001914.1)	chi-lncRNA-1127	607	ATCAGGTGCACCTGGCATTGTCGAAAAAGAGCAGGCGCAAGACTCTGTTGCCCATTTAAGATGATTAACACCCGGCAAACCTCACGCGAGACCTGAGTTCCTAGGTTGAAACCCCAAGCTCTTTCCCACTTGCTTGTGAGCAGACGATCCATCTCAGGAGTTACGGATGAAGGATGTGCAAGTAGCGCTTTTATTCATCTTTGCCTTGAAAGAGGAATTGATTCCTTACACAGCTGTAGATTTCAGTGTATCTGTGGGAGGAACTGAGTTCAAGACCTTCCGACAACACCATCTTGAATCTATTTATTCATCGTGAGCTTTTGACCAACCCAGGAAGCAATCGTGAAATGTTAAATATGCAAGATCACCTAATGTGATTATTTGGGTAAGAAATGGGTT…
URS0000D600BB_9925	lncRNA	Capra hircus (Goat) lncRNA (ENSCHIG00000001657.1)	chi-lncRNA-1128	894	CCGGGTTCTGTTGGGTTCTATTGCCAGGAAGTGACATCATTTCCTGGGTTCGTTGCCGAGGTCCCTTACACAAAGCTCCCCAAGGGGATCTCTGGGTTTCTGACTGCTCACCCACCCCCTTAGGCTGTGTGTAGACACAGTGACTGCCGCACAGCCCACCCCTCAGCCTGGGGAGGCCTGGGTGCAGCCAGGGCCTGAGCTCTGAGGACACAGCCATTTTCAGACCAGGCTCCTCCTTCTCATAAGTGATGTGGCCCTGGACAAGCCATGTGCCCCTCAGGGTTTCCCCAGTCTGTCCACCTGCAGAGTGGGGGCCATTCTCCCATCCCTGCCTAGGTCTCTTGGCCTACAAACAGCTCCAGTGCCTGTTCACCCCATGGTAAGAATTTCCACAGTTTA…
URS0000D600C5_9925	lncRNA	Capra hircus (Goat) lncRNA (ENSCHIG00000002119.1)	chi-lncRNA-1130	1315	ATGAAAGACACTTACTCAACAGACTTCTCATTATACTCCAGGGAATCAAAAGGTAATGTCCAGGAAGAGAGTGGAACAGGGTGGAGAGACCCATCGTGGGACAGATTTATGGTCCCTTCATCCACTGAAGATGTTATTTACGAGAGACATGCAGTCAGAGAGTGCAGCAGTACAGCATGTACTTACTACCCAGCATCATCGGATCATTCTTTCAAGAAGGTGGACAGAACTGAATGCAGCCTGTGCTCCCGGGGCCGGCATGAGGGAGACCAGCTTGTCCTCTGCGTCCCATCGCCGAGACCCTCCACCTCCACTCCCCGCTCCAGTCAGGAACCTGCCTGTTCACCTGATGCCAGTTTATGCCAGCCATCATACTCTACTACTGTACTTTTCAGGGTA…
URS0000D600DB_9925	lncRNA	Capra hircus (Goat) lncRNA (ENSCHIG00000002754.1)	chi-lncRNA-1132	346	GACATCGTGCATTCTTGTGAGCCAATAGGGGGAGCTCTCACATAGCTTTTTTTTTTTTTTTTTTTAACATATCCCGCAAATAACAGAAATTACTGGATCTTAACTGCAAAATTGGGATGGATTATTCAATTACAATCAGACTCCAGTGCCAGATGAAGTTAAGGTCTCCATTTGATTTGTATTCAAACTTATAAGAGTTAAAAGCAGCAGGAAAGGCTTACGGAGATTAAAAAGCAAGAAACCATTTCGTTAGGTCTGTGCTTCTGTGGGTTGAACTTGCTACACACACAAACTGACATGTGCACTTAAATTATTATCGTTCAATTATGTATTTCAGGGGTTGGCA
URS0000D600DE_9925	lncRNA	Capra hircus (Goat) lncRNA (ENSCHIG00000008053.1)	chi-lncRNA-1133	394	CTTTTCTACCTTTCAGGCCTGGGCTGCAGAAATGTCTGGAACTTTAATGACCTTCTCTGTCCATTAAGGGATCTGATAGACATGACGTTTTATAAGGCAACCAAGCAGAAGCCAAGTGAGGTACTGCACAAGGAGCCAGTGAGTATCCTGTTCTTGTATCCACGGCGTCTTGTGCTGCACCCAGAGCCCACAGCCTTACTATTCCATCCTCTTGGTAAGCATGGGGGCACAGCAGTGCTTTCTGAGGCCATGCAGCCTGTTTCCAAAGCGCTTTTTATCCCTGGATGTGTAGGAGACTCCAAATACCTGTGGAAAGTGATTAACGGTCTTTCCCGCCTTCCCCTGGCATTTCCTAATGCAAAAAATCTTGGCTAGCAACCAATTTAATTTAGAC
URS0000D60115_9925	lncRNA	Capra hircus (Goat) lncRNA (ENSCHIG00000002344.1)	chi-lncRNA-1137	443	TCCACCTCTCTGGGGCTGTTAAAGCGTGTTCTCCGTCACATCTAAAGAGCTTCTTATCCAGTACCCCGTTGTCATCAAGCGCGACGGTTCGATCCATCCTGGGAGCCTTTGTGAGGGTGGGCGACCTGAATAGAGTGCCTGTCATAGCTCTGTCTGCCCACGCCCAGAGTGTTTGCATACAGTGGAAGATTAAGAAATCCTTGCAGATTAATCACCACACCTGGCCCCAAACCCCCACCCTCTCTGAGCCTCACCCTCACCTCCTGAGGCTACAAGGACTGAAGGAGAAATCAGAAATGTGCCTTAAGATGAACAGCAGATGGAACTGGACAGGAGGTGGGGTCAGGTCCAACAGAGAACCAAGGGTTGCTTTGCCTTAATTTTCAGGGTTTTTTTCAT…
URS0000D60122_9925	lncRNA	Capra hircus (Goat) lncRNA (ENSCHIG00000000731.1)	chi-lncRNA-1141	479	AACTGCCAGGGCCCTGAATATGTGCTCTGTCTTGAACAGAAAAGCGCATGAAAAGGGAAAACACACAGGCACACAAAACAACTTTGGCTAAATCTGACAAACAGGAAGAAAGCATATTGGAGAAAGATGGCTTGGGAGTGTTTGGATCCACTCTCGAAATGCATCACCACCAACCAGCCTTGGTAACACTCTTCAACAGAAAACGCTCACCTAGACCTCTGAACAGCCTGGGGGTTTATGGTTCTCCTTTAATCCTCTGCCTCAGTTTCTCATCAAAATTATGGAGCAAAATCGTTTTAAATGAATTCAAAGTGGTTGCCTTACTTCACCGATTAAACCATCTACTTGCCCTTGGCCACAGGCAGAGTTCTTATCAATGGAATGAAGAAGAATAAAGTA…
URS0000D60146_9925	lncRNA	Capra hircus (Goat) lncRNA (ENSCHIG00000005208.1)	chi-lncRNA-1145	388	ATTTTGGCCAAGGAAAAAAGGGATTTGGATAAAGTTTGGATGAGAGGTCACTGCTGCAAGCCACCCTTGCACATACACTTGCTTTGGGGAGGAGGGCACTGCACCCACACAGCCTGCTGAGCACACACGGGTGCTGTCTGCTGCAGAAGATCTTCTATGTTGCCATTGTGTGCACGGCCCAGGGCCTCCTAGGATCTGCTGTCCCTAGAGACTGACTGAACCCAGGGTGCTCTCATCTGCAGCTGAGCAAAGGAGCTCCTGGCAGAAGACAGCCTGGAATGGCCCAGGACGTGGCCTAAAGTGAATGCCTCAAAGACCTGTGGGGAGGTTGCCAGCTGCAGGGGCCAGAAGATAAGAGTGTTAATTTAGCTTGGCTGACATCCAGGAA
URS0000D6015B_9925	lncRNA	Capra hircus (Goat) lncRNA (ENSCHIG00000003778.1)	chi-lncRNA-1149	633	ATTGCCTTCAATCCATGTGGACGTGCTTTCAGCTTTTTCTCCCCCTGCCCTTATGATTACACAATGGAAAGGAAAACAACCACAGTGGGTCTTCCTTGTTGGAGGCTATAACATTGGGTGTTCCCTTCCATCACCTGTGTTTTGGGTTTTACCCTAACCAACGTCAGGATCCTTTCATCTGAGGTGACAGAAATCTACAAATATAGTAACAATGCAATCTGTTGCAGGAGAAAGCAAAGAAGAAATTTTGGAACACCCTGCTCAGAGTCAGATCCTTAGCCACCCAGAAGCATGACCACAAGAGGGCCTGGATCACGTTGGAAAGAGACAAGTTTGTCTGTGATGCTCCTCCTCTCTCCAATTCTGGGATTTCTTCAGGCTACAGGAAACCCACACAGA…
URS0000D6015D_9925	lncRNA	Capra hircus (Goat) lncRNA (ENSCHIG00000006987.1)	chi-lncRNA-1150	415	TGAGTATTCTCTTGAGAACAAAGTAGAATCAATATTTTTCAGGGGAACACAAGTACAGAAAAAATATGTTGCATTGCCAAGTTCTCCCCCTCCCAGGTTAAGACACCTGTTACCTTTGACTGGGCTCTACCTTCCTTCTTTGGTCCAGCAACAGGGCTGCCATCTGGGAACTGACACTCGGGCTCCAAGTCCTCCCCAGGAACAGCCCCAGCAAGTCATTTTACCCTCAGCTTCTCACTCTACATGGTGTTGCGGGATAGGTCGGCAGCTGCAGCAGAACTTGATTAGTGCCTTGCCTCTGAGCAGATGCATTTCCCTGACAGCATCGATCCTGGGTGCTTTCGCTTTGCAGGCAGCTCCACAGAGGAGGAGCTTGGACTGCAAAGGAGGTGGACTATT…
URS0000D60161_9925	lncRNA	Capra hircus (Goat) lncRNA (ENSCHIG00000007624.1)	chi-lncRNA-1151	294	GCCTGCTCCTCGAAGGAACACGCGCCTTCCCGTCTTCCAGGATTGTTCTTCCAAAACAACATGCTGTGCCGATCTGTTTGGAAGGAAAGGAGGAGAGAGAGGGCATCTTCCAACTCAGGGACATGAAGAAATACCGGAGCCCAGGCCAGTCCTGAACAGAACTCAGGAAGGTCGCACAAAAAGCAAGTTCCTGGGATTCAGTCTGTAGTCTGAGTGGGCTGGCGTGTTCTTGCTGGGCTATTTCTGTACAGAAAGCTGTCTGGAACCATCTGAGAATCACTAACCGCTGCGGTT
URS0000D60165_9925	lncRNA	Capra hircus (Goat) lncRNA (ENSCHIG00000002286.1)	chi-lncRNA-1152	449	ATTCAGAACAGCCTCATGATGTGAGCAACATGATTTCATGTAACAAATGAAGATGGATCACATGGTTAGGAAAAGGCAGAACTGGAACTCCAACTGAGGTCCTCTTTTCAAAAAAGCACTAGTGGAGAGTCCAGAGTTGTGTTGGAGCTTGGGTTATAGGCAATCTTCCAAGATCCCTGAAATCCACTCCAGCCCCCGAGGTCCACTCTGGAAGAATATCAGGGTTTGTGCCCCAGATGGAGATGCTGTTCCCTGGCTCAGCAACTGACTGGACCACTGCCAGTCCTACTCTTTCCCCTGGGCACCATTCTGGCCAGCATTCCTGGAGGTGAAACAAGCAACCAGGCCCAGAGTAAGTCCTGGCTCACCTCTCCTCTACAGACCAGAGGGAAAGGAGGT…
URS0000D6018A_9925	lncRNA	Capra hircus (Goat) lncRNA (ENSCHIG00000005153.1)	chi-lncRNA-1159	378	AATGACTCTGCTCCAGAGTTCCACCCCTACTGCTAGTTCTGTGCTCTTTCTGCTGCTGGCCCACACCCCCAACTGACACAGTGTCTGGTGTCCTGTCGGAACACATCCTCTGCCAGCAGGAGCACTCATGCAGTCACGTGTCTCTGCCAGCATGAAGCCTCAAAGCTAAAAGGAAGCTGCCCATGGGGGCTGGGAAGCTGGGCTTTGAGCAAGCCAAGATAGCGCTCCAGGTGATTTAGAAGTCCATCTCTAAGTAGCCCAAGAAGAAAAATGGGCATAGATTCGTTCACATCACTGACATGAACAGACTGGAAAGGACTCAGGAACAACTCGGCTGAGAAATACCAACAGTGTCCCTGGGGCTCCAGTCCTCTCTCT
URS0000D60191_9925	lncRNA	Capra hircus (Goat) lncRNA (ENSCHIG00000001422.1)	chi-lncRNA-1160	656	CACAGTGCTTTACAATTCTTATCTCCTTTGAACTTCAGGTCCTTCTGGATAGATACTATTACGTCCACATTTTATAGATGAGAAAATTGAGTAGCCAAAAACCAGTTGGCAACATTTTCTGGAAGAAAATGTTAAAAATTGATCTTTAAAAATATCATTGGGAAAATTCACAGTAAAGTAATAGAGTGAAGTATAAAAATTACCAAAAATAAGTAAAGAAGAGAAACTAGAAAGGATCATATATAACACCATGCCATGTTTTTAAAACGTTGAGTGAGGAAGCCAGAGGAAGAGACTGGACCACCTGACCCTCACATTTGAGCAAGATTCTAGAAACCAGTCAGAACATCCAGGAGGCACTTCACATACCGTGACTAAAATCAAGACTCTGATTTCTAT…
URS0000D60194_9925	lncRNA	Capra hircus (Goat) lncRNA (ENSCHIG00000005961.1)	chi-lncRNA-1162	473	GGAGCTTTTGTTTTCTTAGCTCTAGGCCCCGGGAGAGGAGTGTGTCTCCACCCGCACAAAGTGTTCCCCAAACAATGTGAGACACACGCCAAATTGGAGTCCAGCCAGGCCCCAGCTACAGCGCTGAACTCCTGCTTGCCGCCCATGGGCACACACAAAAGGCAGGCCCAGGTTACCACAGCCTCCCAGGTAAAGACCAAAGCTGCTATTTGTCATCATTAAGCGAACGGGCCATTCTTTTTCCTTCTGTGCTCTAATCAGTGGCAGTGAAACCGGACTGGAAAAAAAAAAAGTGGGACAAAGAACCACTCCAAATTCTGGACTCAGAAGTCCAATTATTCAATGAAGTGGAAGAAATGGGAATGAGCAGTCTGCTTCATGGAGTATCACACAATATCC…
URS0000D601A4_9925	lncRNA	Capra hircus (Goat) sRNA (ENSCHIG00000007206.1)	chi-lncRNA-1164	163	ACAAGCCAAGAGATACAGAGAAAAGTGTGACTGCTCTGACAGCAAAAACAAGCAAATATCTCCAGAGGGGATTAGTCCCTCTGCTTCAAAGTAACCAAAACAAAGAGAGCTGAGCCAGCTTCACTGGGAACAACTCCTGTCCATCAAACCAGAATGAGCTCAG
URS0000D601A6_9925	lncRNA	Capra hircus (Goat) lncRNA (ENSCHIG00000004222.1)	chi-lncRNA-1165	730	GGCGAGGACACGGGGAGAAGGAGGCATCCCCAAACCAAAGAGAGACCAGTCCTGCCAACACCTCGATCTCGGGCTTCCAGTCTCAGAACTTGGAGGATCAATTCCTACTGTTTAAACATCCAGGCTGTGGTGTTTTGTTACATCAGCACTTGCAAACTAATACGGTCAGATCCACAGGTACTGGGGATTAGCACTTCAGCATCCTTCTAGGGCTCGTGGCAAATGGGACAACAAACCAGGCCACTAGCCTAAGAGTCAGGCTTGATGCTTCTCCAAGATTTTTTTAGATCAGACCACACCAAGCAGGATCTGATGGTCAGGATCACTGCTGACCAGAATCTTTCCACGTCCCCGGCACTGTTATGAGCAAATGCCTGTTCTGATCTTGGAAGACAAAAA…
URS0000D601C9_9925	lncRNA	Capra hircus (Goat) lncRNA (ENSCHIG00000000997.1)	chi-lncRNA-1169	610	ATGAAACTTGTGAGTGGTGGAATACAAACCGAAGCTCCCATGTCCTTGAGCCACACCCTGAACATTCTGGAAGCTATGCACAGAGGCGCTGGACTTCACCACATTCTCATGGCTCACTGTTACCTAAGGAGCAGCAAGTTCATTGCAACTGCTCTGGACACCTGGCAGAGGAGCTTAACGACACGTAAAGAGATCCAATCAGAACACAGAAGCCAGCTGCCTGTTGCTGACTTGGGAAAGTTTGCTTCGGTGAAGCCTTGTTTTATATGAATGAGCCTACTCCTAACTGCACCTATTAACAAGGTGGAGTTTGCTAGCAGTCCTCCCAACTGCCTCTTACTCTGATTATGAATCGTGGAGGTCCTCTGAATTCAGCGGGGTATACAGCTTGCAAATCGG…
URS0000D601E4_9925	lncRNA	Capra hircus (Goat) lncRNA (ENSCHIG00000007400.1)	chi-lncRNA-1175	747	CAGAACTTTCCCAGCCAGGGATGGAACCCACCTCCCCTGCAGTGGCAATGCAGAGTCTTAATCACCAGGAAGCTCCTTGCTTTTCATTTTACTTAATATATGCTGTCTTCATTGACTGGACCCCCTTAATTCATGTAATAATCTTGGTGCTGGAAATTGCACTACTCAGAGTTCTTGAGAAGCGACAGAATGGTATTCGTAAGTGAGGCAGAAAGTTAATCTGCCTGAAGGAAAGAAGGTCATAGAACCATACCCTGGAGGACACCAGAACCTGTTCTGGAACCAGACCTAAAAATCTCAGTGTCTCCAGAAGGAAAGAAGAATGCAAGACTATTTCAGCCCTATCTACAGGCTTATTTCCCACCCTGACACTGTAAGACCACAATTTTGAGGACCTTA…
URS0000D601E8_9925	lncRNA	Capra hircus (Goat) sRNA (ENSCHIG00000003766.1)	chi-lncRNA-1176	96	ATGTAAACGTGTAGAGTCCTCAGGATGGATCTAACCTGAGCTCTTTGTCCTGCAGCTGTGGCTCACTGCCCCCGGCGGGCAGTGAGTCAGTGGGCT
URS0000D601F8_9925	lncRNA	Capra hircus (Goat) lncRNA (ENSCHIG00000006834.1)	chi-lncRNA-1178	1258	TGATTATTGTTAGCTCACGTGTTTTGTTCATCTCCATACCCCCCAGTACTGGGATATAACCTCCTCACCCCTCTCTCCCCAGCAGGATTATTCTCAAGAAATGTCTAGACACTGTGGTCAGTTTTCTGCTCTTCCCACGGCAGTGGCCTCCTCCACTGTCTTCTGCGAGCTCAACCAGAACAACTTTTCAACCCAACATTAGCCGTGATCATTTTCTCCTTTCCCAACTGTAAGCCAGTCCAACAGGCTGGGCCAACAGGTTCATCCACCTTTCCGGGATTTCCAAACCTGCACAAACAAACTTCAACGAAGTTGAGACTGGCACTCTGTGCTGCCCCAGTTTGGCAGTCACAGCTTCCGCTTTGCAATTGAAGTTCCATTGACTTTGGACATGGTCTA…
URS0000D601FA_9925	lncRNA	Capra hircus (Goat) lncRNA (ENSCHIG00000000932.1)	chi-lncRNA-1179	1086	GAAAAGGAGTCTGAAAATATTAAGTCTATGAGAATATTTGGATATATGCATCAGTAAATGAAGCTTCTCTGCAAATTATGGAGGAAATTTATGTCCCCAAAATGAAAATAGAAGAAGCCAGTGGATATTTGCAGTAGAAGCCTGATTTCCAGATATATGCAGGTCAATGGACTGACTCAGCCTGTCCTCCTGCCACACCCCCCTGGGAGCCTTTGTCATTGGTCAGCACTTTCTTCTGAAGGAGGTGGGCTCACCATCAGTCTGGGTGTGTGCAGTAGAAATCAGGACAATGATTCTGCCACAGGGGGAAGACCTCTTGCTCACGTAGAAACTGTCCAATCCTGTGCAATATGAAGAAGTGAAAAAAGGCTTCTGAACAAGAGCTTACAACTGTAGGAC…
URS0000D60208_9925	lncRNA	Capra hircus (Goat) lncRNA (ENSCHIG00000007870.1)	chi-lncRNA-1181	176	GTGAAAAGGATGGCTGTATTTTTCTTTTCAAGTCCTGAGAGACCCTGCATACGTTCTCCAGCATCCTCAGGAGGAAAAAAAAAAGTTCCTATCAAGGACATCTTGCTACAGAGGACATTAAACATCTATAATGCTACAAGATTGGTATCCTGTGATGCACATACTGAGGAATACTT
URS0000D6020F_9925	lncRNA	Capra hircus (Goat) lncRNA (ENSCHIG00000004291.1)	chi-lncRNA-1183	512	CTTTTCAATGTAAATATGGGGTAAACACCATGTAGGAAAATAGTGGCTGATAAAATCCAAGAGGTAACCTCCTTCCTCTTCTTTTCCAGGACCCAAAATGTTGAAAGCTCTCTTGATGGAAGAATTAATAGGCTCTAGTTGCTGACTCATGAAACCCCTAAAGAAGATCAAGTCATCATTATTTATTTCCTTCAGATGAGCTATGAAGAAGGTAATCTGTTGCCTGAGGGGTCGCATGGTTGCTGAGCTAGAATACTGACTCATCTGCTCACAGTAATTCTGGAATGTTCTAAAATCAGCTTTCTAAATCATTCAAACAGCCATTCTGTGCAAGTTAATTCAGAGATCTCAACCACGGCCAAGAAGAGTAACTTGATTTTTGCATCACTATCTTCCTTT…
URS0000D60215_9925	lncRNA	Capra hircus (Goat) lncRNA (ENSCHIG00000002664.1)	chi-lncRNA-1185	308	GTGCAGGGATGAACGAATCAGAAAGACGTGCTGAAGGATCTGCTGTCTGATGACAGAAATAGGGAGCTGAAGATGATGCCAGAGTTGATCTTGAAACTATACCAGGAGAGCCTTTCTTCTGTCTGCTTCATACGGTCCCTCCACTCTCATTCTCCAATAGGAAGCTCCGTGTGTTGTCCTGGGATCTCGTCCTCATTTCTTGAAGAGACGGACTGCATTTCCCGCAGCCTCAAGTAACTTTTCTTCTGCTCTCCTTCATCTGAGAGAAGCTTATAGTGTTCTTCTTGGAAAACCACATGAAACAAGGT
URS0000D6022D_9925	lncRNA	Capra hircus (Goat) lncRNA (ENSCHIG00000000596.1)	chi-lncRNA-1188	718	ATCTTTGTAGAAAGAATCAAATGAGTAGGGAGTATAGAAGGAGTGTGCTTTGAAGCAGCATTGAATCTGATTTCAGAAAGAAGTTTCCTTGAAAACAGAGATCTTGCCTATTCTGTTCATCATGATATATCCTCAGCTCCTGGCACATAGAAGTAGTTCAATCACTTGTTATTGCATGAATGAATGAGTGAATGAATAACCGCAGAACATCTTCGAAGAGTCTACTATTAATATATGCCAGCACTAGGCTAGGTTCTGAAGATAAAACTCACCCAAGTCCTGCTCCTCCCCTGGAGAAGTTCATTTTCTAGTGGGTGAAACAGACAAGTGGATACCGCACAATTACAAAATAGCAGCCAAGGAAGCCATGTCTCATCTACCAAGGGAATGCAGTCAACC…
URS0000D60239_9925	lncRNA	Capra hircus (Goat) lncRNA (ENSCHIG00000006365.1)	chi-lncRNA-1190	485	CTGTGACCAAGGAGATGGTGCAGCTACGTCTCTGGAGGTCTCATCAGCTTGGGATGGTTTAGGTGTGGCTCTGCATGATGACAGGCAGATGGCTCAGTGGCCACCCAACTCCTCTCTTCCTTTATGAATCAGTGAATTTCCTCTCCTTCTCTGTCTCTCTCCTAGGTGGGGTTTGCATTGTTGCTCCCATAGGTCTCTCCAGAGCACTCAAGCGACTGAAAACATCTGTTATCACTGTCAAAAATGGATGTATCCCCCATGAACCAGAGGAGAATCTGCTTGAATTTTGCATAAGGCATGTAGCAAAGAGCAATCCACAGGATCCAAAAAACTCAGATAATTGTCTCTTTTCTCAAGAAATCTACTCATTGATGCTGAGATGCCAGTGTGCATCACTGA…
URS0000D60260_9925	lncRNA	Capra hircus (Goat) lncRNA (ENSCHIG00000006274.1)	chi-lncRNA-1194	566	AGAGAGTGTGTGTCAATACCCCGAGCAAGTGCTCCATTCAGCTTTCCAAGGGCAAATGCCTCTTATTTGCTGAGTCTCTCCTGGAAAACCATTTCTAGGAAGCATGAGCCAATGTCCCCACAGCACTGGGGGCTGCCCAGGGGATGGTACGTTGAGAACAGCCCAGGGCACAGTCCTGGGAGATTGGGCTTAATGGGGTGCTTGGCTGTCAGCTCTATGATGTCACTAAACACCCTCTATTGCCCAGAAACTGGCCAAGGAGTCCTCTCTGTGGTGTGAATGCCAAGCTGAGTGCCCCGTGTGGCATCGTGGAGACAGCTCGTGCTCTCTCCAGCTCTGGACTCTGCGCTTTCGACTCCATCTTCACGTTACACTGGGTGGTCGCTGCCACTCAGGGAG…
URS0000D6026B_9925	lncRNA	Capra hircus (Goat) lncRNA (ENSCHIG00000003653.1)	chi-lncRNA-1195	409	GGAGATGGTGGTGGGTGGGAGCCGCCAACTGGAGGGACCCCAGCTTAGTGCCCTGAGGGGAAGTGAACCCCGACCGGAAGCGCTCTCTGGCTGTGCTGGCTCTTCTCTGCCGCCGCTCTCATTCCCTGCCCCGTGCCCCGGAGCCTGGTCCCTGAAGATTGCCCGTCCTGGGCTTCCTTGCACTGTCTTCTGCTTGGGTGTGGCCCATGGGAGGTACCAGCCAGAAGATGAAAACTGGAAAATCCACGGACATCACTCCAGCCTCCCTGGCCTCTCCTTGTCACATCGGGGCCACCAGGCCTGCCGCCATTCACAGGCTCAAGCTTGCTCCGGTCTGTCATCAGGAGGCAGTTATGGAACCGAGTCTAGCACCTCGGCGCCCAGGACAGCCTACAGAAA…
URS0000D60295_9925	lncRNA	Capra hircus (Goat) lncRNA (ENSCHIG00000004148.1)	chi-lncRNA-1203	308	TTTACTTTCAGATTGGGAAGACGGGACTGTTTTTACATTTTAGTTAGAGGAAAATAGAGGAAAGACTTGTACTCCACCTAAGCTTTTATAAGTTCGGGAAGGACAAGTCTATGTGCTCCACAACCCAGTGCAAAGCAGAAATAAAAGAAGGCTTGCAGCTACCAGAAAGTCATCAAGGCATTAGTTTCTCTGAGAAGACAGATCTGAAGAAAATGCAAGAAAACGAGAAAAAATATCAACAAGGGCTAAGAAGTCTTCCTCCACTTTGCAGTGCATACCTTATGCAACATACATTACTCATATTGGAG
URS0000D60296_9925	lncRNA	Capra hircus (Goat) lncRNA (ENSCHIG00000007366.1)	chi-lncRNA-1204	565	GCCGAATTTAGTCACATGTCTCCATCTCAGTGAACAGAAGACTAGAAAACATCAAGGAGCACAGAAATATTTCTACTAGCAGTTTCTGTTATAGACCTTTGTTTTGGCATATATGCATTAACTTTGTTCTTTCTATATAGGGGATTGAGCTGAATAGTGCTCTTGGAATAAAGATGAAACAAAGACAGAGCTACTGGAATAATTCCTGCCAAGGGAAATGCTGTGAGATGACTGGTGCTGATGCAGAGATAATGAAATACTGAAAGCCCCAAACAACAGAAATGTCTGTAACTGGTAATGGGCATCCTCCTTCAGTTTATTAACTCCAGCTGTGCATGTTGACTATTTTTGTGAAGAGGTGCCACATGAGACGAATACTGAATGGGAAAAACAGGATCT…
URS0000D602A7_9925	lncRNA	Capra hircus (Goat) lncRNA (ENSCHIG00000006276.1)	chi-lncRNA-1206	615	CTCACAATGCCTCTAGCCAGTGGGTTCTAGAATCCACATCCTTTTTCCTAACACACTGCCTCCAGACCTACATAGCTGTGCCTGCCTCAGAGCAAGGAAAGCAGAGCTCATCATCTGGGTGAGGAAGGCAGGGAGTGAATGAGTCCCCTTTCCCTCCCAAGTGTTGCCTCAGCAGGTGCAGATTTGCCCTGCCAGGAAAGAAGAGGGGAATGCTGTGGAGAGAGAGGAAACAGTCACCGTCCCTCCCAAACCCACTGAGGCCGGGCCGCCCAGATGGGCCTGCAGACCTGGAGGAGCTTCTCAAGCCAAAAAGGACCAGTAAAGAGTCTGAGGCCTTGAGCCCAGCGCCCCAACCTGGCCTGGCCTGGGTCTCTCTGTCTTGGCCTGGCCCCTGGCAGC…
URS0000D602AE_9925	lncRNA	Capra hircus (Goat) lncRNA (ENSCHIG00000001498.1)	chi-lncRNA-1207	353	AAAATTCTTATTAGATTACACTTGAAAATTTCAGAAAAATTGAACACTGACTATTGAAGAATTCAGAAACTATAGAGAATTAAATAAAAACCACCTGGAATGGTGGTTTTACCTGGAATGACTACTGTTGAAATAAATCATGTGATGGTCAAGGTATATGTGGCCTTTTCTGTGTGTGTCCTTCACTGACCTCATGGTCCAAGTCTTATCCGACTGAACTCATCTGTGTGTCATTGACAACCAGGCCTGTAACATCCCACCAGGAGCCACCAGAAGCTGGCAGAGGATCACAGATGCAATGGCTGAAGCTTAAGCATCTATCCTGTTACAATGAGGATGAAGCCAGATCTTGA
URS0000D602C5_9925	lncRNA	Capra hircus (Goat) lncRNA (ENSCHIG00000002093.1)	chi-lncRNA-1210	574	ACTCTGGGTGCAGAGGTGCATCTGTGAACAAAGGCTTCCTTTGTGCTGACTGGAGTTTCTGGAAAAAGTTAGCTCCTCAGCAGTCTTGGAGAGGTGCTCAGTGATTACACAGACGCAGAGTGGATTAGAAAGGCTGAGATCAGTGTTTGTTTATCTTGGCCTCATTCCAGTTTCTGTCCTTACCTTTGGGTAAAACCATTGGTAGGCTAATGGATTCTTCTGAGAAATACCCAGTGCCTTTGCTAGGCTGGTCACCATGCTGGGTGTTGTATACACAGCCACGAACCAGACACCGTTCCTGATCTCAGAGAGCTCACAGATGGTGGCGGAGACAATGCAAGAACAGATGAGTGACTTCACTGCTGAGAATCCACAGCATGGGAACTGAGTTGACATGGA…
URS0000D602CA_9925	lncRNA	Capra hircus (Goat) lncRNA (ENSCHIG00000005942.1)	chi-lncRNA-1211	718	TCATCACTGAATCACACACCTAGTGACCCTCTAGGTCAGGAACAGTGCTCAGGTCTCCTCTCATAATGTCAGGGGTCTGACTGAACAGAAACCCCACAAAACTCAGAGGCTTTGCAGCCGCCACCTCTCGGTGTCAGTCTGACAGGGTTTCCTGCAAGGTCCTTCTAGGAGGAACAGGGTAGCTGAGGGCCCTGGGTAGGCCTGCAAGGCCATCCTCTCCAGCTGTGGTCATTTGTATGGGGTTTCCCAAGAATAGGAGCTTCTGCCAGCTATATTTGCAAATTTCTTCTCTGCACTAGATATTCAAACAAAAACACAGCTAAATCGCACCAATTTGCTAACTCCAGCTTACACCCCACAGGGCATATGATAATGGGAAAGAGCCCTGAGCCAGCAGCC…
URS0000D602CF_9925	lncRNA	Capra hircus (Goat) lncRNA (ENSCHIG00000007983.1)	chi-lncRNA-1212	450	ATGCCCAGGCGGGACCCCGCAGTGCCCCGGTCTGGCTTGGACCTTAGCATTGGGAAGCTGAATCGTCACTGTCCTCTACTCTCCCGAGACCCACTGAAAATGAACATATCTGAGCACTTGAAATCATGTAGCTTTCTTCTTACTTGTGCAAGAATTACCTGCATGGATCCTACATTATGGAAAATCTGCAAAGATGTTCCTTGTATGTTTTGAAGGTCTTGGATTCATGCTTAAGGACTGACAAGCAGCTGCAATAATGAGGTGTAATAAATCAGGTGCTGAGCTCATGGCAGGAGTTACAAATTATTCAAGACTTTCACACAGAAGCTTGGACTAAGAATATTCAGGTAATGCTGCAATCAATCACAAAGTAGAAAAACTGCCTCAGTCTGCCAAATG…
URS0000D602E0_9925	lncRNA	Capra hircus (Goat) lncRNA (ENSCHIG00000001508.1)	chi-lncRNA-1219	417	CTCCAGGCTGACACTCCCATCCCCAGATCCCTACCCCCGCCTCATGTATATTACCTTTTGTGGCTAAGCGGAGAAGACAGATAGAAATGTTTACACAGAGAACTCTTCATTACCTCTGACAGACATATTTTAGCCTCACAGCTTTCAATCCCAGTCCCTGGAAGACTGCCCAGCATTGTTGCCAGTCAGGCGGATGGTGCTTCACGGCTCACAGCCCTGGACTGGTTTCTGAACATGGCATGTACTCATGGCGGCTCTGCCTGGTCCCTGCTTCTCTCCTGCTGCTTGGAAGGAAACTGTAATGAATCTACACTAAAGTTCTGAGTGAAATTCTGAGATCATCCTGGCAGGCAAGTGGAGAATGGGATGGGCGAGAGAAGAAGTGAAGGATGTAAGGGA…
URS0000D60302_9925	lncRNA	Capra hircus (Goat) lncRNA (ENSCHIG00000008053.1)	chi-lncRNA-1221	831	CAAGATCATTGCATTCATCTCTCTCATCTTACAGGCAACCAAGCAGAAGCCAAGTGAGGTACTGCACAAGGAGCCAGTGAGTATCCTGTTCTTGTATCCACGGCGTCTTGTGCTGCACCCAGAGCCCACAGCCTTACTATTCCATCCTCTTGGATGTCTTCAGCAGGCAGCTGAGAAAGATCAGAGAGAGGTGGGGCACCTGCTTCTCTCCTGGTTGTTCAGAAGCCAGAAGGACCTTCGTTACCTGGACCTTTTCTAGTCTCTTCCTCATCACCTGTCTTTCCATCCCCACAAAAATGTTTCATTATTTTGGAAAAAATAAGTTAGTAATCCTGTCTTGGTCAGCAGCAGAGAGGGGAGGGAAATGCATATGGAAATCAAATTAGCACATCCTATGTT…
URS0000D6030D_9925	lncRNA	Capra hircus (Goat) lncRNA (ENSCHIG00000002518.1)	chi-lncRNA-1223	386	CAGCAATCCACTGTGCAGGTGGTGGTTTAAATATGTCAGTGCTAAGCTGTAGACAAAGAGTGTGTTGCTTATAATGTATGTATTAAAACCTTAACATGCTGATAAGAATAAGACAGAAAGCACGAACAAGAGGAGCAAATTTTAATAAAGTAAAAAAAAAAAAAAAAAAAAAAAAAGAAGAAGAAGTAAAGGATGCTGAAGAAGGCTCATGCTGAGCACAGACACATCTGACTGGCTCCCCATCCCTGCTGGAAGCTGCCTCTTCTGAGACCCTTGACTTTTATGACCTCAAAAGTAAGTGCTAATATTGTGCAAAATTAATAGTGTAAAAGTAAAAGCGAAAATAGGATATATGATGAACAGGTTCATTTTAAACCATGGATTCC
URS0000D60315_9925	lncRNA	Capra hircus (Goat) lncRNA (ENSCHIG00000001862.1)	chi-lncRNA-1225	558	GTCAATCATACACACACGCATGTGCACAAACACACACATGCAAATGCACACACATGTTTGTGTGTAAATAGTTACCTTGTAAAGCGTTTTGAAATTTGTTCTTTTCTACAGGGACTAATATACAAGGCTTGACAGGTAAAACTGGAAGAGGTGTAATAAAGGGACGATTCAAGACACAATCAAGGAATCTCCTTGACACTGATACAGAGCACTTCCCAAATGCTGTTGGAAGGAGTATGCTGAAGAGTGGTATCAAGACACAATCCAAGAGTCATCCTGGTAAAAATTTACTTAAAGGCAAAAATACATTTTTACAGCAAGAAAATGTCTATGCCAGACACGTTGCACCAAGTAAATATAAAACAAAAATAGTTACTTTATCACCCTTTGAAGATGAAG…
URS0000D6031A_9925	lncRNA	Capra hircus (Goat) lncRNA (ENSCHIG00000005981.1)	chi-lncRNA-1226	560	ATGACTTTAGTTCCCATGCCGGCGGAGTGCCGACCTGCGATTTGGGAGTTTAAGGAGCTGGTCCTGGTGCCCAGAAACACTCTTGATGGTGCTCACAGCCAACAGCGCTTCCTTTTTCCTGAGGGTTGGCATTCAAGAAAAAGAAACTCTCATCAGCCTTTGGCTTCCTTACAGCTTCAAAGAGGCAGCGATATGCACAGCCCAGGGAAAGCAGCCTTGGCTGAAGAGGAGGAAACATTCCCAAAGTTATTCTATGAAGCCACCATTACCCTGATACCAAAACCAGACAAAGACATCGACAAAAAAATTTTTTACAAGACTGTATGAAGTTGCAAACTGTTTCCTAACGCTGGAAGACATGGTGATGTAATACCTACAACTATCAGGGGCGCTAAAACA…
URS0000D6031E_9925	lncRNA	Capra hircus (Goat) lncRNA (ENSCHIG00000000546.1)	chi-lncRNA-1227	217	AGGTGATGCCAATGATGCTTAGCAGGAGGCTGCCGAGCTTGTAAAGCTCAGTTCAGTTTAGTGTTGGACGGGACATGAGCGTTTCCTGGAGCAGTTCTGTCTACAGGAACAGCGTAAATCATCTTTGCCATCGTGCCAGGTGAAGACATAGAAGCTTGGAAGGTTCATACTCTCAGTGCCAAGACTGGAGCCCAGAAATTAAACTCCAGAGCAGGGG
URS0000D60336_9925	lncRNA	Capra hircus (Goat) lncRNA (ENSCHIG00000007848.1)	chi-lncRNA-1231	328	GTGATTGTTCCTTCCACTTCAGGGGCCTTGGGAGGATGACCTAAGGCTGCTTTCTCCTGTCCTTACTTCCTCTACCCAGTGCTGTAACTACACATGCAATCAGCTGGTTCTTATAAAGGATGCTGACCAATGCTGTGATGTTGTCTTCAGGAAGCAGGGGGATCTCCAAACAAGCTGCTGCTGCTTCTGAATTATGAGGCTTGCCATGCTTCACTTCTTCAGTGGATAGCTTTATTTCTGCAAAGTGCATAGAATGAAGTTGTAGACTGCAGGCACTGAAAGACCTAAATGAATGTGTAAGAATGACCACAAGGCACCAGGCGTGGGT
URS0000D6033F_9925	lncRNA	Capra hircus (Goat) lncRNA (ENSCHIG00000004307.1)	chi-lncRNA-1232	271	ATTTCTGTTCTTAAATTTAATTGCCAAGCATCTCTTAATACTGATATGTGGGCTTCCTTAATTCTCTTGCACATTGAGCCATGTCTGAAACAGGATTAGTTTTCAGCTTAAATGAATACTGCAGCTTGATAAATTCAAGTGAATGGCTAATTCAAGTATACTCAAACTGCATTATTTACAAAACTGGGATCCTCCCTATCAGAACTCTGTGGGAAGGAGCAACTACAGGATGCACTGAAAATTAATCTCAGATAAGCAAGCTGATCAGGGA
URS0000D60347_9925	lncRNA	Capra hircus (Goat) lncRNA (ENSCHIG00000002676.1)	chi-lncRNA-1234	631	GTTTGAAGAAGTGGTCTATGCTTGGAGTGCTGTTGTTAGGAATTGAACATCCCATGAGACAGACAATTAGAAGGAATTGATTTCAATATTCTTTAAGGTAATAATGAGAACTAGTGTTCTGAAGTGCTCTGAAAAAGACCCATATATTTTGTAGACCAAATGATCAGATAGAGAGAGTGTACTTCACTGGGAAATCTTCATTCTGGATGAATCTATCTCTGCAAAACAGGGTCCACTGGAGATGTTGCAAAATTGCCTTTTGGCCAGCAGGTTACATGGCAAAAATTCTTGTGTCAAAGGTGCTCATGACAAAAGTACTGAGAACTACAGAGCTTGGCAGAAATCTACTTACTATGGAAGGCCAGGCATGGAGTCAGATGGAAAGTGGGGTAGTCTAAT…
URS0000D60361_9925	lncRNA	Capra hircus (Goat) lncRNA (ENSCHIG00000003928.1)	chi-lncRNA-1237	686	CATATTACTGGCTTCTCTTCAGAGTTGTCAAGCCAGCAGAGGATTTTGGTTCAAAGGCCAGAGAAAAGACAGATAATTAGACTTAACTCTTCCTTTTCTTCATATAACGAAAAAGTTAAAATATTTACATAATGAACAAAGTTGCAATGATCTTTCTTTTCATTTTTGTATTTTTAATGGACTGTCTGCTTCATTTGAACATGATTTATTCAGGTGAGTAAAAGTTAACTGAAGAACTAGTAGGCTTGAAAAGTTACATTAGCCAAAGGGGAAGTAAAATTGTATACAAGGGTAATTATTTTTCACTGTTAGAGGTTTTCAAGACAGTTAACCATCTCAAATATTTTGCAGCACCCATAAAATTGAATCAATCACCAGCCAAACCAAATGAAAACAATA…
URS0000D60364_9925	lncRNA	Capra hircus (Goat) lncRNA (ENSCHIG00000002574.1)	chi-lncRNA-1238	1122	GACAACTATGCAAATAGAACACTGGAAAGAAATGTAAATGCTGCTAACTTCACAAGGAAAGAAGATGGAGAAAGAAAAATAGATGTGATAACTTGGACATTTCCTGGTGTTTAACCATCGAGAACAAGAGTCCAAAGCTAAAAAAAAAAAAGCATTTTCAAGCAGACCATGGATGTTCCAGCTTGGAAAGACTATAGAATACAAGATGGAAATATTTAACATGCTCACATAGCAAGATTCTGTTTTTCCCTGCATACCATGAGTAGATGAGATTGAAACTGAGAAGAGAGAAACCAAGGAGACTGCAAGGCACTCCTAAATAATAGTAGTCATGCTGTTTATTTTGTGAAAGCATCCTTCAGCAACAGACTTAAGAATTGTCCCTGTCCCTAACTGAAC…
URS0000D60372_9925	lncRNA	Capra hircus (Goat) lncRNA (ENSCHIG00000001320.1)	chi-lncRNA-1242	1095	GTCGAAGTTGTTTTCCATTCAGTCCTCAAATTTAACATTCACTGAGGGCTCCATCCTAGGAACCACAGTAAGTGACAGCCTTTGTTTTAATTGGGATTATTTTTTTGATTCTCAAAATGAGGGGTATGGGACCAGATGACCTGTTAGCTCCCTTCCAGGCTCTGAAATGTTAAAGTTCTGTAATTGTGTGATTCTGTGATATTATGAGTCACCCAGGTGAATTAACGCTTTTCTGAGAGGTAGCCAGCCTCGTCTCCCCCAAGGGGAGGTGAATGAGCTCTGTCTCAGACACAGATGCTTCTGGGACACACCCTACCAGTGTGACTGCCACTTCTCTGGGCCCTGAAGGAACCAATAAAAAGCCTTACTCTGGGTGAACATTTGCTCACTGAGAACACT…
URS0000D60384_9925	lncRNA	Capra hircus (Goat) lncRNA (ENSCHIG00000002347.1)	chi-lncRNA-1246	263	CCCCAACCCCACATGAGAAGCACAGTTGCCTCTGAGAACCCGGAATGTGGACACAGCCAATAAGCCCTCGTCCTGTCAGTAAGAAAAAGCGCATCATAGCTTTTGTTATCATCTGGTTAGGATGGGCTGTGACCACACATGCTGGAGACAATAGCTTGTTCTCCTATCCACACTGACCCTGCTGATTCTGAGCCCTGGAGAGAGGTCGTTCCCATGAACTGCTCTCTGGCACTGCTGTACCAGAAATATGAATACAGACACAG
URS0000D60385_9925	lncRNA	Capra hircus (Goat) sRNA (ENSCHIG00000004855.1)	chi-lncRNA-1247	92	AGACAGTACAGAATGAACCTTGGAGGAGGAGTCCCTGCTGGGGCTCCAACTGAACCACGTGTAGATATGCACAACCTTCAGTTTCCTGACCT
URS0000D60386_9925	lncRNA	Capra hircus (Goat) lncRNA (ENSCHIG00000007374.1)	chi-lncRNA-1248	736	GTGGCCTCTGAAGATGGACTAATATTTATAGGCAGAGGCGCCCTTTAGTGTCACTGAATCACCACTCACCTCATTTCACCGTGGCGTCCCTGCCCACTTCACAGAGCTGCCCCAGGCTGAGGAGGGTAGAAGCCTGAGCTTCTATCACAGGTCTGGGTTTACCTTAATCCCTCAGTCACAATTATCATTAGCAGGTTCCAGCAGGCACCACAGAAATAATAAGACCATCCTTCCAGAATACTGCTCACGAAGGAGCTGAACGCAGGTCAGCAAGACTGGCAACTGATTAGGAAGGGCAAGCAGTGTCTTTCAGACAGAGGAAGACAAGCCAGGTGGGAGCAAAGATTTTTCAGAACAGCAGATTTTCTTCCACTGGGTCTCTCTCACCAAGGACAACAT…
URS0000D60389_9925	lncRNA	Capra hircus (Goat) lncRNA (ENSCHIG00000007547.1)	chi-lncRNA-1249	709	AGTGTGATTATTTTTTAGCCTGCCCACACCATAGAGGGGCATGAAATAGGAAAGGGACAACCTTGGGCTTCTGCTGTCAGGGGTAGGCTTTAATGATGTCACACAGAAAGTATCCTGGTAGCCACATCTCTGCCCAGTGGGGAGGACATCATGCTCAGCTTGACCTCAGCCATGAAGCTGTTCTTTGAGTTGAAGGGATTAGAACAAAACACCACACCTGTTTCATGCTGCAGGATCAGCCACAAGAAATCTCGGAGGATTGACTTGGCTCAGAGATAAAGCAGTGCTTGGAAGACTTCTCTAATGGGACACAGTGCTGAGCGTAAATGAAGAGGGCAATGACAGAGGCTACCCTGAGATGCAAGGCTCTGTTTTGTTACAGTTGCCTTCCTTTTGTCA…
URS0000D603C8_9925	lncRNA	Capra hircus (Goat) lncRNA (ENSCHIG00000005089.1)	chi-lncRNA-1256	413	GTGTTGCTACTGTAACCTGTCGTCACAGCTCCACTCCGTCATCTCCATGGCAATGCTTGCCGGATAAATCCAGGGCTTGGATTCCGTCTTCAGCCCAGGTGCGCTAACAAGAAGGAAAAAATGCTACTCAGGTTTCCCGTGTGCTTTGGATCTCTTCATTCATGCCGTCTTGGGTGAATGGCGAGATACCGGGCAAGCAGTCATGCCTCACCGCTTTAACTCATACGTGTATCCACATCAGGACTTTCCCTGGCAGTCCCATGTTGAAGACCCTGAGCTACCAAGTTAAATCCTTGGTTGGGGAACTAAGATCTGATATGTCATGCTGCACGGTCAAAAACAAAACCAAAAAAATTTTTAAATATATGTACATCCATGTCTACACATTTGGTTTCCAGA…
URS0000D603D7_9925	lncRNA	Capra hircus (Goat) lncRNA (ENSCHIG00000005915.1)	chi-lncRNA-1263	263	GGGGGGCCCTGGGCTGAAGTTCCAGGGACCTTAAGACTACGCAGGAAGACCCCAAACCTCTCTTCAGTAGCCACAAGTCCAAGCCAACAGAGAGTTCCAGAGAACCGCAGAGGCATGGGTGTGCTCATTACACCCTGAGTGGAACAGGGAACAGTCACCTGAAGAGTTTCTGGGGTGAATTCTTAAGGAAAGAATATACATCTTTAGCCTACTCACTTTGTTTGGAATTTTGTCAGAGTTTTTTTTTTTTTTTAAATCCCAAA
URS0000D603E0_9925	lncRNA	Capra hircus (Goat) lncRNA (ENSCHIG00000005893.1)	chi-lncRNA-1264	207	ATGGTATATTTTTGTTTTATTATTTTTTGTTATTTTTTAATGGAAAAAAATACTTTGACATGTGCGTGGATGGAGAAAGACATGGAGAAATCAGAGTTGAAGTGGTGGGAATTTCATGTAAAGTCAAAGGGAAAGCTTTGGAAAGAAACATGGATACGTTTCACTATGAAAAAATATGAAAGGCTAAATGTGTGGCACAACGTGTGA
URS0000D603F1_9925	lncRNA	Capra hircus (Goat) lncRNA (ENSCHIG00000002496.1)	chi-lncRNA-1266	374	ATGGGTCTCGGGTGGGGAATCCGTCTTGGAGAGCACTAGAGAGATCAGAGCACCAGATGGAGGTGAGCAGCAGCTCTGGCGATGCTCCTGACGATGGTGTGAAGTCTGCTAGATGCTGAGTAGTGTGCGGAGTTTCAGTAACAACCAGGCTCAGTGACTCCCGGCTGCTGAGCGCCTGCTCTGTGCTGGTCACGGTCTCTCCGTGGTGTGTCCTCATTGTTTCCACAGCCGTCAGCTACAATGTTCACCTATCATCGGATGGCTCAGTGACTGCTGATGTCACGATGTCACCTTTCAGTTGTACAGGAACTGAGTTTCAGCAAGCTCAATGAGAATCTGAGCGCTGAGCGTGGTAAATATGATGGCAGCAGAGA
URS0000D603F8_9925	lncRNA	Capra hircus (Goat) lncRNA (ENSCHIG00000005806.1)	chi-lncRNA-1267	460	AATTAAGAGCTACATATATTATATTCATCAGCAATGGTTTGGTTGCAAGTGACAAAAATTCCACTTAAATTACTATAGGCTGGAAGCAACATTTGTTAGAAGACATATAACCATGGCTAGGCTTCAGTGAAGATAAGAGCAAAACTGATATGCTGCCAGAACTAGCTTGGTCTCATGCCTTTCTCTAAATTTCTGTCTCTACAGATCTGATCCTCCATGGAGGATACTCCAAGGACAAAACGTCACTGATGACAACCTGAAAGCCTCCCAGGTCCTCTACCAGAGGTTCACAAGTTGGAGATTCAGTTGTTCCAGGGATCTGCCTAGCCACAGTCTAAAGGAGTGTGCACAACAATACGATGTCTTCTCAAAAAAAGAGATTGCTGAGATTGCTGGATG…
URS0000D603FE_9925	lncRNA	Capra hircus (Goat) lncRNA (ENSCHIG00000005206.1)	chi-lncRNA-1268	736	GGCTTACTGGATCCAGGTGTGAAGCTGGGATTTCAGCAGCATGAGCTGATGAGAAGCAGAGAAGCCTGAGTAAATGGCTAAGAAAACAGGCAACAGAGTCCTACCCACTCGGGCATTAATAGAAGAGGCCAACAAAACCCAGAGAATATTGGAAAGAAAGTCGAAGGATTGGAAAGACACAGCAGCCATCCACTTCCGGCAAACAACGTTAATAGAAGTGAATTTGGAGATGGGGATCCTAGAAACAGGCATGGCGGCAGCAGACAAAAGTCAGAGACGAAAAAATGGAGGGTTTGACTCTCCCTGGAGGGGGGAAAAAAGCAATTTAAAAGGTATGTTTCTTACTGGAAAGGAATTTCAGCTGCCAAAACAAGATGATCAGCCCAACCCCAAGCCCTG…
URS0000D60407_9925	lncRNA	Capra hircus (Goat) lncRNA (ENSCHIG00000000909.1)	chi-lncRNA-1269	219	AACTAGCTCTATACTCATCTGCAGCAAGAATCATGCCAAGAAGGCGAGTCAGCCAAAGTGAGGAAATTACAGGACTTCCATTTTTGGACAAGAAGAGAGCGGACTTATTGCCTGGGACCTTTTCCAGCTGGGACTGCAGATGTGCTGTGACGTGGGACTTCCAAGCACTATTTCAAGTCTGGATGTTGGTCAAAACCCTATTTGGTGATGTATCCTCTG
URS0000D60411_9925	lncRNA	Capra hircus (Goat) lncRNA (ENSCHIG00000002811.1)	chi-lncRNA-1273	164	CTCTGAGTCACTGACAGTCCTGCTTGGCGAGATTCTTGCGAAGGCAGGCAGATTTCTGCGGCGGGATCTGGAAGAGTGGTGCCTGACGTGCTAAACCCACCTTTCCACCAGAGGGCAGGTGTGTCATAGCTATTGAAACTCTCAGGTGATGTTTTCCAATAAAG
URS0000D6043C_9925	lncRNA	Capra hircus (Goat) lncRNA (ENSCHIG00000007531.1)	chi-lncRNA-1276	406	CAGAATACATTTTACTGGTGAAATACTTAATATTTGGAGAAACCGAATTTCAAGTAGAATGTTAGCAATAAGAATATTTCTTAGTAATAGCACAATCTTCTCTTTACATGTCTAGACTGAACGTAATTTACCAAATTTTGTGACAACTTATGAAAAGGATCCTTTTGGATTAAAATTTAAGTCACAACACTTAAGTACGGTAAGTGGATGCCCATTGCTGAAAAATGGTCAACAGAACAGTACAGAAAGATTTATCACCTACAAGCCTCGTGAATGCACCTGGGATTCAAAGCTAATTTTACCAAAAGCCCCTTGGCCCGTTAAATCTGCTTCATACACAGAGAGAAACTGGGTAGACACGGAAGAGGTGAAATCTAAGAGTAAAAGGACTACCAGTCA…
URS0000D60442_9925	lncRNA	Capra hircus (Goat) lncRNA (ENSCHIG00000000743.1)	chi-lncRNA-1279	1496	ACTGAAAACGAACTTTGAAATCAAACCATCTTAAATCTCAATTCTTCCCTTACAGTCTCAGTTTCCCCATTTGTGAAAAGAAAAATGCATATATCAACTTTTTAGAAAATTAAATGACATAATGTCAATTAATGCTTAAAAAATATCACTGAGCACTGAGGAAATGGAAAAGATTGTGGCATTGGACAAGTCGAGCCAGGAGGTGGAAGGAATCTGAGCCTGGAGTCAATAGATAAGTGAATAGATAAAATCACTGCAACCAGTCTGCTCTGCACCATAGGGCCTGCAAACTCAGGAGTCCTCTGGAGTCAGGCAGATCTTGAGCTGCTGTTTATTGCTAATTCGAAGTTGACAAGTTATTTAATTGTGAAGCTGAACTTGAAGTCAGAGTGCGGCAGA…
URS0000D60452_9925	lncRNA	Capra hircus (Goat) lncRNA (ENSCHIG00000004188.1)	chi-lncRNA-1284	1837	ATGACCCCCTCTAACATGGGGGTGATCTTTGGGCCCACTCTCATGAGAGCTCAGGAGGACACTGTGGCTGCCATGATGAACATCAAATTCCAGAATATTGTGGTGGAAATCCTAATTGAGCACTTTGTCAAGATCTATTCAGGTCCACCTGAGGAAAGTACTGCACCCCCAGTGCCTCCACCTCGAGTAACAGCAAGAAGACACAAACCAATTACAATTTCAAAGCGCTTGCTACGGGAAAGGACAGTTTTCTATACTTCTTCCCTGGATGAAAGTGAAGATGAAATTCAACATAGAACACCCAATGGTACTATCATCAGCAGCATAGAACCCCCCAAGCCACCACAATACCCCAAAATGCCTATGCAAAAAAGTGTGGAAGCAGATCCTGGGAGGAAG…
URS0000D6046C_9925	lncRNA	Capra hircus (Goat) lncRNA (ENSCHIG00000000769.1)	chi-lncRNA-1285	256	GTCGTTAACCTTCAAGTACCCATGGAATGCCTAACCGAGACACTATTCTGGTGAGAAGCTGGGGAACTGTGCAGCATAAGGAATTAAGCCTCGCCTGTAGAATGGTTATGTTCAAGAGTAATTAAGAAACAGTTGTGCAGAGACAAGATGGCACAATAGAAAGGCATGAACTCATCTTTTCTTACGGAAACACCAAAATCACAACTAACTGCTGAACAACCATCAACAACAGCACCATCAGAAACAAAACCCTGGA
URS0000D60471_9925	lncRNA	Capra hircus (Goat) lncRNA (ENSCHIG00000000834.1)	chi-lncRNA-1286	917	GTGTTTCCCTCTTCAGCATCTGAAGAACTGCAGCGTTTCATTTTTCCCACTGAATAACCAGTGACCACAAAAGCAAGTTGTTGACTGACATACTGGGGAAGAAGCTGAGCTCCACAGGCTGAGTGAGTGCAGAGTCAGAATGGCCTCCTCTTCAGCATGGGTCTCAGGAGCAGCCAGTATCAAAGAGCAGCAGCCCACTCTTGAGCTGAACATAACTATTATGAAATAAGTTTTGAAGATGACGCTTGATGTGGTTGCAGAACGTGCCTTCTCATCCCAAGGAGAAACTAGGAATGACAAGAATGGAGTTAGATAGGCAAGTAGCAGACAAACAGCTGCACAAGGGTTCAGGACAGGACAAGATGTGCTGCCACACACGGAGTCTTGACCTGGCACACG…
URS0000D6048A_9925	lncRNA	Capra hircus (Goat) lncRNA (ENSCHIG00000004550.1)	chi-lncRNA-1289	853	GGAAAAGGAACATTGATTGAAGGCTTCCTGGGCATCAGGTAGTGTCCTGGGTTTTCTTACCATCTTATTTCTTTTAATCCTCCCAGCAGAGTGGGTGGTTAGTATCTTTATCCTCATTTTACAGTTGAGGAAGTTGAAGGCTGCGGGAACTGTAGGATGCTTGCTAGTTTTCTCCATCGCCCGAAGTCACTTTGCAGGCAGATGGAGGCACTGAAGCTAGGAGCCAATTTAGGAGGGGACAGTGGAGGGGCCATTCAGACCACGGTGGCTGGTGGTCCCTCGGCCAGTAGCTGGAGTTAAAGGAGTCTTCCATGGGATCCTGCGTGGGTGCTCACTGGGTCCCGAAGTAGGGCTTGGGTACAGGTCCATGGTCCATCTGCTTGGAGATGCAATTTCTTC…
URS0000D6048E_9925	lncRNA	Capra hircus (Goat) lncRNA (ENSCHIG00000005460.1)	chi-lncRNA-1290	312	CTCAGTCATTGGTCAGTGCCTCAGTGGGCCCCGCCCAGAAGCAGCCAACTGTCAAGGAGCAACCCTTAGTGGTGGGATTCAACCAACTGTCGGACTGTCTGTCTGTCCTCAGGTGGAGAGTGAGGTTTCTCGAAACACCTCTATTTTCTAGAAGACATTGATATTCTAGAAGACACTGGTATCACAATGACTCGATTCTTAGACAATGCTGGCCTTATTGTGGTGGTAAATCTTAATTATCTACACGCTACACCAGAGATACACAGCTGTATACCTGGAGGTGGTGAAATTCAACTGATCAAATTGTACTAG
URS0000D604A6_9925	lncRNA	Capra hircus (Goat) lncRNA (ENSCHIG00000005422.1)	chi-lncRNA-1292	406	CATGGGTTGCCACTGACAAAAGCCTGTAGTGATGGCTACTGCTTTTAAACTCAGAGGCTAGATCAGTTACTAAATAACTTCTTCCCATTTCTAGAATCACAGGAGACTATCTTAGCTGTTGATTTGCCTGAAGATGACATGATACCTGGGAAGAACTTGGAAGGTTTTCTAGGAGACATTGGAATTAAGTCACCTAAAGAAGAGGTAGAGAAAATTCTTCAGTCAGATTTTGTTTCTGAAGACAACATGGTGAATGTTAAAGACTATATGAAGACTCTGAGTGACACCCAGAAACTTTCCAGTTTTATTGGTAAGATCTTTACGGTAAACTGTTAAAAAGCAACTCAGGACTCATTTAGAGGTCATCTAGTCAAACACTATATTGGATGCTTAATCTTC…
URS0000D604E2_9925	lncRNA	Capra hircus (Goat) lncRNA (ENSCHIG00000005086.1)	chi-lncRNA-1305	747	ATGGGAGCCGTGGGTGTTTACCAAGTGGATGGATACAGTACCTGCCGTGTTGGATACAGTACCTGCCGTGATGTCGCAGGGATTTGGAGGCCTTTGGGACAGAGTGAAGACTTTGGACGCCCACTCAGGATAAAGGTAAAAATGCACACACCTGCCTTCCAATACCCATCCTCCTTTTCTGGGGTTCCAGGGAAGGCTTTCTGGGAGCCAAAGAATGCCTGCCCTGGAGTCGAAGGAGGTTGCAGCTCCTGGCATCCCAGCGCTTGGGAGCTGAGGGGTTGCCGCCCAGGTCAAGGATCTGGGGAGAGTTTCCTCAGTTCAGACTGTTGTCAGTGTGTATAAGTCAGGTAGGGTAGGCATGACTGGGATAGGGGTGTGGAGGGCCCAAGAAAAAGAGGA…
URS0000D60535_9925	lncRNA	Capra hircus (Goat) lncRNA (ENSCHIG00000008297.1)	chi-lncRNA-1323	479	AGCTATACTCAGCAACTTGCTGTTTCTCATACTTGTTAATTTTCTCCCCATACCAGATCTCTGCTCATCCTGCCAGGAGACCCCAGACTGGTGCCTCTTCCAGGAAGAGTCCCTTAGCTGCAGGGACAATAGTGATGAAGATGGTGAATCTTGGAAAGGACTTAGGAGCCAAAGAATGAGCCAGGCGTGGGTTTGTGCCCAACACCATGTGTCCTGGCTGGAGCATCCAGGCCGAAGCTTGATTTACATTCAGGCTGCATCCCTGATTGGTGAAGCTGGACTTGCTTGTCGTCCTGATGAGTCTGCCATTCTACATGAGGACGTACGAAAAGAAGCCTACGGCCTCAAGTGAGGACCACCTCAAAGTCATGGCAGCCTTTTTGAACCTCGCACTTGTCC…
URS0000D60536_9925	lncRNA	Capra hircus (Goat) lncRNA (ENSCHIG00000002522.1)	chi-lncRNA-1324	432	CAACGTGCACACACATCTGGTCTAGTGGTACCTCTGGATGGTTTTGTTAACGTCACTGCTCTGCCTGGAAGGCCTTCATTCCTCAGCTGCATGACCTTGGTTCTGCTTCCACTGAGACCTTGCTAAAGGCTCCAGTTCTCCTAGATGCCTTCCCAGACTAAATTCCTTTCTTTGAGATCAGCTCCCGGCTTTGTATACTTTGGCGGTGTATCTGTAGGTTTTAGTTTCTCACCAAGAAGGCAGGAATAGTAATGCTGAGCCTTTAGAGGGGAAATTATGATGATAGCTGCCACTGAAGATGCTGCTGCTGGTGATAATGATGACAACTGTTGATGGTGGTGAGGATATCTAACATTTATTTCATGTTTGTCCTGTGTTAGACTAGGGTTAGAAGCAGCT…
URS0000D6053C_9925	lncRNA	Capra hircus (Goat) lncRNA (ENSCHIG00000005008.1)	chi-lncRNA-1326	299	CTCCGGATCCAGTGCCAGGCGCAGCCTCTCTGCGCACGGCCCGCTGCAGCCATCTTGAATCTTGAGGGCAGTCTTCTGCTTCTGCCTGGAGGCTGAGGTGTCAGTGTGGCCATTTTGCGCCAGGAACTGTTGTCTGAGCTGCTGAGTGAGGCTTCTGCCTGTGACCCCCTGTGAACAGGTAACACCAGACTGAGCACAAAGGAAGAAAACAAAGGTGAGCTGAAGCCTGAGGAGGTGGTTGGGCTCTGGAGGGACCTCATCCAGTGGGACAGAGAACTGACTTCACACGCAGAGGGAGG
URS0000D60560_9925	lncRNA	Capra hircus (Goat) lncRNA (ENSCHIG00000000695.1)	chi-lncRNA-1330	243	CATAATAGATCCCGGTGCTCATCCCACGCCTGACGTAGAAGCCGTCCTCTTTCTTCCTACTGTATCCCATAGAGCAGGTGACGGATGCTTGTTTCCAGTCTTCGCTGCCACATTAATGTCTCTGTCTCCAAGCCCAAACGTGGACCTGAGTATCCCGTGCAGTCATATTTCAGAGCCCAGGCAGTAATACTGATCTAGATTTATGAGTGCATCTCTACTGTGTAACATGGTTGAGTGTGTTGC
URS0000D60577_9925	lncRNA	Capra hircus (Goat) lncRNA (ENSCHIG00000004230.1)	chi-lncRNA-1334	1056	GTGGCGTCATGCTTTAAGTCTCCAGGCCTGAGATATTTTTAAAGCCAGCGTTACTGAGGTATAGAATTTGCACAATAACATGCATCCCTTTTCTGTGTGCAGTGGCACGAGCGCTGGCCAACGTTTACACCCAGGCGTCCGCTGCCACCATGTTCAGATATAGAACACTGACATCACTCCACACTTCCTTGTGTTCACGGATCTCCTTTCTGCCACTGAAGATGTGATTTGCCATTTCTAGAGCTTCTGCTGTCTTTTCCATGGAGTGTCTTCATGTTCAGGTGGCTATGGAGAGGCTGCTGCAGTTACCTCTCACATCTACACATGGTGACGACAAAGATCAAGAGAGGGAGCTAGGAGGAAGGGCTATGTCCTTGCTTTCTCTGTCTGTTCTCCAAA…
URS0000D60586_9925	lncRNA	Capra hircus (Goat) lncRNA (ENSCHIG00000005893.1)	chi-lncRNA-1335	258	ATGGTATATTTTTGTTTTATTATTTTTTGTTATTTTTTAATGGAAAAAAATACTTTGACATGTGCGTGGATGGAGAAAGACATGGAGAAATCAGAGTTGAAGTGGTGGGAATTTCATGTAAAGTCAAAGGGAAAGCTTTGGAAAGAAACATGGATACGTTTCACTATGAAAAAATATGAAAGGGCAAATTCTTTACCAATAGAGCCTCTGATGGACATGTGGAATACAAATCGGATCTTGAATAAAAGCATATTGTAG
URS0000D6058E_9925	lncRNA	Capra hircus (Goat) lncRNA (ENSCHIG00000002629.1)	chi-lncRNA-1336	517	TCCAGAGTCTGTACTGCTGACATATTTTTCTTAATATGTTCAAATTTCTTTCTTTATTTTGTATTTTTAAAAGTATTCTGTTTTCTTTCAGCTATTTTCAGCTAAAGTGATGGGTGATCCATTTCTTGTGGGGGAGACAGGCCTGCATGCGCTCAAATCTGCAGCAGACCAAGGACAGAACCAAAGCCAAGATTCCCAAATGCTGCTCCTGGAGATGTTTTCCAAACTTTTGGAACTCTTGACCCTCCGGCATAGGCTGATAGAGATGAGTCTGGAGAGTGTACACTTGGCACGTATCCTATTGGGTATAAAGACTGACCCTCATCAAGCACCTAATGATACTGAGTGCTCAAATATAATGAAGTTGAATAGCAGAGAAGAACCAGTGGAGGGCCTTCA…
URS0000D60591_9925	lncRNA	Capra hircus (Goat) lncRNA (ENSCHIG00000001634.1)	chi-lncRNA-1338	781	CTTCTGTTCTGCCTGCAAAGACTGAGTCTAAGTCGGAGATAATTCCTACACTCTGAGACCATCAGTTGGCCTGGTTTTAGAAGCAGGGGGCGACTTTCCTGGTGGCTCAGAAGATTAGAATAGCCTTGTGTAGAATATGAAGAAGTAGCCCTAGAACTTGAATGTCCTGTATCTTTGGGCCATTGTTTCAAAACTTTGGCAAATGAAAACTACAGTGACATATGGAGAAACTGTTGATGAGAATGATCTGAAGACTTTCCAAGCTAAAGATATAAAGAAGGCACCATTATTAGATGTCTAAGAGAGATGGAGACACTCTATATGGTCAAGACCCACATTCCCAGGGGCTTGGGTGAGACAAGGATTGGTAAACTGTGTTCCTGGAAACCACTAACCACC…
URS0000D60597_9925	lncRNA	Capra hircus (Goat) lncRNA (ENSCHIG00000007608.1)	chi-lncRNA-1339	188	GTCGTGTAAGAGTGCCACACACCAGGACTCAGCTGATGGACCTACAGAGGAGAAGAGATGGAAGACAAAAATGTCTTGTTACACGAGAGAGTAAAGGAGGGTTGTAAGCAGCAAGAGAACAAAAGAAGCCATCTGTGGTTTGTCAAAATTTTGACATGTGGCATAACCTGCCACTAATCAAAACAGAG
URS0000D6059C_9925	lncRNA	Capra hircus (Goat) lncRNA (ENSCHIG00000004095.1)	chi-lncRNA-1341	1065	CACAGTGCTGCCGGAGGAGATGGGAGCTACACGGTGTACTGAACACCTGCTGCAGAGCAGCCACATCATGCCCACACCTGCCAGGACAGCTGGCACCCCGCGTGAGGACAGAGACACAGCCTGCTGTGACGAGCTACCTCTGTTCATTTGAGCCTGAGAGAAATTTGGTGTACTGGGGAAAAAACTCCACAAGATTGTAAGCACAACTGCCATGCAGATAGATGGGACATAGCTGGGCAGATATTAAAAGTGGTCATCTTGAGACAGTGACGCATATTATTTCTATTTTCTGGATTTTTCATATTTTCAATAATACAACAAACGGGAAGCTCATTATTAGATCCACTCTACTAATCTTTGCTGGAGAACTTTAAGTCACAGACTCAGAGGCTTCCCAGA…
URS0000D605A2_9925	lncRNA	Capra hircus (Goat) lncRNA (ENSCHIG00000000710.1)	chi-lncRNA-1342	1540	GGCCTCTGCCTCTCGCCCACCTGCGCCATGAAGGGATGGTCTGGCTCGGATCCAAGGATGGAAGAGAGAGAGCAGGAAAGGCTAGCACAGCACGGAGACCGAGCCAGAGAGAGACCTCTCAATGAAAAGTACCCTCAGCGTTTCAACTTCCCTGAAGGTCCTAACCAAGTTCTGGGCACTAAATTAAACAAAGAGTCTCTAAAAACAAGTCACTGCAGAGGGTTTCAATAGTACTCCGCCAACCAGCCTGCCAAAAGACGGATGATAAGGGGAGAGCACCGCAGCCAGGAAGGCGGACTCGGTTCCAGCTGGATTTAGGGTCAAAAGGTGGCTGAGGCATGGTCTTCCCAGAAGAAGTGAGTCACGAGGAAAGTCTGAAAGGGAGGCAAGGTGGCGGAT…
URS0000D605B6_9925	lncRNA	Capra hircus (Goat) lncRNA (ENSCHIG00000001656.1)	chi-lncRNA-1344	552	TCACAGGGCAGTCTGTGAAGACCACAAATACTGTTTACTACAGTAACTTGGTCACCCACAGAGGAGGCAGGACTCTGGCTCACAGAAGTTTTCATAGAGCGCCATCCTGGACATTACACAGCTGCGGAGATGAACAATCAAAGGGAAAACTACCCAGAACCAAGTCTGGCTAAGGACGCCAGGAAACAGCAAATGAGAGATTTACCGTCACCTTGAGAGAAGTTCGTTGCCGTGATCCTGAGAATCATCTGTTTTGTCTTGATGTATACTCTAGTGAGAGTGATAACTTTTATTCCAAAATGTCATTCTGGTCATTGTCCAAAAGACTGGTTACATATTCCAGCAACTGCTATTATATTACTTTTGGGAAAAAAAAACATGGAATAGGAGTTTGATAGC…
URS0000D605C0_9925	lncRNA	Capra hircus (Goat) lncRNA (ENSCHIG00000007674.1)	chi-lncRNA-1346	426	TTCTCAGGATTGGGCCTCCTTGCGGCCACATGCATGAAGAAACGGAGGGGGAAGAAAGGAATTGGGCATATCCCTTGAGATGACCCAGCTATTCTGCAGCAGAACCCAAGTCATACGTTGGTAGTAGATGTACTAACCACTAGCCCTCGCTATCCTGTTTTGTCCTTTCCCTAGGAAGAGTCTAAAGTGTCTAATTTCTTTCTGGAGATTGGAAGATTGAAGCGCCTCAGGCTGAAGGTGCCTCCCTTCCTTGAACCCTTAAGGGGAAGCAACAGCAAGGTCAAATCTGCAGGAAGAAAGCTCTGGACAAGCTAACCTTCAGAAATGCATCTCTGAGGGCTGGAAGGAGCGAATGATGGAGTGCTAATGAGAACGGAAGGAAATCGGAAAACAGGGACC…
URS0000D605E9_9925	lncRNA	Capra hircus (Goat) lncRNA (ENSCHIG00000001819.1)	chi-lncRNA-1353	579	GCCCCCGTCTCCATTCCCCTGGCTTTGGTCATTATCGCCCTCCTCCTGAGCTGCTTGCCTGCTGTCCCGGGTCCCACAGAGCCAGCACCTGCCGGAAGTCCCTCCATCTGATCCCACTTAACTCCCACCGGAAGCAGCTAGGGCTGAGGCCCTGGAGGAGGCCTTGATGAGCGCACGGTCTGGCCAGGCCAGGGTCAGGAATGACGAGGTGAAGTACAAGGCTGTGGAGTCACCCCTGCTTTTTGTCCTCAGGAGAACAACCAGGAGGAAGTACTGGAAGGAAGGAAGGGAGATCGCTCGGCCGGGGGACTCAAGCACCAATGTGAAGCTGAAGAGAGTCGTGGAGACGGGGGGCAGTGAGACCGAGTCTGCCCAGGCCACGCCCGTGGCCGGGGTGTG…
URS0000D605EE_9925	lncRNA	Capra hircus (Goat) lncRNA (ENSCHIG00000002333.1)	chi-lncRNA-1355	341	GTTCTCGCGAGAAGGAGCTCCCAAACATGGCTGCCGCCAGTGTCTGTGTTTCTGGAAGGAGCTGCAGGCGACTCCCCCACCACCTCTCCAGGAGCCTCTCCAAGACCCGCAGTTGCTGTTGTGTTCCAGTGTTATGCCCGACCCAATGCAGCCTCAGTGACAACAGCAAGAAGATGAAGCCAGGCCTGGGAGGGCAGAACTGAGAGATGCAAGGAACCTGGCTTCCAGAGCATGCTTCAAAATCCCCGAACTCTCTCTGTATCCTGACTGTTGTTGCTCAACATATATTGAATTGGGGCTTCTTTTACTTACAGCTAAGTTTATACTAACTTATGGCATCC
URS0000D605F0_9925	lncRNA	Capra hircus (Goat) lncRNA (ENSCHIG00000001168.1)	chi-lncRNA-1356	252	GAAAGAATGGGGGTAGGGGTGGGAAGAGAGAGACTTGTGGAATGAGCTGCTTGGCAGAACCAAGTTTCAGCAGGGGGAACCAAATGTTGAAGCCCTGCCCCCCACCATAGCGTATTTGGACATGGCGCCTTTGGCCCCACCTGAGAAGCAGGCTGCTGAAAACACTAAACCTCAGATGCTCCTTCCTGGGGAAAAAGAGCTGCAGGGGAATTGCATCCGGATACACAGTTATCATAACTTCTTGATCTTCCA
URS0000D605F1_9925	lncRNA	Capra hircus (Goat) lncRNA (ENSCHIG00000001299.1)	chi-lncRNA-1357	215	TGTTCTTGTTTTATCTTTCAGCCCAAGAACTTGCCAGTCAAGATGAAAAACTTCTTCTAATGGAATCCAGCTTTAAGGCTACTCAAGAGCAGCTAACTGAGCAAATAGCAGAAAGAGTTCGCCAAGAACAGAACAGTAGAAAACCCCAGGCAGAGCCGAAGACAGTGACAGAAGGGATTATTGCTTCTGAAGAAGAAAAAAATGATTACAAGTGA
URS0000D60607_9925	lncRNA	Capra hircus (Goat) lncRNA (ENSCHIG00000007106.1)	chi-lncRNA-1362	380	CAAGAAATTTATCACATTGTGCTATACATGCTTGCCTGATTGCATGACTATCTCTGAAAAGACCATGAGCACTTTGTGAAAACCTTTAGAACCTGAGTTCCAGATCCAATTTGAAGCATGTTATCCAAACCTGGCACTATGAGTCTCCTAGAAAACTGTTGAGTGGAAATTCCCTAAATCATAGACACAAAAACTTCACACCAATAACAGGAGTCCTGGTGCCTAGAGGACAGTGAAATTATACAACAGCAAGACTAAGGCATCTGCAAATCACGGTCTTGATCCTCTATCTATCAGGACACACACAACTCAGGCTAACAGTTCAAAACTTCAAGTATCTGGCTGCCATTATCTGGACCTTGAGGACCACTATACTAAAG
URS0000D60609_9925	lncRNA	Capra hircus (Goat) lncRNA (ENSCHIG00000002019.1)	chi-lncRNA-1363	462	TTTCAGGACATGTTGAACTGGTAGCAGTGTGAGGCATCATCACAGATGCCTAGGTTTTTCAGAAGAGGACTCTCAAGACCGAAGAGGACAGCTGATTTAGGTCAGGCACAGAGGGAGCTGTGGGAAGCCTTCACCGATGGTCCCCACGGGTCCGCTGCTGCAGCTATTTCCAGGCCCGCATGGACTGGGAGGGAAATGCCTGGCTACCTTCAGAATGAAGCACAGTTGAGCATCTCACTAAGTCACGCTGCCCAGAATGCTCATCACTGGGATGAGATGAAGGTCTGTGACCCTTTGCCAGGGTGGGAGGAGACGCAGGTCCCTGCTGTGACCATTAGACCACTTGGGAATAAGTGTGTGGCTTTGGAGCTAAGAAAGATCGAAATAACTTGGACCCTT…
URS0000D6061A_9925	lncRNA	Capra hircus (Goat) lncRNA (ENSCHIG00000001495.1)	chi-lncRNA-1364	448	ACACGTGGTACCCAAGGTGGCCTTCAGTGTCAACACTTACTCTACCCACACAGGAAGAAAGAAAAAGAAATGAAGAGGAAGAAAAAAGCAGAAGAAAGAAAGAAGAAGAAATAAAGAAGAAAGAGCACACCTATTTCTTAACTGCTTAGGAGGAGTATGTGACTGGCTTAGCTTGGGTCTTTTTCTGGCTCCTCAGACTGTGTCCAGAGGTAACTACTCAGAGGGAAAAGATATCCAATAACACAAAGAAATGGAATGAATGAACAGCCGCAGCAACAAACATTTACTCACCATCTTTCACAGCCGATGCCAACTTTCAGCATGAGAAGGCTCACCGCATGGCTGTCTAATGAGGAACCTCCCGGGGATGGTGGTGACAGCTACTCCCCTTTGCCACTG…
URS0000D6061B_9925	lncRNA	Capra hircus (Goat) lncRNA (ENSCHIG00000005680.1)	chi-lncRNA-1365	203	CTTCAAAGCTGTCTAAGCTGGGTGAAGTGAGTTCTGCACAAGAAAGGACTGGTTTATTACCCGAAGAGGAAACTACATCTTAGAAGCTGTTTTTCACATAAATTCTTCAGCAAATGAAATGATGCCTTAAGCTTTTTAAGAAAGCCCCATGAAATCAACTTAGTCAACAGAAAGGAAATTAAAAGTAGTTGACTAAGTCAAGG
URS0000D60620_9925	lncRNA	Capra hircus (Goat) lncRNA (ENSCHIG00000005192.1)	chi-lncRNA-1366	1376	CACCATTTAAGATACAGTCTTTTCAAATTTAGAAACCTCAATGATTGCTATACTAATAATTGCTCGAGCATGTGATGGGCACTCAGCAATTTTTGAACTGTTTAGTACAAAACTTATTCTGGCAATCCATATCCTTTAGTTTCAAGGAATATCTATAACATTCTTGATCCTTAAACTGGGAGAAAGAAGAGTTTATGTCCACTTATCCATGAATAATATTTTTATTTTTCATTTAGGTTTTCAGTCTTCTGGAAAGTCCATTTCTCCAAAAATACGTTTTACATAGATATTTTCGTTGATTTTACAATTCCTAATAGGCTCTGAACTTCCAGAGGCCAAACTCTTTCTCATACTCCTCTTGTGTCTCCAATTCTTGGGCATATGGATGACACTTAACAA…
URS0000D6062F_9925	lncRNA	Capra hircus (Goat) lncRNA (ENSCHIG00000006132.1)	chi-lncRNA-1371	150	GTACAAGTCCATGCACAGAAGCTGTTGCATATTTCCCATGTACCAGAGGTCAAACCTTGAGAGATGAGCCCCATGGGCACAGAACTTTTCAAATTCTGGATTAGAGGAAGTGTCAATATTTATTTAGCTTTTAAGTACAAAACACTGTGA
URS0000D6063A_9925	lncRNA	Capra hircus (Goat) lncRNA (ENSCHIG00000007824.1)	chi-lncRNA-1373	684	AGCGACTGAACTGAACTGAACTGATGATAAGTTATACTAGGATTTGCTACTGCTTATAGGGTGGGTGCTCATAAAACCCATGCTATTCAAGGGTCAACTGATGTCATGTACTCTCTACACATCTCTCAGCAATGGACAGCTCATATCTACACAACTACTCATCTGTTCAACTAGGATAAAATGCTGACGCTGGAATTTTAACACACCAGAAACAGGCTTCATCGAACTTCTGATAAAATTACTCTGGTTTTCTGTTAAATGCCAAGCTGATTTAAAAGTTGCCACATGATGACTTGCAGCTAAAGAAATCCATGATTTAGAACTTGGATGCTTGCCAGAAGGAATTCCAGGTTGAACCGATCAGGCTCCCATCTGGTCACTAAGAAGATGTTTAAGGCC…
URS0000D6063F_9925	lncRNA	Capra hircus (Goat) lncRNA (ENSCHIG00000005753.1)	chi-lncRNA-1375	488	CCCCTTGTTTAAAATTGGTTACAAACGAAGATTAGAAGAAGATGACATGTACTCCGTGCTTCCGGAAGATCGCTCCCAGCACCTTGGAGAAGAACTACAAGGGTACTGGGATCAAGAAGTTTTGAGAGCTGAGAAAGATGCACGGGAGCCTTCTTTAATGAAAGCAATCTTAAAGTGTCACTGGAAATCCTATTTAGTTTTGGGATTTTTTATACTTCTTGAGGAAGCTACCAGAGTCGTTCAGCCCATATTTTTGGGGAAAATGATTAATTATGTTGAAAACTCCAATCGCACGGATTCTGCCGCTTTGCAGGGAGCCTACGGCTGCGCGGCAGGGCTGAGCGCCTGCGTGCTCGTGTGGGCCGTTCTGCACCACTTGTACTTCTATCGCATTCAGCG…
URS0000D60641_9925	lncRNA	Capra hircus (Goat) lncRNA (ENSCHIG00000005822.1)	chi-lncRNA-1376	974	ATGAGGATACTTCTTTATGAATTGTGCTTAATTTTCTTACCTGGGAGAAATGAAGCTGGCTATAACACTCATCTAGGATGGTTGTTAGCTTATGAACATGATGCTGGCCTTACTGAAGACAAGGTGATGTGCTATGATTATCACAGTATGGTACTGAAGAAGGACACAGAAGGCTGCAACAATAATGAGATGGTAGGCTTTGCCCAGCATAAAGGCCTGGTTCTTAGAGGAGGGACACCATCTGGACAGTGGTGGCTCTTCTAGCCAATCAGCTGATCAGAGATAAATAGAAGATTTACTCCACTAGCTAGTTACTGGTTCTGATGTCCTTGGAAAGCTGAAAGTAAGTCATGCACTAAAGAGGTTGTCTAGAATGTCTTCTGATGCTTTGTGCCTATA…
URS0000D6065C_9925	lncRNA	Capra hircus (Goat) lncRNA (ENSCHIG00000007144.1)	chi-lncRNA-1378	217	GAGGAATCTTAGCCACTGGATCACCAGGGAAGTCCTGAAGGAGATGGGATAGCCAGGCCAGGCCAGGAAAGGAGGAGCTACAAAGTCACCTGGCAAAAGGCACCTATAAAGGGAAAGGTAAAGCACGGTGGGCCCAGATGCAAGTTGTTGCAGCATCGCAGAGTAATCTCTGATTGAGGAGAGAAGACTGAAGAATTGTTTGACTCCAAACCAGGAA
URS0000D60661_9925	lncRNA	Capra hircus (Goat) lncRNA (ENSCHIG00000007463.1)	chi-lncRNA-1379	917	GATATAAGTGCCTTACTGGCTAAAGAACAACAGCATACATTGGCATTGATCCGACAGCTTCTTGGCTAGTAATAATAGGAATCTAATTCTGGAGGACATGAGAATCATTTGAGAACATGTAATATTGAAATAAAATGCCTAGGTAGATCAATATCACAGTTATTAGAAGGAGACTAATTGAAGCATTGTGAACAATTACTACGAAGTATTGTCTCAATGCATATTTTTTCACCTCTATTTTGTCTATTAGGTACTGTGAATTTTCTCCCAGTAGATTATGGCTGAAAGGATTGGGCCCACTGGAAATCCTCAAAAGCTATCAGCTGAAACTAACCAGAAGCCAGAAGACAAGGCAACCCACAGATGCAGCTTATTCATTCAGCCCCAACAGAGCAGAAC…
URS0000D60662_9925	lncRNA	Capra hircus (Goat) lncRNA (ENSCHIG00000007152.1)	chi-lncRNA-1380	352	ACTAAAGCCAGTATTTATGCAGGGTCGAGAACAAAGCAAACATGCTTCATCTCAATATATTTATTCCCTGTGAAATTTCTCCTAGAATTATGTAGGATGAGACAAAGCTAGAGAAACTGTACTCTTCAAGAGGAAAAGAGATGGCCCTGCCAGACAGAACCAAGTGAAATCAACTCTCACCTCAAATATTGGTCCAACTCCAACAAACTTGTCTTGGATCAGAGCCACTGCTGAGGGGAACCACAATGACTTACTCAAGATCAATGGAAAAGCTTCGTCAACAGCACCTAAGATGCTCATAGTCACAGGCTTGAGATAACCCTTGGTTATGTCGCTTAGATTCCTTCTGTCA
URS0000D60666_9925	lncRNA	Capra hircus (Goat) lncRNA (ENSCHIG00000001302.1)	chi-lncRNA-1381	365	CAGCATGCTGTTAAAGTCAGCCTGGATTCAAGGGAAAAGGAACTGATGCTATCTCAACAGAAGGAGTAACAGCTTGTAGCCATCTCACATCTACTGCAGTTACTACTCTCAGTATTGGCTTTATATTTAATTTGATGGATCACGAGCAGAGATGTGGAGAAGGAGGTAATGGAACAATCTGAGCTCCTCATCTTTTTAGGCAATAGAATTTCCTGTATAGAAATTCTATTAGAAAACCAGTTGGAAAGGAAAATGAGACCAACACAGATACAGTTGAATGGCTCAGATTAAAATGATCGGAAGAAGTTGCTTTAATTGTTAATTTCATCACTACTGAAAGGGATCAGATGAAGAGAGAAGTCAGC
URS0000D60675_9925	lncRNA	Capra hircus (Goat) lncRNA (ENSCHIG00000006960.1)	chi-lncRNA-1382	444	GTCTTCTACTGTCCACTGCCAAACCATGCATCCTTGGGCTAAGTACTCCCCTCTCTGTTCCAGCTTCCACTTTTGTTGACTTACCAGCCAAAGAGGGGATGTATGAGTGTCTGTGGACACCTGGTGGCAGTTTAGAGGAATTAAAACCAGGTCATCAGAGAGTGGAGCTCTGTGTACATTGCGCAGGATTAGGATCTGTCCTTTTTCTTCCCGTGTTTACCTCAGAGGACATGATTTCACATGGATATAAACTGAATCATATGTTAAAGGTCGTCCTTGAGGACCTTACTCTCCACACCATCTGTTGTAAATGTATAGCACAAGTCTCACTGAAGCTGGGTGAAGTCACATAGGCTTACAACTTATACAATATGATCGTCAGGGATTGGGAAGGAGTGG…
URS0000D60690_9925	lncRNA	Capra hircus (Goat) lncRNA (ENSCHIG00000006388.1)	chi-lncRNA-1389	647	CGGGCACCTTTTACCTTATGCATCCGGTAGCTAGGGGTCATATTCTACTCATCATGTGGAACTGGCCCCAGCTGTCCAAACCTTTGTGACCTCACATTAGACAACTGAAATCTAATCCACTTGAAAGTACCCTGAAGACCACCCAGGTGTTTCATATGGCTGCTGTCTTCCTACTAAATAGGTCCATTACACAAGCTGGAGCACATTTTACCAGCAGACTAATTCACCCAGTGGCATAGCAAGGCAATGATCCACGGACCATTATTGACTTTTCTGTGTAACTCCTGGCATTGTGTAACATGCATCAAAATTCAAAGGCTGCAGGTACTAAAGTACAAGCTGAAAAAAGCTTACATGAATAAGATAAGGACACTACACTGGATGAGCTCCCAGCCCACA…
URS0000D60697_9925	lncRNA	Capra hircus (Goat) lncRNA (ENSCHIG00000002814.1)	chi-lncRNA-1391	333	TAAGGATGGAACCACGAAAGCAGCGGCAGTGAAGGACTCGTACCGTTCAGAGCGTCAGTGCAGAATAAATCTAATGAGCTGAATGTCTCAGGAGGCATCCAAGGGTTCCAAAATTGGAACATAATACATGAGAATCCGAGGGGAGAGGTGCTCGTTGGTGGAGAACCTCTTTATTCTATGGTGCACTGACATCACCTGGATTTCCAGTCACGTGATTAACATCAGCCTCAGGATAAACTGGGAGAGCAAGTGATCCCTGTTCAGTTAAGAGCATGGGCTCTACGTTCAAACCTCAGCTGCACAGCTTGGGACCAAGTGACTTGGGTGAGTTAC
URS0000D60699_9925	lncRNA	Capra hircus (Goat) lncRNA (ENSCHIG00000000963.1)	chi-lncRNA-1392	999	GCCAGAGGGATGGAGAGAGAGAGGAGAGCAAAGCCCGGGTCAGCTATCTGCCCCTGCAGATCTGAGTCTCAGCTGGAGCCCTGGACAAGAGGGAGCTCAATCACTCGGCATCATCATGAGTGTCTAGATTGGAGATTGACCATCTGGGACAGGATGCTGGGAGCTGAAAGACACAGAACACTCATGAGCAAGGAAGAAAAAAGCCCAGAGAGCTAAAGCAACAGCTAACACCAGGGATGGAGAACCTCTCTGGGTGGTCCAGGCCTTCCCCTCAAGATCCCGATCTGACTGCAGCAGTTCCGAGCTCACAGCTTCCTGTGCTAGTGTCAAAAGACAGAAGAGACAAGCACGGTCTTGTGTCTCACTTTGAGAGGGAGGAACAACTTCCTGGGAGTCCAA…
URS0000D6069A_9925	lncRNA	Capra hircus (Goat) lncRNA (ENSCHIG00000006137.1)	chi-lncRNA-1393	940	AGACAGACACCGCCTTGAGATTAGTGGTCCCTTGCTAATAAAGGAACATTTGTTTTTTTTTTTTTTTTTTTGTGATAAGAGCTCTGGACAGACTCTTCTGTAAGCTGGAATTTCATGCCCTTTTGCTGTATGATAACATTTATGCACATGTGCTGTACTAAACAAGTTTGGTCATACAGTCTGAAATTTTGCCCAGGGGGGCTATATAAAAATAAACCGTGAGCTTGCTTGCTTGCATAGTTATTATTTTCCATCTGGCCAGTGTGTGTCTGTCTCTTGTATGTGTGTCTTGTTGTTTTATGTCATTTCACTCTTAATCTCCAGAATCTCCTACATCTGGCGCCCAACTTGGGGCTCGAGTGAAACCGAAAGGGCTTTAACTATGCTATCTACTGATAA…
URS0000D606A9_9925	lncRNA	Capra hircus (Goat) lncRNA (ENSCHIG00000001373.1)	chi-lncRNA-1394	345	GCAGGGGTTTTATTTATTTATTTATTTATTTATTTATGTTGCTTTTAGATTTCTGTGCTTTCAAAGAGAAAATAGCAGTGGTCATGCTTGGAGAAGGGAAGTTACTTTGATGCCACAGATCAATAAGAGGCATTGTTCGGCTAAGTATGACAGATAAACGTGGAGAAAAAAAAATGCCGTTTCCCAATCTTAAAAGAAATCACCATCACGAGGCATCCTCAGAACAAAGCAAGACTGAGAAACGAATGCCCGTTTCCATCTTCACATATAATTTGCTGGGGGATTTTTGCAGAAGCTGAGGCCTGTTGCTGGTGATTTGTTATGTAAGTGAATACTGAAACATCT
URS0000D606BC_9925	lncRNA	Capra hircus (Goat) lncRNA (ENSCHIG00000002253.1)	chi-lncRNA-1395	416	ATGACAACTGGGGACTGGATGGTTATGTACCATCTGGACTTGAAAGGGAAGGGTTTACTTTTCAAGGTGACATACACAGAAAAGACTGGGAAATATAAGCTGGAAAGGCAAGGTATGCTGCACTTACTTGATTTTTCAAAGCAAGTATCAGGTTGGTCTGCATATGACTGAGCTGAGTGTGATAGATAGGATGTGATTTGAAAGAAACAGAAACAAAAATAATGGGAAAGACTCATGTATTTTACAACTGGTTGAAAAAATATCCCCTTCACTGGCAGCAAAATAGAAAATATCAGTTGGCATAAATGCAATAAATATGCGAGACACAGAATATCCTTAATTTACCAAGAGATATTTTGAAAAACAGGAAAAAAAGCAAGGTGGAAATGCAAAAGAATA…
URS0000D606BD_9925	lncRNA	Capra hircus (Goat) lncRNA (ENSCHIG00000002247.1)	chi-lncRNA-1396	236	GCAGAAACCAGCTCCCAGACTGAAGTGCTAAGGAGGCTCTCATGGAAGGGAAGGCATGAGGTTAGCTGGAAGACACGGTGACCAGAAGGTACTGGGAGACGCTGTCTTGTCCTCACCCCACCACCGACACAGAGATTGTTTTTCAGGACTGTATTTCAGAAGATGGAGGTGTAACTCACAAATGGTTTCTCACGAGCACATAATCACATCAACGACAGAACAGTTTGCTTCCAGGG
URS0000D606CD_9925	lncRNA	Capra hircus (Goat) lncRNA (ENSCHIG00000001587.1)	chi-lncRNA-1399	228	CGGGTGTGAAATCCGCCCAGACTCTGCTCTGTGACTGATGGAAACCCACAGGCTTCCTGTAATACACTGGGATCAGGATGGTTCTCAGTTGAAGTCTTCTCTTTGGAGGCCAAGGATACCAAATTCGCTCACAACTCATAGAAGTAACCTTTCAGAATTGTATCTATGTGTGACAGGGATCGTATATTTTTATTTAAATTAATAAACAAAGTTTATGCCTTAAGAATG
URS0000D606CF_9925	lncRNA	Capra hircus (Goat) lncRNA (ENSCHIG00000001166.1)	chi-lncRNA-1400	163	TGGCATTTTGGGGGTGGCCAATTGTGACCAGCTGCTGAAGCATCGTATGCCTCTCAAACAGCCTTGTGTTCCCAGCACTGAGAGTGCCCTTCTTCTGTTTTACGCTGAAGAGGACTGAGTCATTCCAGTGCACATGGAGGAGGAGGAATTTGAGGAAGCAGAG
URS0000D606D3_9925	lncRNA	Capra hircus (Goat) lncRNA (ENSCHIG00000000764.1)	chi-lncRNA-1401	485	GGTGGGGACCCGCTTAAGCATTGTTGTTCCTTACAGGCTGGGAGTTGCCAGCCAGAAACTGAGTTTCTGGTGTGCCTTTGAATGCCAGGAGGCAGGGTGCTCTGAAAAAGCAGCAGCCGGCAAGGAAACCGCTGGAGGTGGGGAGCTCCGGGCTGGTGTGGTTCTCGGCGTCTGACAATGTAACTGATGGCCCCCTGTCACTTCCTGTCGTACAGCCCAAGTAGTGGGGAGGAGTTCCTTGAGGGAAAGCATGCTCTGCTCTGCTCAGAGAATCCCGTCCGAAGGGCGCCGCCGCAGTTAGGGGCGGGGGACTCTGTGTGGATGAGGTCGGAGCGCCCCATGGTGTGGTGCTGCTTCTTTGTTCGCACTCAGACCCCACCCACCCCTGCCATAAACCCC…
URS0000D606DC_9925	lncRNA	Capra hircus (Goat) lncRNA (ENSCHIG00000004263.1)	chi-lncRNA-1402	619	AGGGCAGTTTTCAAACTAGGCAGTGGTTAGACATGGATTTCGTATACCCCTGTAAAATATGACATGTTCTCCTCTATACGTTTTCTAATATACAAGTGGATTCCATAAGATAATTTCTTCCTTTTTTTTTCCCCTACACAGGTATAGGAAAGCAATCTATCCTCATATGAGTAACACTTTGAATGTCTGTGGAAATAAATGAGAACTGATTCCATATGGACTCAGTACAAATGAAGAATCAAAGCTACTCCATTTTGTAAGGTTCCGGGAAAAGAGCCTTTGGAAATCCCCTGACCTCACCCCACCACCTGCAAACCAATCAGAACCCTTGGCCAGCCAGGGAAATTCGAGTCAAGCCCAGGAAAGGAGAACCAATCAGAACTCAACACCTAACCCTTC…
URS0000D606F0_9925	lncRNA	Capra hircus (Goat) lncRNA (ENSCHIG00000002586.1)	chi-lncRNA-1406	372	TGTGTGTGTTACCTTAACTTAGATTTTTGAAACCCTTAATTAACTTGAATTCAGTAAAGTGAAATTGTAAGGAACCATCATTTGCTTTCTTAGGATTTCTCTACAAGAAGAAATACAAATCATAGAAATTGGCAGGCTGCATGGTGATCCAGTTGAGAAAAAAATTGCTAATTCACTCAACAAGGGATATCCCAAATGTGTGGAAAAAGAGCCAAACATCCCATTCTAGATTTGGTGTGGATGACAAGTTTTTACAGGAAGAATATGCTTTACAGATTGAAGAATAGGATATCAAAGTGAGTAGATATTTTAAAAAACATTTAAAATATACTATATAGAAAGCTGATGAAAATATTGTATTAAAAATAGGAG
URS0000D606F3_9925	lncRNA	Capra hircus (Goat) lncRNA (ENSCHIG00000004947.1)	chi-lncRNA-1407	340	ACTGTCTCCCCACATCCAACTATTAACCTGATCTCACTTCTTGTCTTAATACCCTAACATTCCTAGGTTAGACTTGTCTGGACTTGGGGCAGGCTTTTGTTTTCCTGATCGGTTCCCGTGAAAAGTTATGAGAATTAAAAATAAACTCCAGATAACCAAGAATTGGAGGAGCATACCTGGAACCAAAGGGAGGAGTTACCGCCCACCCTACAGGGGAGGAGCTGCCTCCATTCAAGCTGAGAGCTGACAGTCTGGACTCTGCAGCTGGACCAGGAGAAAGAGTGCTATAAATTTCACAAAAAAGGGAGAATTTCTGCTGACTTTTTCATAAAGGAGGAAG
URS0000D60713_9925	lncRNA	Capra hircus (Goat) lncRNA (ENSCHIG00000007889.1)	chi-lncRNA-1412	291	TTCTCTTAGCTCAACACCTTGGCCAGATGTTGCCAAGGAAAATCATGCTTAAGTGGAATAGCTGGAATCCTGCATGCTCTGATTCTTCATAGTACTTGGTGTCTGTGGATTGTCTACAATTGTCCTCTGCAGGAAGCTGGAATGTGGAGACTGCTGACAGATTCAACAAAGTGGAGTTGGTGGCAACTTAGTGTCGCTTGGTCCTGTGGAACGTCTGAAAATCTCGTAGGATCTGTTTGGAGCTGGGGAACGGTTCCCTTTGGGACCAGAGCAAAACAATGTGAGTTGTAA
URS0000D6072D_9925	lncRNA	Capra hircus (Goat) lncRNA (ENSCHIG00000002595.1)	chi-lncRNA-1413	514	GGAGCCTGGAACTGGGAGGCCACCATGGTGGGACGGGGCCGGCTTCTCCAGGACACTCTGGTTTGTCCTAAGGCCTCTTGCTGCTAAACTCCTGGGCACTTCCCATCACTACCATTTTTTGCCACCTAAAGCCATTTTCTGGATCATGAGCAGTCTTCACACATGCCTCCCAAACCTTCAGCTGTGTCTCACTCATTTGTCTGATGCCCCCTCCCTCCAAAGAAACGGGCACAAGCAGAGATGGTGGCTGTGGACACAAGGCTCACTGGGTCCTTCAGACAAATCTGTGAGAGTCTTGCTGAGGACAGGCCATGGCCAGGCCTGGGTTCTGTCGTGGGGGCCGTAGGGCGAGTGTGAGAGTCACTCACCTGAACACTGGGGACACCCCCACACCCAGAT…
URS0000D60768_9925	lncRNA	Capra hircus (Goat) lncRNA (ENSCHIG00000000619.1)	chi-lncRNA-1420	358	GTCCTTGCAGATTTGCCATGTCTGACTGGTGGGAAGTCCATGTTTTTCTGGGGACGACTTGAATTTTGGAAGCCTCTGGCAGACAGATGGGGAATGGTTCCTCATCCGTATCCACGGACAGTTCAAGTATCTGTGACAAGTTCCCATTCACTATTTCCGTTGCGTTTCATGAACACCTGAAGCACTAAACACAGAGTTCATAGTCCATTGGAAAGGTGGCCGAGCATGATCAGCATGAACAGGCCTAAGAGGGAGTCCAGGCCCTATGAATTCCTTCTTCACCACCAGTGTAAGTTTGAGAAAATAATAAATATTTGGTAGCAACTGAAATATTAATGTGTATATAAGTTATCCCAGT
URS0000D6076D_9925	lncRNA	Capra hircus (Goat) lncRNA (ENSCHIG00000002048.1)	chi-lncRNA-1421	644	GAGTCCCCCAGTTGTAAACCTGGGGCCCCGGATACATGACCCCAGCCGTAAACCTTAAGCCCCGGATGTGACTATACCTAGTCACCCTGGGCCGTAAACCCAGCCATAAACCCTGGGCCCCGGATGTAAGTCCCCCAGCCATAAACCTAGGGCCCCAGTTTAATAAGCCCGCCGGTCGTAAACCTGGGGCCCCGGATGTATGACCCCAGCCATAAAGCTGGGGTCCTGGGTGTATAACCCCAGCCATAAAGGTGGGGCCCGCGGTGTAAATCCTTCCGACATAAAGTGGGGGTCCAGCAGTAAAGACCACTGCGGTCCGGTCTCCAGTCGCTTATGCCTGAAGACAGCAACCCGAATCGGAGCTGTAACCCGGCGGCCTATGCTGAGCTCTGGAGTAGA…
URS0000D607E3_9925	lncRNA	Capra hircus (Goat) lncRNA (ENSCHIG00000001613.1)	chi-lncRNA-1435	1427	TTGGCAAGTCTTTATGCATAGCTCCGCCCATTCAGGCATTTAGAGGGCTCCCTTGCCTGGGGTCCTCTGTTGTTTGGCGCATCAGGCACATAGAGGGGCCCCCCTGCCTGGGGTCCTACTCTGTAGATCGGCACATTAGGCACTTGGAGAGGCACCCTGGGTGGGGTCCTGCTCTGTGGTTCAGTGCATCAGGTGTTTGATGGGCCAGCCTCTCTATTGATCAGCTGCTGATGCTGGCATGTGGAGAGAGAGATGCTATGGTGATGGCTTCATCCCCTATGTGTGACTCAGCAGTATGGCCTTGCTTCCATGGCTGCCTGGCTTTCTTCCACAGGCATTTCCCACCACCGTCTCCATGCTCACATCTCCTCGCTGTGTCTTGCACAGTCAACAGCAGCC…
URS0000D607EB_9925	lncRNA	Capra hircus (Goat) lncRNA (ENSCHIG00000005741.1)	chi-lncRNA-1436	479	GCCTGGGCTGCAGGCCCGTGAGCGGAGCCGGGCACCGTGGGCTCTGGAGTCTGGCGGAGCGTTCACCTGCGGCGGGTCCCATTGCGTGGCCTCCAGTGGTGTCGCCAGCCTCGGTCCTGTCTTTGTGGCGCGGAAAGGAGAGAGGCCCCTCCACTGGAGCTTTCTCAGACTCATCACCCCGGCCTGAACCGGCACCTCGTGAGAATAGACCCAGCGAGGTTAAAATGGCCGCCCTTTACGCGGGAGGCTGGAAGACCCTGGTGGACAGATCTGGAGTCGATTTATTATGTGTCAAGGATTTCAGCTTACTTCTCCATCTTCTTAAAAGATGCTGTAATTGACTCAAATATGGTGATGAAAGTAGTAAGTAAAGCACTTTCCTGACTTCTGTGAGTCATT…
URS0000D607F0_9925	lncRNA	Capra hircus (Goat) lncRNA (ENSCHIG00000000913.1)	chi-lncRNA-1437	243	CGCCGCGCTGCTCTTGAAGTCAGTCCGGAGACGGCGTTGCTTTTCGGATGTTGGAGCTCCTCCAGGCTCCACCGGTGCCCGTTCCCACCCCACCTCCTTGGGACGCCTGCACTTCCTCACCCCGCTGCCAGCTTTTCAGATGAATTCAGGAACCCTCCTGCAGCCTCTCCTAACAGTCGTGAGCAACAGTACGAGTGAGCCTTCACGTAGTGACATCTTGGGGATGAATAGTTTCTAATCACG
URS0000D6080F_9925	lncRNA	Capra hircus (Goat) lncRNA (ENSCHIG00000007219.1)	chi-lncRNA-1439	521	CCACCTCAGGCAGGCTGAGCAAATTTGAGCTGAGATGATCATTAGTGTCTGGCTTTCCCAGAGCAGAATGTGATCTCTGATTTAGCCCAGGTGAAGCAGGAAGCAGAAAATAGGGCCGTGGGAAGAACACCTCCGGTTCTGCACCAGGGAAAGCTGCTCTGGGGTGTCTGCCAACACCCAGGTCTTCCCTCTGACCCTCATTGGCCGGTCGAGGGGTCTCTCCGCTCCGCTGTGATCCTCAGAGGCTGAGACTGTCCTGTGCAGCTATTGGTTGCTTTGTGCTGAGCGGAGGACTCTGTGGTTGTTGGAAAGCAGTATTAAAAGCCAAGGAGTGTCTCCGGTTGCAAGACTCCCCAGGCATTAGCCCTCACTCCACTTCACGTCAGCCCAGGGAGTCCC…
URS0000D60831_9925	lncRNA	Capra hircus (Goat) lncRNA (ENSCHIG00000004343.1)	chi-lncRNA-1447	314	TGGCAAATAGCAAGTGGTGGATAGGTGTCAGATATTTTCATTCGATATTCATTTTCATACATACAGGTGTTTTATTCATCCAACAGAAAAAAACTATGTTAGATATCACCAGAATGTGCATCCCAGGATCTTCAAAAAGCCAGACAAGAGGAAGGAATTAGGAATAGCTATTTGAACTGACTGACACTTAATCTGCCATGTGGCCCCTGCCGCCTTCTTTCATCTAAGGGGAGAAGGACCTGGAAGTGAGCTGACACCTTCCAATGCAACCCAGATCTGGAAGCTGGCAGAGGAGAGGCCGAGACCCAGGTGGT
URS0000D6083F_9925	lncRNA	Capra hircus (Goat) lncRNA (ENSCHIG00000002800.1)	chi-lncRNA-1451	144	ATGACTCCTGGTGGCAGAGCTCCTGGTTGGCTGTCAAGCATCACCCCATGGGAATCAGAGAGATTTATGAGCTTAAAGAGCCCCGTTCATCATGAACTAGACTCAGAGCAAAACAAAGATACAGCATACAGATTGAAGACATGA
URS0000D60842_9925	lncRNA	Capra hircus (Goat) lncRNA (ENSCHIG00000005721.1)	chi-lncRNA-1453	800	CACACACTTTGTTCAGCCAAGATGGATGCCAGCGAGAAGGATTCTGGGAGGTGGTGGGACAGGTGGTGTCTCCTTTTGAGCTTGCCTGAATTCTTCCGTTTGGTGGTGGCTTATTAGTTCTGTGTTCCTTACCAGGACCTCGTGTCATAAAACAACTGATGTAAATGGTTACTATGGTGCCTGGCTAGGGTGGGCTGTTTCATTCAGTGTGCTGCCCCTAATAGTACCACAAATTTTGGCAGCTTAAAATAACCACATAATATAAAGAAAGGCATTATTAGCTCTCAATAATATGTGGGAACACATTGATATAAAATATTCTGCTAACTGAGCTCACATCTACAAACCTAAGGGGCTGTACCGCTGTTGGGACTGGAGTTCTCGGTCGTGCCCGGAATC…
URS0000D60856_9925	lncRNA	Capra hircus (Goat) lncRNA (ENSCHIG00000001337.1)	chi-lncRNA-1456	670	CTGAAGGAAGGCTTTATGGTCAAGGGCACCCACGAGGTATTAAATGCCTCTGCAACTTGAGGGACCATCCATCTGTTACCAAATCACTATTTCCTCTGAGGCGCACGTGTATGCAACACAATACAGATGCTTTACTTGGGGGGAAGGAGAAAGTGACTACAACAACAGGAAAGCGGGTTACTGCTACACCATGAATCAAGCCACCAAAAACGGGGGAAAAAGGTGCTTTCTGTACTTGCAAGTGTAACCACATCATGGTTGGAGCCATTCAGAACAGGGACGATTCAGGTCATGGTCACGGTCTTGTATTCTGCTGGAGTGTACAGGCAGTAGTGACTATCGTGTGGGCATCCATGCCTCTCCTGAAGCAAAGGAGCACCTGGCTCCCCCTTCATGCAG…
URS0000D60859_9925	lncRNA	Capra hircus (Goat) sRNA (ENSCHIG00000003535.1)	chi-lncRNA-1457	145	TCCTTGGAGTTGGAGGTTTCTGTAGGCACTTTATTTCTCCACTTTCAAAAACTTGGGCTTGGCCCAACTCTGAGGCTGCCCAATCCTGTTTCTATTGCCAATTTAAATCTATGGCTTGAACCTCTATGTTGAAAACCTAATCCAT
URS0000D60866_9925	lncRNA	Capra hircus (Goat) lncRNA (ENSCHIG00000001409.1)	chi-lncRNA-1463	285	ATAAGTACTATAAAACATAGAGCATAGCACAATATCTACAAAAATCTGAATGTGAGGTCAACATACACAATAATCCCATATGTATATCTCAGGACATACAAGAACTTTGCTTCCTGAAGAATTAAGAGAATATGAACAAGACAATCAACAGTTCTCTTCAAGGAGAATCGCCGCACTAGAGAGTGAACGTGTGAAAACAACTGCAGTTTTGCAACAGAGACTTCACGAAAAAATGAAAATCCTCATGAGGCTGCTTCTAGCATCTGGGGATCATCTAAGTATGAT
URS0000D6088C_9925	lncRNA	Capra hircus (Goat) lncRNA (ENSCHIG00000002644.1)	chi-lncRNA-1468	374	AACAGAGCCCTGTGTAAAAATCCCGGATCAGTTAATTCACTAGAAGCTTCTCCAGTGAGATGCATGAAATTCAAATGACTTATAATACTGACTCAAAGGGGGTGTGGAGTGGGGACCCTCTGAAGACAACGTGCTCCTCTCGAGAATTTCTGCCAGTACAAGAACAGGCGAGGGGACTGGCCTTCACACACCTTAGCAGGGCAGGAGAGCCCGCATGACTTCCACGCGCTCTTGGCTGCCTCCAGTAGAGCACTGACTCCGAGCTATCTATTTGCCTGTCAGGTTCATCGCTAGATTGTGAGCCCCTGCTAACCTGGGGCCATGTCTTATTCAACTTTTATATCCTCCGTGTCAAGAATGTTGTTCAAGCTGAC
URS0000D608B9_9925	lncRNA	Capra hircus (Goat) lncRNA (ENSCHIG00000007628.1)	chi-lncRNA-1471	424	GTCCCAACAGAGACCCACGGGAGGAAGGAGGGCCTCTCAGCAGAGACCAGAGATAAAACCCAGGCTAAGCCAACCCTCCTGCTCCCAGACCCCTCATTTTAGCATCGCATGCCTCCCAGAGAACGGATGCAGCCTTGAGGTGGAGGACCCTGACTGGAGCAAGGGAGCAGGTTCACGGCGGGTCTTGGACAGGACAAGCATTACTATTCACCAGCAGCCCCGGGAACTCTCCCTGAGGCCTCCACTCCAGTCACTTCATAACCTGGCAAGAATAGTGTCACTTTCTGGGGTTTTCAGCACTGATGACACTCGTTTCTTCATGAAAAAGCCTGGGTCACCTGAGGACGCTTCTTGCATGGATCCAGCTGGCCTGCACCTTCCTGTCACCAATTCCCTGTG…
URS0000D608BB_9925	lncRNA	Capra hircus (Goat) lncRNA (ENSCHIG00000007251.1)	chi-lncRNA-1472	333	TATTTCCCTTCTTCCTTCCCAAAAGGTCTCAGCTTTTCGTGGATCCGGGGCTTGGCTTGTACGTCCGCCCCCAGGATTGGAAGGTCAGGGCTCTACAGCCTCAAGTCTATGGAGGGTGTGTACTTATCCTGTGGGCAGAGCTGTGTGTGCAGCCCCGATTGGCTTCAGGGCTGAGATTTTACAAGACAGCTGGTTAGTCCCAGAGCTGCTGCGACCATTTGCGGCCACCCGAGGACAAAGTCTGTGCTGAAGGCTGCAGGATGGAGAGACAAGAAGCACCAAAATGCTCTGATAGGTGGGGTCCCTGGACCACTAACCTGCAGCCTGCCCTAC
URS0000D608BD_9925	lncRNA	Capra hircus (Goat) lncRNA (ENSCHIG00000001023.1)	chi-lncRNA-1473	1196	ACAGGAAGCTCATGGAAGGAATTAGGCCTAGAGAATGGCAGAGGTGGTGCTTCTGGGAGTGGTGACATGGAACATTCTAGAAGAGAGGAGACTGGTCAGTTCCTCAAGCCCTGGAACGGGAGTCTGCCAGTGAGGGGACTTGTGTCTGGTCTCTGCCAACATGGCGAGGAAGTGGCGGGACAGAAGGGAATGGACCCATGCAGGGCAAGAATTCCATATTGGGTTTCTTTCTTTCCACTGCTTCTCATAGGAAGGGTTTTTCAAAGCACATGCACCAAGAACAAGAGGACTGGGTGAAAGAAAACAACTCTTGTGGCAACTTGAATCTGATAAGAGGACTCACATTATTCCTGCACCTCGAAGGCTGGTGGAGGGAAATATGGGCTAATGAAGGAAGAT…
URS0000D608CA_9925	lncRNA	Capra hircus (Goat) lncRNA (ENSCHIG00000004846.1)	chi-lncRNA-1478	679	ATGTCACGACGTACTTCACCCATGTCACCAAGAGCTGCCCTGAGAGGACCATGGGGATTTAGGGCTTGTGCAGTTGAAAGCTGAGTCATCCATCTTGGCAACAGGACCTGATTAACCCTGGGCTAATTTTAGATTTCCTCACAATTGCTCATCTTAATATAGAACAGCCCCTAAGGATCGTGTTGGCCAATGTTTTGTTTTTGTTTGATGTGACCAGAAAAAAAGGAGGACAGCAAAGGAGATGAGAACAGCTACGTGTTTCAAGGTGCGGAAGCAGGCACGATGGGGAAGGGAGTGAGACCGAGATGGGTACCAGTCCCTCAGTGACTGACTCAAACCGGCACATCATGCAGCCAACACAGTGCCAAGCCTGCAGAGAATGGTTCTTGCTCATCATAC…
URS0000D608DF_9925	lncRNA	Capra hircus (Goat) lncRNA (ENSCHIG00000002800.1)	chi-lncRNA-1481	488	TGCAGGGCTGTGGGGTCCAGTCCACACCAGCTCCAGACATACTCTATTCTTGTTGAAACAGCTAATATGAGGGAGCAGTTTTGTACCATTGTCCTTGGTTTGAAAATGTGCTTTCTGATGTTCTTGATGTTTGACCTTGTATGAACCCATAAATTTCCCATGATTGCTGAAGTTCAATTCCAATCCTCAGAAACTATTTAACAGAGACTCCATTAGACTGTCTGAAGCCTTCACGTTCAAATCACATCTCTCTGGACATGCTGGAAGGTGGAATGATTATGAGTTGAAGAAGATGAGAAGAGCTGGTGGCCTTAAAAACCCCACCTGTCCTGTCATTGGTGATGCATGGTCTTCCAGCAAACTCACTAAGTAGTTCTCTGCTTGCCCCAAAGAAAATGG…
URS0000D608F8_9925	lncRNA	Capra hircus (Goat) lncRNA (ENSCHIG00000007524.1)	chi-lncRNA-1485	408	CCTTCTAGGTGAGCCCATATTGAATATCAGCTGTGAAAGATACAGAATTTCACCTTAATTCTCTAGAAGAAGAATGACAGGAAATAAATTAAGGTCCTAAACTGCTCGTCTGTTCCTTTAACAAGTGTGACTATGGATTGGAGAGTCTTCTGAATTCGAGAATTTCAGTTCACCTCAGCATGAAGCAAAGAGTTCACAAAGTACCTAGCACCCATGAGTATTTCCACAGGTAGAAGTTGAGTCTGAAGTTAAATCTCACAGAAGCCAACAGAGGTGAGTTTAAGAAGGAAATGCTATTGAGTATTGCCAGATGTGATGGGATAATCCAGAGACACAAGAATTGATGTGATGGGTTATATTATATAAAACACTAACCTCAAATGTAGGGGAATTAATAGA…
URS0000D608FE_9925	lncRNA	Capra hircus (Goat) lncRNA (ENSCHIG00000006851.1)	chi-lncRNA-1486	329	GGTAAGTAGAAAGTGACTGCCTTATAATCATTTGGGACTTTCCTAGTTTTGTTTATAGGATATATTCTGTGTGTAAGTTAATCTATTTTCTGCATAACTAAATAATTGAAAAATTCCCTTTTCTTTTACAGGGTGACTGAAAGATCAACTCTAAATACCACTTTTCAGGAACCTTATTAAAACAAGAATGTTTAAAAGTTTGGGGTCCAATTTTCATGTTATGCAATAGGATGGCTAGTGGTTTCCAACCAAGTGACAGCTACTTTGGGCAGCAGGAAGAAATCTGGACTTCCCACTCCTATCTCAAACCAAAGTGAAAGTGAAAGCGT
URS0000D60924_9925	lncRNA	Capra hircus (Goat) lncRNA (ENSCHIG00000002224.1)	chi-lncRNA-1492	261	AGATGGGACAAGGTAATTTGAGAACACACATGAGAACCTGGCACCTGGCAGGACTAATAAAGAAGAGTTGCTTCCCTCCCTCACTTAATGCTCTGAGTAATACAACGGAGAACAGTGGCAGTTCATTCCAGCCCAGGAGAGAAACATTTTCTTCCAATCCTGCTGGAATGGGGATTGTGCTGCCATAAAACATGACAAAATCAGAAAAGAAGAAAACAATGAACAAGCAAACAAACTCCGCTCGGGATCTGAAAGGAGGCA
URS0000D60929_9925	lncRNA	Capra hircus (Goat) lncRNA (ENSCHIG00000005244.1)	chi-lncRNA-1493	330	AGAGAAGAAGACCTGGATTTTCTGCTTTCTAGTTTTGTGTCCTTGTGCCCGTTAATGAGAATGAGTAAATAGGCTACCTCAGATATTTACTACTGGAGATGAAAAAGGGAGGATTTCTCCTGAGAATTAAGTCTAGCACCTGTGGTGCCTCAGTATTTCAACAGGATGCGTGGGAGTGATCAGGGCTCAGGCAGTGGGAGTGGGAGGTCAGCTCCAGATGCTTTTTCTGGAGGTTTGATTGCAGGTGAATACCTGCACTGTTATCAGCGGAAGTAAAACAGTCAGCGGACCACATGGAGATGTACTTACCTAGATAAGACAAAGGAAGGC
URS0000D6092A_9925	lncRNA	Capra hircus (Goat) lncRNA (ENSCHIG00000004181.1)	chi-lncRNA-1494	322	CTTTTATAGCTGACCCTCTTTAATGAAAATTGGCTTCCCCTGGAGATCTCATATGTCCATTTATCTCTTCAACTTCTAGGCCTACCGTGTGCTATGGACAAGTCTTGGTTGCTGTTTGAATAAGCCTGTCACTTAGGCCAGATTCCACCTTCCCACTTTCACCTAAGCCTTGGTCCCAACCAACCCAAATATTGCTTCTGAAGCATTCCTGGAAAGAAAACCCATGAGATTTGTACACTCTGTCTTTCTGGAACAAAGTTCAGAGGTACTTTTCTACTTCTTCAAACAAATCCTTTAGTAGGAAGCCCCCAGTGCCTCTGAG
URS0000D6092F_9925	lncRNA	Capra hircus (Goat) lncRNA (ENSCHIG00000005428.1)	chi-lncRNA-1496	1086	ACTTTTCTGAGGTAATAATGGCTATTAGAAAAGGAATTTATGGATAGAGTTATATTTTTAATGTTTTGAAGTTATTTAATTTGCCTCATTTTAATTTACTCTTTTTCTAAGGCGGGATGATTAATGTCAATGATCTGAACAAAGTTCTTGGAAACATGGGAATTAAGCTCACAGAAAAAGAACTTGAAGCTCTGATAGCTAATCTTCCAGTTGATGCTAATGGAAAGATTGTTCTCAATAAGCTAATGGATGGAGTAAAAACTGTTATAGGGGAGGACATTGATATCTCTGACACAGAAGGTGTTCTGGAAAACATGAGGATACAATATTCAGATAAGGAACGCTTGGAGCTATTGAAAAAGTTATCAGCTGATGGAGGGAAAATTGATGTCAGTAAAC…
URS0000D6093A_9925	lncRNA	Capra hircus (Goat) lncRNA (ENSCHIG00000003931.1)	chi-lncRNA-1497	191	AAAAAATTTAACATGACAATTCTGTACATGTTTGTCTTTCCAGCTCTATTCAACTCTGGAAATACAGTCCATTTGGAACTTGATAGCACTTTCGAGTTTTATAGGATGTCAGCTTTCTTAAAGGTACCCAGACACCCTCTGACCAACCTATCGGAGACAGTTTCCAGAGCCTGGCTGATGGAAGAGACGGG
URS0000D60940_9925	lncRNA	Capra hircus (Goat) lncRNA (ENSCHIG00000001395.1)	chi-lncRNA-1500	247	AGGCCCTTGGCATGTCACTCTTTTCCCTTCTCCATGTCCTTGAGAACAAACACAGTAGGCTCAACGCCATGATATGTGCGATGGAATGAATCTGTAATCAGCCTGCTCAGCCTCTTTGTGGAAACCTACAGGTGTCAAAAGTTGATATCAACATGGACTAGAGTGTGGTCTGGTCTGAGAGTCCATGAAAGCTGTTGTCCATTTGAAAACTTTGCAATCCTGCCCTCACTCAAGCCCCTCCTGAATC
URS0000D60945_9925	lncRNA	Capra hircus (Goat) lncRNA (ENSCHIG00000003949.1)	chi-lncRNA-1501	785	TCTCAATCTTGAGCTAAACAGGGCAAGCAGAAGCCATGAAAATGTACTAACCCCGTGCTGTTCTGGGGAAGGCAAATCTTCTGCAGGCAAGTGGTGCTTTGTTACCAACCTTTATGCTGTTCTGCACCCTACCTCACATCTAAGCCGCAAAGTCGTGGCTGTCCAGCAGGTCTGGGGACAGAAACATCTTTTGCTCCCTTCAAATTTTACACTAGAGGAACAAAAGCGAAGTTTGTTATTTGTTCATTCCTTGCATTTGAAGTCCTCCGTCTCGACATCATCCTTGGCCTGAAACTCTGCTCAAGTCCTTAACCACACGACGGCAACCAGCCACTCCAGGTGGGTTTGCCTCTTGTCAGTTTTACACAGGTTTACCCAGTCCCCTAGTTACTTGTCCTC…
URS0000D6094F_9925	lncRNA	Capra hircus (Goat) lncRNA (ENSCHIG00000001970.1)	chi-lncRNA-1502	1696	GAGAAAGAGAAATAGGGAGAGAGACAGAGAGAGGAGATGAGAGGACTGCAGCAAATAACGACCCCTTTTAACAGTATTTTCACTATCAGAGACCCGTCAGTGGCAGTGTCTTCAGGGGAGTATGTTGGAGACAGTGTGAAGGTAAAAGCTTCGCGAGAAAGCAGCTCGTTTCTCGCGAGAAATGAGGGTCTCGCGAGAAATGGTGGAAGGAAACAAGGAGGTCTTGTCTGTAGACCCAAGGACTCAAAGAAGTATGACGCCTGTCTCCCCAGGGCTATTGTGAGTGAGAGGGGACACACCCTGTTCTCCACATCCTTAAGGGTAGAAATAGAACATGTGTAGAAGCCTCAGGAAGACGGCCTGGGGCCCAACACAAGAGGTTTCTCCAGCTGGCGCCGA…
URS0000D6095D_9925	lncRNA	Capra hircus (Goat) lncRNA (ENSCHIG00000006823.1)	chi-lncRNA-1504	766	GCTTGAGATGAGCTGGCATCAGAGGATGTCTGAGGGGGCAGTGGCCCCTCTGGGGGCTTCTCTGAGCACCTGGTTAGCTCCTCAAGTATTTCTCTCCTTCCTCAGTGCCTGCCCCTTGACCCCTGGTGTCATGGCCTCAGTGCTGGCCTATAGCAACTGCTTTCTGTTCCTAGCAGGCACGAACAGCAGGTGGAAGGTAAGCGTGCTAGCAGTTGGGAGACCTCACCAAGGTAAGGAGCCATGCGTGTCACAGGAAGTGAGGCTGGAGGGATCTACCGGAGGGACTGGGAAACCAAACCCAGCAGTGTGGATTTACCCCAGGAGCAGCGGAGAGTCACTCAAGGCTTCTCAGCAGAGATGACATGCACAGATTAGGATTTTGGCAAAATTGGCATGACT…
URS0000D60966_9925	lncRNA	Capra hircus (Goat) lncRNA (ENSCHIG00000006128.1)	chi-lncRNA-1506	1655	CTCAAGTATCGGTGACTAGAATTAAAAGTGGAAACTAGTAGGTGTTTGTAAAAATATGTGTCAAGCTTGGCTATTCCTGGTTTCCCAAAAGCGTTTTAGGACACATATATGCTGCGGTCTCCCAGAAATAGAAGTGTGGGTAACTCAACCCAAAGCTGTGGTTCCTGTGCGCTGCCTGCTTGGATGGTGCGTCAGCAGAATGCACGGTCTAAAATGAAGGGGATTAAAGATTACACCTGGCTGTCATGGATTCTATGAAGATAAGAACAGTCCAGTAAGCAACTAAGCCTGTGCACCACAACCATTGAACCTGTGCTCTAGAGTCTGGGAATCACAACTACTGAGCCCACGTGCTGCAACTGTTGAAGCCTGCGTGCCCCAGAGCCTATGCTTTGCAAC…
URS0000D6096A_9925	lncRNA	Capra hircus (Goat) lncRNA (ENSCHIG00000004727.1)	chi-lncRNA-1507	768	TTTTGATCAATGACCCAGCTTCCTGAGAGCTGCAGAAAAATCCAGATTTTCCAGACCCTCGGAGATGTGATGGAACCTGGCTGATGGACACATGGCTGGTGTTGTAACCTAGAGCCCCCAGCTCCTCTCCTGCTCACTGAGTCCTGGGCCCAGATTCCAGCAGGGAACCTGGGCAGACCACTCTCACTGGAGCCTGTGAGCTCCAGGGGGCCCCACAGTGACCTGGCTGCCCATTTGACTGTAGCATGGGCTGTAACACTTCCTCTGTAAACTCAGCCTGGCTCCCTTCCTCTCTTCTCTCCCATTCCATCTGTGCACAGCCCTGCCAGCTCTCCTCTGAGGACATTTGCCTCATGCGGCAGCAGGTGGGCTCTTGAGGACAGCTTCACTGAGCCATGG…
URS0000D6096B_9925	lncRNA	Capra hircus (Goat) lncRNA (ENSCHIG00000006905.1)	chi-lncRNA-1508	365	AGACCCCAGCAATTTGTATGCAGTCTCATGTGAACTCTTGGATTTGGAAGGCAGTTTTGCCTCCTTTTTTTTTTTTTTTTTTTTTTAAAGAAAAAAACTCTGCTGTTCAGCTTCTTGTGCTTAATGAGTCTGTTCGGAAGGGAAAACTAGCAAACAACCAAACAGGAGTTCTGCCCTTTAAGCAATTGCTTTCTAGGTTCTTTATCAGAATATCATTGGGCTGTAAAGGATTCTCCAGATTTCTTCTGTACATGGGGATAGCTCCTATGGTGGAAAATGGCAATTTATGTGGGATAAGAACTGACCTTACGCATGCGTCCTCTGCAAGCTTTCTATGGAATCCAGCACTAGGTGACTTTCAATGA
URS0000D60984_9925	lncRNA	Capra hircus (Goat) lncRNA (ENSCHIG00000007554.1)	chi-lncRNA-1511	784	AGGAGGGACACTTGGCTGTTTTCTAGACACTGTGCTTTCCAAATGTGGCTGAAAGTTCAACTCAATCCAGTTCAAGGCTGCTGAGAGCGCTCCTGGCTCTGTAAAGTGGATGTCAGGTGGATCTATGTTTGTGAAGGAACAAAGACTCAGCGAAGGCACCGCCGAGGAAGTTTGAGACGCGGGAGGATGCAGGCTGCGTGCTGGTACGTGCTTCTCCTCCTGCAGCCCACCGTCTACTTGGCCAGACATGACATCGCAGGGATCAGTGAATCATGGTGGAAAAGGAATTCGACAGGCTTGAAAACATCACTATTTTTCTGGCTTATTTGATTTTGAGCAGAAAAACGAACTAAAACAAAAATGTTTGATTTTCTATTTCTCATACTCTGTGTATTTGAA…
URS0000D60990_9925	lncRNA	Capra hircus (Goat) lncRNA (ENSCHIG00000007377.1)	chi-lncRNA-1513	138	CCTCATTTCACCTCATCATTAGGCATTTGATCATCTTACACCATTACAAGAAGGGTGATATGGTGGAATCATACGAGCAAAGGCCATGTTCACCTTTTGCTTTTCTATTGTGAGGCAACCAGCACCTTAATGAAGGCC
URS0000D609A9_9925	lncRNA	Capra hircus (Goat) lncRNA (ENSCHIG00000001190.1)	chi-lncRNA-1517	715	ACCTTGATGAATAGCTGCATCATGCCCTAGAAAGTCAGGATCAAATTCAGAACTCTCTGACTCCTTGGAGTTCCGCCCTGGAATGTGGAGTGTGCGGAGGGCTCCAGCCTAAGCCCTGGCTCTTACCACCTGTTCCACAGCACAATCAGAGGGGCTCACAGGATGCAGACAGACACCTGGGGCCTGAGGCCCAGCTCCACCACCCTATGGCCCAAGAACTTCCAGAGGACCAGCCCATAGAGGCCCCGCACAGGCCCTGGAATTGGGTTGAGGCCATTTGTGCAGGGAATTCTGGGATCTGGGGGACAGCATGGACCCTGCATAGGTTTGACCCGTTGGCCCTGCAGACTCCTTGGCCAGTGAGAGGCGATGCAGAGCACAGGACACAGTTAAGAAATT…
URS0000D609C7_9925	lncRNA	Capra hircus (Goat) lncRNA (ENSCHIG00000001914.1)	chi-lncRNA-1523	405	ATCAGGTGCACCTGGCATTGTCGAAAAAGAGCAGGCGCAAGACTCTGTTGCCCATTTAAGATGATTAACACCCGGCAAACCTCACGCGAGACCTGAGTTCCTAGGTTGAAACCCCAAGCTCTTTCCCACTTGCTTGTGAGCAGACGATCCATCTCAGGAGTTACGGATGAAGGATGTGCAAGTAGCGCTTTTATTCATCTTTGCCTTGAAAGAAAGAAATAAGCAGTTATGTGTACAAGGAACTGTGATGTCTCAGATGATTTGTAAGAACTGGGTGAAGAAGCTGGAGTCCAAGGCTGTGGACACAGGTAAGGTGGGGGATGTCACCACCCCCAATCTCTGCACAAGGCTGGTGTCTCTGGAATATCGGAAGCCCTGTTCCTGGCCTCAGGTCTTCAT…
URS0000D609CA_9925	lncRNA	Capra hircus (Goat) lncRNA (ENSCHIG00000003977.1)	chi-lncRNA-1524	840	ATGGCAACGACACGCTCAGTTTGTCCCACCCTCTTCTTCCCCTCTGCTGTGTCCACAAGTCTGTCCTCCACATCTGTGTTTCTATTCCTGCCCTGCAGACAGGTTCCTAACTCTCCTCAGTGTCCCCAGCGCCCTGGGAGAGTCCCTCCTGGAGGAGAGCCATGGACCTCACTGCACCTGTTTGCCGACCTGCTGCGACCACACGTGCTGGGAGTTTCAGGGGTGACATGGACAGGCATCGCAAGCAGCAGCTGCTCTGCTGCACATGCGCAGGGGACGCAGCAGTTCTGAATTCGTGGATGCCCGGTCACCTGCTTACAGAAATGGAAACTGGTTCATAGAGTGATTTAAACCCCAGACCTGAGGAGTACGTTCCAGGAAAGCGTGGGGCGAGGGTAT…
URS0000D609E1_9925	lncRNA	Capra hircus (Goat) lncRNA (ENSCHIG00000002386.1)	chi-lncRNA-1525	491	CATGGGGTTTTGATGGTGGTCACTCATGATGGGATTAGCCTCTCCTTCTTTTTCTCTCTTATTCTGCCTCTTATTCCTTCCCTTCAGCCACCATATGTGAGAACATAGCAAGAAGAGAAAGACTGATGCAAGTCAAGAATGTCTTTGCTGGGAACTCAATTGGCCACCACCTTGATGTTGCATACTCTCCAGTCTATGACAACCTGTGGGACTAAGAGATCCATGCATGATCTCGAACGTCTTATTGGCAAGCCAGAAGGTGGAAGACTGGCGATGTCTGAACCTAACATGTGTAGCTTCAGACACAAGAGATGAGTGTCATCAGGTTCCAAGGGTGAAAACAGGGCGGCAGGCTCCCTGCCTGTTTTGGCCTGCAGATATGGATATGGATGAGGTTAC…
URS0000D609E5_9925	lncRNA	Capra hircus (Goat) lncRNA (ENSCHIG00000005731.1)	chi-lncRNA-1527	126	GAACATAGTTTCAAGAAATCTTCAAGTTCCACAAAAGATCTCATTTCCATCCCAGATGGCCTTCTCTTACAGGTAATGGGATGACTGTTATCTCAAAACAGGCAACTGATCTCAAGAATACCAAGG
URS0000D609FA_9925	lncRNA	Capra hircus (Goat) lncRNA (ENSCHIG00000001106.1)	chi-lncRNA-1529	1032	GCGTGTCTGGGGCTGAGGAGAACCAGGGACTCACAGGAAAGGAACAGTGAGTGCGTCTAGAAGCACAAGAGGAGGGCCAGAAAAATAAGACAGGCGGGAAAGGACAGCCCACCGCACAGCCCAGGTGTCAGCGGCCAGCCCTGCAGCAGCTGCGGCGTGGGAGCTCAGGGAACTGACGTTTAACACGTGTGCATTTCACTGTATTTAATGTTTAAGCCCTCTAACTCTTTGTTGTCTATGAAAAGTCACAGCAAACCCAGATGGACAATATTACTCAGAGCACATCATTTTAGTGGTAGACGTGCCCACTCCCAGGGCCTGGATGCATTCCGAGAGCCTTGGCCGTGCCCCGTGGTCTCGAGCCACACAATGCTTCAGTGGAGACCCTGAGATGGACGC…
URS0000D60A0A_9925	lncRNA	Capra hircus (Goat) lncRNA (ENSCHIG00000007789.1)	chi-lncRNA-1534	298	CTTCTTTTGTCAAACTTCACAGAAAGATGTGGCTTAAACTGAAGCTAATTTTCATATGCAGACATCCAATGAAAATGAACTGCAGCCACAAGGCTTTTCACAAGTGAAAGGTGACATAAAACATATAAATCTGCAGAATGGGCCCAGAGAATCCCAAAGCCTTCTTTGATGCTAGAAATGGTAGTGAGAGAAGAGCAGAGCAGAAACCAGTCTCTTGATCAAGGTTAAAAGTGGGAAAATATAATCTGTCCAAGAGGTCAAGAGAAGCATCTTCAAGGTGAGTTTTGTGTGCACTTAT
URS0000D60A17_9925	lncRNA	Capra hircus (Goat) lncRNA (ENSCHIG00000001122.1)	chi-lncRNA-1535	685	GCTAAGTCGGATCCTACAGAAGTAAACATTCTTGCGGAGTTTCTGAATGTAGAACCTAAGTGTTCTTGCTTCTTCTCCAGCCAGGGAGTTTTGTCATGCATACTAACCAGGAGCTCAAGGGTTATAAAGAAAAAGACCACCGTAAACCACTAAGCAAGAGGAAACAAACAGCTACTTCTAATAGCGCTGCTGGAGACACTAGTAGTAGAAAAAGGGATTTCAGTTAATAATTCACCTCTTCAGTGCAGCCTGAATCCTGTCTGCTGCTCACTTATGATATGATTCAACAGTATACAAAGAAGTGTTGGACAATTAAGGAGGACGCCTACCACCATTCTTCAACTCGACATGTAGGCGCAAAGGGACAACAGGCTCAGCGACCAAGACTTAATCGCTGCA…
URS0000D60A27_9925	lncRNA	Capra hircus (Goat) lncRNA (ENSCHIG00000007417.1)	chi-lncRNA-1537	912	CATGGGTTGGTCAGTTTCTCTTTCTCTCTCTCTCTCTTTACAATTAACGTGTTGAAGAAACCAAGTCAGTTGTCCTAGGTAAAGTTTCTCACATGTTGGATTTTGCTGATTAAATCCTTGTGTGGTTATTGAACCTAGTTTTCTGTGGCCTATATTTATACAAGCTAGTTATTAGATCTTTCTAGACATTTTAAAGATCTAGAGAAATGTATGAAAAATTACCTGCATTATCCCATGTAAGTGTCAGTAAAACTGAGACCTTCCCTCTTGCAATTATTATTTAAGTCTAATAAATGCTGATTGAGTCTTTTCTATGCTGAGGTTCTCTGACACATGACCTAGGCGTTCTGCAAATCAATAAAATTCAAGTTCTGTCTTTAAGTGCTTACAATCATTCCC…
URS0000D60A28_9925	lncRNA	Capra hircus (Goat) lncRNA (ENSCHIG00000004543.1)	chi-lncRNA-1538	1022	GATCCCCCCACCCCTCCCAGGCGGGACCGAGGCGCACGAGCGCGGGCTGGGTGCCCTGCCGGAGGTGGGTGCTCCAGGCGGTGGGAAAGAAAGACAGCGCTCACCCGGGCCCGGGCCGCGTTCCCGGGTCGTCTGCAGGAACCCAGGGCATTGAGGAACATACAAGAAGAAAGGGACCAGAGCATCACTTCTCCCAGAGGAGCCTGATTCGACAACGACCCTGCCTGGAGTTCAGAAGGCGGTCTTTGGTGGGATTTCGGTATCCTGAGCTTCGGGCCTCCTAAACCCATTTGACCTCATCATCTCCTTGTGTGATGGCTCCTTTTCTCAACCAAGACCCCTCAGCGAGGCTTTTTCCCACCAACCTGTCTGAGGAGCCTGTGAGGGATTTGCCTTTGC…
URS0000D60A32_9925	lncRNA	Capra hircus (Goat) lncRNA (ENSCHIG00000007520.1)	chi-lncRNA-1540	365	CCCCAAGTTAATTTCAAGTTCCTCAGATTTCTAAAACCTCAAAGCATTTCAACAACTGAGTGTCGTGAAACGACGTCACGTCACGTGTGGTTGTTCCTCAGTAGTGAGTGCTTCATTCAGAACAGCGGGAAATGGGCTAGATGGAGGAAAGCCGGAAAATCACGACCTCACCTCCTCTGAAGACACAGCACTTCCTGCCAGCTCCCAAAACACCCTTGAAGTGGTGGGCATCGTGACTCACGGTCAGAGCATTGTGTCTGGATTTTCTCCACTCAGTGCAATGGTCTCATTTGTGATTAGGTGAGTCATTTTGATTTCATCGTGGGGCTAGGTGTCAGGGCATTCCAAACAAAGGCAATCTGACT
URS0000D60A46_9925	lncRNA	Capra hircus (Goat) lncRNA (ENSCHIG00000007043.1)	chi-lncRNA-1543	754	ATGGGACTGGCTGGATATAGAAAGATTTCTGGTAACCTCTGTCCTCTGCACATCCTGACCACAGCTGGCACAGGGCTGTGTTCCCTTGAAGGAAAAGAGACTGTGTCTTCTTTGTTGGTCATGGTGTTCCTACCACCTGACACAGAGCTGAGCATACAGTGTAAACTCAGTGTATTTGCTGAACAAGTAAATGGATGGATAAATGAAAAGGAGATGGCTTCACAGAACTACAATTCACCAATTAAACTTCAGCTCTTTTTCAAGGATAATGAGTAACACAGTTGACAAGATTTTCAACTTCAGCATCACCAAAATGTAGAATTGCTGTTTTATTTGTTCAGTAGTTCACTCCTATGCAAAACCGTAGCTACAATTTGAAGCTTTTTAAAGTTTCCTCCT…
URS0000D60A54_9925	lncRNA	Capra hircus (Goat) lncRNA (ENSCHIG00000006861.1)	chi-lncRNA-1546	300	CCTTGTCTTGTTCCTGACTTTAGCGGAAATTCTTTCAATGCTCTACACTGCATTCTATAAGTACCTCAGTGTCTCTCTCTTTTTTTTTTTCTCTCCAGACATTCATGAATGACCAGTTTTTATGACTGTGGATGCACTGATGACATCATTGCTGACTGTCCCAGGGAGAAGCATTGGACTCTCCACTTGAGAAACAACTGCTTTAAAATAGCCAAAGTCATAAATCATGTCAAAGCAAAGCTATTTATGGAGATAACAACAGAATGGTGTGCACACTTCTTCTTGAAGGCTGTTCTCTAA
URS0000D60A60_9925	lncRNA	Capra hircus (Goat) lncRNA (ENSCHIG00000004665.1)	chi-lncRNA-1550	345	CACAGTTGTAATATCTCTGAAAAAATGAGATGCATGAATCATGTAGCAATCTCATCAAAAAGGTAAGGAAACAAGGTTTTTTAGAAGAAAGGAAGAGCCTTCAGAACTCCATAGAAGTGAAGCCCAACTCTTGATCAGTATGTACCTGAAATCGATGTTATTTAGGATTTCCTGCCACGTGAGACAGAAGATTTCCTTATTGTTTAAACTAGTTGAGTCCTTGCTTTCAGTTCCTGACAATGAAGGAAATGGAGGGCATTTTCTACCTATCTTTAGTGGAAACTGGAAAAAAGTTATAACTTTCTTTGTCACAGCATTCAGCTCTGGCCAATTCAACTGGAAGTC
URS0000D60A77_9925	lncRNA	Capra hircus (Goat) lncRNA (ENSCHIG00000003757.1)	chi-lncRNA-1555	835	CAGTCTCAGGAGGTGAGCGTGTGGGCTGAGGACAAGGGGCCCCAAGCAAAGAATCCTGTCCCACCCTGTCTCTCCTGGTCAGATAAACAACTGTGATGATTTCACAGCCCGGACTTGCTGGAAGCCTGGAGGCTGATTTCCTCACACTGTTGGTGGTGCATTTGAAAACATGGGACACAGCCTGTGCAGCAACGCCCTTGGCCAGTGACGACACTCAGCAGCCCTTCCCAAGTCTTACTGAGGATCCCCTGCCTGTCAAGAACTCCCCTGGGCCCTGAGAATGCCCCGTGAACAGAAGAGAACAGGCATCGAACGGACAAAGAGGAGCTGGGGTGAAGAAAACTGGTAACTCGCGATATGCATACTCCTACCGAAGAGGTCAATTTTAAACTCTGAAAC…
URS0000D60A83_9925	lncRNA	Capra hircus (Goat) lncRNA (ENSCHIG00000001741.1)	chi-lncRNA-1557	720	CCTCCCTCGATCTTAAATGCAGAACCCAGGGCCTCCCTACACGTTCCAGCTCACCTTGCTTGGCTTCCTCACCAGCCACTGGGCCTCCCAGCCACTGAAGCAGCAACAAAAACTCTCACACAGCATCTCCAGAGGCTCTCTGGACTTCCACCATCAGCTGATGTAAAAAATGTGAAAAGATTTTTCCAAAAATGACAAGATGCTCTACACAGAGACTTGGATGTCACTTGGCTCCTCGCTTAGAAATGGCTTAGGAACCTTATTGTGAAAGCAAGTCCTGCAGTATTTCAGGAACAGGTTATCCAGAGGACCCAAGGCATGGTGGTTGCTAACAGACTTCCCACAGTACTTCTTCATTCCATGTGGACTCCTTCAAGGGCAGTGAGCATCACAGCTTCC…
URS0000D60AB3_9925	lncRNA	Capra hircus (Goat) lncRNA (ENSCHIG00000001121.1)	chi-lncRNA-1561	516	GCAGAATTTGAATGACTCTTAAACAAAATCAGGGACAAGACCGTTGTTAGTGATCATTACCCTCACTATCTTATTGAATTTAGGAGCTAAACACACTTAATCTCACTTTTCCCACCTCTTCAGCAATTTTAGCAGAATTTCACTAACTGCCTGTGTGCGTGCGCGCGCGCCAGCGCGTGCGCGGGTAGCTAACTGAAACAACAAAAAGAGAGATCCTGGGTGAGAAGTCAGATACATATGGGACAGGTCAGCTCCTAGAAGATCCATCAGTAGATGCCAGGAGAAAAGAAGTGCAAGAGCCACCTCAAAGTTCTCTGAGTTCAGTGGGAGTGAAACGCAAACGAAGGAAAGCCAGCTCACACGGAAGCGTCCGCGCGAGGGCCACGCAAAGCAGCACGG…
URS0000D60AC8_9925	lncRNA	Capra hircus (Goat) lncRNA (ENSCHIG00000001101.1)	chi-lncRNA-1563	498	GGCTCCTCTGCCGGTGATTTCCCAGGTCCTGCCTTGCATTTTTCTCCCTCATCTTCACATGTGGGGAGCCCCTGGCCCGCTGCTGAAGACCCCCAGACAAGCCTTCAGCTTCCACATCATGGAGGGTAGCGTGGCTGATAGTCCTAAGTTCTTGGAAGATGGTGTGCGCAGCTCCGGTACTTCATGATATTCGGGCACCTGAGGACTGTTGGAGAAATCTGTTCTGGTGGCCATTTGATGAGACTGGTTCCCCCCGTTCATTCCTCAGACACTCTCAGAACACTGTGCCAAGGGACCCAGCAGTGAAGCGTGAAGTAGGAGCCGTGGACAGTGATCCTGACGTGGGAGGCAGGAGGCCCCCAGGAGGGCGGAGCGTGACTTTTGTCCAGGAGGCTGGAC…
URS0000D60AED_9925	lncRNA	Capra hircus (Goat) lncRNA (ENSCHIG00000001090.1)	chi-lncRNA-1571	142	CTTGACTCCACTTACTTTCATCCAGTGAGAAGTAGCTCCACTTGTTGACGTATCCCAATCCAAGTGATGATTTACAGCCTGAAGGTTTTGAAGATTTAGAGTGAGGTAGTCAAGTTTGTCTTTTCATCCAATGCACTTCGGG
URS0000D60AF2_9925	lncRNA	Capra hircus (Goat) lncRNA (ENSCHIG00000002287.1)	chi-lncRNA-1573	365	GCAGGAGCCGTGAGGCAAGAAGCTCTGGGATCAATTAAAATGCCAGGCTTTTCCAGGCTGGTTTCCAGCGCATCTGTGCATGATTCCACATAAATTTAGGGAATTAAAGATCAGACAAAGGCGGATTCTTTACTGCTGAAGCACAGGGGAGAAGCCTAGTAATAGCTCTTATTATTACCATCCTGCTGGATAACAGGACAAGACCCAACTTAGCCAACAAAATGACCCCCAAAGCCTATCCAATGTTTATTGGTTACTCCAAGATTTTCAGCTTGCTGTCAGAGGAAACTAGCATCCAGAACAGAGAGTAAGTGGTTCAAGAATCCACAGACAAAGCGTTCTTCCTTCCACTCCAAGCAAAACAG
URS0000D60B06_9925	lncRNA	Capra hircus (Goat) lncRNA (ENSCHIG00000001278.1)	chi-lncRNA-1579	630	TAATGGGAGAGTTAATCAAATAGTCACCCACATAAATATAAAACCTCAAGCTGACCTAGTTCCAAGGGAGAGGAGTGTGATTACTAAGCTGATACGAGTATGAGTTGAGGTGAGACGGAATTAGGAGATGAGTTCTCTGAGCACAAGGTACCACATGTACAGAGGCCCAGAGGCAGGAACAAGTTAAACTTACAGGAATAAAAAAAGCCTTTGTGACAGAAGCATCATAATAAGGAATGAAGTTGAGGTGAGGTTACAGAGTATAGCAGGGGTCAGCCAGATAGGTCCTAAGAGACCAGGTTGAGCATTTGGTCCTTACACTGAACAGTAACTTTACATGGAGAGGTGATCCATTCAGATTTGTCGTTTTCGATGCCCCTCTCTGGTACTGTGTGAACG…
URS0000D60B21_9925	lncRNA	Capra hircus (Goat) lncRNA (ENSCHIG00000002762.1)	chi-lncRNA-1581	383	GCAGTAGAGACACATATCATTTTCGGGATTATGCTCTTAAAGGCTGATGTGAGCTTACATGCCTCTCCTCCTCTATAGCAGCAAACTTGGAAGTTGCATAGTGAGACGGCATCCTCACAAGATGGCTGAGTCATGGGTGAAGGGGAGTCTCTGCCAGTCTCCATCAGTCTCTATGGGAGCAGTAAGAGCTGAATATGAAAATTATCTGCCAGACTGACTTTCAACCTGTGAATGATGGGCCGCACCATATGATTGAAACAGGCATGATGACAGAGTCTTGAATTTGGTCTGTGGAAGATCTCCTCCTGTCTGTAATTACACCAAAATGAAATGTCCTCAGTTGAAAAGAACCAATGAATTATATTTTAAAATCTACAGAAACA
URS0000D60B5C_9925	lncRNA	Capra hircus (Goat) lncRNA (ENSCHIG00000005186.1)	chi-lncRNA-1588	501	CACAAACTTAAAAACATTGAGAATTACTGCTTTAGATTAAAATGTCACAGAAGAGGACCAGACTAGACTTATTGGACCCAGCACTGGAGAATTTACAGGAAGACATTGAACTTAATTGCTATATGCTCTGAATATAAATTCAGCCAATTTTGTCCTAAGATTTGAAATAGCTCAACTGGAATTCTATCACCTCCACTACCTCTGTTCATAGTGATGCTTCCTGAGGCCCACTTGACTTCACACTCCAGGTTATCTGACTCAAATTCAAGCATCATTTTTCAGCTCATGAATAATTTATTTATTTAAGCCACCACCTCTCATAAGCAAAGTGATGCAATATAAGCACAATGCTCATCAAGTATAATAACCATCACTGCAAACAAGATGCTTCCTGCAGCT…
URS0000D60B62_9925	lncRNA	Capra hircus (Goat) lncRNA (ENSCHIG00000006922.1)	chi-lncRNA-1589	386	CATCTGGTAGGATTAATTAATCCAAAGTTTACATCTGACAGTAATTAAAAATCACCAAGCCAATGAGATATAAATAGGATTTCAACTGTAATAAAGAGAAGAGAGAGGAAGGAAGTGGAGGTTATTTGTAGAAAAGAGAAATTCAAAAGGTCAAATTCTTCCAGAAGAATTTAAAATCTCCAAATTGGAGAGGAATTTTCATGCACAGACCACAACTGGCTCCAAGAAGTCAAGAAAGCAAGAACTAGCTGACACAGGGCAAGTAAACCTGTGATTGAATTAATGGCTGATTCAATAAAATTAATACACTCCTGTAAGTCACATGAAGCACAGGTCCAAGGAACAGATGGCTGAATATATCTGCAGACTCGCATTGACAAACTACA
URS0000D60B75_9925	lncRNA	Capra hircus (Goat) lncRNA (ENSCHIG00000005956.1)	chi-lncRNA-1592	162	CAGCAAGCTCTAGTTACCATCTTTATGTGTGATCAGAAAGCCTGTAGTGGATCCATGAGGCGGGGAACAAGGCATGGTGTTGGGACATCAGCCAAAGGATTGGACCTTGAGTCAGAGAGTCGGCAAAAGCGGTCCAAGGCGCCAGACTTGTCTCTGTTCTGA
URS0000D60B7E_9925	lncRNA	Capra hircus (Goat) lncRNA (ENSCHIG00000005822.1)	chi-lncRNA-1594	246	ATGAGGATACTTCTTTATGAATTGTGCTTAATTTTCTTACCTGGGAGAAATGAAGCTGGCTATAACACTCATCTAGGATGGTTGTTAGCTTATGAACATGATGCTGGCCTTACTGAAGACAAGGTGATGTGCTATGATTATCACAGTATGGTACTGAAGAAGGACACAGAAGGCTGCAACAATAATGAGATGAACATATATTTGTGGCAACATCAAATGGAGCCTGGCTCATGGCTTCATGTGTGA
URS0000D60B86_9925	lncRNA	Capra hircus (Goat) lncRNA (ENSCHIG00000002463.1)	chi-lncRNA-1597	468	AAGACATTCTTCTCTTCTCTCCACAACTAGCCCCCGAAGTGGCCTAAATAATCAGTATCATCTTGCTTTCTGATTCACCTCCTAGCAGCTGCATGGCTCAGATACAATGCACTACACATGCACCAGCAAACAAACCAATTCCCAGGAGGCCTCGACTTGGCTCAGCATTTGAAATACACATCAATTCAAAGACAATGAGAAGAAGGCATATGTTAACAGGGAAAATGAGAAGATTTATCTTTTCATCATCAAGTGCTGTTTTTTGCATACGATGGTTCTGAGAAGAGCTCTGAAATGAAAATGAGGAGGAATAACATCAACTAGGCTAATTATAAATAAAAATTGTAAACAGGAAAGAAGAAACAGAAGAATAGTTAAGTAACATTATTTCTGCTGTAA…
URS0000D60B94_9925	lncRNA	Capra hircus (Goat) lncRNA (ENSCHIG00000005086.1)	chi-lncRNA-1598	610	ATGACCTTTTTGACTTGTGTGGGTCTGATCCCTCTCCATAGAATGTCAATGCCATTCCCGTCCCTGCCTCCCTGGAGCCTGGCATGGGAGCCGTGGGTGTTTACCAAGTGGATGGATACAGTACCTGCCGTGTTGGATACAGTACCTGCCGTGATGTCGCAGGTACTCAATGTTGGTGGAATCTCTGCTGCTTACTTGCTGTGTGGCCTCAAGAAATATCACAACTTCTGCAGCTATGAAGTGGGACAGGCCAGGAGAACCCTGGGCAAAACAGGGATTTGGAGGCCTTTGGGACAGAGTGAAGACTTTGGACGCCCACTCAGGATAAAGCCACCACACCAGGACGCCGTTGAGAGGAGACTCAGAGCCTGAGTTCACCAAGGACAAACCCTGAGCAGA…
URS0000D60B9B_9925	lncRNA	Capra hircus (Goat) lncRNA (ENSCHIG00000004095.1)	chi-lncRNA-1599	1001	CACAGTGCTGCCGGAGGAGATGGGAGCTACACGGTGTACTGAACACCTGCTGCAGAGCAGCCACATCATGCCCACACCTGCCAGGACAGCTGGCACCCCGCGTGAGGACAGAGACACAGCCTGCTGTGACGAGCTACCTCTGTTCATTTGAGCCTGAGAGAAATTTGGTGTACTGGGGAAAAAACTCCACAAGATTGTAAGCACAACTGCCATGCAGATAGATGGGACATAGCTGGGCAGATATTAAAAGTGGTCATCTTGAGACAGTGACGCATATTATTTCTATTTTCTGGATTTTTCATATTTTCAATAATACAACAAACAGGCTTCCCAGACACATGGATGAGCATCCTAGGGAAGAAGCAGAGTGAGCCTCTGGGGAGTCAGTGCATGGACATC…
URS0000D60B9F_9925	lncRNA	Capra hircus (Goat) lncRNA (ENSCHIG00000001426.1)	chi-lncRNA-1601	643	CAGCAAAGCAGAAACGGAGGATGCTGGGAAAAGACAGGGGAGGGAAAGCTGCTTTGGGTCTTCAGAGAAGAGAACATGGTTCTTGTCTTGGCCTCATGAAGACAGCAGGGTGTATTACGTGGTAAGTTCAGGGCCAAGCACTTTGCACACATTGTCTCATTTAATTCTTACAGCAGTCCTAAGAAGTTATTACTCTTCCCATTATACAGACGAGGAAACTGAGACCCAAAGGAGTCATTTAGTTGGTTGTCAACACACCAGGCTGAGAAGTGGCTTGAGAAAGTTCCTCACTTCCCAGGCAGGTTTGCTGGTTGCCGTGCAAGTAACACCATCCGGGGTGTTTGCTTCATTCAGCTCCCTGGAGGATACCTGGAATGGAGCTTGCAATAGCTTTACCTG…
URS0000D60BB9_9925	lncRNA	Capra hircus (Goat) lncRNA (ENSCHIG00000004357.1)	chi-lncRNA-1605	466	GTCAGACTGTCACCTGTCGCTTATTGCTAACACTGGTCTTGCCTGTATTAATACCTTCCCTGTCCTCATCCCATGTAATTTGTGATTCTTAACCTAAAGTGATGTTGGGAAACCTGATCATGAGGAGCTTGTTTGATTTCTATCTGAAATTGGGAATTTAGTCCCTCAACAACCATTTACTGGGTCCCTGTACCTGTGCAGCAGCAGCAGTACCTGGGTGCAAGGCACAAGATGGTGCAAGGGCTGAAGAAGAAATCATTTGTGAACCATCTACACAGTGAGAAGTGTCTGAACTTCAGTGCAGAAGACCACAGCAACCATGGGCGTGTATATTGGTATGGAGAAACCGTAATATCTAAGCGATGTGGAAAACTGTACCAATGGAGAACAGCAATCCCG…
URS0000D60BC2_9925	lncRNA	Capra hircus (Goat) lncRNA (ENSCHIG00000008064.1)	chi-lncRNA-1607	651	CCATTCTTCATGTGCTGAGGTCCTAGGGTTCTGAGGGGTTCTCATGCAAGCCAAGGAGTTCAACTCACTAGAATTCTCTGGACATGGGGGCAGGTTTTTGGAGGCAACTGGAAGTGGAGGAAAATGGTTGTCAACTCAAACTGCTCCCAAATAGCAATGATCTTAGGACCACAGACCATTCATCCATCAACAGACAAGAGAATAGAGATGAGGAGAGAAAGGTCTCCTCTCCAAGGAACTTCCTGACAAACACACAGATGTCTACCGTGCAGCGGAGGCAAGAATTAGAGGAGAGGCCTGTGCCCTTGCTGGAATGGAGAATGTGAAGCCCAGGTAAGTCCACCTGCCAGGAGAGCAAAAATAACAGACAATGGCATTCTAGGCAGAGAAGAGGATGGA…
URS0000D60BC4_9925	lncRNA	Capra hircus (Goat) lncRNA (ENSCHIG00000005752.1)	chi-lncRNA-1608	332	AGATTAGCTGTTTGTTCCAGCTCTGGCCTGGGAAGTCAGAATGCTGCCAACTGTTTTGATAGGAGGAGGTTTGACAGCAGATCAGCTCCTTGCTCAGCCTCACTGAAACCAAACAGTCATCAGTTAAATATGCCAGATGAAGAGTCTGTGATAGAGAACACTTGCTGGATCAAAACCAAGAATGAAAGCTCTTCTTTCTTAAACTTCAGTTGTAGGTAGTCTGCTTCCACATACAATGTAGAAAAGAGCATTGCTACCAATCTAACAAGAAAAAATTGAAAAACTACAGGACTGTAACTTTTCATGAACCCATCAGAGACAAGGTGCGGAGG
URS0000D60BC7_9925	lncRNA	Capra hircus (Goat) lncRNA (ENSCHIG00000004813.1)	chi-lncRNA-1609	342	CATCTGAAATTTCTAGGTCCTGCTTTTCTGTTGAAACTGAAACAAAGTCTTCATTCTCATTGATTCTACTTCTATTCTACAGGCTCCCAGTCATTCCTCAGAAGGGGCAGAAGGAATGCTGACCAGAACATCATAAATGAAGTTGTGTGAAATGGACTCTATGGGAGTAAGCCCTGTGTTTAATCCTGCAAAGAATCTCAGGTGGAGGAACCCGGGGTTGTGTGGGCAGACAGGAGGATAAAGGAAGTATGCCCTTTCCCTTCTACGGATGCCCCTGCTTTCATTGTGAAGATGCAAAAACAACCTCAGAGGGGGCACAGATTTTTTTCTCTAAGATTCACG
URS0000D60BCA_9925	lncRNA	Capra hircus (Goat) lncRNA (ENSCHIG00000004727.1)	chi-lncRNA-1610	464	CTCGTGGGTGGGGTAAAGTAATCAGTAGTGAAAGCTGCACAGGTAGCAAGGATGAAAGGTTACTGCCCAGATTTCGGGCTTGGACGACTGACTGGAGTCATTCGCTCATTAAGGGAGCAGTGGAGAAGAACGTTACCTGAAGGAAAGATAACGACCAGCAGGTCCTGGAGGCCCATTGTGTACCAGGCGCTTTCCAATGCTCATTTTGCAAGCCCTGCCAGCTCTCCTCTGAGGACATTTGCCTCATGCGGCAGCAGGTGGGCTCTTGAGGACAGCTTCACTGAGCCATGGTCTGCTCAGCTGCCCCTGTGCTGCTCCTGGCCGTGACTCTCCCTCTGGTGGAGCCACCAGCTGCCCGAGCATCCCAGCCTGTGAGTAAGCCTGGGTGAGGACCATGAG…
URS0000D60BDD_9925	lncRNA	Capra hircus (Goat) lncRNA (ENSCHIG00000005110.1)	chi-lncRNA-1612	511	CGCACGACGATTGGGCGCGGGCCGGTGCGGGGGCCCCCGTGCCCGGAACCCCCGCCCCCAGCCCCCAGAGGCTTCCCTTACTCCCGCCAGCAAACAGAGGGGAGAACTGAGGCTCAGAGCAGGTCAGTGTATCATGGCTGGTTTCCTGTGGACAGCCTCTTGAATGGTGTACGGGTATCTGCTAATTTACAGTGCTGTGTGAGCATTCTTTTTTTTTTTTCTATTTTTAATATTTTTTTGGCTTTGTTGGGCTTAGTTGTAGCACATGGGCTGTTTGTTACAGTGCACAAGCTTCTCTCTAATTATGGCCTGTGGGCTCCAGAGTGCACAGTCTCAGTAGTTGAGGTGCTTGAGCTTGGTTGCCCTGCAGCATGTGGGATCTTAGTTCCCTGATCAAGG…
URS0000D60BE0_9925	lncRNA	Capra hircus (Goat) lncRNA (ENSCHIG00000001946.1)	chi-lncRNA-1613	458	ATGCCCATTATTACCTTAGAGAGAGTGATTGGTATGGAACCCAGTGGATTTGTGGTACTAATTTATAGCCTTCACACCTACAGTGATGGATACAAAGGTGTAGCCTGGGATTCCCATGAATTTAAGGTCATACATGTTGCACCCAGCGCCTCCCTCAACAAGACGGCCCACCCCTTCGGGGCGAACCTGCCTGCAGACAGCGCCCCGCAGCAGAATGGACAGCTGCTGCAACCGCTGATCCCAGATGCCAGTAAGCAGTGGCTGATGGAGGACATGGAGGACTGGTGGGCGAGGCCTGGGACAGGCCAGTCCCGTTCCTTCTGCATCCTCGCCCACCTCACGGGCTCCGAGTTCATGCAAGACCCGGATGAGGAGCACCTGAAGAAATCAAGGCCCTAC…
URS0000D60BE7_9925	lncRNA	Capra hircus (Goat) lncRNA (ENSCHIG00000002100.1)	chi-lncRNA-1614	286	TTTATACAGATGCCTCACAACAAAAATCTGTACTCTATGGCAGTAATCCTCATCAAAATTAGATAACTCAAGCTCAATGAAGTTATACAGGCTTGAGAAATTTCAACACTCATTTCCCACTTACAAAGTGATGGATAAGGGCATATCAGATTTGAATGAGACCTTGGACAATATATGAGATACTCAACAAAAATCTCTACTGAGTGCAGAATCACTTAAAAGAAGTATTCTGTTTCTTCAACCAAAATCAGAATGATTTTATTCTCTGACATTTACCCTTTAGACA
URS0000D60BF1_9925	lncRNA	Capra hircus (Goat) lncRNA (ENSCHIG00000001525.1)	chi-lncRNA-1617	614	TTTCAACATATGAATTTTGGGAGGGACTCATTTAGTCCATTGCAACCCCTGTGAGTTCACTTCTAGCTTAAGCCTTTTTGGGTTAGGTTGTCTGTTACTTATTGCTTGAGGGAATCTGTCTACTGGAAAGAGGGACTGCTACTATTAACTTCCTTACCTAATTCTCTTACTAGGACTGGACAGAATCAGGACTACCAGTATCATTTTGCAAAATTCACTTGCAATCATCGGTGACAGGAAGTCGGGTGGGATTCTGAAGAAGAGCCATGGCACCTCCCTGGTTCCAATGTGTGGACAACCTGTACCAAATGGCTTCTAGCATCATCACTCCTCTATCTTCTGAGATACAATCACGTCTAATCAAAGGCCATATTCTAAAGATTGCTTTCAGGTGTTTTT…
URS0000D60BF8_9925	lncRNA	Capra hircus (Goat) lncRNA (ENSCHIG00000002754.1)	chi-lncRNA-1618	351	GCATAGATAGTTAACTACATAACAAAGGTTTTTTTTTTAATTTTAAAGGAGAGGTTATATCTGTAAAAGTCAAAGGGGCTGGGGAAGGACCGTGAGGGGTGTGGCCAATGTTGGGATGAAGTGGTGGAGGAAAGATCCAGAAAGACTCCAGTGCCAGATGAAGTTAAGGTCTCCATTTGATTTGTATTCAAACTTATAAGAGTTAAAAGCAGCAGGAAAGGCTTACGGAGATTAAAAAGCAAGAAACCATTTCGTTAGGTCTGTGCTTCTGTGGGTTGAACTTGCTACACACACAAACTGACATGTGCACTTAAATTATTATCGTTCAATTATGTATTTCAGGGGTTGGCA
URS0000D60C30_9925	lncRNA	Capra hircus (Goat) lncRNA (ENSCHIG00000004832.1)	chi-lncRNA-1625	255	TCTCCCTGGAGTCCCTCCTCTCACAATCCTCTGGAGCTCTGAGATCAAGTCTTCTGTCCTTGTTTGGGCATCTGCAGACATCTCCTGGGGCAGGGCTGTCTCACTCATGGGAGGTCCCGGAATCCAGCGCTGCCCATGGGCAGGAGAACAGGGGAGCTGCCAAGTTTGAAGCAGAGATCGGGGTTGAAGCCACGCTATGTGTGCCCTGGACCAGTTGACGCACCCACATCCGCCGGAAGTCTGCTGTGTGGGAGC
URS0000D60C4F_9925	lncRNA	Capra hircus (Goat) lncRNA (ENSCHIG00000004759.1)	chi-lncRNA-1628	567	CTTCATAGTCTTGCTACATGTTCCTTCCTTTCTGCAGTTACGTTCAATAAAAAGATGCTCTCTCTGTCCGTTGTTTTTTGGTCAGAGCTGAAGAACAGATTTTGGAAAGAAAGCTGTGTGGGCCTCATGGTTTCAGTCCATCCTGAAGGTTGATTGAATGAGAAGAAGGAGGCTTGTGAAATTCCAATCCTGGGCCTTTCTCCCTTTGGACAGCCAGGAAGTCTAAGAATACGCACTAAGTTTTCCCAACAAAGACCTTGGGAGCTGCTCCCGGCTCCTCAGGCAGGCCTTGTGGACAAGTGCCATCTGCGTCCCGGTGCCAGGGCTTCTTGTGAGCCTCTCACATGCAGGCATGGAGGAGATGACAGCAGAGTTGACAGCCTGGTGCTCCTGAGCCTG…
URS0000D60C56_9925	lncRNA	Capra hircus (Goat) lncRNA (ENSCHIG00000001255.1)	chi-lncRNA-1629	318	CAACTTTAAATCCCAGGGAGGCTTAAAGAGAAGATGGCCTCTTTCCATTATGCACTGAAGACCCAGAACTCTAACTTAGAGACCCAGAACCTGAATAGCACTTGGAAACATTGTAAGGATCCAAAGGAAGAAACATGGATTTCAAGCAGTCCTGTTATTCAAAAAGGCAAGAAGAAAGGTGGAGAAGAAAAGGATAGTACTTAAAAGAAAGAAAAGCCTTTCTCAGAAATTTCCAGAAGATTCTTACTGACACTGCAAAGGTCAGAATACTGCACAGCGGTCTATCTGTAAGAAAACTCTGGTAAGGCAAGGCTTTCA
URS0000D60C71_9925	lncRNA	Capra hircus (Goat) lncRNA (ENSCHIG00000002532.1)	chi-lncRNA-1635	534	CTTCTTTCCTCTAGTCGGGTAGTGATGTAGTAACTTTCTTCCTGTTGGAGAGGCAAAGGCACCTCTTTTCATGTTGGGTCTGCAGTTTTGGCAAGTGGTAGGGCTGAGAGGTCTCCTTGTGGCCCCTGGAATCCATTTTAAATTAGGAATTTCCTACAAGTTTCTACTATCTTCCAGGAAGGTGCCTAGTGCTATTTATGAAGCATGCTGGGAAACAAATAGAAATAATGTAAGAAGAAGCAATGGTTAATGTAGAGACACATGGAAAGAGGAGAAATAGAGATGCAGCTGGACTGAAAAAGGAATGTGAAAAATCTAAGCCCAAACAGGAGTGTAACAGACCCACTGATACCTTTTTCTGGAGCCCATGAATCTGTAGTGGATGAATATTCTGAAAAC…
URS0000D60C72_9925	lncRNA	Capra hircus (Goat) lncRNA (ENSCHIG00000007039.1)	chi-lncRNA-1636	1396	CTCAAAACAAGCGGGTGCTTCCTCAAGCAAGCAGCGCAGCTCTCCTTTCTGTGTGTTTCTCTCCTCTGGAACGCTATTCCCCTCTCCCGCTGCCCTGCTTGCCCCGAGCAGCCTGACAAGTTTTCAGGGTTCTACAAATCATAGCTCTGTCCCAGCTCTTGAGCAGGCGTCCTTTACACTGCCCAGCCTTACAGTCCTCAGCATTTACAACCTCTCTCTTTTCCAGGTTATCATCATCTGTCAGATCTGAACTTAAACAACAAGAAACATGTCAGGCTCGGTTTCTGAGTGCCTATACGCAGAAAGAAGAGTTGAGGAGCCCGGAATGTTCGCCATGCCAGCGGACTGGCTTGCTGCGAGGCAGGCGGCCGCGGCAGAGCCGTTTGGGATGTCACCTCG…
URS0000D60C9F_9925	lncRNA	Capra hircus (Goat) lncRNA (ENSCHIG00000005973.1)	chi-lncRNA-1642	939	GGGGCTCCTGGCATCCACTGCTGGCTCTGTCGGTGATGCTTGGGCCTCTGACCATCTTAGATGGTCCGTCAGCAATCTGGAGCCTCCCAGCTGCAGCCCTGGGTCCATATGGCAGAGTGACTGCCTGCCAGATATGTGTAAATGCCCCAGCAGAAGTCACCAGATCCATAGCTGGAGGGAGCAGAGGGTATGACTCCTTTCTCAGAGCTGAGTGAGGTCAGGGCAGCCTCACGTCTTCACTGGGGACCGGGCTGAAGGCTCAGAGAGGCTGGGCAAGCCAGAAGGAATGGAAAGAGCCTTGAGGCGGGATGGTGTCATGATAACCTGACTCCCTGCCCAGGGTTGTCCTGGAGAAGCCTCTTACCTTGTGCGGGGAGGACTTCATGTCACATTCCAGGA…
URS0000D60CA8_9925	lncRNA	Capra hircus (Goat) lncRNA (ENSCHIG00000001628.1)	chi-lncRNA-1644	266	ATGTTCTTGAAGAAGGAAGTCACTGGCCACTGTAATCACAGACCTTCAAAACCACCTGAAAGGACTTCAGAGAAGAGATCCGGAGTAAGGCACTCTGTGCTCTGGGAAAAACTGGCAGAACGGGTCTTCAGACAGTTAGATATTTTCCGAATATTTTATGAGCCCAATTTCTTGCCTCTTCTCATGTATAGAAAAGCACTAAAATCATTAATGATGATATCGGCTCTTTGTGACTAGCAGCAAGCCTCTGCCAAAATGTGTGGTTG
URS0000D60CBB_9925	lncRNA	Capra hircus (Goat) lncRNA (ENSCHIG00000003757.1)	chi-lncRNA-1646	334	GCCAGACAAGAAGGCTGGCACACAGCCCCTACTGCTGGGGCTGCATCTTTAAGACCTGCAGGCGGACATCTGGCCCGCTGCTGCCTGGATGAGAAAGGTCCCAGCCTTGAGGGTCCTTGAGTACCAGGTCATGCCCATCTGCATCTTTTCTGCCAGTGTCCTGTGCCCTCCTGGGGTGGACTACCTTTATGTTAAAGATCTCTCATCTAGAGGAGGAAAGACAAGCTTGACTCTCCTTGCAACCAGGAAATTAGGCTTTCATCAGACCTGTACCACTGGGGACTGTGAGGGTCAGCAGACAGAAATGGGGTCTCTGCCTTCAGAGCACTTTTGA
URS0000D60CBD_9925	lncRNA	Capra hircus (Goat) lncRNA (ENSCHIG00000007826.1)	chi-lncRNA-1647	631	CTGCTCTTCACCAGAAGCAGAATGGATGAGAGTATTTACACAAATGCCAGTGCCCCATTTATCTGGCAGTGAAGCCCAAGAAGAGGTGCTCTTCTGCTGTCTTTTCTCTCCAGAAATACCCTCTCTGACCCTCAGCTTTGTGCCTTCTGCTAAACATCAGCTCCATGGGGTCACAAATTTGCTCATCTTCACATGTTTGCTGCACTCCCAGAAAATGGGAACTTTATGAAAACATATGCCAAGCCCCAGCTATGCGCTCATCAGCACGAGATAAGAAATCAATATGCTCCTTATTGAACTGTCAACTTGCATAAAACTGTGAAGGCCAATGATAGGTTTTGGGAGAAAAAGGTATGAAAAAGTCACTGGTACATACTGGGAGTTTGATGATGAGATATG…
URS0000D60CF4_9925	lncRNA	Capra hircus (Goat) lncRNA (ENSCHIG00000002484.1)	chi-lncRNA-1653	334	GCCCAAACACCCTCATAAAACTGATATGCCTTTTCTCCCCTGAAATAGTAACAGGAAATGAGCTTTACTGAAATAGATTTTCCGTCTTGATTTAAACAGAAGCACCGATTTAAATTAACGGACCAAAAGAAAACCCTGCATATGGACGAAGCGTAGAGTTCCTATAGAATTGCAAATTCATACACAAGATAAAAACCTGTTGCCTTTTACCCTTTCCTCCCTGGGGCATGAAGACTTTCTCAACTTCTCTCTGAGCCCCAGGAGTGGCTGGGGCCTTTGTGCTGCAGGAAACTCCAAGAACTCTAAGAAACTGACACGTAAATACTCTGGCTGA
URS0000D60D0E_9925	lncRNA	Capra hircus (Goat) lncRNA (ENSCHIG00000006875.1)	chi-lncRNA-1656	959	GGACGCGTGACAGTGAACACGCGCAGCCGTGAAGACGTTCTCGTTAGCTCGTTGGGCCCGCGCTTGTCTTCCCCCTGAGCCCCTCTGACCTGGCCGGTCCCTCCCTCTGCCTGGGCTGAGACAGAGCTCCCGGCGCTTCCATGAGGACACTGGAGGAAGCACGGAGCCCCCTCTGCCTGGACGTCCAGGCAGCCCTGGGTTCAGATTTCAGAAGAGTGGATGTGCCTTCTGTATCGTTTCAAGTTTTGGAGAAACTTCACCTTCAGTGTCTTTGGTGGTCTCCTGCCTCCCTCTGAAACTCAAGTTCATACCTGGCTTGCCTGCCAACCTCAAGCAAGGACGAGTCACTCGTGGAACAGAGCCGTCCAGCCAAGCTGCTCCAACCCACCAGCCTGGATC…
URS0000D60D13_9925	lncRNA	Capra hircus (Goat) lncRNA (ENSCHIG00000008064.1)	chi-lncRNA-1657	659	CCATTCTTCATGTGCTGAGGTCCTAGGGTTCTGAGGGGTTCTCATGCAAGCCAAGGAGTTCAACTCACTAGAATTCTCTGGACATGGGGGCAGGTTTTTGGAGGCAACTGGAAGTGGAGGAAAATGGTTGTCAACTCAAACTGCTCCCAAATAGCAATGATGCTACCAGAAAAGATGTTCATTCTTCCTCTGGAAGGTATGGGCGGAGATCTGAGGTCTGGAGGGGCCACAGAATTTCTGCTGCCATAAGTGGAGAGCCTAGAGCTGCCTTTAAGGAGGGGATGGGAAAGACCGTCAATATGGTGTCTGAGGATGAAACTGACATGGAAGAGAATCAGCCCCTGGTGTCCGTATTGGAACTGCTAGACCAAGCAAGCCTTGCCTGAGGCCAGTGTCACC…
URS0000D60D27_9925	lncRNA	Capra hircus (Goat) lncRNA (ENSCHIG00000003975.1)	chi-lncRNA-1662	333	CATTAGTCCACTTCCTTATCTGCCTTTCTGTTTATACAGCTGCTGTCACCTGCTATCACTCTGTTTCTCTTCAGCCTCCATTTTTACAGATGAAGAGATAGGTGGCAGAATCCATGCTGAGAGTGGTGGTCTCTCTGGGCAGAAGAAGCAGGAATTAGAGTTTGGGCCTGCTAAAGTGGTTGGAATTTGTGAGCTGGTTGCCAGAGAGACTGGAGTCATGGAGAGGAAGCCCCAGAAGGTACCATGTTGTCATAATAATTCCTAGCATGTACCAGGCAATGGATTTTCACTTTAATCTAATTTTTACAATAAGCTTATGAACAAGGCTAATTA
URS0000D60D30_9925	lncRNA	Capra hircus (Goat) lncRNA (ENSCHIG00000002112.1)	chi-lncRNA-1665	469	CAGGACATTGATTCAGTCAAGCAGATAGGCTTATGGGTTCACTGTAGCAACCTACTTAGAGCTTGACTGAACTTTAAAGCCCTTATGTCCTGGTACCTTCAATGAAAGGTGCCGCGCAGGAAAACATGAATGAAAAAGTAACTCAAGAAGGAGGCAAAATAGATATAAATGACATAGAATTGGAAGTGAAAGCAGATATAAATAGTTCTAAAGGAAGGTCAGCCCACTGGAATCAGATAGTCCTTCAGGGGCCAGCTTGCCTGCCAATGGACCAGACCCAGCAGCTGCAACTGGACCCTTTTGTCCCTGGTCTCCTCCTGACGTGGACAATTGGCCAGAGTGCCCCAACCGACACTGTTAAATAAGCCACGTTTGCACATTATTGGCTGATGTATTTTG…
URS0000D60D38_9925	lncRNA	Capra hircus (Goat) lncRNA (ENSCHIG00000007399.1)	chi-lncRNA-1667	543	GGGCAGTGTGAGCCTTTGAAGGGACAGGCTTACTACAAGAGGCATGCATCCCCTCTGCTCACATTCGTTTGACTCCACTGACTGAAAGGGATGAGGATCTAAGATGTAGCTTTGTGCCCAACATAACAGGAGACACACAGAAGCCGAAGAACCTGTAATTACCACCTTTCACGCTAGGTGGTGGACTCAAGACCAAAAAAAGCTATTAAATGGATGAATACATTCGATTTAGCAAGGTCAAAAGAAATGGAGAAGATCATTTTAAACTTGGAAAGAGGGGCAAGATGGAGGAGTTGATGAACAAAAGCAGCCGTTCCCAAGAAAGAACAATGGCATTCTCTGTGACCTGAGCACAGCTGGTAACACTGGATCCTCAAACATTAACTCCTTCCTGAAGAC…
URS0000D60D50_9925	lncRNA	Capra hircus (Goat) lncRNA (ENSCHIG00000004760.1)	chi-lncRNA-1671	955	GGAAACTCCAACACTCTATTGCCTTCTTTGTGAAGAGCAAATTCTCCTCACTAAAGGTCATTCATAATTCTGTGCCATTTTCCAAGTAGAGCTTTACTTCATACTTTTTCCCATTTCACATACTCTGCTTCTGTCAGGCTGGTAACTCCTTTTCATCCCCCAAACACTCTGCTTCGGGCCAAGTCCATGCTTTCTAAATATAATCATCTTCTTCAGAATGGTCCCTCTCCTTCCCTGCACCTCGCCAGCCGTGAACCTATTGTCTAAAGCCAAAACGGAACCCCACTTAGCTCTACAAGTTCTGACACACCCTGGTGTTCTTTCCTAAATTCCGACAGCATTTATAACCAGAATCTCATGGCTTGCTCCTCATTTTCTCATGAAAGAAGCACTGGAATC…
URS0000D60D7D_9925	lncRNA	Capra hircus (Goat) lncRNA (ENSCHIG00000002427.1)	chi-lncRNA-1678	250	CTGAAGAAAACCCATTAGTCTAAACAGGAGGATCAACGAGGGGAAAACTGTAGGTATGGAGGGAGTGTTGCCGAGTGATGTGTGGACAACTCACCTTCATTGTGATGCAAACATCTGATGTCTACAGAGAAGAAAAGTTGCAGAGCAGAGAACAATGTTTGTCTTGTTGGAGGTTTATAGGAACATTGTGACCAGACCTACATGGACAGCTGCAAGAACGAAGGATTCCAGGATCAAGAACTCTGCAACA
URS0000D60D87_9925	lncRNA	Capra hircus (Goat) lncRNA (ENSCHIG00000004017.1)	chi-lncRNA-1680	209	ATCACAGGACTGAGATCTAGGCATCTGGAATGTTTTAAAGTTTGCTGCTACACAATGTCTTAAAAGGACCTGTGATGAGAAAAATGTCAAGCACAGCTTTAAGACCTTGTGTCGAAAGGAGCTAATGAGAAAGCAGATTGGAAGGGCAAGATGGATTTTCTCCTCACAACTGTCTTCCTGGAGATTATGAAACCTGGAGGCTATAAAAG
URS0000D60DA5_9925	lncRNA	Capra hircus (Goat) lncRNA (ENSCHIG00000008264.1)	chi-lncRNA-1684	343	CTTCGCAGGAGCAGGAGCGTCCATCGCCGCGCTTCTGCAAGTGCGGCTGGAAGAACAGGCTTAAAGCGCTCCCCAGAGACCTGGGATCTCTCTGGAAAATCAAAGCGGATGCTTTGAGGCTCCAGCTGCTGCAGAGTGGGCAGGGGCATTCCTTGGCATGTGGAACAACTCTTGAGAGAACAAGGACAGAAAAAGCTGAGATGGCTGCTCTCACAGCCCTCTGCCCAGCAGGTCTGATGACTCTCACTACGGGAACACGTGTTTGCCACTGCAGGCCTTGAATGTCTTATAAAACTCACAATTTGTTCAAAAGAATAAACAGCATGAAAGGGGATGCGGAGCC
URS0000D60DAD_9925	lncRNA	Capra hircus (Goat) lncRNA (ENSCHIG00000002682.1)	chi-lncRNA-1686	611	GTTTGCTAAAATCCAAGGCAGGATGTGGAAAGTGGATTAGAGAACAAATCTGACTCCATATTGGATATGTTTCTTTTACTTTAACCTTTGTACTGTATTGCTTTTGCTAAGAGTTAGGAATGTTGCCTAGAGCCTGAAATATACAAAGTATCCCATTCTTCAGGAATATCATGGCCTGTGGACATATTGGACAACTGCAAGAACAAAGGATTCCTACACCAAGAAGTCTGTAATAAACAGCCACACCTCTTCCTCTTTGAGTAGAAAAGAAGCCTGGATTCAAACTCTGTCATGCTGACTCTGCCCATTCCTGTGACTGCAGCCTGATCTCACCTAGCCTGGGGTCTGCACCTTTTGTAAAAGAATGTTGCCTATGGCCTGAAATATCCAGGACAGCCC…
URS0000D60DBE_9925	lncRNA	Capra hircus (Goat) lncRNA (ENSCHIG00000002673.1)	chi-lncRNA-1688	440	ATGACTCCATTGTGCCTCCTGGAGCGGGCAGCACAGACGCGTGACCCGGCTCTGGGCGCCTGGGCTCCAGCTGCTGTGACCTGCAGCCTAATGGGCCCTCGAGGTACAGCCAAGTTCGGGCCAGGCCCAGTAAAATATCCCATTCAATCCCACTGCCTCACAGGAGTAATGAAGACAACTTGTCTACTAGCCAAAGACACTTTCCTTGTCATCACAGGACTGGCCTCCCCACTTCCAGGGGAGGGAGGAGCGAAACACTGGACCCAGAGCAGATTCTGCGGCAAATCCCTGGGCGGAAGGATCCAGCTTTGTTTTGCTGTTAGTCTGAGAAGAGCAAACAGGACACACTCATAAAGACAGAAATAACACACACTGGAAAGGGCACGAGGGGCAGGAGGA…
URS0000D60DC4_9925	lncRNA	Capra hircus (Goat) lncRNA (ENSCHIG00000007041.1)	chi-lncRNA-1689	365	GGCTGGAGTCGGGCAATGGAGAGACTGACTTGGTGGCCCCTGGAGCTGAGTTCCCATACTGGCACTTTGCCAGATGGATGGATGAAGACTGACCTTCTGCCAGCATGCATCTGTCCCTTTGGGTCACCTGTGGATGGCACTTAGTGCTCAAGATACACCTGAGCTTTGTTATTCAGTAGGAGAATTCAGCTCTTCTAAACCCAGATGCCTCTCAGTGTCCCTCCAGCACTGTACCGGATGCTTTTCTTCACAAAGTGACTGTTTATCATCTAAGAGAAGCCTCTGTGGTAAGTGAGCTCCTGGAGCTGTTAGATCACTGTGTCCCTGTCTGCTTCTGCGGTTCCTCTGTGACATTTCACACTGTC
URS0000D60DEA_9925	lncRNA	Capra hircus (Goat) lncRNA (ENSCHIG00000004301.1)	chi-lncRNA-1697	330	CTCATCCCCCCACGCCTCTAACAAAACCTATAGCCTGGACGTTACACACTTTACCTAATCACACAACCATCTCTGATGGTCCTGCTCATGAGAATGGACCCTGGGTGAGGGCTACTCAGTGAGAGGGCAGGGCCACCCTCAGCTGGAGGAGATGGGGGCCTCTTTGAAGACTCTGGAGTTGAACTGAACTGGACGGGCTCCACTTGGAGCAGTGACCCCTCACCCAAGGTCTGCCAACCCAGGAATCTGCTGCCTGGCTCCCTTCTCCAAGAGAATACGCACATCCCTGAACTCCTGTTACAGTGTGAAACCGTGATAGAAGAAGAGGCA
URS0000D60E14_9925	lncRNA	Capra hircus (Goat) lncRNA (ENSCHIG00000005439.1)	chi-lncRNA-1703	409	TACATGAGTGAAAATGTTACTAGTTAGCAGCTTTTGTTGTAATAACTCACTGATTTTTCTCCTTCTAAAATTCTTTTTATCACCATTTGTGTCTTTTCTAGGAAAGCAGATAAATGTCAGTGACCTAAAAAAAGCCCTGAAAGACATGAAAGTAGAAGTCACAGATAAGGAATACTTGAATTTAGTAAAAACTCTACCAGTTGATGGAGGAAAGATTGATATGATTAACCTGGACACATTTTTGGAAAATATGGGGATGGAGCTTTCACATAAAGAGCTTGAAGATTTTTCACAAAACCTGCCAGTTGATGGTGAGCATTGTAGATAAAAATTTATTCCCTTTAGGACATATTGGGTTTGAGAACGTTTGTAAATTAATGATAGTACTTATTTGGTTTT…
URS0000D60E18_9925	lncRNA	Capra hircus (Goat) lncRNA (ENSCHIG00000001760.1)	chi-lncRNA-1704	629	AGAAAATTGTCTAAGAATGCTAAAAATGCAAGGGCTCCTTTTGGATGCCTTTACAGACTCAGAGCCAACATGCCTCCATCTAATCCCAATTCAATTCACCCATTTAAAATCCAGCTCAGTCAGATGGTCTTAGCTCCAAACTTTCACTTTACTACAAATTTACTCAGAAATTAATTTGGAAAAAGAGACGGATTCTTTACCACTGAGCTACCAGGGAACCCCTGGAATGTGTTTTTACCATGTGGAAATCAGCGTTTGTGACTACTCCTCAGATCCTACATTCAAGCATCGGTCCAGACACGGAGTGTCCCCCAAGTGTCGCCTCTGCAGGCACATCGTTGCAGATGGTGGGCAGATAACCTGGAGCAAAGCTCAGCCTTGGAATTCCTGTGGCTTCGT…
URS0000D60E1B_9925	lncRNA	Capra hircus (Goat) lncRNA (ENSCHIG00000007496.1)	chi-lncRNA-1705	420	GGGGGGATGGAGGAGCTGGTCCAAGACTATTTCTGCCTGACTCCCTGCCTTTTCAGGACAGTGAGAGCAGTGGCTGAAGGCCAGGACTGTTGACACTGCGCAGACTGTCTGCATTCCATTGCAATCTTCCAGCTGCCCGCAGTGCGTCTCACCGCTCAGGATGCTGAGATTCTCTGATTCGGCTGGATAATTTGCTCAGGTCCCATAGCAGAAAAGACTCAGAAAAAGTCCTTCAAGAAAAATCCCAGTTTGGCTTTGCAGAAAGAGTGCAGACATTGGAGGGATACAGACTTTAAATCTCACTTCTGTTATGTAACTGTGCAAATCTTGTCACCCTTTGGTTTCCTCTGAAGAGTGGGGTTTGTAACATTTATCGCCCAGAGTTCCTGCGAAGATGAA…
URS0000D60E36_9925	lncRNA	Capra hircus (Goat) lncRNA (ENSCHIG00000004705.1)	chi-lncRNA-1711	998	TGGTGTTCTAAAAACACCTTCCCTCTGAAGGGAGGGCAGTGAGGGAATTTTAAGGTTTAGGGGGATGACACGTCAGTAAAGCTCCAGGAAAGGGGTGAAGATTTCCAGGGGCAGCTGGGCCCACACAGTCTTCCAAGCTTCTTTGCACACGGCACTAGTTTTGACACTTTCTAACTGCTCTGTGATGGGATGATCAGTAAATGAATTCTCCTAACATGTTAATTACCTATTTACATTCTTTCCACAAGTATAATATCTTAACACAGTGAAAATGCACACTTCATCCTAAAAAGCTGGAAGGGATGTTGTTGGCGATGGGTTCCATCCAGTGCTAATGCTAGGTGTCTCTTTTATGCTATTTACTCTGATTCTTTGGACAAGCGGTTTAAGGCAGAGATG…
URS0000D60E47_9925	lncRNA	Capra hircus (Goat) lncRNA (ENSCHIG00000002213.1)	chi-lncRNA-1714	816	AAGGGCAGTTTGCTGAGGGCAAAGTCATAAGGCAATCTTCCCAAGCATCCTGGGTACCATCTATCACCTCTGTGTTCAGACCATGCATAAAAACCTGCATTACAACTTATGGGCTGGAGAGACAGCATCTGACCAAACCCCTCCTTATGACAAGGCAACAGAAAAGGAAATGGCTGCAGTCTGATTAAAGCCAGCCCACTGAATTACGTCAGGATCCATGATACGTCATGCCTCATCCTGTGCAGAGACAAACTAGACCAGATCTCTGCCTCCAAGCACAGCAGAGACACATGGGCTGAATAGCTGAACAGGTACCAGATGACCAGAAGAGAAGAGTCCCCCAAGTTAGATAATGTACTGATGAGAAAGATTCAGAAGATGGATGCCTTCACCACACAC…
URS0000D60E4A_9925	lncRNA	Capra hircus (Goat) lncRNA (ENSCHIG00000007653.1)	chi-lncRNA-1715	400	TGATTATTCTCACCAGATTAAAGGGAGGAATATTGTTTCTTTCTCCCATTCTCTCCCCCGCTGGAGAACAAATTTACATTGTCAAGATTTTCAGGCTGAAATGAGTTAATGCCGAAAAGAAATTACACAGCTGACAATTTTAGATGGTTAGTCCTTCCACTCCACCTCATGTCCCAGAGAGGGGACGTCTTTCTGGAGAGAGCGTTCTGTAGGAAGAACCACCTTCACCCGCAGCAGTTTTCCTAAAAGTTCAAGATTGAGGAAAGAAAAAGGAAGAAAATGGAGTAGAGAAAGAGTGTCTCAGGAAAAGCAAGAGAGACAGGAAGAGAAAGTCCGAGCCACAGAAAAGACATTAGAGCCTGCATCTATATCCATCACAGAGCAAAACACACCAGCGGAG
URS0000D60E52_9925	lncRNA	Capra hircus (Goat) lncRNA (ENSCHIG00000007955.1)	chi-lncRNA-1717	411	ATCCATTTCTGTATATCTTGTCGAATATGACAGGAAAGCATACCAATAAATCTTTTCTCCTCCATTTATCACAGGTTTTGACAATAAGAATGTGAGCAAAGACAGAGACACAGAGTTTAAGGAGATGTTGCTGCTGCCCTAAACTTATGTCACAGAAACACTCCCATCTTGAAATCACAGGTGCACTGTTGATCAGGAACTGCAGTGGCTGATGATATAATCCTTGTAGGACAGAACGGAGATTTGAAGTTTCTTTCTTCATTTCCGGTGGCTTGCTGATCAAGCTAGCAGGAAGTTACAGGCAAGTCATGATTATATTCAACTCATCACATCAAGGAACTCCATTGTTCAAATCCCACTGCCATTTTGGCTTGTTGACAATGTAACAAATTTTCAGTA…
URS0000D60E5F_9925	lncRNA	Capra hircus (Goat) lncRNA (ENSCHIG00000001782.1)	chi-lncRNA-1719	374	GCGTCTTCTGAATTGCAGTTCTTTCAACTACTCCTGAGTAAACTCATTGAGCTAGTCTGGTTTTCCAAACGAGCCTGCTGCAGTCATCGCCCTTAGCACCATTAAGGAATGGCTGGCCAAGAATCAGCACGAGGACACTTTCCAATCTTGGGTCTCCTGCATCTGGGATTTCCATCTCCGCAGATATATTTTCAGCATGAAAGTTCATCTGAGTATTTCACCTAAATTTGTGGTGAGTACTTAATGGATGAGAAACAAACAGGCAACCAGAAAATAGGGAAAGCATCTCTTGGACAAACCTATTAGCAGATAAACGTGGCAATTTTCGAGGGTAACACAGATGTTCATTTCAAAAAGTAAGACTGAAAAGGATG
URS0000D60E74_9925	lncRNA	Capra hircus (Goat) lncRNA (ENSCHIG00000006826.1)	chi-lncRNA-1722	434	CTCAGACATGACTGAGCGACTGAGCGTGCACTCACATGTGATGCCTGCAGACACTGCCAAGTGCCCCGCAAGGAGAAGCTCTGACACAGAGGGTCCTGGCTGAGGAGAGTCCCTGAAACAGCGCTTCCCCAGTGCGGGGATGTGGGGAGGAGCCGGGCAGGCATGAACGTTTACAGAGCCTGTGCCATTACTCGGCGCCAACACATAGTGGAGGAGAACCTGCCATGTGAGATGTAAATGACCCGGTATGGGTAACTCCTTTGCAGAATGCTCTTACATCTGGAAGGCCCAGCCCTGTCTCAGAGCTCATGACCCGGCATCTCAGCACAGAACATGGTCTCTGACACCCCACAGGCCCCTCCAGGCCTGGAAAGAGTGGGAAGCTGACAGCTGTGGCCC…
URS0000D60E7E_9925	lncRNA	Capra hircus (Goat) lncRNA (ENSCHIG00000007563.1)	chi-lncRNA-1726	583	GTCCTGGCCTGGAGAATTCAGGGTCACAGAGTCGGATGCGACTGAGTGACTTTCACTTTCTTTCTTTTTTCAGCCCATCAAGCTGGGTGCAAGGTTCTTGGGCCACAGTGAAACGTAGTGATGGCTTTCAGTGGCACAGAAGGAGCAGGGAGTGTGACTGTCAGCCCCAAAGGCACTGTGGCACGGTAGAAGGATGCGGGGGTCGCCTCTGGAGCCCAGACACAGGGTCGCCTGATGGCGGTGGGTGCAGTGCAGCGCAGGATCCAGGAATGGCCCCTAGGACGCACCCTATGTCCCTCTAGCCCTGGTGATGGACCCACAGTGGACAGATCAGTGTTGCGCACGGGACTACGGCTGCTACTGCTGGTCTTGGTATGCTGCTGCGGCCATCCAGCACCC…
URS0000D60E93_9925	lncRNA	Capra hircus (Goat) lncRNA (ENSCHIG00000004343.1)	chi-lncRNA-1728	304	CCCAGCATGAAGTGGGTAGACATAGAAAAATGATTGCAATGAAATGGCCTGGGATATAAACCAAGCTTCACATGTGATGTCATTTCTAGTGCAGCATCTTGCAAAAAACTATGTTAGATATCACCAGAATGTGCATCCCAGGATCTTCAAAAAGCCAGACAAGAGGAAGGAATTAGGAATGTAAGTTATTCCTGGTTTTATAATACAAATGACTTACTGAGAACAAGCTAGCTCAGTAAATGGTATTTGAACACAAAGTGAGATAAGTCTGTGAAAGTGTCTGCACCAAGTAAATATAGAGTGA
URS0000D60E9E_9925	lncRNA	Capra hircus (Goat) sRNA (ENSCHIG00000002875.1)	chi-lncRNA-1729	87	CCCTCATGATGGTTGCACCTGTCAGCTGCAAGGAGCTTCCTGTAAGGGTCTTCTGAGTCTTGTGGGTAAACTCCAGAAGTTGGTGAT
URS0000D60EC0_9925	lncRNA	Capra hircus (Goat) lncRNA (ENSCHIG00000007593.1)	chi-lncRNA-1733	284	ATTCCACTGGCAGAATGAGCTCAATGGTAAGACTGAATGAGTTGATTTTCCTTCAGTATGTGACGGCAACACTTAAGCACAGAGACTTATTTCTTACCAAGAAGCCACACCAAGATTATATCTTCTGTTGTATCACCATGTAACCATCTCTGGAGAAACTAACAGCACTCCTCCATTGAGTCTGCCCAAGGACAATGTACCAAGGAAATCCCAAATGCAGCCAGAACTGTAAGAATTAATTTGCAGAACTGAGGCACAGTGCTCACCTCCCCATGAGCCTTCAC
URS0000D60EC9_9925	lncRNA	Capra hircus (Goat) lncRNA (ENSCHIG00000000969.1)	chi-lncRNA-1735	540	GTGAATTAAGGTTTCAATTGGGAGTAAAGCTGCTGATCAGGTGTAATTAAGTAAGGAGATTAGCTTGACTCATCCAGGTGGACCCAATGTAATTACAAGGATACTTAAATGTAGAAGGAGGCAGAAGGATTAGTATCAAAGTGAGGTGCTTCCTGAGAGGTTTGAGTTGCCATTTCTGGCTTTCAGGTTGGGGGGAAAAAGCCGCAAGGCAAACACAATGGGCAGCAAGGCAGCAGATTCTCCTCAGAACCTCCAAAAGAAGTGCCTTAATACTTCTGACTTCAGAAAGAGATGCACAATCTTCGGAAAAGAGTTTGTTTGCCACCTATTTGAAGTGCCAACTTCTATTCTTCTGAGGATTTTATTTTCCTAATGGTAGTTATCTAATTTTATCAAATG…
URS0000D60EDB_9925	lncRNA	Capra hircus (Goat) lncRNA (ENSCHIG00000002844.1)	chi-lncRNA-1739	626	GTAACTATACGAGACTGATGCTAAAGATTAATAGCTTCTCCCAGAATTTGGAAGAAGTGAAAAAGGATTTTCGCCTATAGGCTCCAGATGGAGCAGGTCCTGCTGACAACTCAGTTCAGACTTCCGGCCTCCACACCGTGAGTCAATACACTTCTGCTGGTTTAACCCACCCACTGTGTGTTAATTCATTTTAGCAGCCCAAGCAAAGTAATGTAGGTTTGTTTAGGGAGAGCCTTACTGTTCTGCATTAATGAGCTGGAATCTCCTAAACCTTTGAACCTGCTAAAGATCACAAATCCTATTATCAGACTTGAAAACCTTTTAAGATGAATAATTACCTGCTTCCATTTTATTCGGTTTTTCCCTCATAACTGGACATTTTTTCTTATGCTGCAGGAG…
URS0000D60EE5_9925	lncRNA	Capra hircus (Goat) lncRNA (ENSCHIG00000004505.1)	chi-lncRNA-1741	1127	CTCAATATTAAACTCTCAAAAATTAATAGAATGGACAGGAAAGTAGGTTATAGTAGACCTGAAAAAAATTGTGAACCAATTCAACATAATTAAGACTTATACAATTTTCACACAACAGCAGCATACAAATTTTATTCAAGTTCCCATAGACTATTAACCAGGAGACACTGGAATATGACGTAAAACAAAGTGCAAAAGTTTCATGGCCTAAATAAAAAGTATTGAAATCATACAGGGCCTGCTGTCTTATTACTGTGAAACTGTGTGAGAAATCAATACCATAAGGTATTTGAAAATAACCCACATAATTTCAAGTACAATAAATAAATAAATGTTTTTGTCAGCAGGTTCTTGCCTGTCCTGCTCCTGGCAATTCAGGGATTGGGAACCTGGGTCTCC…
URS0000D60F16_9925	lncRNA	Capra hircus (Goat) lncRNA (ENSCHIG00000007637.1)	chi-lncRNA-1743	506	CCTGGAGAGCAGACCCAGCAGAGAGAGCCGGTCCTTGGGGAAGGCCTGCAGTCCCGTCATGGGATCTTCAAGCCACACCTCAGGGCATACGAGATCTTAATTCCGTGTCCTCTGCATTGGAATCAACCACTGGATTGCCAGGCAAGTCCCTAGCTCACTGTTTTGAACATAGAAAATGCTCTTAATCCTTGATGAAAGCATGAAGATACCTCAAACAGCGTCAGTGACATAGTGGGGCCTTAATAAAGACATCTAAAACCTTAGACTCCATCCGTACAAAATTACCTGAGCATTATATATAACTCCATAACCCTGTGCAACATTATCCGATCTGTTCCTGATGTCCATTCTATGTGATGGGTATTCCTATTCCCACTTGTAAGTTGAAATTTAACAAGT…
URS0000D60F2C_9925	lncRNA	Capra hircus (Goat) lncRNA (ENSCHIG00000003526.1)	chi-lncRNA-1745	352	CTAGCAACAGCTGCTGTGTACGTAGCTGACATGCACAGCTTAAACCCTTAAACAAGAGCAAAATGAATCATGAAGAAATCTCTAATACTATTATCCTGACTGCAAGACAAAAATGCCACCTATCAGATAACTGGTACTAACTGAACATCTTTTGCTATGATCATGCTGCAGCAACAACCTCAACTTTACTTTCTTCCCTGAGACTTTTCCTGACTTTGTTGTGGGGACCTGCCCATTAAGCACTGAAGGTCAACCTGGATGTTTTGGTGAGTAACATTTCATCCTTTCCAGGGAGTCTCAGCTTCTGGAGGACAGGAGCTGATGGATAAAGTTTTCTCCCAGTCAACCAGTC
URS0000D60F73_9925	lncRNA	Capra hircus (Goat) lncRNA (ENSCHIG00000008006.1)	chi-lncRNA-1758	296	CTTCAACACACAGGCACAACTCATGCTTTTGTCATGGTGACCCTCTTCAGGGCAGCCATGATTGCACTTGGTGGGAAAGAGAAAGACTGAATTGGAGAGGAATTTACTGTGAATTAGTCATGAGAGTGATGACTACCCAGACGAAATTAAGGGTAAGGAGATGATACAGGGACATCTGCTCAGTAGCACATCTTTCGTGTGGGTGACCTTCTTCACACAGGCTCCCTCCCACAGTTTATTGGTTCTATATTTTACTGGGAGAGAAAGGAGGTTATAAATACTCACAAGAATCTGAG
URS0000D60F85_9925	lncRNA	Capra hircus (Goat) lncRNA (ENSCHIG00000007366.1)	chi-lncRNA-1761	942	GCCGAATTTAGTCACATGTCTCCATCTCAGTGAACAGAAGACTAGAAAACATCAAGGAGCACAGAAATATTTCTACTAGCAGTTTCTGTTATAGACCTTTGTTTTGGCATATATGCATTAACTTTGTTCTTTCTATATAGGGGATTGAGCTGAATAGTGCTCTTGGAATAAAGATGAAACAAAGACAGAGCTACTGGAATAATTCCTGCCAAGGGAAATGCTGTGAGATGACTGGTGCTGATGCAGAGATAATGAAATACTGAAAGCCCCAAACAACAGAAATGTCTGTAACTGGTAATGGGCATCCTCCTTCAGTTTATTAACTCCAGCTGTGCATGTTGACTATTTTTGTGAAGAGGTGCCACATGAGACGAATACTGAATGGGAAAAACAGGATCT…
URS0000D60FAA_9925	lncRNA	Capra hircus (Goat) lncRNA (ENSCHIG00000008299.1)	chi-lncRNA-1764	584	ATCCATTTGAACACAGGCTGGAAAACACATATTTGTTCTACTGTTAGTGTTCACGTACTGTTTGTTTTTCTGCAGAACATTTTAAAGAAGCCTAGCACACCCGTGCAGCTGCAGAGCATTGGAGGGGCCCCACGGACTCTGGAGTTGGGCTGTCTCATCTGTGAAATGGGAGCTATCAGAAGTGAGATAAAGCATGCAAAGCACTTACACCAGCACCATGTCTCTGTGAAGGCCCCCGTAATGATTATGAAGTGCTCGTGAATGATGATCAAGAGCATTCACTAACAAGTGTGAGCTGCACCGTCTCTCAGAGTTCCTTTTGCATTCAAAAAACCTCCTCACTTGTTCCCGAATCATTCTCTTTGTTCTCTGTCTGACCACATTTTGGCCCCAAGTCAG…
URS0000D60FAE_9925	lncRNA	Capra hircus (Goat) lncRNA (ENSCHIG00000004380.1)	chi-lncRNA-1765	558	GGAAGGAGGAAGTGTGAGGAGGCTGGAAAGGACCCTGTGCTTAGCCAAAATACCTGGAGAGCCGGAGAAAATGGCGGGATGTGAGAGGGGGAAAGGATGGGGTCACACAAAGAAAAAGAGTTAGACTTGACCTCTTTTCCACTCCAGGAATGAGATGTAAGCCAGGAGGCAAGCCTGAGGCCGAGAAGCCCCCAGGGATGGCAGAGTCTCCTGCAGGACTGGATGTGGCCAGGGCTGAGGTCAAGGCCCCGAGGGCAGCCATGGGCAAGGTGGATGGAAATGAGACCAAGAGAAAAAAATAAGTGGCTTCATAACTTCACTTTATCCAGAGAGTGGAAAATAAAATGCAAGATTCCAATCCCTGCCCTTCCATTTCATCTTTGAAAAATACAGGAAGAG…
URS0000D60FB1_9925	lncRNA	Capra hircus (Goat) lncRNA (ENSCHIG00000004687.1)	chi-lncRNA-1766	474	TGATCTGATTTTTATTTTGTAGAGATCAATCTGTGCTATGTGGAGAACTGACTGCTACTTGGAAGAGTGAAGATAGAAGGTGGATGGTGGTCCTGGTGAACGACGTCTTCAACCTCAGGGAACTCTATTAGGAGGAGAGGAAAAATATATGAGGATTCTTTACTGCTGGTACCACACAGCAAGCCCAAAACAATGAGAATCTGCTCTGACTAAAATTAACAACCAGGCACAAGCTGCCACTGCTGGCTCCCCAGCTCCTGAGGTTAACAAATACACATGGAGTATGTGCATCATACTCCATAGGCTTGGTGGCAGGAACAATGGAAGATACAAGGGTGACTAAGGCCACTGTGGAAACTTCTCTCAAAGAGCCACCTGCTTAGTGCACGAAGGCAACTG…
URS0000D60FE3_9925	lncRNA	Capra hircus (Goat) lncRNA (ENSCHIG00000007891.1)	chi-lncRNA-1773	565	CGAAGTTGGAAAACAGAGCCAAGTGACAAGCTGTGAAGCAACAGCTCAGCCTCACAGAGCAAGTGTGCTTTGTGCTATTTCTAGTCAGAGCAAATGTGGCCTTGGTGGACTGTAGGGAACAGTATCTCCCAGGTAAAAATAAGTTGCTAAGATTCACACCAAAATGATGCCAATCTTTCATTTGCAAACAGATCCTGAATTGGGAGCCATGGGAAAGAGGACTGACTCGGAAATCAGATTCAGCGTCCTGCCTAGCTTTCTTCCAGGTGATCCCACCAGTCAGCAATCTGGTCTCAGGGGAATACATGGCCTCCCCCTGACTTCTTTGCATTTTCCCAGTACCTTTGATTTTGGAAATACTATAAGAATGATGGCTGCATTTTTCCAGTGTTGGAAATT…
URS0000D60FFB_9925	lncRNA	Capra hircus (Goat) lncRNA (ENSCHIG00000006918.1)	chi-lncRNA-1778	363	CAGATTGTTACTTAGCACTGCCTAGGATGTTACCCGAGTTCTAGAGCTGACGGTCCAAAGGTTTCTCAAGAAGAAATGTACTCTCTGAGGATGTGACTTTGGGTCATTTCAGGACAGAAAGAAAGAGGAGTCCCAGGAACTGGGGAGAGGCTGGGCCCCAAATGCAGGTGAAGAAATGAGTCTGTGTGGCACAAAGGGGGAATTATGGAAGCTGTGAAGGAGAGTGGTTCAAACCTGAGTGTGCCGAGGAAAGTCAAAGAATCCAGCCATCTCCCACCAGAAGAAACAATGGAATTCATTCTGAGAAGACTGGAGAAACGTGTGAGTAATTTGCAAATATCTGAAGGCCTATCATGGGGGGAA
URS0000D61011_9925	lncRNA	Capra hircus (Goat) lncRNA (ENSCHIG00000001005.1)	chi-lncRNA-1781	719	AAGGAGTAGTAGCGATGAAACTTGCTTTCAGATAAGCTTCTGGTAAAGGGAAGCACAGGAGAAAACCAAGAGGAGCTGCAGGGCTTTTACCTACCCCAGACAGAAGAAAGGAAGACTCCTCTCTGGGAAAACCAATCCACCTAAGAGAAAAGAACTACAGAATCAGCATCTGGGGGACTTTATCTGACAGCTCTTCAACAGGCCCACCAGAAGAACCAAAGATCCATGAAGGAAGATTAAGAGGTATAAGGCTGAAAGATCTGTGAATCCAGAACACAAAGGTCTTGAATTCCAGGTGGGGGCAAGAAGAAAGGGAGATCAAGACCGAGAGATATGGAAGCTAAGGGAGAGGAAAAATCAACCATTCAAGGACAGAAACGTCGCAATAAAGAAGTGCCA…
URS0000D61020_9925	lncRNA	Capra hircus (Goat) lncRNA (ENSCHIG00000004804.1)	chi-lncRNA-1784	714	CTCAGTGTAGCCGAAACATTTGATCCTTTTAACAGAAAGGAGAAATGAATAATTTAGAACTATAATGAAGCTTCCAAAATATCTAGGGGCAGGGAGACACCAGCAAATACCAAGATCGCATGAATGCCTAAACAGAGCAGTCCACAGTAAGCTATGAGCATCCAGCCCTCAAACTGGAAAAGACAGCGGAGTGGTGGGTTGATGAAGAATGGAGTAACAATAAAGGAGGCAGATGAACAACAACAAAAAAAGATTGGACAGGTTCTTTATGTTTTGAGTACCATGGGGCGAAGTATACATTTTATTTTTAGAAGACTCCTGAGAGAAAGTAAAGGCTCATAGAATGAAGCTCATACATTTATACAGACTTGTTTCATTTGAATTTCAAAGAGAGCTTAT…
URS0000D61033_9925	lncRNA	Capra hircus (Goat) lncRNA (ENSCHIG00000004683.1)	chi-lncRNA-1785	820	GCACAGTCAAGGGCTGGCTGGAGAAACCACCGTAGCTGCCAGCCCCACAGGGGAGGACAGGGGAGATGTTCCAGTCACAGGCCTGTGGGCCACGCAGGCGAGACCCTCAAGCTGCGTCAGAGCAAACCGCCAGCAGGTGCTTCTTCTGCCTGAGCTCCTGGAGTCAGCATGCAAAGCAGCCAGCTGTGTCTCTGGTGACAAGTGACTATTCTCAAGCTCTTTGGAGCGTAGAGTCATCCACGCAGAAAGCTCAGACCACGGTTGAGTGCAGGTAAAGTGAAATGCCGAGTGCCCAGCAATAGCTCAAAGGGCCAGATGAAGGACGCAAAGGAAGGACCACAGGATCTGCAGTTTCCCCGGAGAGAGGAGGAGGCCAGCGTGCCGGAGGAAGCTTCACAG…
URS0000D61034_9925	lncRNA	Capra hircus (Goat) lncRNA (ENSCHIG00000002077.1)	chi-lncRNA-1786	359	GTTGGAACCTCATACAGCAGCTTCAGAGAATCTCCAGCACAGAAAGTGAGAAATACACCAAACAGCTGTAAGGTACAGCTGTGGGAGCCCTCGGGTAGAAGTTGGGCTCTGAAGATGTGAGATGAAGACAAGAAGCATCTGACACGGATCGAGGATGGAGCCTCAGTGGAACAAATGGCGCTGTAACAAGCCTGCTAAGGAAGTGAGAGAAGGCATGACTCAATAGAAGAAGACAAGAACTCCTTCACATGCAGCATTTCCCTCATGGAAATGACAATTTAGTAGAGAACATGAGTCATATACAAATGCAAATGTAACAAATATGAGAAGTGACAGAATAAACAGTAAATAAGTGGTAA
URS0000D6105D_9925	lncRNA	Capra hircus (Goat) lncRNA (ENSCHIG00000001087.1)	chi-lncRNA-1793	715	CCAACTGGGAGTCGTTGAGTGGCAAGACCAGGACCGGTAACTCAGTCAAACTTGATCAATCAGGACAAGGAGGAGGTGTTGTTATGAGGGAATGCTATCTTCTTCTGAGAAGAGAGAAGAAATTTCATTTACTCAAAAAAATCGAGTGCTTACTATATTGCAAGCCCTGCTCTAAGTGTGGGAGAAGTTGAAGAAAGTAAACAGATCTCCTTCCCTTTAGAACCTCCTTTCTATGGAGGAGGACAACGGGGGAGTGAGCCCTGGCCCTCCAGGGCTGCAAGTGGACTTGCTTACTTGAGAAGAGGAGTGGAAGAGGTCTCCTGCCTTTTCATAAGATGTCTGCAGGAAAATGACGCCTAGTCGGTTTCTCTGTGATTATCTGCCATGTATAAGCAAGAA…
URS0000D61086_9925	lncRNA	Capra hircus (Goat) lncRNA (ENSCHIG00000002273.1)	chi-lncRNA-1803	435	AGCAGGGCCTGGAGCAATCAAGGCTCTCATGGCTTGCTGCATGTTGGTTCTCAAAGAAAAAAGATTCTAAAATGGAAATTGAAAATCCGTTGTTTTTCAGGGAGTGATCTTGGTGCCAATGTGGGATGGAAAAGGAGCAAGATTGAAGAGATGGAGAATTCCAGTAAAGTCTTCAGCTGGTCCTAAAGATGCCAGAGAAGAGTTTGTGATATTCACGCCTGATAATGAGATCTCCACTCTTTTGAAGGTGAACAAATGAGCTTGAATGTGTTGCTGTTTCAATAAGAAGCAACAAATACTAAACAAAAACAAACTGGGATAGGAGTACAAGGGGGAACCAAGATTGAAATTCTGTTTATCTCTACTGCAACCTTACTAGAGTTGGATGGAGAAACTGGA…
URS0000D61087_9925	lncRNA	Capra hircus (Goat) lncRNA (ENSCHIG00000007045.1)	chi-lncRNA-1804	242	CTTGGCTTGAAGTTGATCAGTCTTTGCAGGACTGTGTGTTTTCAGCCACTTTCTGCTAGCTTGGAGCAAATGCGTGGACATTCTCCTTTGGAGACAGGCTATGGATGGAGTCAAAGAACTTAAGATGAAGGTATATCTTCTAAATATTGTATTTTAATGACTATTTAACTTTTCCAGTGAATCATTTTTCTGTTGGGTCTTTGTTGCTGCAAATGATTTATCATTGGGTCTTTGTTGCTGAA
URS0000D6108C_9925	lncRNA	Capra hircus (Goat) lncRNA (ENSCHIG00000001521.1)	chi-lncRNA-1807	1098	GTGCTGGATTTATCATAAAATCCACATACAAAACTGTGGTTCCAAAATCCCAAGAACTTTTCCCTGCTCTTTACCCTTCGTTTCATGTCATACTCCTCCTCTCGCACTGTGCTTTAGCCATACAGGGCCTCTGCTGATTCCATAGTACCTGCCCACCCAGTTCATCATTATCCTTGGTCATTCAGGTCTCTGTTAGATAGCACCTTCTCAGAGAGGTCGCTGCCTTCCCAATTCAATGTAGCTGCTCAGTTTCTCTCTATGATATTACAGTTTAATTTTCTCTACCGTAATTTTTATTTCTTGTATTTTTCTTGTTTTTCTTTTCTTTTTTTTTTTTTTACTGTCCCATCTCATTTAAATTTAAACCCTATAAAAGTAAAGATTTTGTGCAGCCCATCT…
URS0000D610AE_9925	lncRNA	Capra hircus (Goat) lncRNA (ENSCHIG00000003840.1)	chi-lncRNA-1815	684	GTCACTTAATCCCCTTAGTGTTTGATCCGTAGATCATTGTGTTTAAACATGTGGGTCTATTATTAGCAAAAACTACACACAAACTTTAAATATCATTCGAAGGGTTAAAATTTTTGTCATGTTTCACTCATGATGTGTTAGTAAGCAGTCACTCCAAACTCTGCATTTTTTGTAAAACTAGTCCATGAATGAAGATTTTAAAAGTGTTAGTTGTCTTGTTTCTATGGAAACCAGCAGTAATCTACACTGATTACTGAACTCAGGGAAAGTAGAATCAGAAGGTACCATTATGAAGAAGACACCTCTATAAACTATAAAGGTGGACACACCTGTTATCTAAATTATGCGATTTATCCAGTTGAAGAGGCTTCTTGAGATGTTCCTGACCCAGGGATTGAA…
URS0000D610E1_9925	lncRNA	Capra hircus (Goat) lncRNA (ENSCHIG00000007041.1)	chi-lncRNA-1822	285	GGCTGGAGTCGGGCAATGGAGAGACTGACTTGGTGGCCCCTGGAGCTGAGTTCCCATACTGGCACTTTGTGCCAAGCTCAGGCCCTTCCTCCACCACAAAGAACAAGAACTCAAAACCTAACCACCAATATGGAGCCTGAAATGGCACAGATACGATCAGAAATTGTAAACAGTTCAGCTTAAATGGGACGAAAGATGCCTCTCTATGGAGAGCAGGTAAGACTGTGGCAGATCTTGGTATTTCTAAGTGACTTAAAAGGGAGACAATATCATGGACAGTTAATA
URS0000D610E9_9925	lncRNA	Capra hircus (Goat) lncRNA (ENSCHIG00000006915.1)	chi-lncRNA-1825	208	AGAGAAGTCAAGATAGGAAAGTGAAGGGTAACAGAATATATCACCACAATATATGAGATAACATCTAAGAAAGGAAAAACAACCCTGCTTTTCTTCTATACAAAGCTGAAATCTTTCCTCAAATGATCAGAGCTTGTTGACTGTTACCATGAATGACCTAAGCGGGGAACTTACAGTGTTGCTATTTGGAGTAATTGAGTATTTCAAG
URS0000D610EC_9925	lncRNA	Capra hircus (Goat) lncRNA (ENSCHIG00000004608.1)	chi-lncRNA-1827	171	CTCGGTACAGAGTTCTGCTAGGTGTCACGTGGGCCTCCGGGCAGAGGTGGAGTGGTCTTCACTGAGCTGTTTCACTGGGGGTGCAGGGATTCGTTATGGATCCGACAGGAAGACAAGACTGGATAAGAGCGAACAGCTTCCTAAAGAGACTCAGACATTTTATAGCACTGG
URS0000D6110C_9925	lncRNA	Capra hircus (Goat) lncRNA (ENSCHIG00000002794.1)	chi-lncRNA-1833	404	GCGCTGCCTCTGGCTCTATGCAAGATGGCCTCTGCCGAAGGCCCTCACTGGCACTGCTCGTGTTTCTAGAATGCTAGTGCCTTGGTAGTGTTGCTGGTACCACCGGTGAGGCTATCAGGGACATCAAATGACGGACACCTCCACCGCATCTGGAGATTCCTGGGTTGCAGGCACTGCCATTGTTGGAACAATGAATCGAGGCTTGAAGTGAAAGAACCATCTTGATGTCATGGCAACAGAAGGCAACAGCAAGGATAGTAGTGCAAGAACCCAGAAGGGCCATGATCAGAGACACAACCCTGCCCATCATCAGTGTCCCTTCTAGGGTAAGTTTGATGTTACGAAACTGCAGATGAAATCATGAAAATCAGGACAGGGGATGAATGAGTATCATGCGAA…
URS0000D61121_9925	lncRNA	Capra hircus (Goat) lncRNA (ENSCHIG00000005234.1)	chi-lncRNA-1838	294	CTCCAATGCTGCTGGTTCCCAACCACCGTTTGAGAACTGCTGGCATAGAACATGAGCTGGCGAAACTGTGGAGCACTGAATACTGCCAGGTGAGAAACTAGGGAAGAGACTCAATTTGAGGAACACAGCTCATCTTCACAAGCCCGGCATCCAGAGGGGGCCAGGAGAGATCAAACCTTGGAGAAGTTACGGAAATTGGAGAGAAGTCTGGATTTTCTCCAATGCTGAATCGGAAGGATATACACCTTCGCAAAGCATGTCAGCCTGTGCAGAGCAATGGATGAAGTGATGCAG
URS0000D61124_9925	lncRNA	Capra hircus (Goat) sRNA (ENSCHIG00000002928.1)	chi-lncRNA-1839	271	TGGGGCTCATTAGGCGGAGCGGGGTGCCGAGAGGTGTGCGCCGCCAGCCGGGAGGCCGCCTTTGAGCGGTCGGGGCGGCTTCATTAAGCGGCGCTAACAAGGCATACAAATGCCGGGCCCAGCAGCTTTCTTGCAATGTCGGGGCCTTAGCAGGGCGCCAGGCTAATGAGGGTCACTCAAAGGGGCTGATCAAATATTCAAATTTCCCCGCACGCCGGGAACTTTTATGTATGGAGAAAGTTGAGGCAACTGAGCTGTGTTTACTGTCCAG
URS0000D61132_9925	lncRNA	Capra hircus (Goat) lncRNA (ENSCHIG00000000687.1)	chi-lncRNA-1841	502	ATTGGAGGCCTGTTTTTCTGTGAAATAGGAACCAAGGTGAACTGAGGGCAGGGAATATTACTACCATAAGACAAACTGAAGTCCCAGAAAGTCTATTCCTTCCTAGGAAGATCTCCAGCTTTGCTCAGGAAGTACAGGATGTAAAATCAACCCTCTTCCTCCAAGAAAGAGAAATACCAAAAAGGACCCCAATCCATAAGCGTTCACATCAAGGCCAGGCCTGGACCTAGAAGCAGAACTTGGGAGAGCAAGTGGAGTAGAGGGCCAAAGTGAATAGAGAAGCTAAAGAAAAGGCATTCTGCTACAAGGATACTCAGAATTCATCTCAGCCATCTGGAGTCGGTCATATGTCTTTCTGAATCAGGAACTAATGAATCCCAGCACCTTGCCGGATGCAGA…
URS0000D6113A_9925	lncRNA	Capra hircus (Goat) lncRNA (ENSCHIG00000007387.1)	chi-lncRNA-1842	995	TCCACCAACCGGAAGAGTTCGGGAAAGGTTTAAAGGAGACACCGCCTGTACATTGTGAGCCACGCGGCAGAGCAGTTCTCCTGGGTTTCCTTACCCTGCTGCTCTCCACCCGGGGGCCCTTTCCCAATAAAATCTCTTGCTCTGTCAGCACATATGTCTCCTCAGACAATTCATTTCCAAGTATTAGGCAAGAGCCCAGTTTCGGGTCCTGGAAGGGGTCCCTCTTCCTGCAACAAATGGTGTCTCTGGCGGAGACTCTTCTTCACCAAGACTGACATCCTAACCACTTGGGGTACTCAGGGGCCAGCTTGCCTGCCAATGGACCAGACCCAGCGGCCGCAACTGGGACCCTTTTGTCCCTGGTCTCCTCCTGACGTGGACAACTGGCCAGAGTGCCCC…
URS0000D6114B_9925	lncRNA	Capra hircus (Goat) lncRNA (ENSCHIG00000001475.1)	chi-lncRNA-1845	790	AGGGAGGGAGGAAAGAGATGGCTGGAAGTCAAGAGGGAGAGGATCTCCTTGTAAGGATGCCAGGCAAGAGCCTTGTTGACTTAGCAGGTGACACTCTGGGGAAGTGGGGGAGGAGGGTGCGGGTGTCACACCCCTCTGAGCTTGATTCCCATTGGCTCTCGAGATCCTTAAAAGGGTCCTGCAGTCTCAGCAGCGGCATTCTCGGACCCTCAGAGGATTCTGTGGTTACAGTCTCTCCTCAACCCAAGGCATGAGACGCATGACTCTCCTCCTCTTGGCAGCTCTGGTCGGGACCCTGGTCTCTGCCCAAAATGCTTCCTCTGCTCTTCCCGAGGAACCCTTCATCACCCCAGCAACCCAGAAGATTTCGACAGCACCTCCCAGCTCAGGATTCAACCC…
URS0000D6116F_9925	lncRNA	Capra hircus (Goat) lncRNA (ENSCHIG00000007272.1)	chi-lncRNA-1848	512	GGCATGTAGCTGGAAAAATAATTCCAGATCTCTCATGTAAAGATGTTTCAGTAAGTGGAAGATCATCTTTATGCTTGCCCCTCCACCACATGGACCCCAGGAAAGATGAGGAAACTGAAGCCAAAGAAGATTAAAGAACTCACCCAGTGTCACATCCCATCCTGCCTTCCTCAAAGCAACAGGAACTACTTTCTTGCTTCCCACAGCCAGACAGCCCTGGGCTAGACGGTGGCTCAGATGCCTTGCTCACAAGGCAAGAGACCTGGGTTCAAGTCCTGGTGCAGAAAATTCCCTGGAGAAGGGAATATTTTCTTAAAAGATTAGTGGTTTCCAAAACCATAAGACAAGTATCAAAATTCATACACAGAAGAATGATCATCTTACTACTGGATGGGAACC…
URS0000D61176_9925	lncRNA	Capra hircus (Goat) lncRNA (ENSCHIG00000004649.1)	chi-lncRNA-1851	445	CTTCAGGTGACTTTGGCAAGAACAGCCTGTGCCGAGCTCGGTCACCCCAGAAAACAGTAACAATACCATTTCCATCAGCGTTTTTGATTCGGAAGAGGACCGCTGCTAACTGTGTGGGGCCAAAAGCCAGTGAGCGTTTGGGGTGAGGGCTGGGAGGGCTTGCGGTGGGAAGGGAGGGAGAGCTGGAAAGCTGGCCCCAGTGTCTACTCACCCAGTGTACTTGGCCACACGTCTCTGCTTTGAGGAAGTCCCCCTCCCCTCCCCACACCTTGGATCTCCTGAAGAATGCCCTTTCTCCAGCCCCAGCTTCTCTGCTTCCTGGGAAGGAGTCTCCGTGTTCTTCCTCAGGGATCTGTGCTCTAGGAATCAGTCCAGAGGAAATAATCTAAAATGCAGGTG…
URS0000D61180_9925	lncRNA	Capra hircus (Goat) lncRNA (ENSCHIG00000005814.1)	chi-lncRNA-1852	415	GTACCAGTGACAGTTGGTCTCCTTTCAGCCAAATAGCTCCCATATGCTACATAATGCTGCTGCTGATTAAAATCCTATGGAAGAGTCAGCCTGTGTCTGGAACAATAGCAGCCTGAATTCAATTTATCAGTCTTCTGGGGAAGCAGAGATAATCAAATTCCCCCCTTCAGCAACTTTGGGAACCCACCATTTGACAAGATACAATGGATACTGTCTCCATGTGGTGTCAATGGCTCCTGGAAGCTGCAGAATTAGATCTTTCTCAAATAATATAATCTCACAGAAAGAGAGAAAACCATCTCTTCATTGGCCCTGTCTACTCTTGAAAAGGACTCAAGCTGGCCTCGATGAGATTAGATCACATGCTGTAAGTTCCTTCAAGGAGAAAGAAAAGAAAGA…
URS0000D61187_9925	lncRNA	Capra hircus (Goat) lncRNA (ENSCHIG00000005934.1)	chi-lncRNA-1853	525	ATCACGGTCGGGCGCCGTGCAGCAGCAGCACCATGCGCCTGGGACGGCTCCACCAGGCGCTCAGCTCGGGCAGTGGCGCCTCCCCCACCTCATCAGCTGTTTCCGTGTCTGCTGCAATGCGTCTGTGAAGCTCTGACATTGTGTTCCAGTGAGGGACAGGATTCGGGTTCACGAGTAGAAGAGCGTGCCGAGGAATGTCCACCAGTCAGGGAGCAGAAACCATGGACCAGCACAAGCGGAATGTTTCTGTCCCCAGGATGGACTGACCTCACCCCTAGACGGCGGCATTTCACGTTGCCTCTTCCTGCACAACGTACATGTTTCTGCTGAGAAGTCACCCTCTTGGAAAATACTTCCTGGCCTTAGAATAGGTTTCACCCTTGTTATGCTTTCTTTTCC…
URS0000D6119F_9925	lncRNA	Capra hircus (Goat) sRNA (ENSCHIG00000002922.1)	chi-lncRNA-1857	103	AGCAGAGCAGCGTGAGGACATATGTGTGGGAGAAGATTCTAGAGGCTCTTGACGCAATCTAGATGAAAGTTGGTGAGGGGGGAGCCGCAGAGAAAATCACTCT
URS0000D611A9_9925	lncRNA	Capra hircus (Goat) lncRNA (ENSCHIG00000005561.1)	chi-lncRNA-1860	537	GACTTAGCAACTGAACGGCAACAGTCATGTATAAAGTGGGACTGGAGCTCAGGTGAGTAGCAGATGATGGAGACAGAGATTGGAGGGTCTCTGGCTCAAAGGTGAGAGCTGAGGTCATCGGAGTGGATGAAATCGATCTGGACAAGTATATCATGAAACAAAACAGCCGAAGACAGACTCTCAGGTTGGCATGTCGGTTAAACCAAATGCAGCCCAGCACAAAGGTTCTTACCTGCCAACTGCTGTCAGCGTCATCTGGTGACCCTTCCTACAAACAGACCATCTGACCTAGGGATGATCACACCGAACAGATTGGGAACCAGTAAAAAGGAAGTCGTGGGAGAAGCAAAGGTGCTGACAGACAGAAGAAGAGTTAGGCCACCTCAAGCCTGGAGTGAC…
URS0000D611AA_9925	lncRNA	Capra hircus (Goat) lncRNA (ENSCHIG00000002332.1)	chi-lncRNA-1861	768	GTGGGGTAGGAGCCCCACTGCCGCTCGTTTCCCCGGGACTTTGGACAAGCCTCTGATTTACAGCTGAGTACCTCGGCTTGAGATCTCTTGAGTCAAGGACTAGCCCTGTCTTCCTTCCCGCCCCGAGCGTCTTCATTTGCTGCAGGGGCTCCACGTGCCCGGCCTGGGTGCTTCCGTTCGAACGGCGGTGTCATTTGCTTAGAGACAGGACTCGGACTCACATCCACCCCACACGGAGGCTGCACCTCTAGCCGATGGCGAAGCCCCTGTGTGTCTGTCATGGAGCAGAGCCTGCCAGCTGCAGGAAGGACCACTGGCCTCTTTCTACACCACGAGCTGCTGATGAACGGCTTGGACTTTCTCACTTGCTTACATCTCGTCTTCAGCAGAAAATTTCAT…
URS0000D611BC_9925	lncRNA	Capra hircus (Goat) lncRNA (ENSCHIG00000001054.1)	chi-lncRNA-1867	514	AGGGGCTCCAACGTATTGGGAAGCTGGAAAGCTGGAAACCCCAGCGTTGCTGTTTTGCTGAGCCAGAGCACGCCGGCAGCTGAGAAACCACACTTCTCTTGTCTTTTCAGCCAAACCACGTTTGGTCCATGCTGTCACTCCCACCTCCCGATTAGATGCCCGGAGTCCCTCTGCCACCTGCCACTCGGCGAGACCAGTCCAGCTGCCCTGACGTGGGAGGGAGATGGGGAAGGCTGAGCTCTCCCAGCCCGGGAGGAGGTCACAGAGCAGATGAGCGCCCCAGAGATGAGCAGAATCAACTGCCAGGAAGGGAAAGAGAGCTGCCTTTTCCAGAGAGCTGCAGGGTTGAGGAAGCATCGTCGCTGGTCACTGTCCTTGTGGCCCACTTCCAAGCCAAGA…
URS0000D611CF_9925	lncRNA	Capra hircus (Goat) lncRNA (ENSCHIG00000002742.1)	chi-lncRNA-1869	575	TTTAGTCTCAACAGAGGTCACCTACTTTGTTTGTGGATTACTTTTCGTTCTGGTAGTGGAAGAGTGGGTTTGGGATTATGGTATTTCAGTAACTATTCTTCATGTTGCCATCACTTCAACTGTTATGCTGGAATTCCCCTTGACGTCACACTGGTGGGCTGCCTTAGGATTCGGCTTAATTTCAATGATATGTGGATGCCAGACTTTAGCATACTGTTTGTTCAAAGATAATTTTATCTATCCAGATCTGGATGATTTCTAACAGAACAGCCAATTCTATGTTATTACATATATGGTATCCAAGCTAGATTGTATTTTTTCTTCATACCTATATTCGAGGTTGAATTTATTCTAGATACGTTTTAACTGTAATAAGACTAGATGCTTTTTAACTGTAAA…
URS0000D611E5_9925	lncRNA	Capra hircus (Goat) sRNA (ENSCHIG00000003457.1)	chi-lncRNA-1873	244	GGAAAATTCTTTATGTTGAATCGACATCTGTTTCTCTACAATTTGCACTCATTGGAGCCATACAGAATAAAACGTCTAAACATCTAATGCTGCTTCCACAAATATTTGAGCACTGCTAACACATTTCCTTCTTCCACTCACTCCACAAGGCTTCTTTTCTTCCAACTAAATATGCCTGGTTATTTTAAACAGGGAGGCAGTGTGGGGTAGTGGAAAGAACGCCAGCTTTGGAGCCAGAACGCAT
URS0000D611E9_9925	lncRNA	Capra hircus (Goat) lncRNA (ENSCHIG00000007451.1)	chi-lncRNA-1875	785	TATAGAAGAAAAATATGAAATATATTGTATGTTTTCTGAAACAATCAATTTATAACATTATAAATCATTATAAATATTAATATAATCATTAATATTCATAGGGTCAACCAACATGAAGTTTCTCATTTGGGCCTGCCTCATGTATGTTTCTTTTGCAAGGGATTACAGTGACAACATAGGCAGTCCTTACCCAGTTGACCCATCTGCAAGTATTCCTTACCCAGTTGACCCATCTGCAAGTATTCCTTATCCCATGCCAGACAGCGATTTCCCTCCTCCTGTCTATGTTACAAAGACTAATTTCCCCAATTACCCTGGGAATCCTGATCCTGGTACAGCAGTACCCTCAAATCCACTGGTTTTCACTGTTCTTACAGCTCCCCTCTACAGTATTGCTAG…
URS0000D611F4_9925	lncRNA	Capra hircus (Goat) lncRNA (ENSCHIG00000008156.1)	chi-lncRNA-1876	834	TGGCTGTGAAGGCTTGCTGTCCAAGGACTAGGACTTTTCCTGTGAATTTTAGACTCAGATTTTCAGGTTTAAATGTCACGTCCGGCGTTGTTCATCTTTTATGCCTCCAAAGCAAATCCGAGGGGTTTTGTTTTATTTTTCGCTGTGCTGGTGATAGAGACAGAGTAAAGGGACAAAGTAAGTGATCAAATAATTAATCCCACTAAAGGATTGTAAGTAGGAAAATATGGGAAACGCCTGGAAGTTAATGGTTATTCAAGAAAGCAGGTTTGCATAACCACAAAACCAAGCAGGCCTGCTCAGCAACAAGGTCATGCAACGTCAGACACGCCCCAAAGCAATAAAACAGTGATGCCAGGAGACCCACAACCGGCCGGGTGAGCTCCATCAACGCTTAAT…
URS0000D61211_9925	lncRNA	Capra hircus (Goat) lncRNA (ENSCHIG00000007059.1)	chi-lncRNA-1881	495	ATGTATCCACAGCTCCTGTTACCTGGTTGGCATGAGGAGAAGCTAAATCCTCTGAGTGAGCTCCTGAGTCACCTATGTGTCGACCTTAGCTTTCTGACTGTAATGGTTTCTTGTGCCCCTTGCCTGTGGTCAGGAGGGGAAAAAACCTCCAGGGACTTGAGGCTGGAGGTGTGGAGCAACCAATTTGAGGCCTTGAAGGAATGTTCCCCAGTAAAGATAAGGAAGCAGAAGAACATTCTATCTAAGAGGCTGGGCATCTTCCACTGGCTTCAGAGGCTGAATCTGGGACCAATAAATGGAAACTTCAGTAAAGAAGGCCGGGGAAGCTGTGACTTTCTAACATTTAAGTAGGACATGGAGAGTGTTTTAAAGTAAGTTTCCAAAGACGGGACAGGACTG…
URS0000D6121A_9925	lncRNA	Capra hircus (Goat) lncRNA (ENSCHIG00000004396.1)	chi-lncRNA-1883	2001	AGCTCTTTTCCCCCTCCTATTTTGATGCTTAGTGTCTAAACTGAATCCAATGTGCTCAGAAAGTATATGTCTGGATTAGCCTAGAAGCTGATACTACAGAAGGCAGTTTGCCCCTGGCCATGCAGAGTGGTGAACCACACTAGTTCCAGCCCCAGCTGTCAGGCCAGGATTTCGCCCTCGCCCTTCTCCAATCAATACATAGAACTGCCTGGTGCCATCAGGAAGGAGCTGTATTTTTTTAAATGAATAAAATAGAACAACCAGAATCTTTCCATCTTTTACGTTACCCTCTGCTTTCTGCCCAGGAATGGAGACCCTCAAAAGCTACAGCTGGAACAGCGAGATGCAAAAAAATCCTGAGCCTTCAAAGCCAGATCGTGCAGAAGAGAAAGGGCCTGT…
URS0000D61238_9925	lncRNA	Capra hircus (Goat) lncRNA (ENSCHIG00000006257.1)	chi-lncRNA-1886	487	CTTTGTCCAAGCAATGGTCAGTTAATCAAAAAAAGAAAAGAAAAATGGGGAAGGGGATGCTTATAAATTCGGGGCATAAAATATTGCACCTAGCATTAGAGAAGGGATTTCATTTCCCATTATTTGTTTTAACTGTGGTCCACCATTCATTCATATGGCACCATAAGACTAGCCATAGGAAACAATAGGTTAATTGGATAATGTGGAGTAACATACACCTGTTAACGACAACAAATGTATTTTCCAACCCTCACAGGTGTGTGCAAGTGTTTCCCAGAGCTGCTGTGCTTTTATGGCTCTAAGGAAGCAGGAGGAACACAGCCAGTTTTATTCACCATACTGCTCTGGAGACAGGCAGGCTCACTTTAACACACTGTCCTCTTGGGCTTCTTCTGCCAG…
URS0000D61245_9925	lncRNA	Capra hircus (Goat) lncRNA (ENSCHIG00000006100.1)	chi-lncRNA-1889	250	GGACAAGTAAGTTTTGGGTGAAGCAGGAACCTCCAAGTCCCTGGTTTAGAGTCTTCTTGGAGTCTTCAAGCACTGAACAAAAGCAGTCATTGTTTGGAAGAACCAAGATGAAAGATGTATTGCCAGTCCAATTTGATGTTTAAGCTTTTGCGATTTGCTGTGGTGGAGTGAAACAAAGAAGAAATGGAGACAGAAGCAAACATGTTTGTGAGTGGTTCAATGATGGATTTCTCAGTGGAGCAGTTTGAAC
URS0000D61259_9925	lncRNA	Capra hircus (Goat) lncRNA (ENSCHIG00000006963.1)	chi-lncRNA-1892	919	TGGCATGCTGAGATTCATGGGGTCGCGAAGAGTCAGACACTACTGAGCGACTGAACTGAACCGAACTGAACTGAGTCCTTTAGCCTGATTCTAGAGATCGCTAGTAGATGTTTCCAGCCGCTGGAGCTCTGGGGCTCTGATATCAGTGGAAGCGACAGAGCTGCGAGGAGTCAGGCAGCAGCTGCCAGACTGGGGTCCCAGCAGGAGACTGGCCAGGGGCTGGCCGCTGAGGCCTTCAGATGGAGCAGATGTCCTTGGTGATGGAAGAAGATGCTGTGAGGCCATTAGGACAGTTCTGTGAGGACCAGTGTTCTTTTCTCATATAGGTTATTACAGAATATTTGAGCCCCAACCCTAAAACCATAGCATCTAAATATCCTTAACTTCTAAAGAGCACAT…
URS0000D61260_9925	lncRNA	Capra hircus (Goat) lncRNA (ENSCHIG00000001337.1)	chi-lncRNA-1894	446	CACAAAAGGAATTCGCTCCATTAAAACAGAATGAATGAACCCTCAGTAATTCAGACCAAGGAAGGTCATGGTCACGGTCTTGTATTCTGCTGGAGTGTACAGGCAGTAGTGACTATCGTGTGGGCATCCATGCCTCTCCTGAAGCAAAGGAGCACCTGGCTCCCCCTTCATGCAGCTGACCATGGTCGGGTTGCTGCCAGCCGCTACACACTAGACCTCCATCGAACTGTCAAAGTTGTTTTATCATGCGTGGCTAGATAATTTTTTTCCTGGCATGTTGAAATTAACCCAGAACTCATCATTGTGTAAAGTTGCTGAATTGTTCTTTCCAATAGACATTTCCTTTTATTTAACAGTCTTGTTTTCACCTGCCTGAAATGGCAGTGTCTGGCATAGAAA…
URS0000D61265_9925	lncRNA	Capra hircus (Goat) lncRNA (ENSCHIG00000000751.1)	chi-lncRNA-1895	1134	ATGTCCATTTGTAAAAACAGAGACACTAATAAGCCCGATGTGAAAGGCACAATTGCCGAGATTTCTAGCTGTATTTTGGGTCTTGGAGGGACATCCTTTGCTCTCAGAAGCTTAGTACGGACTGGGGTATTTTTACCTACAGAATACAAAGTGGCTTTTCATCTTGTTGCTTTTCTCCAGCCATCAGAGGAAGCTGTGGCCAAACAGTGTGCATCACTGGGGAGAAAAAGCCATCTCTGTTGACTTCAATTTGAGGAAATGTCATTCAGATTTGGCCAACATCTCATCAAGCCCTCCGTGGTGTTTCTCAAAACAGAACTGTCCTTTGCCTTGGTGAACAGGAAGCCTGTGGTACCTGGACGTATCCTTTTTTTTTTTTAAGAGAGAAAACAGACCAAA…
URS0000D61266_9925	lncRNA	Capra hircus (Goat) lncRNA (ENSCHIG00000005537.1)	chi-lncRNA-1896	827	CAGGAGTCTGAGCGCACAGTGGTTGCCTTGGGGATGCTGAAAGAGGCCGCATTTCTGGCCAGCCCAGGTGAGCCAAGAAAGAATACCAGGGGGAATAAGCAGACTCGCCAGGCCACAGGGAAAGGGCTGCAAAGTTACTCACACAGCTGCTCTATTTGTCTGTAAGAGGAGCGGTCAGTCTCCACCAGCTCCCACCCGCTGGGTGGCTGGGATAAAGCGAGTGGGGTGGGAACGTCCTTCAACGCATCCTCATCAGATCCAGTAACTCATGCTTGAGTAACTCGGAGCTTACTGGGATGACGTGGGTAGGTGGCCTGCAGCTCTGCTCAGGAGGGTCTTCTCCAGTCATGTGAGCCTTAGAGAATGCATCCTGCCCCATGTCCTCCGTACGTTTCAACA…
URS0000D61281_9925	lncRNA	Capra hircus (Goat) lncRNA (ENSCHIG00000007854.1)	chi-lncRNA-1901	519	AATGAATAATCAGTCTCTGTCACAGCCTTAGGATATCAACAGAGGCAGCAAAGGTATGTGGAGACCAAAGCCAAGGGGCTGTTTTCCTAAGGGAATTTACACTGATTCGAAGAGAGAGTCTACATGAAGATTTCCTGTCTGACCTCTTGAATAGTCACAAAACTGAAGACACGGAGTGTGGGTTGGCCAGAGAGAAACCGGAAGAGAAAAGGGCAGTGGAATCCTTTCAAATCATCAAATACCTTTTCAGCTCACAGACTGGCTCATTTTCATTATGTACTTTTAAAAGAAGGAAACCTGAAATAGGTTCTTTCTATACAGCACATGGTGATTCCTTTGCTAGTAAGATCTTTTTCGTCTGTTCATGACATTGGAAAATAAAACTATGGAGTCATACCT…
URS0000D6128C_9925	lncRNA	Capra hircus (Goat) lncRNA (ENSCHIG00000006947.1)	chi-lncRNA-1903	158	AAACAGAAATATCCAAGAAAACAACTATAGTCCCAGGTTACCTGGTTGGTAGCTGGTACAGTGGGGCCAGAGCCCACACACAAGCATTTCCCAGCAACAAAGAAGGCGATATGTTCCAGTGCTTCTGGTGATGTGAGATGGCACAAAAGACATGCTGG
URS0000D61291_9925	lncRNA	Capra hircus (Goat) lncRNA (ENSCHIG00000002455.1)	chi-lncRNA-1904	272	GGAAGACAAAAACAGTTCAATGACAGGCTTGGAAACAAAACACAAGATGCTGAAAAAGAGACAAAAATGTTTATCCTGCTGTGAATCAAGCCCAATAATATCAAACCAAGAAGGCACAGCCATGTTCACATTTAATGGAACAGATTAACAGACACATGCAAGTAATCTGAGACAACAGTTTGGCATTATACCACATTACAGTATGGATACCTGAAATCTCTGCTTGCCAGGAGGCACTAAAGCCAGCCGCATAATGCGACTCTGAGACAGGG
URS0000D6129D_9925	lncRNA	Capra hircus (Goat) lncRNA (ENSCHIG00000008255.1)	chi-lncRNA-1907	413	TAGGATTTGAAAGAGCTCAACTCGAACTCCATCACCTCCACTAGCTTTGTTCTCAGTGATGCTTCCTAAGGCCCACTTGACTTCACATTCCAGGATGTCTGGCTCTAGGTATAAGTGCTGATAAAAGTTTCCTAGAAACAAGCAATATCCCTCCATTTCTAAAACTCTGCTGGAGAAGAGAAGCTAAGCCAGAAGCTATTTCTTCAGAGAGATACAACTGATGAATTTTTGACAATACTAATCATGGGGGGAAAAGTAAATATGAATAAACAATATTAAGAATGGAAATCACAATGTAATTGCAAAGTCAAGAAAAAATAAATGTAATAAGATTGAAACAATGATTGTATACTAACATATTTGAAAATAGATGAAATGAGAAAATTCACAGGAAACAAC…
URS0000D612C4_9925	lncRNA	Capra hircus (Goat) lncRNA (ENSCHIG00000003772.1)	chi-lncRNA-1912	388	CTCAGCTGTGCTTTACTTGTGGCCAGTGGCCCCTAGGAGGATGAGCTCTGCTCAGGGAGACAAGGGACTACTATTTGCCAGTTAATGCCAGCAAGTCATTTTATGTCTGGGGACCTCAGTGTCCATGGAGTGAGGTTATCTCTAACTTGGATCTCATCACAAGCCATCTCTGAATCTGCCTGGGGTCTGCTTCTGCCTGGGGCACGGAAATATCTCCTGGAAAATGTATAAAGGAACAAAGAAGAAGGGTAACCTTGGAAGGGGAAAAAGAGGTAGAAGCTGCCAAGACTGGGGCGTGTGCCCTAATAAGAACTTTCCACCTTCCGTGCTCACTGCCAGAGCTGCTGCCTTCTCCTGTCCCTTCCCGTCTGTTGCCCTGGGTCCGTGA
URS0000D612D4_9925	lncRNA	Capra hircus (Goat) lncRNA (ENSCHIG00000001617.1)	chi-lncRNA-1914	433	TAAAATAGAGGCATTTATCTCAAACTTTTTTTCTGCTATTATTAAATTCTAGAGCTGGAGACCTGTGACAAATAACCCAGACCTTTCTATATTGCAGCAGCCAACTTTCCCCTAAGGAAAATAGCTTTAAGCTTTGAAGACAAAAAGAAAAAGTGATCAGGACCATTTCACCAAAGCAGACAACAGGTTGCACGATTCTATGGCCTAATTGGGTCCTAGGACATGCTAGCTGACAAAGACCATGGAGTGAGTGAAGGATCAGGAGAAAACCGATTTCTCTCTGAAGAATTTGGAGTTACAGGCATAACCCAGAGGACTGGGGTTGAATTCCTTGCCTAACTTTTGGCAGAGGACATCGTTCTTAAACAATGTTACAAAGATATCCTTGAGATAAAATTC…
URS0000D612F2_9925	lncRNA	Capra hircus (Goat) lncRNA (ENSCHIG00000006000.1)	chi-lncRNA-1919	540	AAATATTCTAGCATAAATATAAAAGAAAATCAGAGATGGGAAAGATTGACTCACGAGAGATTGGAGAGGTAGATTCACACAGTGATAGTGCAAGCAGCTTGCTTCTAATTAAATATGCGACTGAGTCTCAATGCATTTGCTTTCAGCCGCAGAGAGAAGAAGCTGCCCAAGAATGGAAAGGAAGAAATATATCACATCATCTGTCTGTCCACAGGCTTTCCTTGGGGCTTATGAAGCACAGCTTTTACACATCTGGTCCTGAGAAAATCCACACTGTTGCTACTCACCCGGCAGCCCTGACCACAATATTGGCAGTGATTTTGGAGTTCTAACAGATGAATCAACCATTTTCAGTGGACATTTTCTCCCTGCTTTGCATATTTCCTCTAGCTGCAACCC…
URS0000D61306_9925	lncRNA	Capra hircus (Goat) lncRNA (ENSCHIG00000005315.1)	chi-lncRNA-1921	148	ATCGCGAGAGTGCAGCCTCACCTTGGGGCCTGAAAAACAGGCACTGAAACGGGCGGTCTGGCCGCCCACCTCTCGGAATCCAATGAAAGGGCAAGGCTTCCAGAAGCCAGGATGGCATACAGCAGGTGCTCACTGCAGGTTTGAATGA
URS0000D61311_9925	lncRNA	Capra hircus (Goat) lncRNA (ENSCHIG00000001462.1)	chi-lncRNA-1922	413	ACAATTGCGAGGTTATCAGTGACCACCAAAACATTCAATGCATTTTCCTCATCTTAATTTAGGGTGAAGACATGTAACTATCCCTTGGTACAAACCAAAGAAAGATAAACAGAGTGTGACTTGCAGGTCAGGAAAGTTGAGTCAGTGTTCCTCATTCTTCTTTTTTTTCTTCTGCCACAGCTTCCATGGACCCCTGATCACTGCTTGAGGAGAATTGCCCTGTGGATGTGATGACCAATGATTGTGATTTTCAGGTGATGCACCCAGCAGGAGTGAGGAGGATTTATCTTCAGTGTAAACGTCATTATTCTACAGTGTCTCTTCATTTGCCCAGGAGGTTATCAGGGAAGTCTGATTTTCTTTTCTCAGCGTTCCAAGCTTCTAGCTGCTTCCCAGTAT…
URS0000D61314_9925	lncRNA	Capra hircus (Goat) lncRNA (ENSCHIG00000003928.1)	chi-lncRNA-1923	548	CATATTACTGGCTTCTCTTCAGAGTTGTCAAGCCAGCAGAGGATTTTGGTTCAAAGGCCAGAGAAAAGACAGATAATTAGACTTAACTCTTCCTTTTCTTCATATAACGAAAAAGTTAAAATATTTACATAATGAACAAAGTTGCAATGATCTTTCTTTTCATTTTTGTATTTTTAATGGACTGTCTGCTTCATTTGAACATGATTTATTCAGCACCCATAAAATTGAATCAATCACCAGCCAAACCAAATGAAAACAATAGCAGTCATCAACATAGCGGATTTCCATCAAAGTACTCAGGCATGATGAGAAATGAGACTGTTGTTCTAGAGGGAAAAGTCTGGAAAAATTCTGATATAGCATATGCTATACCTAAACGATACATCAAATGGGATATAG…
URS0000D6131F_9925	lncRNA	Capra hircus (Goat) lncRNA (ENSCHIG00000002347.1)	chi-lncRNA-1924	718	CCCCAACCCCACATGAGAAGCACAGTTGCCTCTGAGAACCCGGAATGTGGACACAGCCAATAAGCCCTCGTCCTGTCAGTAAGGGGGGAAATCATCACAAAATCTCATCTTGGAGGACATAAGAGGCAGCAGCAACGGCTCCTTCCTGGAGCGTTCGGCAGCTCACTCCAGCCCCGGAGCATGTGCTGAGTTCCCTGACCGTGGCAGCTGCAGCATGAGGATCCGTCATTTCAGAAAAATAGGGAAAGAGCCTCGAATCCTTACTGCCCTCTAGAGAAATTCCAGCAGAAGAGCTCAATCTGTCGCAGTCAGCAGAAAAACAACGCTGCCCGTCGCAACTGCTCCTGCAGTTGTAAAGCACACAATTTATTTGCTAAAATCTTGGAAGGACGAGTCTAC…
URS0000D6132F_9925	lncRNA	Capra hircus (Goat) lncRNA (ENSCHIG00000004876.1)	chi-lncRNA-1927	333	CTGGTTTCTCCTGAGAGGCTGTAGCAGCTTCTTTTGGTTTATGCTGACCTAGTGTTGCAGGACCCCAGGGCTCCCTCATGAACCTTCTCAGTGTGGATTCAGTCTTCTCAGTGCAGAAGTTGTCGGGATTTCAGCTGCCTTCCTCCATCGTCAGCAGCGGCTCCATCCTTACTCTGTGGTTCACGACAGACTTCGCTGTGAGTGCCCAGGGATTCAAAGCGCTGTATGAAGGTAAGGTGCTTGCTGTGCACCCCCACACCCCCTGTGAAGATGGCTTCACACTGGCCAGGAAGGCTGTTCACACAAACCGAAGCTGCTGCTTCCCGCGTGGTT
URS0000D6134D_9925	lncRNA	Capra hircus (Goat) lncRNA (ENSCHIG00000001335.1)	chi-lncRNA-1930	247	GAAGTAGTGGACACCTGTGACCGCTTTTCCTGGGCACTTGGGCACTGAGACTTTTCCGAGTCCTCCAGGGACAGCATGGACCCAGCCTCCAGCCTGCTGACCACTGGTGGACAGGTCTGGGACAACTGACAGCAGGGCCCTGTGGGTCCAGGTCAGCTGGCTGCATGTTCAGGAGCAGGATCCCTGGTAGCGGCTCTTCATGTCTTTCAGTTCTTAACAAGATATATGATGGGCAAGTATCTTCTCT
URS0000D61358_9925	lncRNA	Capra hircus (Goat) lncRNA (ENSCHIG00000001347.1)	chi-lncRNA-1932	785	ATGAACTTAATTTCTGTGCCAGACCAAAGGAGGTGAAAGCCCGAGCAACTGGATAGGATGAGGGCTGCATATCCTTCGGATAAAAAAATCACTGCCTTAATTTCAGATATTGTCACATGAGGTTTTTTTGGTTTATTTGACTAGGCCACGTAGAGCAATCAAGAGGAACATGAACATAATCTAAGCAAGAGCTCAGTCTTTAGGACGCTCTCATTGTGAAATCTTTAATTTCAGGTTACACTTCATGCAGAGTAGTTGAAGAAAAGAGGACAATGCCTTTTCGCTAAAAGCATCCTGTTCGTAGCAGGCGGTAGAGATGGCACAGGAACCACCCGAGTGCCTGGAAGAGGTTGCAGCAGCCGGCATTTTGCAGATCAATTAGGCACCGATGCGCGTGCT…
URS0000D61367_9925	lncRNA	Capra hircus (Goat) lncRNA (ENSCHIG00000004550.1)	chi-lncRNA-1933	1139	GGAAAAGGAACATTGATTGAAGGCTTCCTGGGCATCAGGTAGTGTCCTGGGTTTTCTTACCATCTTATTTCTTTTAATCCTCCCAGCAGAGTGGGTGGTTAGTATCTTTATCCTCATTTTACAGTTGAGGAAGTTGAAGGCTGCGGGAACTGTAGGATGCTTGCTAGTTTTCTCCATCGCCCGAAGTCACTTTGCAGGCAGGTTGGAATCTGCTGGAAGCAATCACTGCCACAGAAGTATGAATGAGCCACACCGGTCCACCCCGAGATGTCTGCCTGTCACTGGGAGAAAACAGCTCCTGCTGGGTTTTCTGAACACTCATCAGCTGGCAAAATGACCCAACCCCAGATGCCCAGGCCAGTGCAGGCCTGGAGGAGTTGGTGCCCGAAGACGGATTCT…
URS0000D6136C_9925	lncRNA	Capra hircus (Goat) lncRNA (ENSCHIG00000000659.1)	chi-lncRNA-1934	3158	GGAACCTTTCTGAAGGCGGTGCAGTGAGGCAGAGGAAAGGGAAGCTGGGTTCTGAGCTCAGCCCTGTGCAGGAGTTGTACACAGTGCCTTTTGGATCCAGAGCCTCCCGTGCCAGGAATCCACAGTGTTTCTCTGCAGGTCTCCCACGAGCCCACATCACCCAAGGACAGTGAGCCTCAGGGAGGGGAAGAACTCTCAGCTGCATGCCTGCTGAATCTCGCTACTCCTGCACCTTCTGATGAAGGGTCCCCATCCTTGTCACCTTCCAGCCTTCCTCAGCTCTAATAGGATCCCTGAGGCTGGCTGTCCTGGAGGAGGCCAAGCTGCCTCAGCTGCCAGGCTGTGTCCAGCCCTGGGGCTCTCTTGGCCCTCCCCTATCTTCACTCCCCCTCCAGCCCA…
URS0000D61373_9925	lncRNA	Capra hircus (Goat) lncRNA (ENSCHIG00000002037.1)	chi-lncRNA-1935	520	CCTATAGCCCCAACTCCACCACCGCCTCAGCAGGAAACACGGCCACCTGTAGCTCGTGGGTTACCCGCCCAGCCATATGGAGAAAGAGAGCTTGCCTTATAAACTCCTTGGGGAAACTTCTGATTGGCTTCACCTTTATCCAAACAACTCTCTCCAGGGGAACACAGCAAGACCATACTGTACAAAGTAGCTGCAGGAGCACTGTGATAAGGTGACTTGAGAACCTGTCTCATCAGCCCTACACGCACATGCTCTCATCCCAAACTTCTCACTGCTGAAGTGGATGCTCTCTCAGATGTGCGGATGAGAGATCCGGCAGCCCAGAGGCACCCCCTTGTCTGCTGACCTTCCTGACCGAAGAAGTACCTTGGACTTCAGGGACTGATTACTGTGACACTG…
URS0000D61386_9925	lncRNA	Capra hircus (Goat) lncRNA (ENSCHIG00000005041.1)	chi-lncRNA-1938	457	TAATTTATGTATGTTTCTCTGTCCTGATAGGATGGTTGGAAATTTGTTTGAAGCTTCCTTCTGGAATTTGAAGAGTCAGTTCATTTTGATGACACTGAAGGGAAGTACCCAAGACATCTCCAGAGGAAGGAGCTTCCCTATAGTTACTGAGTTGTCCAGTCATCAGCCAGAGAAGAATGTTTATCACATATCAGATGATGCCTGAAAGGACCTTAAAGAAAAATGGTTGTTCAAACACTCTATTGAGGATGCAGCCAGAATGATTTGATGAGCTTTCTCTTCCTCCTAGAATTAATTACAATTTTAAAGCCTGGCAGCTGGATTTTATATTGCAACTTTCTTCAATTAAATCTACATTTTTTTTGGTCTTACTTCATGTCATCCCACTAATTGGCTCCA…
URS0000D613D0_9925	lncRNA	Capra hircus (Goat) lncRNA (ENSCHIG00000007900.1)	chi-lncRNA-1948	757	TTATTTTCTGCAGCAACTTGCAGCAGTCTAAGGATATGAGGAGAGAAAGACCCCTTGGAAGTCATTCATAACCAGTCAATGATACAATATAAGAAGAATGGGGGATCTGGATTTGATAGCAAACATATCTTTGGAATGGCTGACTGCAAGGTCTATCCCAGAGAGGCAACATGATTCAACAGGCAACCTGGATCCTCCAACCCGGAAAACTTCAAGGAGCCAGAAGGCATTTGACAGTCTGGCTCTGGCGGTGAGAGAATGGAAGAAATGGAAGTGGCGTTTCCAAGGGAAAGTTCTTTGCTACCATGAGACAACAACCAAGGGAGAAGAACCGACCTGACCACTCTAAGGAGTTGTCATTTCATCCTGAGACCATAGGAAGCATATGAAGAACTTTTT…
URS0000D613E8_9925	lncRNA	Capra hircus (Goat) lncRNA (ENSCHIG00000007980.1)	chi-lncRNA-1952	527	GTTAATGCTCCGACACACATGCCACATGTTTTGTTGGCTAAGCATCCTGTATCCTTTCATTTCTGTTTTGAGTTGGGAGCCATTTGAATATAATAACATTTTCTGCATTTATTTCAACATGCCTTTATTACAGAACTATAATGAGCTTGAGGTTTAGGGATGTTAGTTCCTGATGGTACATGGAAATATGGCTGCAGTTCACTCTAAGCGCAATTGTATATGTGTGTTTGTTCTCAAAGTACAGCAGTCCTACAGAGAAGGCAACCATGAGCTCTTTGTGGCTGATACCTACCAGGAGGGCACACAAGGAGGACACAGGAGGCTTCAGGCTGCCAACACCCCATCATAGGAGAAGGAAATTTCTTTAGGTCAGCTACAGCAAGAGTCCTCTGCCTGGGC…
URS0000D613F2_9925	lncRNA	Capra hircus (Goat) lncRNA (ENSCHIG00000002032.1)	chi-lncRNA-1955	516	GAGAAGTCTGACTGTGACCTAAGCTGCCTGCGGGGAAGGCCGGGAAGCCGGCAGAGGCGGGTGGATCCAGTGTGGCGCCTGCTCCCACCCAGGGGCTCTGTCCAGATGGAACAGAGTGTGCCGAAGGAAGGAGTCATCAGAGGCCGGCTCAGCTCTGGAGCAGGTTTCCCGAGAAGCTTTGAAGAGGCAGAGGTTACGTGGATGCGGTGGCCCTGGACAGGGGGTGAGCCAGCCCCGTCCCAGCCTTGACCCCGCTGGTGGCGTGGACCAGGCACGAGGTGAACCCATCTACCTGGGATTCCTTATTCCTAACTGGGACCTGGACCTGCCAACCTAGCCAACCTCAAAGGGTCATTGTGGAGATGAAATCAGCCCCATCCAGTGTCCAAAGTTGCTTTG…
URS0000D61411_9925	lncRNA	Capra hircus (Goat) lncRNA (ENSCHIG00000007128.1)	chi-lncRNA-1958	898	GAAATGTTTGACATATAATATCCAGTCAATGTGTCCTTTTTGGAATGGACACAGATCCCAGAAAATGTCACTTCTCATTTTTTTTTTTTTATTCAATCCCATAGAATCCTGGAAGACTCAGGAGGATGCTCCTCAGCTGGAGTCGTTTGTGATGGTCCCAGCCTGTAGTCAGATAATAGGAGAAACATCCTCTGCCTCCACAGGATATTTCGCTTGTGTCTCCTCTGAATGCGAGCTTGTCTTTTCTGATGAGGATGTGACACACACTCAGTGGCCTGAAGATTTCAAAAAATGATGTCCAGCACATTCCTGTGATCTCGTGAGAGCCCCGCAGTCCCTGTGAACACCACAGCATCAAGGTAGGGTTGGCCGGGAGGCATATGTAACCTGATTCTCTGT…
URS0000D61418_9925	lncRNA	Capra hircus (Goat) lncRNA (ENSCHIG00000003950.1)	chi-lncRNA-1959	1354	CTTATATTCTTTTAAGGACCTCTTCAGTTTTCAGTTGCTACATTTTAATGATTCATTTATCTGAAACATATTTAAGTGAAAAGAGTGAGATCAAATCTAGTCTTATTTTTTTTTTTTCTAAATTGTCAAATAATTGTCCCCAAGATATTTGGTGATGCGTTTGTAATAGTGGTGGGTGTGGAGTCATTTGAGGGGCCTTTAGCCTGAGACCTTGAGTGGAGCAGTTAGGTGCCCTGTTCCGTGAGCAGTCAGCTTGCAGTGGTCCTCGCCATGAAAGACAGTGCAAAGTGTGAGAAGTGGATCGGGGCTGGCAAAGGCAGCTCAAGCATCTCATCCGACGTGAGTTCAAGTACAGATCACACGCCGACCCAAGCCCAGAAGAATGTGGCTACCAGCGAA…
URS0000D61428_9925	lncRNA	Capra hircus (Goat) lncRNA (ENSCHIG00000007719.1)	chi-lncRNA-1962	407	CCTAAGTCAGTGGCACGTTTTTAACAGCTGCCTCCTTCCCGCTTGTCCCCCACAGGCTGGTGCTGGTACAAATGGCCCCTTTCTATCTGCCTGGTCCCCACCCACCAGTCCAAGGGCCATCTCCCTGTGGGGACAGGAGACCCAGGACTCCCACCCTGGGGGCCACCACCAGGCTGGCTATCCTCATGCCATCATCTCAGGATAAGTCTGAGTCCCTCCCTCTTTTTCCGTCCAAGACTGACAGTAGGTCCTCAGGATGGTTTGATGGAAGGATCAAGGGTGAGACGCCCTTTGCAGCCTCAGGGGACCACTGGAAACTGCGCCCCTGCTGGAAACTCAAGACAATTTCTGCTCATCCAGCAGCTGACTGCAAACCCACGCCTGACCTCACAGCAAGCT…
URS0000D6143E_9925	lncRNA	Capra hircus (Goat) lncRNA (ENSCHIG00000000843.1)	chi-lncRNA-1964	432	AAATACTTTAGTGGATTGTCACTTTCTTCCCAGGAGATCTTCCTGACCCAGGGATTGAATCCACGTCTCCTGCATTGCAAGTGGATTCTTTAGTGATGAACTGCTGGGAAGGTGAATTGGGTGGTTCGAGAGCCACAGATTGAAGCTGGTTTAAGGAGGTGGCCTGATTTACTACACATTCTGTTCTTGCTGGAAGACAAAAGCAACAAAGCCCTGCAAAAGCTCAAGGGATGACGTCTACAGAAACATGGAGCTCCTGATGTTTCTGAAAACACATGCTCCAGGAAAGAAGTGTTCAGTTGAAACTGACTATAAGCCCAATTCTGTTGAATCTTTGCAAGAAGGATCATTTTGTATAGCACTGCGGTTCAACTGTTGTCTGTCTCCACTCAGGTACAA…
URS0000D61485_9925	lncRNA	Capra hircus (Goat) lncRNA (ENSCHIG00000001647.1)	chi-lncRNA-1973	601	CCGTAGTTCTGAAATTTATGCAAGGAGATCCACTCCCATAGCTCTAAATGGAAAGCATGAATTTTGCTTTCAATCAGCTACTGATTTTCAGATTAAGCAGTGAATGTGCCCACTCATCATTGGTGCTGGCAGCAATTTTCCACTTGTGGAGACATCTGGAAAAGGAAAATCAGATGCAGAGGACCCAGAACAGGGCTCCCCTGAGCACTTTCAGGGACTTCCTGAGGAACCTGAAACACCACCACCTGGAGCCCCTCCTAATGGTGAAAACCTAGAAGGTGAATCTCAGCTAAGTCCACCCCCACAAGATGGTGAACCTCAGCAAGGACCCCCCAGACAAGGTGATGGACCTCGGCAGAGGCCACATCCACAAGGTGATGGACCTTGGCAGAGACTACG…
URS0000D61487_9925	lncRNA	Capra hircus (Goat) lncRNA (ENSCHIG00000001168.1)	chi-lncRNA-1974	288	GTGGGCTGGGGAGAGTTCAAGGAGCATAGAGGCAAAATGGGGAAATGGTAAAGGAATAAATCTGTTGCTTACTTTTCAGAAAACCTTCTCAACGAGACTTCAAGGCATGCGTCACACTTTGCATTTCTTTTTGCATTTAAGGAGACCAGAGCTCCACAAATGGTGCATGGCCCCACCTGAGAAGCAGGCTGCTGAAAACACTAAACCTCAGATGCTCCTTCCTGGGGAAAAAGAGCTGCAGGGGAATTGCATCCGGATACACAGTTATCATAACTTCTTGATCTTCCA
URS0000D6148E_9925	lncRNA	Capra hircus (Goat) lncRNA (ENSCHIG00000002689.1)	chi-lncRNA-1976	236	GGCACCTTTCCTGCCCTGATTGATGTTTATGAATGTACTACTTTCCCCTGGGCTGCAGTCATCAATAGTCAATGAGAAGAAAGGCTGGCATTTTTGGAAATGCTTTGCTGCCAGGTTTGAGCTTTGCTGGCTAAAGTTGGAGATGATGGCGGGAGTTTCAAAGGCTATTTGAGATATACTCAAAATTTATGGTAAGTTTTCATGAAATTTTCATTTTTAATTTAAACAATGGATAT
URS0000D61490_9925	lncRNA	Capra hircus (Goat) lncRNA (ENSCHIG00000002860.1)	chi-lncRNA-1978	279	ATGGTGTGTGTTGTGGGGTGTGATTGCTCTGTCAGCCCTCCCTGCACTTTACTCCGCTCTCACATAACTGGTGGAAGGGGCCTACAGGTTTTTTTTCCCCAACCTCACCCTCACTGTGTTTTGCCTTCACAGACCCTCATTCTCTTTCCAATAATGTCCCCATCGATCCTCGGCCCAGAGATGGTCAGCCACGGTGTGAGGTTCAAGGAGAAGTTGATCAAAAGGTCTTTGTCTCCTGTGATTTTGGTAAAGGCCCTCTCACCCTGCAGGCCAGGATGA
URS0000D614A4_9925	lncRNA	Capra hircus (Goat) lncRNA (ENSCHIG00000007089.1)	chi-lncRNA-1980	318	AAAACTTCTTGTGAGAACTTTCTGTTTGCAGACTTTTAGTCTAGAACCTTTACAGGAAAGTCTCTGGAGAGTGGAAAAGCATCTTCATGGCAAAGAAGACTTTCTGGTGGTGAAGATGGTGGACGATGGTGGGAAATTTGCACAGTGAGCTCCAGCCTTGGAAACAGCCAGGCTGAGTTAAGATTGATAATTCATATGTGTTGATAAGGAAAGTGAAAAAATAGCACCTAAATATCCTACCAGGAAAGAAGGATGAAGCAAATTATGTCACTTAAAAATTTATGGTGTTTGGAAAGATTCGTAATATGAATACCTGAC
URS0000D614AD_9925	lncRNA	Capra hircus (Goat) lncRNA (ENSCHIG00000003882.1)	chi-lncRNA-1982	799	AGGTAGTTCAATACCATATTGGTCAGTGCAGTTCTAGTGAGTGTGTTAGGTGAAGGTGACAGGTTTGAATATGCTTACTACACTCAGGCAGCAAAAATACAAGGTAATCTCCACCTACCAGAGACCGTGAGGTCATACAGGCCAGGAAACCTTCAGGGAAAATTTTGGGATCTTCACTGAAGATGGCAGTTCCATGAGCAACCAAGATGAAATCCATCCTACTGCCTTAGAGTAGGGTATGCCTTAGGGAGTAGGCAAGACAGAGTATATTTGGAGCCAAATTGGGTTTGCTAGCTTCTATCTAGGCTTATTGTAAAGCTGTCCTCAGGCCTGCATTGTGATGTCTCAGACCACAGAACTCTCTGTGGTAGTCAGGGGCTGACTAAGCTAAGCTCTTAA…
URS0000D614B7_9925	lncRNA	Capra hircus (Goat) lncRNA (ENSCHIG00000001245.1)	chi-lncRNA-1986	839	ATTTTATATTAATTATTATGGTTAATCTCTTACTGTACCTAATTAAACTTTATCAGAGGTATATATAAATAGAAAAAAAAAACCTCTAGGATATGTAAGGTGAGGTACTATCTGATTTCAGGCATCTTACCTTGGGGTCTCAGAATGTATCCCCCATGGATGTGGAGGGGCTATTGGATTGAGTTTTTGTGAATCAAATGCTTAGGTGAATGATCATATAATCATCTAAATCCTTTTTACTCAAAGCATGGTGGGAAGACCAGCCAGGCCAGTTATCACATGGAGCTTGTTAAAATGTATACTCTCAGCCTACTTCCAGACCCCCAGAGTGAGAGTCAGAAGACGAAGAAGACCCTCAGGTGATTCAATATGAACAATCAAGTGAGAGAAGCACTGAGC…
URS0000D614CC_9925	lncRNA	Capra hircus (Goat) lncRNA (ENSCHIG00000004924.1)	chi-lncRNA-1989	498	CTCATCCTCCCCACATGAAGTATGCTCCTTTCTTCTGGCTGGAAGTGTTTACTTGAGGACTGTTGGGAGTGTGTAAATTTTTTTTTTTTTGAAATATACCATTAGAAGGGCACTGAATTGGAATTCACCAAGCTTTCTTTGAGATTATAGTGTATGAATCCAGGTAACATACAACACCTACTTGGAGTCCTTCTCTCACCTCATCCAGATTCTTGTCACATCTCTTCAGATGCTTTTATTACTCCTGTAAGAGAAACTGTTCAAAAGACCTGACTCAAAGCCCAAGGGTCTTTAGCATTGTCCGCCTCGTTCTTAGCCCTCTCAGGACCAGGTTATATATGGACATGGAGTTGTTTTGTGCAATCATGTTTCTAGGTCCAAGTACAAGATTTCCATCCA…
URS0000D614D0_9925	lncRNA	Capra hircus (Goat) lncRNA (ENSCHIG00000000828.1)	chi-lncRNA-1990	562	CTGAACCAATTCTTACAGAATCAAGCAAAATCAGGATGAACTGCACGGATTCCAACTAATCTCAGGATGGCTTAGGACCTCCACACAGAACCTTCAGAAAAGCTTCCACGCTGAGCCTCTTGAGAAGTCAAAAATCTCTAATCACCACAGAGAAGGCAAAAGTTAAGCCACAGATATAATTCACAGCTGTTTGAAGGCATCCTCAACACATTTCATAATTCATAACAGAGGTTTCACTAATCTGAAAAAATCATGGTAAAATCAATGGAAGAGTCAAACAGAAAAATGAGCTATGTCATGACTTTGTCAAAAGAATCCTGCACTCCCGCATTAACCATGCCATGTGACCCCAGGAGGAAGGCCCCTCCTAGGAAGGAAGATGAAAAAGTAAAGTCACTT…
URS0000D614D8_9925	lncRNA	Capra hircus (Goat) lncRNA (ENSCHIG00000002678.1)	chi-lncRNA-1992	573	GGAAGGACACAAGTTACACTATGCTATTATTGCACACGAATTTTCTCCTCTCCTGTCATTCCTCTGCTCCATCCAGGGCCTGTGTTTGAGTCAAAAGTTTAGACTCTAACTTCGGATTGAAGTTTTTCTCCTTATTTAACTGTTGTAAATGGATGCGGTGAGAATTAGTTAGATGAAGTCTGCAAGACAGAGCCTGCTCTTGGAGAAATATGATATGTTCATATCGGACTTCACAGAACACTGTTTCCACAGAAGAGTGGAGGCACTGGGAAGGTTCCTGATGCCATCCAGGGACACCACTGACCTGGCACCAGCTCCCTGCGGTGGGCGCAGAATGACAGCAGAAAGGCCATGGCTGGACCTGGGATGCCAAGTGTAGCTAGTCCAGCAAGCCCTCCA…
URS0000D61506_9925	lncRNA	Capra hircus (Goat) lncRNA (ENSCHIG00000003830.1)	chi-lncRNA-1998	1194	ATGGTCGTCCTAGGGGACAAGACTCCAGAGGTTTGTCGATTAAGGGTCAAGACTGGCTTATTCTTGGGGAACAAAACCAAAAGCGGTCGAGGAGAGGCTACGCTCGAGCCAGTAGGACAAACGCCTCCAGAGATGGAGTGGAAACTGGAGCGCGCCGCCCGGAGGAGGGTCCGCACTGAAGAAGAGATTCTGTGGGAGGATGTCATGCGGGTGCTCGACAAAGACATGAAGCAGAGGAGAGGTCAAGTTTCTCCCAAGGTATTTAATGTAGTTAACACTACATACTCTAACTTCACCAGCCACTTGGCAAAGAGACTATCAGCTGAAGTTCCTGTTGCCAGTAGCCCGATTACCGCAAGATGGCGGCAGAGCCAAGCTGGGGATGTGGCAGCCCCTTCC…
URS0000D6150A_9925	lncRNA	Capra hircus (Goat) sRNA (ENSCHIG00000001839.1)	chi-lncRNA-2001	232	GGTATTTATATATCTTGGGGAGATTTAGAGTATAAATTCTAAGATCTTTGGTATTTAAGTGTCAACATCGATTTATTTATTTATTGCTGAGCTGACTGTAACTGACTCAATAACAAATCTAATCATGTATTGCACTGGAAAAGAAATTTCTCATTATGTATTTTCTCCAAATGATGGCCCACCATTGCATTTGAATACCCGCTGTAAATATCAATAATATCGGGTAATTACT
URS0000D6150B_9925	lncRNA	Capra hircus (Goat) lncRNA (ENSCHIG00000005987.1)	chi-lncRNA-2002	144	CACGTGTCAAACACATCTGAAAGAAGGGAAAGGGAGATGACAGTGCCAACCTCGCAGAGTGAGGAGGAGGGAAATGGCAGTCAAGAAACCAGCAGCTGACACAGAGCAGGCAGGTAATCAGTGATGGTCATTATCCCTTCCCCT
URS0000D61517_9925	lncRNA	Capra hircus (Goat) lncRNA (ENSCHIG00000006244.1)	chi-lncRNA-2004	924	ATGGAATATAAATGAGATTGTTCCGCTGTCTTGCATTTTTAATGACTAAATATTTGTTTCAGATATCTTATAAAGCTTTTCCACCACTTTCATCTGAGAGTCAATAGGAGGTGATCCATTCAAAATTATGGTCGATAACCAGGAAGAGTGAATGAAACTGAAATCAATTTGAAGAGTGAATTTGAGATGTCCACCCACTCTACTGTACTCACTCAAATAGATCAGCCCTCCTTCTTGATGTTTTCCAGAAATACTTGTGCCTCAATTAATACCACACTTCACTGGACTTCTGTGGCATTTAGGTCACATAATCCTGTAACCAGCACTGAAAATAGACAGGTCATTTGTCTGACAAACAAGGCAAAGATGAATGAAGAAAAAGTAATACTTTTTTTTTTT…
URS0000D61520_9925	lncRNA	Capra hircus (Goat) lncRNA (ENSCHIG00000004237.1)	chi-lncRNA-2007	278	TGCAGGGATGAAATGTGCCCCCTCTCTCTCATTCAGGACATGCTGGAGAGCTGGTGGCCTGGCAGGCAGAGAGGAAGGCGAGAGGACCAAGAGAGAGCAAGTTAAACAGCCAAGCCAGAACAGGAGAAGTGAGAGCAGAGAGAAGAAGGAGGAAAAGAAGAGAAAGAGAGAGCCTCTCCTGGAGGCAATAACGACCGGAAGGGCTACAAGTCCGGATGCGGGGTGGCAGCCGTGCAGATGCCACTGCTAAGGTTGGTGGGTTAATGAACGAGGGGAGA
URS0000D6152D_9925	lncRNA	Capra hircus (Goat) lncRNA (ENSCHIG00000004782.1)	chi-lncRNA-2010	255	GAAAGAAGAGATAACATACAAAATTCCCCATGTTTCTGAACAGAGGCACAAGTGCAGGGAAGCTGCACACAGCAGGATGCTCAGAGAAGACCAGTGTGGTGCGGGGCCAGTTAACGGCAACGCTGTGGACACTATAGGTGGAAGGAACCAGATGAAACCTATGAACTTCTACGGTATTTTACCTGCTTTTTCCTTACTGCTTATTCTGATGGGGCTGGACCTGAACCTGAGTCGTGGAGCTAGTTAATGACGGAG
URS0000D61534_9925	lncRNA	Capra hircus (Goat) lncRNA (ENSCHIG00000004420.1)	chi-lncRNA-2011	551	ACTAAGGATGTAAAAAAAATAAAGGGATCAATTACAGGTCAAAAAATTCTTTTCGAAGGTATAACTTGAATTAAGCCTTGATGAGTGGATTCACCTAGACCAAGGAGTGGAATGTGTACCATCTAGCGAGGGGTGCAAACAGCATGAGAGCCTTTTGATCACAGCACCAGCCACGGGAGAGACAGAATAAAGCAGTCTTGATTTCCCTGTGATGGATTACTGAATTTTTAGAAAAGAGAAGGTCACATTGGGTGTCCTGTCCACTGGATGGCTGGCTTTCTATTCACATTTTGTGCTTTCAGCGAGAAATGGAAAACAGGGCTGTTGGCTTTTGAGGATTGTTTATTTCAAGGAAGCAGGTAGATGGTGGCAATGGATGGTGATGGATCCACTCTCAGA…
URS0000D61535_9925	lncRNA	Capra hircus (Goat) lncRNA (ENSCHIG00000000590.1)	chi-lncRNA-2012	293	CTTTTCCCTCTGGTGGGCAGGGCCATGCTCTGTGAGATTTTAAGTTGCATGGCTGCTAATGGGTGGGGCTGTGTTCACTTCCTGCCAGTTGTTTGTCCTGAGGTGACACAGCACAGAAGACTACAGGCTGTTTGGTGGTGCTAATAGTGACCTCCAGGAGGGCTCATGCCAACGAGTACTTCCCAGAACTTCTGCTGCCAATGTCTTTGTCCCCACAGTGAACCACCACCCCCTACCTCTGCAGGAGACTCTCCAATACCAGCAGAAATGATAGAATTGTCTTTCAGAAGGAG
URS0000D61576_9925	lncRNA	Capra hircus (Goat) Nuclear RNase P (ENSCHIG00000003438.1)	chi-lncRNA-2023	333	AATGTGAACCACAATTATAAACTAACTCCGAAGAAAATGTTCCATTTCTCAGTATCATATCTACAGAGAGATGTGGCATATTATGACCAAACTTTAATTCACTGTAAAAATTTCAACTCTTTTGGGGAGATGAGTTCCCAGAGAACAGGGCTCCTCACAAGCGCAGACTGGACAGGAGATGTCATGGACCCCACCCTTGCAGAGGGGCCTGGTGGATGCTACTTTCTTTGGAGCTTGGAACAGACTCATGGCCAGTGAAGTGAGTTCAACGGCTGAGGTAAGGTACCCACATGGGAGCCTCATAACCCAATTTACACCATTCTCCTGCTCATC
URS0000D61597_9925	lncRNA	Capra hircus (Goat) lncRNA (ENSCHIG00000007368.1)	chi-lncRNA-2027	324	GCTGAAGATCTGTAGTTCTTGTAAGTTCCCAGGTGTTGCTGATGCTGCTGGCCTGTTGGGGGCGGGGGATGCAGGTCACATTTCGAGAACCAGTGATGGAGAGCAGTTGCTGGCAAATGATAAGTGCACTATGATTATTTCTGGATGCATGAATTCATGATTGAAGATGGAGAACCGTGGTCAAGTAGAGTCAACAGTGAAAGTCTTCTGGAAAGGCGGTTAGACTTCCAAACAACATGGAGCATTTGAGGAGCTTGAAGTGAAAAGATTTCCCTGGATTTACAGTGGGCACACGGATGTGACCTATTGGTTTTGACATCAGAT
URS0000D6159B_9925	lncRNA	Capra hircus (Goat) lncRNA (ENSCHIG00000007504.1)	chi-lncRNA-2028	628	TGCAAATTTGCATTGTCTCTTGTTGATTACTTTATTCTTAGGATATTGGTCCCCACCTACTCACTAAGACACAGGACCTCAATCGTCCTTCAACAACATCTGGAGCTGGGGCTGGAAGAAATCCCTTGGGCCCTCCAAGCTTACTGCCCAGGAAAGAAGAGCCACAGTTTCTTCCGTGGGTGGCTGGATCAGCCAACGCTGTCCCTCACTCTGTCCGTAATGGTCAGTCAGCCAAGGAAAGAGTGTCTAGTTTGGCCTACTCATCTGCACCAAAAAATATCAAAGAAGTTTTATTCAAGCAGAGCTAACACTATCAGCAAGTTTCATTCCAAAGTCAATATGTGCATGGCAATAGGAATCACGACAAGCAATGTCAAGGGAAAGTGAGACACAAGGGGA…
URS0000D615B3_9925	lncRNA	Capra hircus (Goat) lncRNA (ENSCHIG00000002651.1)	chi-lncRNA-2031	731	CAGTACATGACTTTCTCTTCCTAATAGCACCTCTGTTTCCTTTGGGAGACTTACTCTTCTTCCCTGTGTGTCATCTCGGGAGGCCAGTAATTGAGCTGCCCTCTCCTCTTGCTAAGGAAGCTGAGAGGGCTTTGAAAGCTCCTTGCGATAGACCCCTGCTCACTGTTGGAGCAAAGAGAAAAACATGTCATCTTATCTGAGCTGATTGAATCTCTTGTCCACAATTTGGATCCTCAGTAGAGATCCCCTGTTGAAGGAACAACAGGAGGAGAATCAATCCTCTAGGAATGGCTAGGAGACAATGCTCCAGAAGAAGCCTCCTAATTGTGCTTTGTGAAAATGTTAATAATGAAACTCTCTTTGGGTGGAAAGAACTTTAGAAGAACTCACGAAGACCCT…
URS0000D615B6_9925	lncRNA	Capra hircus (Goat) lncRNA (ENSCHIG00000003644.1)	chi-lncRNA-2033	222	ATTGCGTGAGGGCAGGGCAGCCAGCCAAGTGCTGAAAAACTCTTCCTCTTGGGAAGCGCTAGGCAGTGCCCCAAAAGGGGAAGCGATCTGTGGGCTGATCTGCTAATGATTTATCCCCGGGTCTTTAGACCTGGCACCTGTGGCACCAGCTGCAGCCGGGCTGTCTGGAAAATCTTCCCAGCGGGCATCAGGGAGCACAAGCCCAAACGGACCAAGATATGA
URS0000D615B7_9925	lncRNA	Capra hircus (Goat) lncRNA (ENSCHIG00000002134.1)	chi-lncRNA-2034	907	ATGCTTCCTTTTGGACTCACATCTGGTTCCCTTTCCTGCACCCTTAACTTATGGCTCTGCCTCCACGGCATCACTGAGTGAGGCCCGCCCTTGCTCAGGATGGCTCAGAGCAGCACGGTTCTGTTTGCTTTGGTAGCTCCTGAAGTGTTTTGAGCTCTGCACGGACAGCGTGTAGCGGATGCGGAAAGCCTGTGCTGAGTGCTTCCTGGCTGTGGCCCACGACATGTCCCCTGAGGTCTGCAGGGCCAGACTCTGGCCCCTTTTCATCACACTGATCAGTGACCCCTGCCGATGGGTGCTCCAGGCTGCCTTCCAGTCCCTGGGCCCCTTCATCTCCACCTTTGCCAACCCCTCCAGGGCTGGCCTTTATATTCAGGAAGATGGTACTTTCAACATCTG…
URS0000D615CD_9925	lncRNA	Capra hircus (Goat) lncRNA (ENSCHIG00000007404.1)	chi-lncRNA-2036	421	TTAATAGAAACAGGTTGTTTATTTTACTTTTTCTTTTTGTCTTGAATTATTTTAGATGGCTACATGTAGAGTGCCTGGATTCATCTGCACTGAAACTCCTTGAGAATTTTGATAGGTTGAGCCAAAACAGAATAATGAAATGAACCCTTCTAGGCAGGAAGGCAGAAACAGACATAAAAGATGATTTCTTTGTGTTATCTGGCCTTTATGGAAAGAACCATGATGAGCTTCCAGAAAATGCATTATTGATGTGATGTAATAAGGAGATTAAAGCAGCTGCATCATCTCATTAACCTTCACCCCTAGAGAAGATGGCAAGGCCACACTATTTCAAATTCACATATTTGCATTAAGTACCACTGGACTGGGTAAGAAGCATCTTTACTTCAGCAAGAAGAA…
URS0000D615DC_9925	lncRNA	Capra hircus (Goat) lncRNA (ENSCHIG00000000636.1)	chi-lncRNA-2038	449	GTTCAGTTATGCTTGTGAATGAATGAATAAAGGACTGAAGGGAGTTGTGGGGACAAGAAGTACTGGGAACTAACATTTATTTATGATCACTGTCATTGTGCCAGGCATGGAGCAGAGCTAACCTATATTATCTCATTTGATTTTATAAGACTAATAAGAATTTTATGTTCTTCATTTTACAGAAGGAAAAATTAAACCAGAGGAACTATCTTGTCATTCAGCCATCAGACATAGAGCCTGGCTTCAAACTCAACTCTCATTCCAAAACGTGTGTTGATTTCAAGACAACATGTCACAATAGTAAAAAAGTCACGATGGGTTGGGTGCTACAGCAAAGGCGTCGAGGAAGTTCACCTTAGAGCTGTCGGTGCGGGACTTCCGCCCCGGGTCTGCGTGGTT…
URS0000D615DD_9925	lncRNA	Capra hircus (Goat) lncRNA (ENSCHIG00000007455.1)	chi-lncRNA-2039	397	ATATCCAAACGTGTGAGAGTTATGCAAATACAAACAAGGATAAATGATTTTCAAAACGATTTATTGAACAGAAGCTGAAGAAGTGAAAATGAATGCATTCAAGAGGAGAGAGGGTGAAAGAAGCAGAATTTCTAGAATGGTCTGATTTCTGAAGTATGATGACAGTCAATTTTTGAGCCAGTATTGGTGCAAGTTAAGACCTTCAACACAATGTTATTACCGTGATCAAACTCAAAATTATGGATGGCTTGTTCAAGGCAGTTGATCAAACATGATTTCCTCCAAGTTTGTAAGTTAAGTAAGTAAATGTTTGTTGAATGAGTAAATAAGTCAAAATTCAAACATGTACAATTTAACTCTCAATATGATCATTTTCTGAAATACTAAAACATTATAT
URS0000D615EE_9925	lncRNA	Capra hircus (Goat) lncRNA (ENSCHIG00000006084.1)	chi-lncRNA-2041	338	CTATTCGTCTCTGTCTTTCCCAGGTGTATCTAAAGCTGTGAGGTGAGAGAATGAAATATTTGTGGGATGATGACTTGTCGTTCTGTGCTTCTTTTTTATCTAGCCCAAGTTCTCCATCAAAGGATCAGAAACAAGCTTTGAGAAAAAGAAGAAACAGGCTCTGTTTGTTCCAGAGTGACTGTTTAGAGTGACTCCAGCTTAAGGAATTGCCGATCTGGTCATCACATTAAAGAAAGGCAGCCTATTAAGGTATACTTTATGTAACTTTGTGTGTGTTAGTCGCTCAGTCCTGTCTCTTATTGACCTCATGAACTGTAGCCTGCCAGATTCCTCTGTCC
URS0000D615F9_9925	lncRNA	Capra hircus (Goat) lncRNA (ENSCHIG00000001020.1)	chi-lncRNA-2044	658	GGCCGCTTTGGCCTCTCCGCCTCTCACGCTGGGAAGCGCTGCCTCCCACCGCCCTCAACTCGGGCCTCCGAGAGGAATAAACGCCCCCCCAAGCCCCCCTCCTCTGGTCCACCCTCCCCTGACCCAGCCTGGGGTCTTCCCCTACAGCAGATGAATTGCTGTCTTCCACCCCCGCCTGGCCACTAGGGCTCTATTTTTAACCCACCTCAAACTCTCTGAGTCAGAATCACAGGGCTCCCAGGTAGCAGCTCCCCCCAGCCGCCTGAGGCTGCCTCCCAACCAGTGCGATTCAGACAAGGGCATCCAGCTAGCGCTGGGCTTATGACGCAGACAAAATGACCTTTTACCCCTGCCTCTTCCCTGGTCCCTCTCAGTCTTGGGCTGAGGTCCTCGTCCCTC…
URS0000D615FD_9925	lncRNA	Capra hircus (Goat) lncRNA (ENSCHIG00000007162.1)	chi-lncRNA-2045	348	GGGGCCCAGGGCAGTGAGTCATGGTGGTCCCTGTCTTTAGGTGTTCCTCTTCCCAGCTGCCTCACTGAGAGGATATGGCTCAGAGGGAAGGTGAAGCAGGGCAGCTATGACTGTGTGCAAGTTGGAATTCTGTCTTGTTCACCCAGCTGGTTTGGGAGATTACTGAAGGGGAAGCTTGGGAGAAGATCTGGCCATTGTTAGTTACTTATGCTTCATTTCTGCTTCTTTGATCTAAAGAATTTAATCTACAGGTTAGGCAAGGTATTATATGATCAAAAGATTTGAAAGGTGTGCTTGGGCTGGAGATGAGTTGAGCATGGGGGGTTGCTGGTTTAAAAGCAAGGTACA
URS0000D61605_9925	lncRNA	Capra hircus (Goat) lncRNA (ENSCHIG00000007681.1)	chi-lncRNA-2047	567	GGCCAGCAGGATAGGATCTCACGTTTCTGTTGGGATGTAGAGTTCACATACTTATGATGTCACTAAACATTTCTGCCAATGAGGAGATAGGAAGGGACCACAAGGTTCTACTCTTGAAGAGAAGGCTAGGATGGGCCTCAGTGTTAAAAAGTACTATAGAAAACAAAATGTAATCAAAAGATGAAAACTGAAACAGAAATATTAAAAGAAGAAATAAGAGAAAAGTCAGCACCCTTTTGTGCGAAATGTGGGATAGTTAAACCATACCGAGTTCTTATCCTCATCTGCAGTTTCACTGGTTCTGCCCTTCTCTGGTGGGCCTTCAACCTCTCAACCTGGGTGAAGATAGAAAACTCAAACCAATCCTTCTTCAGTGCTCTCTTTGCAATATGCAGTGAT…
URS0000D61613_9925	lncRNA	Capra hircus (Goat) lncRNA (ENSCHIG00000007465.1)	chi-lncRNA-2048	290	CCACTGCCTAAATAAATATTAAAACTTTGCCTCTCTTTTATATTTCAGATTTAATTGTAAATAGAAGTTCTGATGTTTCCTTATGGAAGTACAGGGAGGACTGAGGGCGGTGGAGGAAGAATGAAGAGGGCTGGTCTGCTTGTTACTCATCCTGTGAGTCACTGCTTGCGTGTCTGAAAACTACAGATCTTTCGTGAGTAACTCAAACTCTTTTTAACTAAAAGCTTAAGTAATCCTTGGAGGAAATGAGAGTTTATAATTGGATTACCAGATCCTATTTAATCTTATAA
URS0000D6161F_9925	lncRNA	Capra hircus (Goat) lncRNA (ENSCHIG00000001119.1)	chi-lncRNA-2052	129	AAGAGAGTTACTGCTTGCTCTTCAGTTTCCCAGGTCCTCCGTGTGTGCTTTGAAGCAATATGAATGTGTCGTCTAAAGAATCATTGACTTTGAAAGCATCAGCTGAGACAGTGACTCACAAATATCCAC
URS0000D61620_9925	lncRNA	Capra hircus (Goat) lncRNA (ENSCHIG00000002211.1)	chi-lncRNA-2053	460	TATTTCCTCCACTTTACAGATAAAGAAACTAAGCCTTGGAGAGATGAAGACACTTTCCCAAAATCTGCTTTGCAGCCAGGATTCTGTCCCAGGACATGCTCCAAGGATCAGATCCCCAAAACCTGGAAAGAAGGGGTTGGAATCTTCATCTCATTGGATCATCACCACCAACCTCAGCTCCTTGAGGACACAGTCTGAGGGCTGTGTGTTGCATTTTCAGTCCCTGGCAGAGGGCCTGGCCCCTAGTCAGTTCTCAATAAATATTGAAAGAAGGAAGACTGTTCTTCGAAGTAGGTCACCGGTTTCTGCTCGATTCTTGCCCTCGAGGGAAGAAACATGGATTGACATCTGCATGACATCCAGTTCAATGTAAGTGTTCAATGAATGTTCGTAGAAAGA…
URS0000D61631_9925	lncRNA	Capra hircus (Goat) lncRNA (ENSCHIG00000002608.1)	chi-lncRNA-2056	734	TGTGTCAGATACACTCACATTCTACTCCTAAACTGGAAAAAGAAAAGCCGAGAGAATGTGGCTATGAAAACAAAGGCGCAGTTTTCCTTTCACACCTCCATTTGCAAAGAACAAGGACTACTGGCTTTTGTATTTCTGAAGAGGAGAGAGTGAAAGGTACACAGCAGAGTTCAGAAGAAGTTGCATCCTGGCAAATGAGTTCATGAAGATGGCTGGATGAATGGCAGGTAACAAGAGTGCCAGAAGATTTGGAATTTGTATAACCCCAAACTGTGTTTTCCTAACTAATCTTGGCAAGCTTAAAACCCTGGAAAGTCACAATTCACTTCCCAGGCGATCATCCTGGACAGCTCAGCAGCAGAAAAAGCAGAACAGGATATCCAGCTATTGAACAGGGCC…
URS0000D61636_9925	lncRNA	Capra hircus (Goat) lncRNA (ENSCHIG00000007269.1)	chi-lncRNA-2057	1175	GCCACTATTTAAAAAATATTCCTGATGATTATCCTTCTCAAATTATGTCTTTCTGAAGTGGCTATTTGGGTGCCCTGTTAATGTAAAATTTAAGTTAAGCATTTTACTATTAGAATTCAAAGAACCAAATGCCATGGGTTCTTTTATATTTATGAGGCATAATTTCAGTTTATGTTTCAACTTGCACCTTACATTCTTTAGCTAGTTTATTGCTTCTTGTAATCATACTATTTATAACACTTTTCATCCTTAGTTCTCTAACACTTTTACATACCTCAATTTATTCCAGTTTACAGGCAAGTGGGTGGTAAGTAAGTAGTAAAATCTCTCATTTTTCAAAAAAAAACTGTTAAAGGCATAATGATGAAATGATGCCCAGCAAATTGGTGGCAGGGTTGG…
URS0000D6163B_9925	lncRNA	Capra hircus (Goat) lncRNA (ENSCHIG00000008114.1)	chi-lncRNA-2058	259	GGAGTTGTCAAATCAACCTCAAACTCGCCCCTGCCTCTTTCATCTTCATGTTATCTGAATTGGAAACAATGGGTGAGGAAATGGACTCACTCGTGATTGGTTTGAATACTCCCTTGGAACAGAAGCCATAGAAGTAAATTCCTCTAGTCTAGTGACACAAGCCACGGATAAGAAAGGTGGATTGGGATAAGCATATCAAGCCCTGAAGGATTTGAACTTGTGATCAATTTCTGGGGAGAAATGAAGATGTGAATTGGGG
URS0000D61646_9925	lncRNA	Capra hircus (Goat) lncRNA (ENSCHIG00000002845.1)	chi-lncRNA-2060	477	AGAATTGTGGTCACAATTGATCTTTTCCTCCCCAGGTGCAGCCCTGAGGTGGAGGTACCTGCATGTTCTTCTGGCCTGGAAGAAGACATTCAGAACAGAGAGGAAAAGCCAACTCACCTTCATAATGTGCCAGGTGCTTTCCAATGTCCTCAGGCAATGCTCTCAACTCTTTTACAAGACAGAAAGGACTGAATGCATGAGGAGGCCTGAGGCCCAAGGAAGGAGATTCCGTAATTGTCCTGGGTTGCATGCTGACTGTCCAGCCCTCAAATCTCTCAACTGAGACTCAGATCTGCTGACGCCCTGCATTCTTCCAGCTGATTGATGGACTTCTTTCTAATGGAGCTGCCGAAAGAACAAAATGCACAAATTGTGCTTTGCCCCTATTATGACTCTGGT…
URS0000D6167E_9925	lncRNA	Capra hircus (Goat) lncRNA (ENSCHIG00000004649.1)	chi-lncRNA-2070	185	CTTCAGGTGACTTTGGCAAGAACAGCCTGTGCCGAGCTCGGTCACCCCAGAAAACAGTAACAATACCATTTCCATCAGCGTTTTTGATTCGGAAGAGGACCGCTGCTAACTGTGTGGGGCCAAAAGCCACTACGACAGCAACAGAGATGATTTCTCGTACACGTGTTACACTCAGTCACAGCTGA
URS0000D61692_9925	lncRNA	Capra hircus (Goat) lncRNA (ENSCHIG00000002361.1)	chi-lncRNA-2074	558	TGTATGTTCATTCAAAGTGGTGCATGTATGTTCCAATAGAAGAGAAAATAGAGAGAACTAACAACTAGAACATTTAAATGAAAAGTGAGAAATGACCTGTCCCAGCTGATTCTAGCCTAGCCTGAAATAGCATGTGGTAGGAGTACGCAGGGATTCATTCGTTGAAGGACTAAGCCCACAGTGTAAGGAGTAGTTACTGAAATACGAAAGTTCATGTTTCCTGAAGAACAGCAAAGAAGAATTGGTTGGACTATCATTCTCATCCCTGAACTTTGGGAAGGAGGAGAAATGTCTAAATGAACCTCTGGCCCTAAAGGATTCAGCAGGTGCTGTGAACGCGGAAAAGAGGGACTGCGTATCTGGTTAGGAGTGCCGGCTCTGGTGCCAGAGTGCCCACAT…
URS0000D616BB_9925	lncRNA	Capra hircus (Goat) lncRNA (ENSCHIG00000005696.1)	chi-lncRNA-2082	495	CCGGACTTCCGGGCTGAGCAGCCTCTGCTTCCGGGCAGGACTCAGCCAATGTAGACCAAGATGTCGTCTTCCCGTGTTGCCTCCAGAGCAGTCACTTTTGAGTCAACCAAAGCTAATGCCTTGATTGATTTCACACCAACTCACAGAAGAAGAGAAAAATGGATCAACAGAGTCTTGCCCAATGAAGAGCATGAAGTCACAAGCCGAATCACACTCCGAAATGGCAAGGTCGCCAACCAGTTCCTCTCAGCAGGCATTTATTTGTCTCCACCTCTGCACCAGACGCCGTGCTGATAAACTGCCTCATCACGGCCTCATTTACGTCTGTGCTCAGGATCTCAATGTCATTTGTACTTTTTCCTGATGCGTTCCATGCAGAATGACCAACATCAGGGAAGT…
URS0000D616CC_9925	lncRNA	Capra hircus (Goat) lncRNA (ENSCHIG00000002438.1)	chi-lncRNA-2084	406	GTGTACTTATCAGTAATGCCAAGATTTTGTGGCATCATCTGGCCATGTCATTAGAAAACGGCTGAAACCCTATTCTTTCTATTTTTTCTTCTTCTAGCAAAATTCAACGTAAGGAGCTACACTAGGCACTATGGATATCGCCATCCTATGCGTTAATTCTGAATTGCATAAGGTCTGGAGTATCTTCCTATAGATCTCTTCAAATAAGAAAAATCCCTTTAGAAGCTTCCACTGGGAAGAAGCCCATTTCTCAAAGACAAAGGATGGAAATAACCAGCAAGTAGATCTCCCAGAAGACCTGTGTCTTCCAAAAGAGCAAGTAGATAAATTCTGAAGTTTAAGAAAGGAGGAGAAAGGATAATAGGTTAGGAATGGGGACATTTTATCTTGAAATATATA…
URS0000D616D9_9925	lncRNA	Capra hircus (Goat) sRNA (ENSCHIG00000008620.1)	chi-lncRNA-2085	118	GAATTACCTGTCTTTGAGTACCTGCTCCATGATAGGTTTATTGCTGAGGGCCATTTCTGTTTCTGGATATTATAAAGCACATTTTGACCTCTAGGAAACCTCCTATAGTTCACATCAG
URS0000D616DF_9925	lncRNA	Capra hircus (Goat) lncRNA (ENSCHIG00000000559.1)	chi-lncRNA-2087	375	GTTTTCTGCAGGTGTGTCTTCCACATGGGGAGATTCTTCTAGTTTTAGTCTGAAGGAAAAGGAAGTTATCACCAAGCTCACCTGATTTTGATATGAAAGGCCTGCCTGAAAATCAAACACCTAACTCTCTACCACCTTTCAGACGGTGACCCCTCTCAGCCTCCATCACCCATCGCTACTACTGTGTCTTCCAACCTGGCAGATGTCTAATGTCTTCAAATAAACCTCCATGAACTCCCCAGCAGGTGCCACAGATGATTCTGACCCCAATGAAGAGGACTGATGGTTATATGGCCTCTCTAGGTTGGAAACTGCCAACTTACTACATTTTCTAAAAAATAGGCATCAGGAAAAAGTAAACTGCTTGAGGTATGA
URS0000D616EA_9925	lncRNA	Capra hircus (Goat) lncRNA (ENSCHIG00000004580.1)	chi-lncRNA-2090	285	GCCATTTAGATCAGTGCAGTAACAGCTTTCAATAATCAAATTCTACTTTGCAGTCCTGTTCCCTTAAGATTCTTGTCATAGGAAGAAAGCTGATGTTTACTAAGCCTGAAGAATCATGGAACCTGAAAGTGGATTTAAATAGTCTAGTGTGATGATTCATCAGATGGCACAACTCAGGAGTTTATAGATGATACAGTTGTGAGGAAGAACTGGATCACCATTTTGCAGATGCAGAAGTCTAAGCAAGGAACTGGAACAATTTGCTCTAGGCTGGTGACAAATCCT
URS0000D616FB_9925	lncRNA	Capra hircus (Goat) lncRNA (ENSCHIG00000000953.1)	chi-lncRNA-2092	1285	CTGTGGATCAGGCTCTGTGCTTTGCGTGGAAGCTAGAGGAAAAAGACAAATCTCCTGTCCTCAGGGAGCTCAGAAGATCTCTAGTCTGACATTTGTCATCCTTACAGCACAGCAATGGTGATCCTTGACTGGATGCCTTTTGTGTGTTAAGAACTGTGACAGCTCCAGTGAGCTAAGACACCTTTGTCCAAGAAGGTCAGACCAGGACCTGCATCATAATGACAGAGAGCAATCAGGCCTTATATCCATGGGAACAGAGGGAGAAATTGGTGTGAGCTGTAAAGGAGAGAAAGGACAGAAGCAGAACACAGGCGTTTGCTTACAAAGGTTAGCTTACAGCGGTCCTAGGAAGTGACTGTTATCCTCTCTAAAATATGAGACATCCTGCCTCCACGTGGT…
URS0000D61709_9925	lncRNA	Capra hircus (Goat) lncRNA (ENSCHIG00000004148.1)	chi-lncRNA-2093	261	CACCAATGGCGGAGCGAGAGGCCGAGCTAGCTTTCCAAATTAGGCGGGCGAAGCTTGAGAGTTTCGAAATAAAAGAAGGCTTGCAGCTACCAGAAAGTCATCAAGGCATTAGTTTCTCTGAGAAGACAGATCTGAAGAAAATGCAAGAAAACGAGAAAAAATATCAACAAGGTGAGCTTATTCTGCCATTCCTTTATGTAGCTATAGTGTATATTTCCTGTAAAATGAGTAATTTCTTATGATAGCACAGAGCAGTAAAAG
URS0000D6172B_9925	lncRNA	Capra hircus (Goat) lncRNA (ENSCHIG00000001288.1)	chi-lncRNA-2096	669	ATAAGAATAGGGGTGAGGAGGACTGCTAGGACTTCAAAATGATCCATGAAAGATCTAATCTAATTCATTTTATTAAAATAACTCAGCCAGCTGCTATAGCCTGTAGCAAACTGAAAGTTGTGGCTAGTTTGAGATCAGTAGTTTAAACGTATACGTAAATGATAGGACTGTTAAGACCAGAGAGGACCTTCAATTCTTATTTTACCAGTAAGGAATTTGAATCTCAGAGAGGTTAAGTGATTTTCCCAAGATCTTAACAACTCTTGGAGTATGATCTCAACGAAGGAAAAGGAAACGAAGACAGTAGATTTAGGAGCCCTTGAAAATACCTTAGTCAAGACGTTCTCAAACCTTTCCACCAGTCCGCTGGAGCCACCAACAGGAATCCACAAGGAGACA…
URS0000D6173C_9925	lncRNA	Capra hircus (Goat) lncRNA (ENSCHIG00000007136.1)	chi-lncRNA-2098	602	GGAGAAACTCCACTTCTGCCTTGAATCAAGTACTAACTACTTCAGAGCCCTCAGATATATCAACATGCTGACTTGCTGTAGATGACTCAGCGAAACTGAAGGCAACCCAAGCTCTTCTGAGTGAGTCAGAACTCACTGATTAGAGTGAGTCAGTCCTGATGATCAGAACTCCTGGAATCTGTGTTTGGTTCAGGAACTGTCTCTGGAGGACTATCAGCCCTGGTTCGTGGATACTGTGAAAAGTTGAATTTCACTCCTTGGGAAGACCAGCTGTTTTCCACTTCTGTTGTACTTCTTGGGCCCTGATACAAAACTATGAGACATAACTTGGACTCTGATTTACCTAGCAGCCCTTTGTAGCTGCTGAAATATTTTCTTAGCATATCTCTTGCAATTTCA…
URS0000D61753_9925	lncRNA	Capra hircus (Goat) lncRNA (ENSCHIG00000001754.1)	chi-lncRNA-2103	400	AGGGAAGCTTGTGGGCCAGAGAACTGAAAGAGGTCTGCTGGGTTTCTTGAGGTGGAGCCGCATGGCGTGACTTACATCCAAATGCACTTGGAAGTCTCCAAGAGTATAAGAAGTAAGCATGGGCCTTGCTACTCAAAACATTTGAATTGATCTTTGAAGATGTCTGGCTATGAAGAAAAGTAAACGGAAGTGTTTCGTGAACATTTCACTTCTTTTGGTAAGTATAAACAAGTTTTTAAAATAAATATAGTTATCAGTGATGTAAACTCAAAGAAGGAGAAAGTTATGTATAAAGTTACAGTTTTCACTTAATAGAAGTTGTGACTTTGGCTTGTAATCAGGATCAATTACTCAACTATTAGTTCTCCCTGCAGAAGCATGTTCTCCCCTCTATGGCTGG
URS0000D617AE_9925	lncRNA	Capra hircus (Goat) lncRNA (ENSCHIG00000002158.1)	chi-lncRNA-2117	674	TAGGAAGATACTTGAGGCCAACAGTTTGTCAAGAACATTCTTGATGACATCAAGGAAATAATATTTGAAGTTTTCTTTTGAATGTGAGCATAAGCAATACTTTGAGTCCACTATCCCCACAGGACTATGTGGCCTTAAGGAAGGAGATGATTACAGCTGAATATCAGAGGATACCTCTGTCGCTCCGGGAGGAGGAGCAACTGCATCTGCAGGCCCTGGAGCGAGAAGCCAAGGAGATTTGTGAACAACTCGAGTACAGTGTGTTCAGAATGACTCAGTACAGAGCAAGTCTGAAAGAAATGTACAGAGAGCTGACTGGGATGTGCTGCAAGCCGGACGGGGAGCTGCTCCAGGTCTTGGCAAATGTATTGGAAATGACTGACTTGGCAGAGACGCAGA…
URS0000D617C5_9925	lncRNA	Capra hircus (Goat) lncRNA (ENSCHIG00000006422.1)	chi-lncRNA-2121	111	GTTATGTCAATGATGATGGCTGAATCTTCTGCAGGGCTGGAATGCAGTATTTCACGACGTGGTTTTAAAAGCCAGACCAATATATACACAGTGAATAGACATAATGAGTGA
URS0000D617C8_9925	lncRNA	Capra hircus (Goat) lncRNA (ENSCHIG00000002787.1)	chi-lncRNA-2122	388	GGAAAGGTTTGGGGAAGGTGATGAGGAAGTAGGGCTGGAGGGTGTGGGGAGACCCGGACAGTTATCTGTCCTCCGCTTCTCTGGAAGGCTTTTTTCAATTCATTTCCCAGGAGTTCATCTTAAGAGCGCTGCCATTCAGGATGGATCCAGCGATTCATTGCTTTGAAACATGCTTTGCAAGCCTGAATTGAAGAAAGTTCTCAGAAAAACAAAGGTGGCCAGAGTATGGAGAGGCCTGCAAATAAGACGAAGAGAGAACAGGACCTCTGAGCCCCAGTGGGAGAGGTTTGAGGTAAGGTTTGGGGCAGGGAAGGTTGCGGAGCCTTAACCAGCAGAGAAGTTAAGGGGCTTAAGTTTTGGACCTGGGTGTAAAGGGAGTGTTACTGAC
URS0000D617FB_9925	lncRNA	Capra hircus (Goat) lncRNA (ENSCHIG00000004245.1)	chi-lncRNA-2135	780	CAAAGGAGGTAGTATTAGGGCTTGGTTTGAAATTTCAGGAGTTGCTTGCCAAGGGGCAGATAGATGGAGGGTGGCGAACAGGGGAGGAAGGATGGGGGCAGAGACATGCGGGAGAGCATGCCCGGGAGCCTTTTGTCTGCGATATTGCCACCAGAGTGTCTAGTCCAAGAGGGGCCGGTTAATCCATGAAGCCGGAGCAGTCGGTGGAGGCCAGAACAATGAGCTCCACACAGGAGGAATTATGTCACAGTCTTGGGATCCCTGGACCTGGCGAAGGGCCTGACCCAGACCCTTTGCTGCCTATTGATGGAGGAAGGCAGGACGAGGAACGGGGAAAGGAGCTGTTTTGCAGATACTGCCACCCCCACCAAGTAGGAGAAGTTAAAGTTGACTACATGA…
URS0000D6183C_9925	lncRNA	Capra hircus (Goat) lncRNA (ENSCHIG00000001818.1)	chi-lncRNA-2137	975	AAGTAGGTCAGCATCTAGCCTGGCTCAGCATTTGGCAATCCACTGGCCAGATGCTGTCACACAGCTTGGCTTCTTCCTGCCAACAGCTGGGTTAGGCTTCACAATCACCTGAGTCAGCCCTGTAGGTTCTGCAGCTCTGGATAGCTGTGACAAAGCTGCTTCAACCTGTGGGGTTTTTCCGCTTGAGTCTTCTGAACCTGGCATCCACGGAGATAAACACATCAAAATGAGGGTGTGAGAATCTGGACCAACATGGACTTGGGACAGGATTTTGTCTGAGACGTTCACAACCTAAGAGGAAAAAATATATCCATGGATTGTTAGGTAAGTCTTAAACTATAATTATTTCTAAGAATTATAAGAAGCTAATTCTTACCTGAAGAAATGTTGATCAAATCT…
URS0000D6183D_9925	lncRNA	Capra hircus (Goat) lncRNA (ENSCHIG00000007294.1)	chi-lncRNA-2138	355	CACAGCTGACGCAGCGTCTCCGCACGTGGCCCGCTGGCCACGTTCAGTCGCTGAGTGCTTATGAGCAGTGCTTCTCTGTGTGAACGGCAAGGAGAATTATGCTTCTCTACCTGTTCAGCTCAAGTGCATCCACATCACTTTTTTATGAAGGATAATGAGACTAGTATGTGCAGTGCCATGTTCAATGTTCCCTCTGCCCCTGAAGCTCTTGATGCTCTTGGTGGTGATTGGACTGTCAGTCCACAGAGTGACGACGATGTCAGCACAGACTAGAGCCTTGACTGATGATCACACAACAGGGAACAGGTAGAAACCTTTCTTTCTTTAAGCCACTGAGCTTTGGTGGTTATTTTTT
URS0000D6184A_9925	lncRNA	Capra hircus (Goat) sRNA (ENSCHIG00000003150.1)	chi-lncRNA-2140	194	CCCGCAGGTCTTGTATCCACGGTCGTAAGTGCCAAATAGAACAGGATCTTAAACTTGCAACCAGCCAACTGAATCATTAAAAAACAACCGCAAAGAAAACACACACCAGCAGTAACACCCCAGAGACAAAAATCAAGAACACAAAGTATATTTTGCAGGAAGGGCTATAGTTCTTGAAGTCTGGAAATACTTGT
URS0000D6184C_9925	lncRNA	Capra hircus (Goat) lncRNA (ENSCHIG00000002226.1)	chi-lncRNA-2142	235	GGCCCGGCTAAGAGAGTCGTGCAGTGTAGCCTGGACTGTCCCGAAGAATCAGGTGAAAATGGTCATCAGACTGCGCCTTTGCCTCACTCTCGTTCAGGCCCTACTCCTCTCTGCTTCCTCGGAGCTGGCCCTGCTAAGAAGACTCTCCAGGGGAAACCAAAGTCCTCATAAATGGAAGATCAACGTGCAAAGTCCACCTGCTCGCCTCTCAGGAGCTCCCATGCAGTGATGGAGG
URS0000D61859_9925	lncRNA	Capra hircus (Goat) lncRNA (ENSCHIG00000007359.1)	chi-lncRNA-2144	601	CTCAAGAGGAAAAGTCAATACCAGTGCAGGCTTTAGAAATACCCTTTTGAAAGCTGCACCATTAGCAGGGAGCATATTGCCAGAGACCTGGGAAGCACCTGGAAAACAGAAGCGCCTTACCATGAACGGGTGAGGCTCTGGAGCCCGTACAGGTAATGGGATTGAAAATGAAGATGTATTAGGGGAAGAGGAGTTACAACTCTGCTGGTTAAGTGATGAAGTGAATGGAAATGAAAAACATGGCATCAATTATTAAGTGATCTTCGCAGCTCCAGGCAAAGGTAACAGATGAAGGAGGCTGGATACCGTTGAAGGTTATAGAATGATCCGGCAACTGTAACCTGAGGCCTCGCTGTGACACAAAGGAGATAAAACACCCAAGAAACACCCTAAGCAGTT…
URS0000D6186C_9925	lncRNA	Capra hircus (Goat) lncRNA (ENSCHIG00000002805.1)	chi-lncRNA-2146	448	GTAACTATGTGAGCCGGGGACCATCAGAATCAGCTAATGCATAACACAGCCCGGGAGGGTTAAGCTTTGTTGGGTGATGGGGACTGAGTGTATGCAGGTGTTTAATTGTGAAATGCTACAGAGAGACTAGCACAGTCATGGACGTAAAGCAGATTCTGGGAGAAGCCAGATGGTCATCATGGCAGAGGTCTAAGGTACTGGGCATTAAGTGTTTATGCATAGAAAGAACCAGATTTGGAGAAGAAAATGGAAATCATGTTAGAGCAGGCTAGCTTATGAAGCTGAGATCAATCTGTTGAACACTGAACTGTCATACGAGGAAGATGATATCTTGTCCCTAAGTCCATCTATACAGGCTTATTATTACTTTTATTATTGCGGTGAGAAACACACAGTGTA…
URS0000D61885_9925	lncRNA	Capra hircus (Goat) lncRNA (ENSCHIG00000006030.1)	chi-lncRNA-2148	343	CCACATTTTCCTGATTTATTTGACCTAAATAGTGCTTTGTGAAAACTGTTCAATTTTTGATTGAATTTAGCTTTTCAAAGAGCTTTAGGTCTATCTATCTATATCGATCTCTCTATCTTCTTTCAGAAAACCAAGAAATGTTTTCCCAGGAGCAGAAGCAGATGGAGACCCAAAAGATCAGATCAAAAATGTATTTTGGAATAATGTAGACAGCTGAAGAGGTTCATCTCCAAGAGAGAATATATAACCATCATGAGGTAGGAAATTTTCAAAACCACTTCTTGATGTTTTTCTTAAGTCTTTATGGTTTGTGTTTATTGATCTCTGGTTCTCATCTCACCCC
URS0000D61894_9925	lncRNA	Capra hircus (Goat) lncRNA (ENSCHIG00000007334.1)	chi-lncRNA-2151	1169	GGGAGAAAAGGCGATTCAGATAAAAGCGATATTTCCTTGCAGAAAGAGCAATATGCACAAAAGTGGAGGAGGGGAAATATGATATATTGAAAAATAGTTTATCTGGTTGGTGTATGGAAGGAAGTGGCAGGAGATGAGGTTAGCATTAGATCTTCAAGGTCTTTGCATGTCACCCAAAGGAATTTGGACTTTAACCAGTGGGCTAGGAAGCCACTGAAATATTTTAAGCCAGGAAGTGATGCAACATGATCATAGTTTTATTTTGGAGTAACAAATCTGTCAGTAGTGTGAAGAATTAACTGAAGTCCAGAGGAGTGTCTGAGGTCAAGACTACCAGCTGGGTAACTTGAAATAATCCATATGAGTAAGAAGAGATGAACTAGTGTCATGACAATAAAG…
URS0000D61899_9925	lncRNA	Capra hircus (Goat) lncRNA (ENSCHIG00000006110.1)	chi-lncRNA-2152	235	GGAAAGACTGGAGGCTAAATAAAAACTAGAATTGTACTTTGATGGGGAATGATTATAAAACTCAAATGATATAATATGGAAAATATTAATATGGTTCCTGGGACACGGTAGGTGGTCAATGAGTGTGAGCTCTCCCTCATCAATGAAGAAAGCCTGGGAGATTCAGGAGAGGCAACATATTAGGGACTCTTTCCACTGCCAGGCTCCAGCGTACACCAATTCAACTGTGGGATAG
URS0000D6189A_9925	lncRNA	Capra hircus (Goat) lncRNA (ENSCHIG00000007819.1)	chi-lncRNA-2153	505	CAACACATAGTCTCTTTTCTAGAGGTAACTGCTTTTGAATAGTTTAAATGATTCTACTGATATTTATCTGGGCTTCTCAGATGCTGCAGTGGTGAAGAATCTATGGACACGACTTAGTGATTAAACCACCACCACCACACTCAGATCATCGGGTTTTTTCCCTAACTGGTGCTGGCTAACTTGGGAGATACAGGCAGGAAGACCAAAGGCAGCTTTGAGTAGTTTCAGAGAGCTGGAAGAGTGGAAAGCCAAGATTCATCGTACAGTCTCTTTTGTGACAGAAACATGGTGTCAAAAGACTTCCAAAGAGACATCACCAAGCGTGTGCTACATGATCAAACTCCTCATATTTAAGCTTACTCCCAGAAGAAAGAGAGATTCCTCCACACAAAATAAAAA…
URS0000D618B0_9925	lncRNA	Capra hircus (Goat) lncRNA (ENSCHIG00000004258.1)	chi-lncRNA-2156	1007	CAGCAGAAAAGAGACTGGATCACCAGGCAGCCCCGCCCACAGCTGGCACCTTCCTGACATTTCTGCAGCCGTGGCCAGGAACTCAATGGGCTGTGAACACGGATTATCCCCTCACCCCAGAAGCGATCCCTGCGGGCCGAGCTGCAGGACGTTAGCAGAATGAATGATACGCGGAAGGTACCCCATTCCTGGCTGCTGCTCCGTCTGCTGTGGGGCTGGAGGGGCTGCCTTGAGGTCAAGGTTGTGGACCTGACCCTGGGGAGAAGCACCGCGTTCGCTGGGGAGCCCGCTCTTTGGCCAGCTGTCTGGGCAGCTGTACTGAGAGTACATGGCTGTGCTACATTAAATGTGCCAAAGGTACAGTCAATTCACACTATGGAACCACTTCCAGAGGACTTT…
URS0000D618B1_9925	lncRNA	Capra hircus (Goat) lncRNA (ENSCHIG00000001564.1)	chi-lncRNA-2157	546	TCTTACCCTTGTCTTCTTCCTCTTCCAATTTCTTGCTGCGACCATGCAGAAAAAATCCTCTTCACACCTCCACCTCCAGGACGCACAGCCAGCATTTTCTGAGCTTTCCAGAAAGGAAGCAGACTCGCTGGTGTGACAGCTGGCATCAGAGCTGGGACTTGGGCTGCCTTGCAGAAGACCGTGGCTTCCAAAGGGCAGAGCCGGAGCTGAAGTCCAGAGTTGACAAACTACACCCGCAGGAAAATCCTACCTACCGCTTGTTGTGTGCTTCACAAGTGAGATTTCACATTTTTTAATGACTGGGAAAAAAATAAAGTTAAAAGAATCATGCATTTTAGGACATGTGAAAATTATGTAAAATTCAAATTTCAGTGTTGATAAACCTTTCCGGGAGTGTGG…
URS0000D618C2_9925	lncRNA	Capra hircus (Goat) lncRNA (ENSCHIG00000006877.1)	chi-lncRNA-2161	257	GTATTTTAAAAACTCTGAGCACAGCATATGAAGATACAGTCTTGGAATGGGAGATCCCAAAGGAGGATCTGCGGGGATGAGGCCCTGGCTACGGACCCTTGAATGTACAGAAGGAGAGAGAAGGAACAGTTTGCAGAGGAAGATGTTGAGAAATCAGAAGGAAAGCTGGGGATGTGCAGATGAGTTACACTTTCTTCCCTCTACGTCCTTCAGTGTTTCTGCATGAATTCACCCTCCCTTTGTCTAGTGCCGGTAAG
URS0000D618DF_9925	lncRNA	Capra hircus (Goat) lncRNA (ENSCHIG00000001855.1)	chi-lncRNA-2165	573	ATGTGCCATATACCACTGCCTGAAGATCTCCACCCCACCCATACTTCTGAAAATAAATTAATTCTGGGCAAAATAAATAACGTGAGCAAACTCATGGAGACAGCAATGAAACTGCAGGAGTGGAAGCCTTATGAAAATAACATTGCCTTGAGTGAATGGTGTTTATTGAACAATACTGAGAAAGACCCTGAATTAACAGGGTAGGCCCAGATCATGGAGGACCTTGATTGGCAGCAGTAAAAAATGTACAACTTATATGGCAAGAAGAAATCATGAACTGAGCATAAAATATCAATCAAGAGAAGATAAATGGAGTAATTCTTCACTAATTAATGATTATTCTCTGAAACTGAGAAAGATCCAAGAGGTAACATAGAAATTATGTGTATTAATAATTTT…
URS0000D618E8_9925	lncRNA	Capra hircus (Goat) lncRNA (ENSCHIG00000002124.1)	chi-lncRNA-2167	536	CATTTTTGCCATTCTCTCTGCTCTTAGGAATTGGACGTGTCTCTATCTAGGATGGTATTTCATGCCTTCATGGACCATGTTGGAGATTTAAGTCCAATCAAGGACCAGTGATGAGATGGACATAAGGATGACTGAAGCTGAGAGAGAAAAAAAAGTTTTGGATGTCACCTGGGGAACTCTCAAGATTGGACGCCAACCAAAGCTTCATCCTGAGGTACCTCTAGAGTACCTAGGACAAGATGATGGTGGATCCCAAGAGATTCACGTAGAATCTCCTCTGAAGATGAGTACAGTTTCAAAGAAGGGTACAAAGAATGAGTTACGAAGATTTTCCAGGATTCATGATGCATAACGTCTACTCAGGTAGCTCTCATCTCACAGGAGTTAAATATTCATTAG…
URS0000D618FE_9925	lncRNA	Capra hircus (Goat) lncRNA (ENSCHIG00000004012.1)	chi-lncRNA-2169	752	GAGAGAACAAGGGCAACTCTACCCATGACCCAGTTAGTAGGTGTTCTTATTTAAGAGTTATAACAAAGTACTACAATTTTTTCCTTTACTTAAAAAGATTAAAATCGCATAGCCTTGTTATAAAGAAAGCAAATCTGGAGAACTGCAGGAAGCAGCATCTTAGCTTTGTCCTCGGAACCTCCCCCTCCTGTTTCTCAGAGGACACCAACGGTAACGCTGTGTTTACATTCTCTGAACTGGAACTGTTGATGAAGATTCCAGAAACCTTGTCAAAACTGCACTTAGGACAATGTCAGCAGTCCAGAATGTTTCTCCATGCAAGCTGCAGAAAGCCTCAGGAAAGAAAAACAACTCATCTGAGCTTTCTTTATTTAAACATCAACAACAGAAAGAGGGCAT…
URS0000D61922_9925	lncRNA	Capra hircus (Goat) sRNA (ENSCHIG00000006755.1)	chi-lncRNA-2175	98	TTATAAGGAAGGCGTCGGTCCTCCATTTCAGCCTTTCTTTCTGCCAGGACGTGGCCGTGGCATTTCTGGTTTTGTAAACACTGGAGTCTTAGGGGCCT
URS0000D6193B_9925	lncRNA	Capra hircus (Goat) sRNA (ENSCHIG00000001707.1)	chi-lncRNA-2179	115	AGACTTGGAGGAACCATAATAAAACCGTGGATAACTTACTAAAGTCTTAGGAGGAACTTGGTCATAGTTAATGTTGAATCGAGAGAACAAGTGTCTGGGACTTTCTGCCACCGGT
URS0000D61948_9925	lncRNA	Capra hircus (Goat) lncRNA (ENSCHIG00000000555.1)	chi-lncRNA-2180	187	CTGGAACTCTTGGATATGTGGTGGTCTGGAGGTGGCTTCACTCTCACCAGGTCCTTCCATGACTTTCTCAGTGATGCCACACAGGAAAACTTCCACTCTTATTCTTCACTTTGAGCCACGTTTCCATGTTTCGCTGTGAATACAGAACACCCCACCAGGTCCAGTGACTTGGGATACATTCCTTGGC
URS0000D61964_9925	lncRNA	Capra hircus (Goat) lncRNA (ENSCHIG00000001435.1)	chi-lncRNA-2183	315	GTTTCCTCACAGTCCACACCTGCCCGCCTGCCCAGCGCCTGCACCTTAGCAAGATGCCGAGGACGCGTTTTAGTGAAATGAAGGTGGCATTCATAAGTTTTTGGTGACATTCTTGGTTTCATGAGGAGGATAAACTATATATGGAGTAAAACTTCACATGGAGAGATGTCTGGATTTTTGGTAATTCCCCCCCGCCTCTGCAGGTCTGTAGCCACTAGTGGGTTGTCTTACTTGAAGCGTGTGCCTGGGTTGGCTTTCCTGTCTATCATCTGCACAACTCTTTTTCTGGCTTCCATCCAAGACAGAAGCAATTGA
URS0000D6197F_9925	lncRNA	Capra hircus (Goat) lncRNA (ENSCHIG00000004243.1)	chi-lncRNA-2187	698	GGAGGGGGGTGGAAGCCGAAGCCAGCAAAGGGGGAAACTGAACTACAGAGGTAGCTCGACGGAAGCCTCCGCTGGAGCCCCACGGAGAGCTCTGGAGCTGGGTTGACCCTTCGGAGTGGCTCGCAGGGGTGAGCTGGAGGGGTAAGCCTCCAGACGCGGGCGTGGACCAGCCTCGGGCGTGGGCTGCTCCAGAAGCCGGCTTGGCCCTGGGCAGGGCGGTTTCTTCAGCCTTGGGGAGGGGCTGAAGGCCACTTTCCAGCAGCCCAAAGTGTATGGATGGGGGAACCCGGCCACCACCCCCTTGCCTCCCCCGGAGGCCAGCCTGGCCTCCTTTCCTGTTTCATCTCCTCCCATTCTTCCTGCTACCCCTCCTCTCATCCCTCTTTTCTTCCCTCTTCC…
URS0000D619B9_9925	lncRNA	Capra hircus (Goat) lncRNA (ENSCHIG00000004639.1)	chi-lncRNA-2194	439	CCAGCAGTGTGAGGAGGGGGTTTCGATGGCCTGGGAAGCATTCCCTGATTAGTGGGGATGGAGATTGCTGGATGAGTCACACCACACTCTCCGGTGGCACAGGTATGAGGTAGGTTCCCTCCTCATGTTTCCTCGCAGGGCCTTCAGCACTGGGTGGAGCCCCAGCTTCCTGCAGAGCTGGGCTGCACAAGAGCACACCTTGGAATGGATTTCCTCCCTCCCTGACCCGCTGTCATCACTCTCTCATTTGTGCATGGAGAGACAACATCACAGAAGTAGCTGTGTATGCAGGGCTGACAGAACTACTCCACGGCCATCCTGGTTACTTCCTGGTCCAAGACATCTGCTGGAAGTCCGCCTATCATGTCCGAAAGGAAGAAGACAGGAAGACAGAAGCAA…
URS0000D61A01_9925	lncRNA	Capra hircus (Goat) lncRNA (ENSCHIG00000001370.1)	chi-lncRNA-2207	1040	ATCATGTACCTCAATTTGCAATTATAAGCTAATGAATATCTTTACTTGCTGTTCATCTGCTTCTTCTCCAGCCCCCACAAGGAACAGGATCATCCCTGTAAAATCTTCAGGAACAGAACCCAGTGCCTCACCTGTGTCTTGCCACTATGAGCATTGAATTCAGCCACTGTTTCCTTGCTGCTCACTTTGATGGTCCCATTTACGGTGGGCGGTCCCTGCTCACATTACACAGGTTTTTTCCAACCTCTAGTCCTGAATCCAACTTGGCATGTACTACAAGCTCTTCAAACAAGAGATTTCTCCCCAGACATGCTCCTCCCCTGTGGACCCTTAGCAGTTGGTAGGTGTCACCATCTACCTAGTTGGGCAAAACATGCTTCTGTGAGTTATTCTCTTCTG…
URS0000D61A0E_9925	lncRNA	Capra hircus (Goat) lncRNA (ENSCHIG00000002473.1)	chi-lncRNA-2209	549	TATAGACACTACCCTATTTAACATCTACTTTTTTCTACCCATGATTTGGGACTAAACTATTAAATTTACTCCAAGGCATAAACAACTATACAACTGGAAAAAAATGAAAGAGCGATTTCAAATGTTTGACAACAGCACAGGACAGTGAACCCCAAGAAAAGAAGAAAAAATGAGAGTGAGACTTCGCGGTCCTCAGCCCCTTAAGCACCTTCTAAGGATGAACTAGCTCAGATTCAGAAAGATGAAAGGAAGTCGAAGCCTCAGATTAAAGAACAAGGTACCAACCAGTGGAGCTGGCTGCAGTGTGTTCAGCAGAAGAGGAGCAAGTGACTCGCGATAAGCTGAGACTCGTTTCCTTGTCAGAGGTCAGCACTGACTGGAGACGATGGTCGTCAGCCT…
URS0000D61A24_9925	lncRNA	Capra hircus (Goat) lncRNA (ENSCHIG00000004261.1)	chi-lncRNA-2211	620	CTCTGAGATAAGAATTCTGGAAAGCTCATTTCCCACAAAGTAAGAAAGAATTGGACCATAAAGAAAGGTTGGAACATTACTTTCCTGGTGCAAGACTGTCCAAAGCTTCCTTTCCTCCTGGCACAGTGATCAGCAGGATTTTGGTGGGGAAGATGGGAGGCTGCTCCATCTGCCTGTATCTCTGAGTGACTGCAATAAACTGTGCTTCTCTACTGACCTGGGATGGGTTGGATGGTGATAAGCGCTCCCCCCTCATGCAAGATTCTGCATCAGTATGACAAGAAGCAGCAGCTGATGACTCAGAGGATGTTAACTGGCTTTATTAATCATAACCACAAACCAGAAGCTGTGTGTTTTCTCCAGGAGTTGAGTGAGAGATTGCCTTGTCTCCTGCCGCTC…
URS0000D61A27_9925	lncRNA	Capra hircus (Goat) sRNA (ENSCHIG00000003202.1)	chi-lncRNA-2212	191	TGTGGGCCCGAGGGTCCATAGGTGACATTACCAGTCGGTAGACATTTATTCTACTGTTCGACGAAAACAAACAGGGGTACAGCTTAGGTGAAAAGAGAAACAGCTTATTGCCAGTGTCTAAACTCCTAACAACGGAATGTGTCTGGGAGCGTGTGTATGGATACACGTGTACTTTAGAGCAGCCCCGCCTG
URS0000D61A35_9925	lncRNA	Capra hircus (Goat) lncRNA (ENSCHIG00000004804.1)	chi-lncRNA-2214	443	CTCAGTGTAGCCGAAACATTTGATCCTTTTAACAGAAAGGAGAAATGAATAATTTAGAACTATAATGAAGCTTCCAAAATATCTAGGGGCAGGGAGACACCAGCAAATACCAAGATCGCATGAATGCCTAAACAGAGCAGTCCACAGTAAGCTATGAGCATCCAGCCCTCAAACTGGAAAAGACAGCGGAGTGGTGGGTTGATGAAGAATGGAGTAACAATAAAGGAGGCAGATGAACAACAACAAAAAAAGATTGGACAGGTTCTTTATGTTTTGAGTACCATGGGGCGAAGTATACATTTTATTTTTAGAAGACTCCTGAGAGAAAGTAAAGGCTCATAGAATGAAGCTCATACATTTATACAGACTTGTTTCATTTGAATTTCAAAGGTTTCTTCC…
URS0000D61A4D_9925	lncRNA	Capra hircus (Goat) lncRNA (ENSCHIG00000004485.1)	chi-lncRNA-2219	468	GAGAAGCCATGCTTGGATTCAAAGGTTCCTACATTACTGTCCTGCAATTACAGGTAATTTATCAAGTTTTTCTCATGTGTAACAGATGATGATAATAACACCTCTTTTATTTCTTTATTCCCCATCATACAGCTTGAAGGACCTTAGTTTCCCAACCAGTGATCAAACCCATGCCCGCTGAAGTGGAAACACGGAGTCTTAACCACTGGACTGCCAGGAAAATCCCAACATTTATTTTTAAAGAGAATATTAACCATCTGGCTTTGAATAAAATAAGCTGCTGGATGTTGACATTATGGCTCCTGATAAGAGAAAAAAATCTGACAGAAGAAACTATAGATATTTTGGTTCAGCATTGCAGCTGGCACAGGTCCTGCCTAAGAAATAAAAACTTGATTT…
URS0000D61A67_9925	lncRNA	Capra hircus (Goat) sRNA (ENSCHIG00000002836.1)	chi-lncRNA-2222	166	TGCCCCGCCGCTCTGGCCCCGCTCGGCCCAACGCTCAGGGAAACGAAGCAGCTCAATAAAAACTTTTGATATTAGTTTTTATGGGTATTTACACTCTGTTCAGAGGAGCTGAGTACGGAAGCTCCATTAATCAGCCCCAAACCTCGAGTTTGGATACTCAGTTTAT
URS0000D61A69_9925	lncRNA	Capra hircus (Goat) lncRNA (ENSCHIG00000004194.1)	chi-lncRNA-2223	654	ATGATTCATCAATTCCACTCCTCCCGCCTACAGACGTCTAAATTTCAGTTTTCTGAGAAGCTACAAAGCGTGAAGTGGCATCTCCGCATTGAGTCAGAGGACACTGAGTGTTAAACTGTAATACCGCCAAGAGTTTGGTGTCAACCCTCTTAACCTGTTTTCCGGTGAAACTGAGGCTTGGAGATCAAAGCAGATGCTGAGATGTCTCACCAAGTACTACTGCCTTTCTTGTCAAGATCAAGAAACCACAGTTTCAGGGCCACTTTCCTTGGGAATCCAACTCAACAAGGAAGACTGCTTGTGCCCAAAGTCAAGAGCAAGGAGGAAGATCTGAGATTTCAACATGACTCTGTTTCAAAGACTGTGTTCCTTTCTCTCTGCTGTTCCTGTTTCCATCAA…
URS0000D61ABD_9925	lncRNA	Capra hircus (Goat) lncRNA (ENSCHIG00000001066.1)	chi-lncRNA-2231	226	CGTCTTTCAAAACTTCACTTTCTAATGAGGCTCCCTCAGAGGAATGTTTAGCAATCCCTTCAAGTGTTAGGACTCCCAGGGACTGAGGTGGCTCTGTACCCATCAGGGAGTCTCAGACCTCATTTCCAGCGTGATGAAGGCTCAGATGAAGAGTTCCAAGAACAGATGGGAGGCTGTCATTACACGTTACTGATACACAGAGCTGCTTCAGCCTCACGCATGCCAG
URS0000D61AC5_9925	lncRNA	Capra hircus (Goat) lncRNA (ENSCHIG00000002657.1)	chi-lncRNA-2232	402	ACACCATATGAAATGCTGAAATGTAATCTTTGGATAACCCTGACGACATTATGAATTGACCACAAACATAGTAATAAGAGGTTTTGTTGTATGCATTCAGAATCCGAAGGATAGAGCCATCCTCTGTTGTGAAGCAGTGGCCTTTGTTCATCAGTGTCTGTGTTATGGCGGATTCATGAGTTTGATGAGATCTGAATTTGAGAGCTTAGCATGATAAAGAACTAAAAACTAACCAACAAACAAAAACAAAACCAGAACTTCTGCACGGGGAAAATAGTCCCCATGAGAAATGATATGAAGATGCTTCAATAACTACAGGTAATTTTGTTATGATTACCTCAGTTTTTCATCTATTTGCTCTCATGGACTATAACCCAGAGCCTCTAAGTATTGGAAATA…
URS0000D61AC7_9925	lncRNA	Capra hircus (Goat) lncRNA (ENSCHIG00000007302.1)	chi-lncRNA-2233	169	GGCTCTTCCCAGCCAGACGTTTTCACGTTACTTAGTTTCACGTTACTGAAACTAAGCTTATAAAGAGTTTCATAAGATTGCACAAAATTTCTAAGCAGCACAGTGGTACATGTATTTTCATTTGGGTATCTCTTGCCTTCCACAGAATTGGCTTGAAAGGTAAGTGTTA
URS0000D61AFC_9925	lncRNA	Capra hircus (Goat) lncRNA (ENSCHIG00000002783.1)	chi-lncRNA-2243	530	AGGGCACTCTCGCCGACCGCACGTTATCACCTGCGGGTCCACTCGGGGCGACTACCGTCAACCTGCCTCCACCGTCACCCGCCACCCTCGCCACAAGTGTGAACATGCGTACATTCCTCATTTGGCCACTACTCACCTTTGAGGACTTGCTGGGTTAATTCTCTGCTGCCACACTAGTGAGGTCTTGCCTGTGCAAATAAGGAACCATGTTTACCAAGGAGATTGCTGAAAGACACAAGCTTCTGGAGAGCCATGTCCCTGTGGTAAACCAGAGCCTGGTGTTACCAGTGACTCTCCACCTAAGAAATCCCCTGAGAACCCAGAAACCAAGGAGCCCCAGTTCCCTCCAGAGAAAGACATGCTTCACCCTTGGAGAAGTTTCAGCTCTGCTTTTGGTGA…
URS0000D61AFF_9925	lncRNA	Capra hircus (Goat) lncRNA (ENSCHIG00000002262.1)	chi-lncRNA-2244	194	GCTGCCTGCCGTCCGCTCATCCGCAGCAGGACAGAGCTCGCAGCAGGTGCCAGGCTGTGGAGGAACCCCCTTGTTGCTCTAAAGAACACTCTTTGCTGAAGAAACCTGAAGAGTCCTTTGAGGAACTGACTTGTTTTCATCTTTTCATTAATGACAGTAAGACCTAAGTAACTGGTTTTGTTTCCTTTTTTCTC
URS0000D61B46_9925	lncRNA	Capra hircus (Goat) lncRNA (ENSCHIG00000007082.1)	chi-lncRNA-2254	119	GAAAGTCTTGTTTGTACCATGTCAGCAAGGCACACTCCCACCACAAATAAAAGGAGTGAGAGGACTTCAGATTACTCTTTTCTCCAAGTCTGCTTTCCTCCTCTTTGCAGATACAGATG
URS0000D61B52_9925	lncRNA	Capra hircus (Goat) lncRNA (ENSCHIG00000006369.1)	chi-lncRNA-2255	324	CACCCAGATGCCTGTGAACTAAGTGATATACACCAGATTTATTTAACTACTGGCAACCACTTTTTTTTTTCTTTGTAGGGCAATGAGTTAAAAGATTATTTACCTCCCTTGGTTACAAAAAGAAGAAATACTTCTTCCAAGACTCTGGGTAGCTGCGGCCAGTTCTTCCAGAGAAATTATTTACCTCAAAGATTCAGAGCGCGGAGCTTGGAAGCCTTGGCCCACCCGACTCCTTGCCGCTGCACTGCATGGGCACCTTCTGAGGGATTTACTAAGTATCCTCAGGCTGGGTTCCTGCAGGGGCCATACAAAATTTAAAGCAAG
URS0000D61B6C_9925	lncRNA	Capra hircus (Goat) lncRNA (ENSCHIG00000000981.1)	chi-lncRNA-2260	170	AACTCAGTGGGCTCATTCCTGGGCCTGGTTCATCGTCTGATTATTTTAGGTGCCATTTAAGAAGTATAATGAGAGATGAAAAATTGGAAAGGAAGAAACTGAGGCCCTGAGAGGTAAAGTGAATGCTTTGACTGTAAGTTCTCCTTAAGCAGCAGAGGAACGGAGTACAC
URS0000D61B75_9925	lncRNA	Capra hircus (Goat) lncRNA (ENSCHIG00000003546.1)	chi-lncRNA-2263	179	CGCCCACAGTAACCAGCCCACTACCGTGGATTCCTGGCCGTGTGTGGAGACGGCTCTGCAGTGCCGGACATCTCCCCTCCCCAGATGCCAAGCTTCTTTTCAAGTTTGAAAGTGAATATGGTTTTGTGAGTGAATACCGCAGACAAAATTCACAGTACTTCTCCGCAGTTTCTACGTGT
URS0000D61B8A_9925	lncRNA	Capra hircus (Goat) lncRNA (ENSCHIG00000001669.1)	chi-lncRNA-2267	331	CAGACAACTGGAATGAACTGAAAAGTTAAAAGAATGCTGAATTAAGGTGGAAAACAAAATCAGAAGGTAACAAAGTTCAAGATCCCATCCTTAAGAAAGTGCAGACCTGGAACTCAACATCCATCTGCCACCCAGAGCAATACATGATGTTTACACTACAGATTAATCTTTTCACTGAAGCTTTTCCTTTCGTGAAACTGGAGTCCTATGAGCCGAGCTGGACATGGTGATCCTCTAGCCCTACACCTGTGATTTCCAAGTGGCGATCTGAATATATGGAGCTAAACTTTTGCCCAAGATGACACAGCTGGAAAATGCTTTGAACACAACC
URS0000D61B9D_9925	lncRNA	Capra hircus (Goat) lncRNA (ENSCHIG00000007270.1)	chi-lncRNA-2270	271	ATATTCTAACCTTACAGTTCCTATTTATCTAGGTAAAGCTTGAGCTGCCATCTTGGTGTAGCCAGCACTCCATCCATCTCACAATCTGAAGTCAGAAGTCTTGAGTTGGAGACTATTCTTAAGACAGTAGCCAAGCAGATAATTAATAAGGACCTATTGTACAGCACAAGGAACTTTCCTCAATGCTCTGTAACGGGATGTATGGAAAAAGAATCTACAAAAGAGTAGATGTTTCTATTTGTCCTCTCACAAGTAATTGGTCTGAGTCTCC
URS0000D61BA1_9925	lncRNA	Capra hircus (Goat) lncRNA (ENSCHIG00000005947.1)	chi-lncRNA-2272	683	GCCACATTCCAACCGTTCCAGCCACTGTCCCTGGTTACAGAAAGAAAAGCAACTTTAAAGGCATTCCAGAGGGAAGAATTTCATTCATTCAACTGATACCTCCAGACCCTCTTAGGACCAGATGCTGAGCTGGGCACAGGGTTCTCCGGGGAAGAATTCATCACAACAAACACAGCCCAGCCTGCAAGATCTGACCATCGGTTTGCTCCAAGCAGAGCACATCTTCTGAGATAGGAGAACTTGAGGAGATGGACCTGATTTTCACTCCAGTCAGGCCTTCAGCTTTCAGAGAGTTGGTCCTCATCATCCATGGCTGATTATGCTTATGGTCCCTACTGATCAGGGAAGACTGAAGGCTCACCTGCTGTTGCAAACCCTGCCTCACCTGCCCCAGCACTC…
URS0000D61BAD_9925	lncRNA	Capra hircus (Goat) lncRNA (ENSCHIG00000007810.1)	chi-lncRNA-2274	471	CCTTCCTGTCTCACTTTCTCTCTGTGATTTCGAGGATCACCATCTAAGCAAAGTACATGCACTTCGCTCCCTGCTTTCAGGGTTTGCTTCCTGGGGAATCTCGCCTTGAGATTGAAGATCCTTGAAGGATTGTTGTGATAAATGAAAAACACACTTCAAAGGCTTCAACATGATACTAGGTCTCAGGTCCGGGTGGCCTCTGGCCTCGGGTGAAGCCATGGGCGCAGAAACGCACAAGAGTCTGGGAGTCTCAGAGCATGGGAAGGCGCAGAAAGGAGCTTCCTGTACGCTCTCTGTCAGGCCAGAATACAGAGGTGGGACCCCATCAGTGGTTGGCGCCCAACCCCAGGAGGGCTCGAGCCAGACGGTGAGCAAACGTATGCTTTTCTCTTCAATCAG…
URS0000D61BB6_9925	lncRNA	Capra hircus (Goat) lncRNA (ENSCHIG00000006909.1)	chi-lncRNA-2275	315	TGCAGTCTTTTGAGTTATTTCAACCTCTTCTCCATGTTTCTATGACTTTTTCATTTTCCTGAGTACCATAATCTGTATCTATAAACTTCCTTTTGCCAAGCATTGTTTTTCATCCTCTCCCAACCTAATAGATTCCACTTTTTTTTTTAGATTCTTTTTTTTTTTTATGAGCCTCATCAATAGATGGATACATAGAGGAAAAGTCATACTACGTCTACAAAGTGTCAGTATCAGGCAGCAGCTTCGAAACCGAAGTGATGATTAGAGGTGAAGTGAAATTTTAGTTGACGGAAAAAGCAGACAATCAAAAAGGAG
URS0000D61BB8_9925	lncRNA	Capra hircus (Goat) lncRNA (ENSCHIG00000000774.1)	chi-lncRNA-2276	344	GGTTTGTTTGTTTTGATATTGAGCTATATGAGTTGTTTATATGTTTCACAAAAGCCTTTCATAAAACTCATTTATGATTAAAAAAAAAACTTTTCAGAAAGTGGGCATAGGAGGCACCTACCTCAGCAGCATCATGAAAAAAAAAAAAATCAGCACTTCCAGAAGAGATGAGGCCTGAGACCTGACTTTGGAGATGCTGAAAGGATCCCATGTACACACAGTGCTCATGGAGCTGGTGTAAGCCTGAGGCCTCTGGCAGTCATCTTGTGGAATCCAAATGGAATCAGTGGGTACATATCAGAGAAAGAAAAGGAAGATCAAGCTGTGCGCCTGCCAGTGTCCAC
URS0000D61BCD_9925	lncRNA	Capra hircus (Goat) lncRNA (ENSCHIG00000004654.1)	chi-lncRNA-2279	635	TGACTATCAGTGAAGTCCTTACTGAATAAGCTCAGTTTACAATGATGCTTTCATAATGGATGACTCAAATTAGGTATTGAAAGAGATGTCACTGAAGCAAATCTTGAAATAAGAGATACTATTTGAGGAAGGCTGCAAAGGAAAGAGGCTGAGGAGAGAGGATGGGGAAGTTTTAAAGATGGGGAAGGAGATATATATTATAACTAAGCAAGTGCAAAAGAATAGCAGGTAGATGAACCTGCAGACTCAACTTTGTACGTGGACCTAGAAGGATGAAGAAACCAGACTAGAAAGTGCAAGGCATGTGCCCGGTATCATACACAGTTGGCACATAATCAACATGGATACCAAGGTTGTGCAAACAGCAAGACTTATGCTACAGAGAACATCCTTGGCTAC…
URS0000D61BDF_9925	lncRNA	Capra hircus (Goat) sRNA (ENSCHIG00000006018.1)	chi-lncRNA-2284	180	ATTTCTCTTGAGGGTACAATATAATCTAATTTTCTTTATTATTCAATTTGGATCCTGTTAAGTGAAACAGACATTCACTGATTAGAAGGAGCATTTAAATTTTGGCAAATAAGTTCATTTGTATTCTGAAAACTCTGCACCCCTCATATTTAATAAACTTTCCATTATAGAACATCACTT
URS0000D61BF1_9925	lncRNA	Capra hircus (Goat) lncRNA (ENSCHIG00000006959.1)	chi-lncRNA-2287	607	CTGCGTCATTGAGTCCTTTGTAACCGCTGAAAGTTCCAAATTATGAGAGTGATGCTTCTTAGCACTGCCAAGGGAAAATTTTAACTAGTTAGGCCAGTCCATCACGGGCCTCATCCATGTTTTTCTGCCGAGCAGTAGAGGACACAAGTGTTTCCAATCCGGTCATGTCGTGAGACATCTCGGTGGAGCAGAGTCGCGGCAGGACGAAAGGAACCCAGCCCCCGGCTCCGGAGTCCCAGCGGCTCGTCTCCCCTTCGGCCCGGAGCAGCCTGGCCGGGCGGCCGTGGGTCAGGGACCTGGGGTCTCCTCAGACGCGGGAATCCGCGACGCGCGCTCCTCTTTCGGGCTGAGCTTGGGACCAAAGGACGGGATTTCAATGAGTGAAGCCTGCACATAAGT…
URS0000D61BF6_9925	lncRNA	Capra hircus (Goat) lncRNA (ENSCHIG00000002549.1)	chi-lncRNA-2288	381	GTCACTGGGGACCTGTGCAGAGCTGAGTGTCTGCCCCCCACCATGTGACAACAGAGAAGTATGAGTCAGTCCTCTGTTTATGCTTAGTGACAGTGGAGTCCAGAGGGGAGGTGATCTTAAAACCTCATTCAGAGCCAACATGGAAGTGAAAATCATTAAGGACAATGGAGATCCTCTTGATAAAGATTACGGCCGAGCAGCAGGATAGAAGCAAAGCACCCAGCTCCACACTCGTGGTTCCTGATACATAGAGGAAACCAGCAACTTTCCATCTCATTGAGGGGAGAAACTGGCAAGTTTATTATATTCTCCTGGGTCTAATCAGGAAACCAAAATAGGAAAACTTATATATTCTCATCAAGGAAGCTGTTGGGCGGTGTG
URS0000D61C02_9925	lncRNA	Capra hircus (Goat) lncRNA (ENSCHIG00000007045.1)	chi-lncRNA-2290	409	TGTGACGTTTTGTTTATTTTCTGTAGAAAAGAGAGAGACAGCTACACAAACCTACTGAGGCTGAAGCCAGTCAACCAAGCATAGTCTGTGATGTTCCATTTGTACTAAATGAGGTCATCTCTGAACCCCATAAGTCATCGAGAAAAGACCATGGCTGCTAGCTTGGACCAATCAAAATCTGTACCTGGATTAGATGGACTGTGTGTTTTCAGCCACTTTCTGCTAGCTTGGAGCAAATGCGTGGACATTCTCCTTTGGAGACAGGCTATGGATGGAGTCAAAGAACTTAAGATGAAGGTATATCTTCTAAATATTGTATTTTAATGACTATTTAACTTTTCCAGTGAATCATTTTTCTGTTGGGTCTTTGTTGCTGCAAATGATTTATCATTGGGTCTT…
URS0000D61C17_9925	lncRNA	Capra hircus (Goat) lncRNA (ENSCHIG00000001679.1)	chi-lncRNA-2292	1003	ATGCTTCTGGGAAGAAAGAAAGAGGCCGGCCCAGAATTCCAAACCAGGAGACCTACACCTGTATTTCTGATAGGCTGGAAAAAACTGGGACAGGCCCCATGGGCATTTAAAGATGGGACTTGGGATACTGGGCTGAGGCTGGGGCAGAGAGGTGACAGAAGAACTGAGGGTGCAGACAGAAGAAACCAGGTGTGGCGGGGTCAGGGGTCGAGTGATGCCAGCGAGTGCATGGCTGTGCTGCAGGACCGTCCAGGAAGAGGGTGGCCACGAAGGACTCACAATAAACACACCCGGAGTCTCGGAGGCTGTATGTTTCAGTGCGTGAAAACACCAATGGCTAAGCTGAGCAGATGTGCCAAGCCGTGACAAAGGCAGGCAGGTACCCGATGCTGGACACTT…
URS0000D61C19_9925	lncRNA	Capra hircus (Goat) sRNA (ENSCHIG00000006597.1)	chi-lncRNA-2293	125	ATTCTGGTTTGGATGGCATTGGAGAGTGGAGCTGTGGGCCAGCCCAGGGGTGAGGAATGCCTGAACACCCTGGGCCAGATCTCTATCTTGATTGTAGAGACATTGTTTCCTGACCAGCTGGAGGT
URS0000D61C2B_9925	lncRNA	Capra hircus (Goat) lncRNA (ENSCHIG00000004038.1)	chi-lncRNA-2295	552	AAAATGGCTCTCTGTGTATCTTTTACTCGCCAGGGGCTATGGTGCAGACTATGAGCCTGGTATTTTGAGAAAAAGGAGATCCCTGGGGACTTAAAATGATGTATGAAGTTCATTGTCACAAGACCATCGAATATCAAATCACTGTCTCTGCTTTCTCTGTAGGTAACCTGTCTCCATGATTTCTTTGGTGATGATGATGTGTTTATTGCCTGCGGTCCTGAAAAATTTCGCTATGCTCAGGATGACTTTTCTCTGGATGAAAATGAATGCCGAGTCATGAAGGGAAACCCATCAGCCACAGCTGGCCCTAAGGCATCCCCAACACCTCAGAAGAGTTCAGCTAAGAGCCCTGGCCCCACGCGCCGGAGCAAGTCTCCAGCTGACTCAGGTAACGACCAA…
URS0000D61C46_9925	lncRNA	Capra hircus (Goat) lncRNA (ENSCHIG00000006362.1)	chi-lncRNA-2299	217	AGAGGGCCGACCCGTCAGGCGTTGATCACCGGGCCAACGGGAGACAATGTGGCGTGATGCTGACGCAGCCCACTGACAAGCCAGCGCGAGGCCCAGGGGAGCAGCTCTGAGCCGAGCAGCCAGAGCCAGGCAGTGAACAGATGCTATTTGATGCTGATATTAGTTCAGATGCCTGAGGAAACATCAGATGGCTATATCAGGATCCCCAGAAGGCTAG
URS0000D61C5C_9925	lncRNA	Capra hircus (Goat) lncRNA (ENSCHIG00000007417.1)	chi-lncRNA-2302	649	CAACACTGCTATCATAAAACTACTATTTTTAAAAAATATTTTTGAGACTATCAAAAGGCCAAATTTATACTTTTTGCTAACAACAGAATTTCAAAGCATGATCAAAGCTGATTATTACGCAGAAAACTGGGAAATCAGCAGCAGCAGACTTTAGGCACAGACAGAAAAATAATAAGACAAGCTTAGGCTTTAGGGTAAGAAAATGTTTTAAAAATACATTCAGATGAGAGGACAACATATATCTGTTTTGTGAAATCCCTTATCTTTCTTTCCATTTTGTAGATACGATGGAAAAAAAATGAGTAAATTAACCCGCAGCAGTTTGAGTACTTCTTACATCATTCACCTTCTCTGAAGGATTGCCACTTCACTGATTCTTCCCTTTGTAATGCTTCCCAT…
URS0000D61C5D_9925	lncRNA	Capra hircus (Goat) lncRNA (ENSCHIG00000000625.1)	chi-lncRNA-2303	479	CCTGAGGGGGAGCCAGTCCACAAAGTATATTCTGTTGCCATTGGAAAAGCTGTGTACTGAGACCTCCAATGAATATGCAAATGAAAATCTATTGAATGTGAGGGAGACCCACGTGCAGCTGTGCACTGGGGTTCACTGGACCAAACTGTGGTAAGACAGTCTGTGAGGACTTTTGTCAAAATGGAGGGACCTGCAGTGTTACTGCTGGAAACCAGCCTTATTGCCACTGCCAGCCTGAACACACGGGAGACAGATGTCAATACTATGTGTGTCATCACTACTGTGTGAATTCTGAATCCTGTACCATTGGAGATGATGGAAGTGTGGAATGTGTCTGTCCAATACGCTATGAAGGATCAAAATGTGAAATTGACAAATGTATAAGGTGCCATGGGGGAC…
URS0000D61C71_9925	lncRNA	Capra hircus (Goat) lncRNA (ENSCHIG00000000653.1)	chi-lncRNA-2306	284	CAGAAGTCTTCTGGTGCAGGGCAGAGAAAGACCTACTTCATTTCAGATTCTTCCAAAGAAGGTTCTCTTTTCAGCAATGAGTCCAACAAACCTCAGCCCTGTCCCTCTGAAAGGAAGAGAAGAGACTGAAGAACTATAAGAACACAGACAAGGACAACAGTCTGATTACATACAGAGAAAAGTTCTTTCTGACTCAAGCAGGAAGCTGGCATTTGGCAAACGACTTTGGAGGGAGGAAGAAGGAAGAATCTGGAAGTGAGAGAAACAAAGAAAAAGACGAAAAG
URS0000D61C83_9925	lncRNA	Capra hircus (Goat) lncRNA (ENSCHIG00000005319.1)	chi-lncRNA-2309	501	CAATAAATGACTGTTGAGGGAGCAAAAGTCATGACTTCTCTCACCTGTCATTTGAGAATCTCAGCTCCAGGCTCAACAAGTTGTTTTGTTATGCCAATTAAGTCTCAAGCTCATTAGTACTCTACATGTTACAAAAGGGTATTTTAACCAAGACAGATATTTGCACAGCCTCCTCACTTCCTGGGGAGCATTCTTTCACAGAGATGCAGAGTCAACATGATCAAGCACAGGCAATAGAACATATCGGCTGGAGCTGAAGGATAGACCCAACATGAGGCCAGAGGAGGAGTATCCAGAGCATGTGCTGGGTTCCTTGCTACCTTATAGAGAACATGCCTTCCTTGGAAAGTAGAAGCACATTCCTGTACAAATCCTTCTTGTAAGTTAAATTAGGAAAAG…
URS0000D61C86_9925	lncRNA	Capra hircus (Goat) lncRNA (ENSCHIG00000007094.1)	chi-lncRNA-2310	153	CTTATGTTTTTGTATAGTTAGTTTAGCCATAAAAACAATGAACCCTTCTTGGTCTTTAATCCCTTGATGTTCGACTTCTTTGACAGGGTCCCACCTATGTCTTCTCAGTTGGTTTCCGTAACCCTGTGCCATCCTGGTTTGCCTCTGATGTAA
URS0000D61CAA_9925	lncRNA	Capra hircus (Goat) lncRNA (ENSCHIG00000005948.1)	chi-lncRNA-2316	560	TGTGTGTGTAGCCTTGTCACCGCAGCCTCCACGCTTAGCGGCTCCTGATGGTGAGGTGTGTCCTGTCCACGTCAGGCAGGAGGGGATGGAGGCCTCGGGGCGAGGCGGTGCCGTGCAGGGGCTCCCGTGGTGAGGTGCAGATCCGTGTGATACATGTCAGTGTCTCCCGGCCGGAGCTGTTTTCCTGTGACCAGCTGTTTCCTTTGGCTGTTCAGCCTGTTTCAGCTGAATGCCTAATCAACACTGAGGCCCATGGGACGCTATTGGTGAACCCACGAGTCAGGGTTCTGCAGTCCTGCGACGCCTCGGGGCCCGTCCAGGGCGACGTTTTAGATACAGAGAATATGCCGCACAGGATGACAGGGGCATCCGCCACACTGAAGTGACGTCTACCCTCGG…
URS0000D61CBA_9925	lncRNA	Capra hircus (Goat) lncRNA (ENSCHIG00000006858.1)	chi-lncRNA-2319	299	AAAAACCTTTCCACAGACCAGTGAAGCAAGATGCTCTGGTCTGGCCATGACAGAAGTGTTCTACTTTCCTCCATTTGGGCCACTCCGCTGGTTTGAACTAAGCTTAAAGGTGAGAAGACATACCAACCAACAGAGATTGAGTGATTCTTCCTATAACACACAAATAACTAGTGACCTGTGTGCCTGACTTTCTAGATATTCAGGCAAGATGTTTTGTTTTTAATAATTACAGCTATAGATTTACCTGCCTAGAAGTTTGTTTGTGTGTATGTTTTTCCCCCACAAAACCAGAATCTCCC
URS0000D61CDA_9925	lncRNA	Capra hircus (Goat) lncRNA (ENSCHIG00000002540.1)	chi-lncRNA-2323	533	GACTCCCCTCCCTTACCTTGCTTTTTAAAATGCTTTGCTGAAATCCAGTGGGAAGTGTTGACTTTTTGAGCATGAGCTATCCCAGACTCCAGGCTTGGTGCCCTGCAATAAATGCTGCAGTTCTGTTCACCACAACTCAGTTTGAAGCATATATTTTGGAGAATCTGGAGGGTGGAAGATTTCATGTATTAAAGAGCAAGGCCCACTTGGCAAAATCCAGGTGTTTTACAACTGAACAGGACATTAAGCATTGGATTATTCTATCAAGTTCTAAATTTAAGACCTCCTTATTCTCAGAAGAGACAGACCATTCTTACAAAATTGGGACTGCTCAGCCCTCCTATTTTAATTCAAGAACTGGTGGGTGGTTGTCTCCCATTACTGAGCAAATGTGCTGGA…
URS0000D61CE1_9925	lncRNA	Capra hircus (Goat) lncRNA (ENSCHIG00000007843.1)	chi-lncRNA-2325	457	ATTGAATGCTTTCAACTGTTTTCTAAGGGAACAAATTACCTATTTATTGAAATGAGTTAACTGTAGCTTGCTGACAAACAGTATTTCATTTTCAGGAGCAGCTGTCAGACTTTTAAAACATGAAAAGCCCATCAAAAACATTTTAGAAAGTACAGCCAAAACCTTATATGTGTCTTTCTAAAATCTGTTCTGCTCAGATGTATTCAAGGCTGAAAACATAAAAAATTGGATTAAAATTATGAAGCTACTCTGACGTGATATATTAAAGAGCTCTGAATGATGCCTAGGGATGGAGGAGAGAAGAAAAACACTTGAGTTTACTGAGGAAATATTTCATTGGGAAATGAAAAAGGTATTGTTTGTAAAGTGCTTTGAAGAGTTCCTGCTACTTAGCTGTAA…
URS0000D61D1B_9925	lncRNA	Capra hircus (Goat) lncRNA (ENSCHIG00000007889.1)	chi-lncRNA-2331	240	TTCTCTTAGCTCAACACCTTGGCCAGATGTTGCCAAGGAAAATCATGCTTAAGTGGAATAGCTGGAATCCTGCATGCTCTGATTCTTCATAGTACTTGGTGTCTGTGGATTGTCTACAATTGTCCTCTGCAGGAAGCTGGAATGTGGAGACTGCTGACAGATTCAACAAAGTGGAGTTGGTGGCAACTTAGTGTCGCTTGGTCCTGTGGAACGTCTGAAAATCTCGTAGGATCTGTTTGA
URS0000D61D35_9925	lncRNA	Capra hircus (Goat) lncRNA (ENSCHIG00000007986.1)	chi-lncRNA-2334	550	CTTGTTGGTGATCCATTTTGAATATAGCAGTGTGTACATGTCAATCTCAAACTCCCTAACTATCCCTCCTCATACCCTTCCCCCTGGTAACCATAAATTCTCTCTATGTCTGTGAGTCTGAAACAATTGTGACTTTAGTAACAGGTTAACCAATCAGAGCCTTCTACCAAGGATGTCCAATGCAGGAACCAGGGGCCCGAGGGAAGAGGATTCTGGGACCAGGAGAGGCATAAAACAGCGGTTAAGATTCAGACTCTGGGGCCAGAATGACTTTGATTTAGTCCTGCCTCACCACCTCTGAGCTGCATGAACTTGGATACTGAAATAACATCCAAGTAAGAGAAGTTAACGATTAACAATGTTGTGCTGCCCACAAACGTGGAGACCCCAGACCAGTTG…
URS0000D61D3B_9925	lncRNA	Capra hircus (Goat) lncRNA (ENSCHIG00000004490.1)	chi-lncRNA-2335	206	GACTGAAACTGAAGCTAAGAGAGGTTAAGTGACCTGCTCCTGGTAAAACTGTCCCAAGCGTTCCAGCTGGGCGTGGCTCCCAGACGTGTGTGACTTCAGTCACAGGAGGCCTGCAGGAAAAGGCTTTCCTATCTCTCCACTGACAGTGATCAGCAGCCAGCTCTCAGGACAAGGAGTGTCAATCAGATGGGAATGCTACTTCAGTG
URS0000D61D3C_9925	lncRNA	Capra hircus (Goat) lncRNA (ENSCHIG00000001862.1)	chi-lncRNA-2336	569	TTCTTCTATAATAAAATGCTAATTAAAGGAGTATTACACACAAACTCACACAACTATATGTTGATATTTACCTTATGTTTTGAAACTGTTTATTGCTATAGACACTGATACAGAGCACTTCCCAAATGCTGTTGGAAGGAGTATGCTGAAGAGTGGTATCAAGACACAATCCAAGAGTCATCCTGGTAAAACAACTGATAAAAAATACATGACAGATACTGTTGAAAGTGAAAAAGAAACTAGTAAAATCAAGATACATCATAAAAGTCACCCTGGTAAGAACAAGAATTTGTCAAGTCTAATATTTATGGGTTATGTCTTCTCTGTGATTTAACTAACGATAGCAATAACTATGTTAATGGTGAGTAATCTTCATAAATTTCATCTTATAATTAGTAT…
URS0000D61D4A_9925	lncRNA	Capra hircus (Goat) lncRNA (ENSCHIG00000000655.1)	chi-lncRNA-2341	425	AGTGAAATATTTTTTGAACCTATTTGCTTTAGTAAAGCTTTAGCTCTGGAAGGTGAAATTTTATATCCTGGAATTCACCCATGAGCTCAGCTTATAGGAACATTGAATATAATAATTTGCTTTTTACAGAGACTGGAAATTACAGAGTTGATGACAGGAGAAACCGATTCTCTCTGAAGATGAAATATGTGCAGTGGACACAGAGATGTGACATCCAAGAACTCCGATGGGCAGTGCTTGCTCCAGAGAGCCCCACCAGGTTGGTCAAGGCTTTATCAGGCCCGGATCACAGTGGAACTTCTTGTTTTGTCCTATCTAGCCTCCTAGTGCTTCCTTTCACTGACGTTCTTTCCTGATAAACACCTTGTCCCCTCCCCACAACCATCTCAGTATCTGCTT…
URS0000D61D4B_9925	lncRNA	Capra hircus (Goat) lncRNA (ENSCHIG00000005704.1)	chi-lncRNA-2342	576	ATTTTAGAATACTTACAAATATCTTTCCCAGCTGGCTAAGAAGAAATCTAAGAGATCTGAAAGAAATGCTGGAGCAGCAATGTATTTGAAAATATACCAACAGTTTGAGAATTCATAAAGTGTAAAATGATTGTAGTAACGGCCAAGATGAAGCATAACTTATAGCTTGTAATGGTAATACCTAAAACTCTGGAGAAAATATGAAGAGAAACTGGGAAAACTCTCAAACAGTAACAGACAGATTGAGGATGGAAGTCAAAATGGGAAAAGAATCCAGGATAGTGGTGCTGACTGGTGTTGGCAATTGTTTCTGACAGAAGATGAGCCACTTTTCCTATATTTGTGACCATCCTCTCAACAGCCTGGATAGCACTATGTTGTCCTAATGAGCCATAATAA…
URS0000D61D59_9925	lncRNA	Capra hircus (Goat) lncRNA (ENSCHIG00000004598.1)	chi-lncRNA-2344	373	CCACTACACTCTTCAAGGCCTTTTGTTCTTCCTTTCTCATTAGAACATGACAGCAGCTCTGAGGGGTCAGTGTTGGGAGCCAATGAGAAAGCTGAATTTAAGTGACTCCCCGGAACCCTTGGGACTCTTCAGATGGAGAACTTGGCTGTGAAGGGACCTATCAATTTGGGCTCCTTCCAGAACTGAAAACTGGTTACAAATATGAAACAGATTTTACTACTGGACTTGAACTCCACATAAGAAAAACAAACAAACAAGATCCTCGAAGATCCTCATCAAAGAATAGATGCACTGTGACTGGCAGGGATATCAAAGAGGTAAGAGGTAAATTTCTAATGAAAACATGTTTTCTCTGTGGTCAGGTAAATAGAAA
URS0000D61D6F_9925	lncRNA	Capra hircus (Goat) lncRNA (ENSCHIG00000006229.1)	chi-lncRNA-2345	267	AGACTGCCCAGCAGTCATCCCTAAGGAGTCTACACGACAGGAAACCACTTCCATCAGGGTAAAGGCAGAAATGGAAAATGGAGATTATGCTTCTCATGGCCAGATATGTGCATAATGGAGAAAGAACCAGAAAATACATTTAAAGGGAACTCTGACCAGAAGCTCCTTTTGCTTGGAGAATACCAATGCATCTCTTCTGAAGCCAAGTTCATACGTTCTTATTCAAACAGAGGAAATAGAGCAACTGTCAGCATGAAGGAATCTTAG
URS0000D61D77_9925	lncRNA	Capra hircus (Goat) lncRNA (ENSCHIG00000007144.1)	chi-lncRNA-2346	141	GAGGAATCTTAGCCACTGGATCACCAGGGAAGTCCTGAAGGAGATGGGATAGCCAGGCCAGGCCAGATTGTTTTTGTCCTGTCTTACCTGCCCTGCGGGAGGCTTTTCGCCAAGGACTGATCCCATTCTGATACTCTGTGA
URS0000D61D81_9925	lncRNA	Capra hircus (Goat) lncRNA (ENSCHIG00000002801.1)	chi-lncRNA-2347	488	ACCTCCCTTTAGCAGGAAGAGAAAAATGGGCTGAACTCCTGACACTTGGAGAAATACCTGATTCCCCACCAAGCTGCCCATGATTTCAGTGGAAATAATCCTTTAGCACTGATGTCTTTGCATGCGCACCCTGTGCAGAAACTCTGGATTGTTTATGAAGCAATTTAGCGGTTGAAGATCCAGATAAAGCCTGATTAACTCAGGATGGATGCTTGGAGATTTTCAGTGGCTAACTCTCACCACCATTGGAATGAGAAATCTAATATCCTTTCTGTAGATAGCTGGATGATTGGGTCAAGTGAATTCTATCGCATAAACGCAACAGGAACATAGTGTGGCAACAGCGTCCTAAAAGCTGACTGTAAATGACATGGACATTGGATGTGTGTGAGGTAAGCT…
URS0000D61D86_9925	lncRNA	Capra hircus (Goat) lncRNA (ENSCHIG00000007104.1)	chi-lncRNA-2348	337	GCTTCTTTATAAGAACAACTCACCAGGATTATCTGAAATCATATAACAAAGTATCTTCAACTTGGCAATGGAGGAACAAAGATGAGGTGGGCCAAAAAAAGAGAATTTACTACCACTCAGGATTGAGTGACTCTACTGAGGATGTTGTGAGCTACTGAATGGACAAAACCTGCATGGAATTAAAGGTCTTTCCCTGAAGAAATGAGGGAGATTCTTTGAATGAAACTAGATTTCCCAAAACATTGTAAGTAAGAGTGAATGGAATAAAATCTGGATTTATTTTCTTTCTTTTTCCTAATTATTTTCCTTTGCATTCATGTGTATTCATACTTAATAC
URS0000D61D8A_9925	lncRNA	Capra hircus (Goat) lncRNA (ENSCHIG00000002395.1)	chi-lncRNA-2349	500	CCACAATTCAAAAGTGTCAGTTCTTTGGTGCTCAGCTTTCCTTTTGGTCCAGCTCTCCCGTCCATACATGACTACTGGAAAAACCATAGCTTTGACCAGAAGGACTTTTGTAGCAAAGTAGTGTCTGCTTTTTAACATGCTGTCTCGGTTTGTCATAGCTCTCCCTTTCTCATTATCTCACATTTAAATTTCCAGCTGCTCTGTTACCTGCCCCAAGCTAAACCCACCATTTCTGGCTAGTAAAGCTGGGAGGAGTGCACACGCCTTCAAGCAAGAAGTCAGCAGATCCATCCTTTTTGGTAAAATTCGGCTGCCGTGGATTCTTTACCAGCTGACTTACCAGGGAAGCTTCACCGAGTCCTTACCAGGTACCAACTTCAAGGAGAAGGAGGGAGGAGA…
URS0000D61D8C_9925	lncRNA	Capra hircus (Goat) lncRNA (ENSCHIG00000008092.1)	chi-lncRNA-2350	505	CTGAAGTCCACACCTTGGCTGAGCAAGGCTCCATGAAGAGGCCTTGCTTGGACTTGGAACTGCCTTGGAGGACCTTGGAGGCTGGCCTTCATCAGACAGCAAAATCAACCCATGGGTGACACATGGAAGACTTCCCCAGTCTCCTGCAGAACAGGATTTCGCCCGTCATGACCACAGGAGTGGGGACGGGAAGAACAGAGTGAAGGAAGAAAGACCAAGACAGAGATGGGACATTAGTTCTCTGACGAGGGATTGAACTCACTCTCCCGGCATTGGAAGCATGGAGTTTTAACCACTGGACTGCCTGGCAAGTCCCCAAGAAAGAGAAACAGAAGCATAATACTTGTTTTTTAAAATAATGACGCCCCCTCCGAATAATAATAATGAAACTCATTTATA…
URS0000D61D9C_9925	lncRNA	Capra hircus (Goat) sRNA (ENSCHIG00000002886.1)	chi-lncRNA-2355	96	CCCTCATGATGACTGTGCCTGTCAGTTGCATGGAGCTACACTGAAGGATTTTTCTGAGCCTGATAGATTTACAGTGATATGCAGCTGCCTGGGGAC
URS0000D61DAE_9925	lncRNA	Capra hircus (Goat) lncRNA (ENSCHIG00000004654.1)	chi-lncRNA-2362	633	CTTTTGCTCCATTCTTTCCTTCTTATTTTTCTAAGTCTTCTCAACTCTTAACTTCTAGCCATCTTCAATGCAAATTTCAGCAGTCTTTGTACTGAGAATCAATGTAGGCAGAAGCATGTGGATGAAGAAACCAGACTAGAAAGTGCAAGGCATGTGCCCGGTATCATACACAGTTGGCACATAATCAACATGGATACCAAGAGATGCACAGAAGCTAGTTTTGGGGGCAGGCTGAGTCTTCATCCAGCTTCCACTATAAGTGTGCTAGGCTCTCTGTGAAGATTTCCCTGTTGACGTGCAGATGTGATGAGGAAATGACAAGAACACATAAGACATCCCTTTGAGCACTGTGTTGAGAGTTATTGGTTCTATATTTCCTGCCATAGTTAAGGCCCAGAG…
URS0000D61DB5_9925	lncRNA	Capra hircus (Goat) lncRNA (ENSCHIG00000005957.1)	chi-lncRNA-2363	1209	GCTAGCCCCTCAGTGTTTCCTGGAAGACATCAATTCCTCATCGATCTATGTCACGTACTTATTTCCAGATGGCAATGTGCTTCTTAACAAGTGTCTAAATCTTTCTTCTGCCCACAGGACTGCATTTCACAAGCCTCCTGTCACATCTTGTCTTACTCTTGGCCTGATGCCACACTCACCAGGATGTGTCTGGTTGGTGTGTGTCCTAGAGTTTCTTCTCAGTGGGGGACCCATCCACTGGCGAGTCCAAGCCCAGAATTTTGCTTCAGAGAGTCCTGACCTCCCAACAGTGATCCTCCTCCACCTATCTACAGCTAAGTCAAGAAACATTGTTCCTGGTGGTGAAATGGGACAGTGAGTGCTCCATAATCCCTGTGAAATAACTTTGAGACTGTGACA…
URS0000D61DCF_9925	lncRNA	Capra hircus (Goat) lncRNA (ENSCHIG00000005721.1)	chi-lncRNA-2368	821	CACACACTTTGTTCAGCCAAGATGGATGCCAGCGAGAAGGATTCTGGGAGGTGGTGGGACAGGTGGTGTCTCCTTTTGAGCTTGCCTGAATTCTTCCGTTTGGTGGTGGCTTATTAGTTCTGTGTTCCTTACCAGGACCTCGTGTCATAAAACAACTGATGTAAATGGTTACTATGGTGCCTGGCTAGGGTGGGCTGTTTCATTCAGTGTGCTGCCCCTAATAGTACCACAAATTTTGGCAGCTTAAAATAACCACATAATATAAAGAAAGGCATTATTAGCTCTCAATAATATGTGGGAACACATTGATATAAAATATTCTGCTAACTGAGCTCACATCTACAAACCTAAGGGGCTGTACCGCTGTTGGGACTGGAGTTCTCGGTCGTGCCCGGAATC…
URS0000D61DD8_9925	lncRNA	Capra hircus (Goat) lncRNA (ENSCHIG00000004322.1)	chi-lncRNA-2369	365	TTTTGAATGGGAAGACCCAGCAGGAGGCACCAAACAACAGCTCACCTGGACTCCTCCCGCAGGATTTAAGAATTCCCTAACCATCTTTGGGGAAGCCTTGGCTTCCGACCTGGACTCCTTCCAGCCAGAGAAGTTCAGATGCTGGTTGCTACAATACGTGGACGACTTGCTGTTGGCTGCCAAGAATGGTGAAGACTGCTGGGAAGGAACCAAGGCTTTCCTACAGCTATTGTTGGAGTCTGGCTCCCGAGTCTGAAAAAAGAAGACACAGATCTGCAAAGAGGAGAGGCTTTCTGCATGCTGCACCCTGTGAAAGAAGAACCTTGTACAACTTATTTCCAGCTCCTCTGCGAAATGTCTGACCC
URS0000D61DDB_9925	lncRNA	Capra hircus (Goat) lncRNA (ENSCHIG00000002752.1)	chi-lncRNA-2370	301	GTCCTGCCTACAATTAACATACAATGGGGAGGGAACTGACATTAGCTGGGTACCTTCTCTGTGTCAGCATCTCTGTGAGGCCTCAATCCAGTTCATCTGAAGTAATTCAGCAAGCACCTGTTGAGTCTTCTAACTGCAGGGACTGGCCCCTAGGAGCATCTGGGCTACGGAAGGAGGCGGCCAGACACCGGATACACACCTAGAGAAGTTCAGATGTGGCCATTGCATCTGAACCCCAACTCAGCGCATGGTCTGACAGTGGGTTATTTTAAATTGTGAACGTATGTATAGGGAAGACGTT
URS0000D61DEE_9925	lncRNA	Capra hircus (Goat) lncRNA (ENSCHIG00000002344.1)	chi-lncRNA-2374	607	TCCACCTCTCTGGGGCTGTTAAAGCGTGTTCTCCGTCACATCTAAAGAGCTTCTTATCCAGTACCCCGTTGTCATCAAGCGCGACGGTTCGATCCATCCTGGGAGCCTTTGTGAGGGTGGGCGACCTGAATAGAGTGCCTGTCATAGCTCTGTCTGCCCACGCCCAGCATCATTCAGCTCTCAGGAAAGCATGAGAAAGATAAGGAAAATGCCAGTGAAACAAGGAGGTATGTTTGGCTTCTCTGCTCCGAAAATGATTGAGGTGTTTTTGTAACAAGCACGTGCCACTTTTTGGAAAACTGTATTTTTCAATAGAATTTTTCCCCTGGGTGCCGGATCTGCGGGCTACAAAGGACGTGCAACGTCCTGATTTTGACATGTTTTCCTTGTCTGTTGTTT…
URS0000D61DFA_9925	lncRNA	Capra hircus (Goat) lncRNA (ENSCHIG00000002093.1)	chi-lncRNA-2376	639	ACTCTGGGTGCAGAGGTGCATCTGTGAACAAAGGCTTCCTTTGTGCTGACTGGAGTTTCTGGAAAAAGTTAGCTCCTCAGCAGTCTTGGAGAGGTGCTCAGTGATTACACAGACGCAGAGTGGATTAGAAAGGCTGAGATCAGTGTTTGTTTATCTTGGCCTCATTCCAGTTTCTGTCCTTACCTTTGGGTAAAACCATTGGTAGGCTAATGGATTCTTCTGAGAAATACCCAGTGCCTTTGCTAGGCTGGTCACCATGCTGGGTGTTGTATACACAGCCACGAACCAGACACCGTTCCTGATCTCAGAGAGCTCACAGATGGTGGCGGAGACAATGCAAGAACAGATGAGTGACTTCACTGCTGAGAATCCACAGCATGGGAACTGAGTTGACATGGA…
URS0000D61DFF_9925	lncRNA	Capra hircus (Goat) lncRNA (ENSCHIG00000001762.1)	chi-lncRNA-2379	312	ATGAGAACTCTTGGGTGGAATAAGTCACCAGTTAAAATGAACTCGTTGCAAGCTTCACATTATCTCACTCTCCAGTCTTGCTTGAGTGAATTCTTATCTTCAGATCAAGGTTGTTTTTCACTAGAAATGAATCAAATTCAGGCACAGGACCAGCTATCTGTCAGGAGGAGCAGCTCTTCCAGAGTATCTTTCTAAAATCCAGATCCAAAGATGTCGCTAAGAATAAAGGTCTGGTTAGCAAGGAGGACAAGCTAGGAAGTCTACACCACGGAGACGGCCACATTCCAGGTTTCCCCGTCATCTCCCTCTCAC
URS0000D61E04_9925	lncRNA	Capra hircus (Goat) lncRNA (ENSCHIG00000005272.1)	chi-lncRNA-2380	357	ATGACTTAGCAACTGAACAACAACAGCTTTAGCCACTCATCAAGTAAGGATCAAAGATGGTGTAAGACTGGGTCTCAGCTTGGCTGAAGCTTTAGTCCATGTTGCTTTCACTCTTGGGCCCCAACTGACATAAAGGCATCTATCTGGAAGATCACTAACAGAAGATGAAAAAGATGACAAGAGATGTGCATGGAAAAGTGGAGAAACCCTGAGAGTGATAACTGCCAGTGATTAGACGAAAGTAGTCAATGTTGTTTTCCAAAATCACTTGGGAAGAAATGGAGACAGTCACCTTGGATTCTAACATGGAAGCCACCTGCAGATGATAAAGAACTACCCTCTCCTCTCTAGAACACT
URS0000D61E0E_9925	lncRNA	Capra hircus (Goat) lncRNA (ENSCHIG00000007474.1)	chi-lncRNA-2381	785	TTGCTGTCTGTATTTCATCTTTCTTCTCTTTCTCTAAGAACAGTGAGACCATCTGAAGTACTGTTGATTTCTCTTGGTGGCTATTTCTGTTTCTACCAATGGCTGTGAACAGGCACTTGAGACCTTTGACCAAACATAGCACAACAAGGAGACTGCAATGATGACCATTAGGAGGATATCACCAGGAGACTGAAAAAAAATGAAAGATGAAGAATCATTTCCTTGGAAAGGCCAATCCAAAAAAGAAGAACTCAATCTGTTGGTAATCATCTTTACATTCCTATTATGCATCTAGAGGCCTATTCAGATATTCATACCATGTGCTTCAGAGGAAGGATTTCACAGAATGTTTTGATTTGGATGACTGGTAGGAGAAATGGGAGAAGACTGTTTATAGAC…
URS0000D61E46_9925	lncRNA	Capra hircus (Goat) lncRNA (ENSCHIG00000008098.1)	chi-lncRNA-2384	930	GAAATGATAGTTTGCAATCAGATTTAAGTGGATCTGGAGAAAATAAAGACACATGAGCTTTCTTGCACACATCTGAGCGTGTGTTATGGACTTTCACTCCAGCTTCAGTTCATTTCCCAGGGTTCTTGTTTTCCTGGGAAGCCACAAGTTCTAGTACTTTCTTCTCTCCTCAAATGTATTATCCCAGACAAACATTTGGCACATTGAATCTGTTTCTCCCTTCTCTTTCCCTGTCTTTAGACAGAATATTATTCAACTCAAGCTAAAGTGAAAACACCAACGATGCTTGAAGCCTCTTTTGGGTAAGTGCCTCCGTACTTCGGGGTGGTTCCTGCATGTTGGTGGGACAGAGCTCTTAATTCCCAGGGCCGGGGGGTTTGCAGGATGAACATGGGGCAT…
URS0000D61E62_9925	lncRNA	Capra hircus (Goat) lncRNA (ENSCHIG00000005105.1)	chi-lncRNA-2386	260	GAGACATCTTGGGCTTTGACATTATTGACTGACAGAGGAACAGAAATCATAACACATGTTGAAATAGAGGCTCACTTGTCAGAAGCAGATAAAGTAAGGTGCTGTGCACAGTTTATCAAGAAAGGAAAATTACAGAGGTTTAGTCACTAAACTATTACTCTTCACACTGCATTCTCAGGAGGCAAAAGTACAATTTACAGGCAAGTAGATCACAACATTTTTTTTTTTCATTTTTATGACACACACTGCATAATATTCAC
URS0000D61E65_9925	lncRNA	Capra hircus (Goat) lncRNA (ENSCHIG00000001397.1)	chi-lncRNA-2388	266	AACTAATAGTATGTGAAGCGAGTGATTAAAAAATGAAGTTGACTAGAAGGTTCAGCAACTCAAGAGAAGAGTAAAGAAAATACCAAGACTTGGCCATGAACAAGATCTCGGATGTGATGTTCTGAAATTTATCCTTTATTGTGTCCGCTTCATTATTCAGTATTACTTGAACAACAGTAGACTTTGGAACAGTTGTGACATGTTGGTATTATAAAAGCAAACAATAGAAGACCTTTGATCCAAGGAGCTCATAGAATGGTAGGCTA
URS0000D61E68_9925	lncRNA	Capra hircus (Goat) lncRNA (ENSCHIG00000002519.1)	chi-lncRNA-2389	895	AGCAGAGATATGGTATAGTCAAGAACCATACCAAGGGATGGTGACCCATAACTGGAAGATAATTACAATTAAGGAAGTTCTCCTAGAGACGTGAGGGGTCAACGCCCTGCACTGAGCTCCCCATCCCCAGCCCGCACTAGGAAGGCCAGCCCCCAGAACACTTGATTTTGAAGGTGCTTACTTTTGGGAGAGCCAGAATGTTGTAGGAAATAGACTCCAGTCGCAGGGTGCACGCAAAATCGTGAGACCCAGGTCGGAAAATGCTCTGGACCCAGGTCGGAAGCAGTAACGTGAAAGTTGTCTGGGTCAGACCCACCTGACGGTCTAAGAGAGTCTCCTAGAGATGCCGGAGGTAACTGGAGCTCACCCTGGGGACACACTGCAGACAATAACCGTTTT…
URS0000D61E6A_9925	lncRNA	Capra hircus (Goat) sRNA (ENSCHIG00000008607.1)	chi-lncRNA-2390	129	CTTTCTTCCCCCTTTCCCCGAGAGGGAGTATTCAGGTGTGTGAGAATGTACTATAAATTTCTTTCAAAAACAACGGAACCACTCCCTAGCCCCCTCCGCAACAGTTGCCAGTTTATTGCCAGTTTACGG
URS0000D61E6C_9925	lncRNA	Capra hircus (Goat) lncRNA (ENSCHIG00000000645.1)	chi-lncRNA-2392	278	GCAGCTCGAGCTGGGCTCTGTTTCTTACCAGGGTTGTTCCACATGTGTTCATTCCAGATCCCAGATTCTACAGAGCAGCAGCTTCCTCAGGAAGAGTGGCCGTTCTTTTCACGATAATGAAAGTGTAAGAAGGAAACAGAATGGATGGGAAAGATACCATGAGTCTTAAGAATTAAGGAACAAAATCAAATAAGCAGGAATAAGAGAAACGGTTAACCCAGCCAGCCTGCTCAGAAGAACTGGGTCATGAACTCCAGGCTTTGCTAATTTAAGTTTTC
URS0000D61E70_9925	lncRNA	Capra hircus (Goat) lncRNA (ENSCHIG00000002181.1)	chi-lncRNA-2393	591	CAGATTTGGACCTTCTAGGTTTCCACTGTTCCAGAGTCCTAAGGGTCAGAAGTCCTGAGGCCTCAGTATTGAGCATCTCTGTGGGTGGCAGGCAGGATGCTCACAGCGGGTAATAACCAGTCCTCTTTCCTTCTCCATCTCTCCTCTCCCTCCTCACCTTCTGACCTTTTTCCTTCCTTCCCTCTCTCCATTTCTCTCTCTCTGTCTCTCTCTTTCCCTCCTTGTGACCCTCAGGTGTGCCCACTAGTCTGCAGCCTCCTTGAAAGCCTGGATGCAGAGTATGTTAAGAACCATATTGAAGAGGTTTATAGACTCCAACAGGAAAACCCACAAAACAGATGAGGAAAACAGCTGTGAAGCCTGCCTACTGATTGGTTCCAGGACTTGACTGAATCTCTG…
URS0000D61E86_9925	lncRNA	Capra hircus (Goat) lncRNA (ENSCHIG00000002219.1)	chi-lncRNA-2397	976	AATGTTGCTTAAATATCCTTCCTAGTTTCAGCTGGCTGGACCATTATGTGGGAAACAGTGCCTTGTGAAGCCAGCAGGTGTGGTAGTTGCCATTAGAGGAATATTCAGAAGGTGGCACTACAGCTCAGCTCTGCGGTGTCAAGTTTGCCCACAGATGAGGGTCTGCTTTCTGCAAGTGATCTCTGCTGGTCATTCCTAGAACTCTGCCATGCTGCGACCTTCAGGAGGGCACACAGGTGGGTCATCCTCCCTATGAAAGTGCATCAGCCTTGGCAGTCTCTGTGTCCCTATCTCAGACTCCATTTTCATTTGCCGTGTAAATTACAGGATAACACAGAACAAGATCAACCCTGGAAGAAAAACCACTGAATTTGGAAAGACATCACCCACTGAATTTGG…
URS0000D61EC4_9925	lncRNA	Capra hircus (Goat) lncRNA (ENSCHIG00000001634.1)	chi-lncRNA-2406	620	CGTTGTTGCATTGCATTTAATCCTGTGTTCTTCCAAGGCAAATGAAAACTACAGTGACATATGGAGAAACTGTTGATGAGAATGATCTGAAGACTTTCCAAGCTAAAGATATAAAGAAGGCACCATTATTAGATGTCTAAGAGAGATGGAGACACTCTATATGGTCAAGACCCACATTCCCAGGGGCTTGGGTGAGACAAGGATTGGTAAACTGTGTTCCTGGAAACCACTAACCACCCATTCGGAGACAGCCCTGCATGACCTTCTCTTTAGGACCCACAGTCCAGAGACAGCAGCCAGGGGCTGACTGATACACCCTTTCCTCCAAGCGAGCCCCCTGCCCATTGTGCAGTGCCCATATGCAGACTGATGCTGTGGCCTGTCCTTCCTCACCTCTGA…
URS0000D61ED1_9925	lncRNA	Capra hircus (Goat) lncRNA (ENSCHIG00000007392.1)	chi-lncRNA-2410	679	CGGAAATTGAGATGTTGATCAAATGAACAGTGCAAGTAGAAACTAGAAAAAAGACAGGCCTTTTATAGATGCTTGTCACCTAATGTTACTGAAGAGGGTTGGGAACCTCAGGGGATCCTCAGGATTAAAAGAAGCTGTAAAAAGATGGTTCATTCTACATGGAGAGCAGATCCTGGCCATTGGTTATGAAATGGAGGTGGAAACTAAAGTCGAAGAGCGTATTTAAGTTTGGAAGAACATTATGCATTGTTATAGACAAGTCCTGCTATGAAGAGAATAGCAGAACAGGTTCCTTCCATTCTGTGGTTCATCTCCTAGCCATGGGGTCATCTGCTTACAGCCAGTAGAAGAAGCGTAGAGAAGACATGCTTACTTCTTTACCATGAAGAAGTGATTCCA…
URS0000D61EDA_9925	lncRNA	Capra hircus (Goat) lncRNA (ENSCHIG00000005045.1)	chi-lncRNA-2411	452	TGAAGGTGCGCTCCTGGGAGCAGGAGCTTTGCTGCCTTTGTACTTGCCTTGCTTTGCTGGGAGATTACGGGTTAATCCACCTTCCTCAGGTTTTGGAATTTGTGACCTGCCTTTTGGAAAGGTATTTTTCTCGAGCAGTTCTGCAGAATCTTCTGATACCAAGTACCTGGCTTGAAACGTTGTGCCCTCCTTCCTCACTTCCTGACTCTGGACTCAGCCATACAACTTGCTTTGGTCCTGCTTGGTCTTGTGCTTCTGCTTTTGCAATGAGAAATGCCCAAACTAGCCTGCTGGAGGGTGACAGAGTTGTGGAACAGAGTCAAGTCATCTGAGACCTCCCGACCAAGGCCAGCCTCCATCGAATTCTCGACAGGTGAGTGGGATCAACCAACAAGCAAT…
URS0000D61EDB_9925	lncRNA	Capra hircus (Goat) lncRNA (ENSCHIG00000004898.1)	chi-lncRNA-2412	409	CAAAGAGTCAGAAATAACTGAGCTACTAAGCACGTATGCACACACGCATTTTATATAGAACAAGCTGGAAATGGTGCCAAGAGTACGGGAAGATGCCAAGATGGCAGAAGCTTTTGAGTACCAAGATCTTATGGACACGTGGAGGCCATGGAGGATTGGAAAAGTTGCGATGATGCAGCTGTTGAGAAACAGGAGGTGGGAAGTGGGACCTAGACCTCGTATCCAGGGTTCCTTACCGATCTCACACCTGCTTCCGGAGCCTCCCCATGGTGATGACAGTAGGAAGGGAAAAAGAGTGAATGGAAAAGGTATTCAAGATTCTAGAATTCACTGTGGCTTGAGAAGCATAAAGGGCTGCATAGTACCTGGCTTAGTGCTGGATGATTGTGGAAAAGCCTC…
URS0000D61EED_9925	lncRNA	Capra hircus (Goat) lncRNA (ENSCHIG00000008082.1)	chi-lncRNA-2418	387	GGCAAGACTGTTTCAAAGACTGAATGGGATTAATTGACATCTATGAGACATGGCAGCAACTCATCCTCAAGAAAAGTGTTTTATCACAGGCTCAAGAAAAACAATAACAGGATTCATGACAAACTGAAATGATGCCAAGCAACAATTAGAAAAGCTTCCTCCTCGTGCAATAAAGGAGATCAGTCTGTTCGGGAGCGCCTTCTTCTTGATGAGAGCCTGTCTCTGGGAAAGGGATTGAGCTTCAAGGAATACATAAAAGAAAGTAGTAAAAAAACACAACACAGCCCGGTGCAGTGCCACCTCGTCCCCCGTGACTGGCAGGACCCTCGCCCAGCAGCAGCCTCCGGTGTCCAAGCACCCGATCTCAAGGAGAGGGTTTGTGAGTGA
URS0000D61F2B_9925	lncRNA	Capra hircus (Goat) lncRNA (ENSCHIG00000007583.1)	chi-lncRNA-2421	464	CCCACAGCATCATCACCATGGTCTCCCTATCAATGACGGGTAACTTTCCTTTTGCCCAAGTGCTTCCGTGTGTTCCACTTCCAAGAGCTTTCCTTCAGTCCCTGCCCAGCACACATCCCCTCCAGCCTCCTCCCCATCTTCCTGCTTCCCCAGATGGCTATGGATTCTGGTCTTCATCTGCTACATTTCAACACATCCCAGCCGGCTTCCACCCCCACCATGCACAGTCTTAACAACTACCATCAACAACATCTACTAATGATTTGTGAATCTAAATTCTTGGGAACACTCAGTTCTCTGGCCCAATTTGTTCTGAAGCAGGTGAAGATTCAAGGACATACTGAACTTACCTGTGAAGCCCAATTTTACCACTGCTTAGCTGTGTAACTTCAGACAAGT…
URS0000D61F4A_9925	lncRNA	Capra hircus (Goat) lncRNA (ENSCHIG00000007976.1)	chi-lncRNA-2426	218	CATAATTTCTGGCCATGACTTGATAGAAAAGCCCTAGGCAGCAGCTTGTGGGAAAACCACTTACCCGTTGGGAAAGAGAGAGAGAAGGACAGCTGAAAGATGTCTTATCACAGATGTGCATAAACCAGGTGGAAGACAGAAATATGGTGATGGCTGGCTCTGCTCAGCAGGGTGGATGTGAATAGCAGTGGACCTATGAGGATGACCCATGTGACAGG
URS0000D61FA0_9925	lncRNA	Capra hircus (Goat) lncRNA (ENSCHIG00000006027.1)	chi-lncRNA-2439	764	GTTTCCCAAACCTGTCAGAATCATCTGGGATGCCTTTTTAAAAGCACAGTAATATAGGCTCCTTTCAGACACCCTGAAACAGAATCTCTGAGACTGGGCTCAGGAAATCAAGGTCTTTCCTGAAGGATACTATTTTGTGTAATTCTCTCACCCTCCCCCTCTCTTTTTTTCTTCCATCAGGTACTGCTTTTCTAAGACTGGCTGTTATCAGCATGAAGGGGACCCCAGATTATCCTGGAATCACTTCCCCTTGGAGCTGGAAGAGGACCTAGGCCACCTCCCACCCCTGAGTCACTGAGAACCGTGGAGTACCAGAGCAGAGGACCCTGGGTGACCAGTGAAAATGAAGGACTCCTCCCAGCCTGGCAACTCGATTACTGGGTTCACCAAGGTCCAGCC…
URS0000D61FB8_9925	lncRNA	Capra hircus (Goat) sRNA (ENSCHIG00000002620.1)	chi-lncRNA-2442	144	TTCTTTGTTAATCGTCAGCTGCTTTTTATCAGATTCCAGGCCATTGTCCAGCAAACACTATAGAAATGTTTGAACACTTGGATTTCAAACATTTTCGTTTTGTGGAGTGGTGCTTACCGTGGTACAGCTCTAAGTAAGCCAATG
URS0000D61FC2_9925	lncRNA	Capra hircus (Goat) lncRNA (ENSCHIG00000003943.1)	chi-lncRNA-2445	1075	AAAGAATCATTTGTTGACCAAGTACACAGTCCCTAACTCTGAAGAGCCAAACAATTTAAAAGAATCCTTAACTTTCTGGGGCTGAACAATTAGGAGAAATTCAAGGATATGTGAGAAGACAGATGCTGTCTTGACCATCATTTTCAGGTTTTATTCATTATTCATATCATTCTATCTAGTTCCTTTTACTCTTTATGTAAATCTTTTGAAAGGTTTTGGTGTTTGTGGTTTGTGGGCTTGGGATCAACTTGTATCTGTATTGGTCTTGTGATAACTAAAGGCTAACATGTTGCTTTAAAGTTGCCGTGACAACAGACAAAATAAAGAACTGATTATGACATGTTTGTGGGACACCTTTCACAGGAAAGAGGCAAGGGGCAGATGGCAGCAGACTGGGAC…
URS0000D61FC5_9925	lncRNA	Capra hircus (Goat) lncRNA (ENSCHIG00000007990.1)	chi-lncRNA-2447	671	AACTCAAATGCATTTTAGTTTAAATGTATTCCATGCAATATTGAGGACACATTTGTACAATGGAAGTGTTTGCTGTTTATCTGAAAAGATTTTATTTGAAGATCTGAAGCTGGGAATGCCACCAGCATGATTTTACTGGAGTGAGTCCAGCTACATACATCAGTTAGAAGATATCAGGCACTCTGAGTCTCTGAGACAGGCTGGGACCTGGGAGCCTTTGCTACAGTGCTGCAGTGCTTATGCGTGGACAAACCTCTCCTCCAGCAACAAAATACAAAGAAACTATATGAGACTAAAAACAACTGCAGTTGGGACAAACTCTGGAGAAGCCATTAGCCTAGACCTCTCTCAGGATCGAGAAATAAACCACAAGCATCCTAGTGCCAGCCTCAGAGCTGG…
URS0000D61FD1_9925	lncRNA	Capra hircus (Goat) lncRNA (ENSCHIG00000006978.1)	chi-lncRNA-2448	258	CATACCTGCAAATGATCTTGGAGAATACGTCTCAGAAGGGATTTGTCATCTGGAAGGAACAAGTTTGGAGTCCTGACAAAATTTTATTTCTTATGGAGATGCTGTCAACTGTAGGCTGCTCCTTAACTTCATACCATGTAGGATGAAATGCAGAACGAAATGGAAGATGTCAAACTATGAAAAGTTATGTCTTAGAAGTAATAAAAGAACACACTAAAAGCGTAAGTTTTCTTTGGAGTTTTCTTCTTGGGCAGTGTT
URS0000D61FD8_9925	lncRNA	Capra hircus (Goat) lncRNA (ENSCHIG00000005498.1)	chi-lncRNA-2449	612	CTAAACCCAGTTACAGCCTCTGTGTAAACTGAAGTGAGCGAGGAGATTTACTCATCCTGTGACCACCCAAGGCAGGCCAGGATAAAGAGAGGTATAACTCTGTGAAGTTAAAGGATGCCTTTGAAAAGCATACATACTGGACCAGAAGTGATGGTGGCGAGATGGGATAGAAGAGGCTCGTTTAGCAGAAAGTGAGAAGACCCTCTGCAGGGAAACTGCATCCCAGTTAGAAGTTGAAGAGGAGAAACATTTAGAGGTGAAAAGATCTCTGGCTTATTTCATAGAGAATCACAAAATAAAAAGACTGCTTGAGAACTGATGGACTCTGACCCGCAGGTTTACCTCCAGCCTTGAGGCCCTTGGGTTGATGCAAACTCCATAATCTCGCTGTTGGAGATG…
URS0000D61FDD_9925	lncRNA	Capra hircus (Goat) lncRNA (ENSCHIG00000006000.1)	chi-lncRNA-2450	401	AAATATTCTAGCATAAATATAAAAGAAAATCAGAGATGGGAAAGATTGACTCACGAGAGATTGGAGAGGTAGATTCACACAGTGATAGTGCAAGCAGCTTGCTTCTAATTAAATATGCGACTGAGTCTCAATGCATTTGCTTTCAGCCGCAGAGAGAAGAAGCTGCCCAAGAATGGAAAGGAAGAAATATATCACATCATCTGTCTGTCCACAGGCTTTCCTTGGGGCTTATGAAGATTTCCTCGTGGCAGTGATTCTTCTTCACCCCTTTGAATTCAGAAGGATGGCATAGATGCCTTCAAAATAGTAAGTAATGTGTGATTTTTTTTTTCAATTACTGTTAATAGTTAAACATAGTAAAGCTGAAATTCAGTTTTTGGAGTAGTTTGGAATCAGCAT…
URS0000D61FEA_9925	lncRNA	Capra hircus (Goat) lncRNA (ENSCHIG00000000828.1)	chi-lncRNA-2452	548	ACATGGCTTCGGTGGGGCGTTGAGGAGGTTCAAGGAAACATTTCACTCTAGGATGGCTTAGGACCTCCACACAGAACCTTCAGAAAAGCTTCCACGCTGAGCCTCTTGAGAAGTCAAAAATCTCTAATCACCACAGAGAAGGCAAAAGTTAAGCCACAGATATAATTCACAGCTGTTTGAAGGCATCCTCAACACATTTCATAATTCATAACAGAGGTTTCACTAATCTGAAAAAATCATGGTAAAATCAATGGAAGAGTCAAACAGAAAAATGAGCTATGTCATGACTTTGTCAAAAGAATCCTGCACTCCCGCATTAACCATGCCATGTGACCCCAGGAGGAAGGCCCCTCCTAGGAAGGAAGATGAAAAAGTAAAGTCACTTGAGTGTACAACTCT…
URS0000D61FF7_9925	lncRNA	Capra hircus (Goat) lncRNA (ENSCHIG00000007685.1)	chi-lncRNA-2454	505	GTCCGATAGTGTCTGGACGTATCTTATTTTAGCGTACGACTCTTCCGTTGGTTTTCAGGTGCCGCTCTGTACTTTGACGCTGAAAATGTTGATTTGCTTTTTGGAAGTCAGTTTAAATGGCGCCCCCTTTCGACAGGAAAACTTGCCACATTTTAAGCAGCTGGCTCCTGATTCTCGTGGATGCCACCTGAGAGGAGCGCCGTCTTTCGAGGTAAAATACCAGGAACTGCTTGGATGAATGGAAAAAAGCAGAGATTCATGAGCTGGAATGGGATGGCCTGGAATGAAGTTGAAGACTTAGATGGACTAGAATTTTGTGAATGGTATAGTCATCCCTGAATATCTGCCAGAGATTGGTTCCAGGAGCCCCTATGAATACCAAAATCTGCGGATGCTCAA…
URS0000D62031_9925	lncRNA	Capra hircus (Goat) lncRNA (ENSCHIG00000000598.1)	chi-lncRNA-2458	1106	GGGGAGGTGGGTTGGATGATATGCTTAGAGAGGGTAACTCATTCTCAGCTTGCTTGGTTTCACCTTTGCCCTAGGCGTTTGTCTGAGGCCTCCTCCGTGCTCCAGTCTACCTGTGTGACGCAGGCTCTGAAGCTTGAAATTGGCCACAGAGGGAGTATTTACACCATGGACATTGCAAATGCTATAGTTCCAGATCTGTAACCGAGGGAAGCACTGGGCACTCCATCTTCCCCAGCTCACTCGGTCTTGCTCTTCATCTCAGGAGCCTCACAGGACCAAAGGCTGAGATAATCCTAACTGTATCACGCTGCCTCCTCTCCTTGTTTATTTAAAATAATTAGGGGCACAGTTAGAGAGTAAGATAGTACTATGAGGATTAGACAAGAAGTGACAGTCACC…
URS0000D62038_9925	lncRNA	Capra hircus (Goat) lncRNA (ENSCHIG00000007268.1)	chi-lncRNA-2461	433	CTGCACTTTGAGGAGCATTCGTGTGAAAAATTCTATGGGAAATTATCTCTGACTCTTGACTCTGCATGATTCTATGTAATTGTCAGGAGAATTAGAAACATTGCTTCCACATGTGCTCCTGCAGACCCAACATCTCTGACAAAGAAGCCCAGCTTGTTTTCTCTTGATCGTTTCCACTTCTGAGCTATTCACACTGCAATATAAATGATTAATATCAAATTAATCCTCAATATGGAAAAGAGAACATCAAAATGTCAGGAAACGTCATGGAGCAAGGTGTGGCAGATAATCTCTGGGACCCTGCAAGTATAACAATACTAAGGATTTAAACTGAAGAGCACAGAGTCATCTTCTACAAGTAGCTCACAATGTAATGGCCTTCCACAACAGAATTTGCTT…
URS0000D6204D_9925	lncRNA	Capra hircus (Goat) lncRNA (ENSCHIG00000000932.1)	chi-lncRNA-2464	1188	GGGTAAAGCATTGATATCAATATATTTGTTCTTGGCATGGGCTTCACTTGGACTTCTGGTTGTTTTTGTGGACAGTGTATTCACGTGATGCTTGGGTCTGATGATTATGATTATAAGAGAATACTAGGTAGACAGTTCTGTCCAACAGTTGACTTAATCATGTTAAAGATATGCCTAGCTTCAACCTTTGTTCTCTTGCTGGGACACCTGGGCTTACAGTTCACTTTTGTTTGTTCTTGCAGCCTGATTTCCAGATATATGCAGGTCAATGGACTGACTCAGCCTGTCCTCCTGCCACACCCCCCTGGGAGCCTTTGTCATTGGTCAGCACTTTCTTCTGAAGGAGGTGGGCTCACCATCAGTCTGGGTGTGTGCAGTAGAAATCAGGACAATGATTCT…
URS0000D62064_9925	lncRNA	Capra hircus (Goat) sRNA (ENSCHIG00000000543.1)	chi-lncRNA-2469	276	TGGCAAAGCTAGGCTAGGTCTTGGAGGCTGGTGTAAGGCAAAGCGGGTGAAGGCAGGAGGCTGATGGAAAGACTGGGGGGAAGAAAAGCCGAAATGGATTCATGGTGCCTTGGATGGAGGACGAGAGGAGAATTGCAAGCTCCTTCAACTCGTTCTGTCCGGTGAGAAGTGATCAAGCTTGGGCTGACAAGAGGCTCAGGGAACCCTCACGTTCTTTTGCTTTTTTACCTGCCAATCAAACTGCTACAAGACAACACCCTGATCTGGCATGGACAT
[truncated: 2,686 more rows]

## Sheet: miRNA
ID	Sequence	Length	goat.score	cow.score	Species	Annotation
[truncated: 4,233 more rows]

[truncated: 18 more sheets: rRNA, rRNA-parts, sRNA, scRNA, snRNA, snRNA-parts, snoRNA, snoRNA-parts, SRP_RNA, SRP_RNA-parts, tRNA, tRNA-parts, telo_RNA, vault_RNA, vault_RNA-parts, xinRNA, y-RNA, y-RNA-parts]
