# Supplementary material for: Impact of interspecies colostrum and milk replacement on circulating sncRNA dynamics of neonatal goat kids
Source: RNA Biol. 2026 Jun 26;23(1):1–21. doi: 10.1080/15476286.2026.2692293 (PMC13313187; doi:10.1080/15476286.2026.2692293)
Supplement: Supplemental Material [file KRNB_A_2692293_SM4394.zip › Supplemental Table ST4 - DiP USs after milk replacement.xlsx]

## Sheet: lncRNA
ID	Reference	Sequence	RevComp	Total	Annotation	S01	S03	S05	S07	S11	S13	S15	S17	S19	S21	S23	S25	S27	S29	S31	S33	S35	S37	S39	S41	S43	S45	S47	S49	S51	S53	S55	S57	S59	S02	S04	S06	S08	S10	S12	S14	S16	S18	S20	S24	S26	S28	S30	S32
32380-166	URS0002184213_9925	GGAAGCGGATGGGG	CCCCATCCGCTTCC	166	chi-lncRNA-12992	7.3705	7.3705	7.3705	7.3705	7.3705	7.3705	7.3705	7.3705	8.08769	7.3705	7.3705	7.3705	7.3705	7.3705	7.3705	7.3705	7.3705	7.3705	7.3705	7.3705	7.3705	7.3705	7.3705	8.35909	7.3705	7.3705	8.91634	8.2104	9.70055	8.27301	7.3705	7.3705	7.3705	8.07639	7.3705	9.62871	9.03315	10.3829	9.72203	10.8101	7.3705	8.12306	8.69371	9.95989
48359-339	URS00021832E8_9925	TGAGGTGGAGGCGG	CCGCCTCCACCTCA	339	chi-lncRNA-12281	9.25371	9.36514	8.83546	9.62661	8.07856	10.6757	8.46961	7.3705	9.44772	8.96784	9.97326	8.65829	8.64082	10.4021	9.97562	10.2789	7.3705	10.534	9.92852	9.98627	10.334	9.04425	9.72587	7.94786	9.92226	9.62256	9.90639	9.28305	9.30398	10.104	9.48399	8.9383	8.28348	8.9033	9.8992	8.18344	7.99483	9.30694	7.3705	8.63777	8.62816	9.90492	7.3705	9.76182
51342-284	URS0000D61A0E_9925	TTCATTGTCAGAGG	CCTCTGACAATGAA	284	chi-lncRNA-2209	8.42402	8.85133	8.58488	9.62661	7.3705	10.6757	8.02228	7.3705	10.2658	8.37979	8.55232	9.57334	9.01122	7.3705	9.67926	7.99561	7.3705	10.3382	9.15479	9.06834	9.9423	9.79834	9.45285	9.52263	10.5827	9.07457	10.406	9.42698	7.3705	10.439	8.44714	8.67699	7.89804	8.07639	9.12976	9.07996	9.03315	8.64181	7.3705	8.13903	9.97946	9.90492	8.37156	7.3705
3827-323	URS000217B40A_9925	AATGAGCCGGCGAC	GTCGCCGGCTCATT	323	chi-lncRNA-5923	10.2684	9.13099	7.8967	8.32971	8.55142	8.97946	9.31744	9.61121	9.20882	8.37979	9.97326	8.15355	8.64082	9.65282	9.07526	7.3705	8.21995	9.31264	9.74639	9.06834	9.69768	10.5743	9.80648	10.0516	9.66057	9.37443	7.3705	9.42698	9.30398	8.57462	8.44714	8.9383	9.55057	8.07639	10.0411	8.70024	7.99483	8.89911	9.98629	9.93725	8.31715	10.0661	8.69371	7.3705
16386-214	URS0000D62174_9925	CCATGGTGGTAACG	CGTTACCACCATGG	214	chi-lncRNA-2513	7.99136	8.04589	7.8967	8.64335	8.07856	10.6757	7.3705	7.98622	9.99153	7.96166	7.3705	9.18718	8.14118	8.00471	7.3705	7.3705	7.3705	8.80648	8.1347	10.9818	9.9423	9.04425	8.67527	9.81121	10.2428	7.3705	7.3705	8.73779	7.3705	11.1366	7.3705	8.35765	7.89804	7.3705	8.50316	8.18344	8.42916	7.92756	7.3705	8.13903	8.88388	8.12306	8.95688	7.84146
21303-158	URS000217D164_9925	CGGTATCTGGGGAA	TTCCCCAGATACCG	158	chi-lncRNA-7428	8.42402	9.56654	9.04888	7.9284	7.3705	8.61348	7.3705	7.3705	9.20882	8.70357	7.3705	8.65829	8.64082	9.2814	9.07526	8.43032	8.21995	10.3382	8.82787	9.2043	9.28959	8.00054	9.34902	9.16152	7.94227	8.89748	7.93603	7.3705	7.3705	9.03648	7.3705	7.3705	8.58736	8.9033	10.2888	7.3705	7.3705	8.89911	7.3705	8.13903	7.3705	9.51581	7.3705	8.71767
22485-133	URS0000D5FDBC_9925	CTCGAGGCGCTGGCG	CGCCAGCGCCTCGAG	133	chi-lncRNA-993	7.3705	7.3705	7.3705	8.32971	7.3705	8.61348	7.3705	8.4164	11.0249	7.96166	8.07918	8.65829	7.3705	7.3705	8.0166	8.43032	7.3705	8.46615	10.5455	8.91823	8.06488	8.00054	9.11583	8.94022	9.14944	7.3705	7.93603	7.85072	8.51354	7.8912	7.82437	7.3705	7.89804	8.07639	8.50316	8.70024	7.99483	7.3705	8.71469	8.13903	7.92011	10.3428	7.3705	8.71767
20596-394	URS000217F334_9925	CGGCGGCGGGCGGC	GCCGCCCGCCGCCG	394	chi-lncRNA-9116	9.77713	9.74324	9.23477	7.9284	8.07856	8.12191	8.02228	7.98622	9.65262	7.96166	8.55232	10.1288	11.3549	7.3705	8.80068	10.4736	10.0957	9.31264	9.74639	10.3214	9.78391	9.93816	9.95534	9.67412	7.3705	8.89748	8.91634	8.2104	9.44862	11.1366	9.21366	8.35765	7.89804	8.07639	10.7684	8.18344	8.42916	8.89911	9.8602	9.30185	7.92011	8.98136	8.95688	11.1096
47488-228	URS0000D5F4C7_9925	TGAAAAGAACTTTGG	CCAAAGTTCTTTTCA	228	chi-lncRNA-619	7.99136	8.85133	9.23477	10.1072	8.55142	10.3403	9.08615	7.3705	7.3705	8.37979	7.3705	7.81451	8.64082	8.7799	8.0166	7.3705	7.3705	8.46615	8.40446	10.3214	8.53166	9.27278	9.45285	9.16152	8.6686	8.46074	10.0211	7.3705	8.96223	10.439	8.88072	7.3705	8.83824	10.5729	7.3705	8.18344	7.99483	7.92756	7.96787	7.3705	8.31715	8.61511	7.3705	10.134
2478-488	URS000217A08D_9925	AAGATGAAAAGAACT	AGTTCTTTTCATCTT	488	chi-lncRNA-4976	9.25371	8.5041	9.23477	9.62661	8.90696	9.72118	9.51673	7.98622	10.5988	9.38442	9.97326	9.03148	9.75909	9.05233	9.5046	10.2789	7.3705	10.3382	9.15479	11.2566	10.334	9.04425	10.3273	7.94786	10.2428	9.50382	10.2263	10.0775	10.5494	10.7108	9.48399	8.67699	9.68468	11.9386	10.1702	9.07996	7.3705	8.89911	8.71469	7.3705	8.62816	8.61511	8.37156	9.65156
45526-178	URS000217B6C8_9925	TCCGGAGGAGCGGG	CCCGCTCCTCCGGA	178	chi-lncRNA-6062	7.99136	9.74324	8.28144	7.3705	8.07856	7.3705	7.3705	7.3705	8.08769	7.96166	9.81416	9.45574	8.14118	7.3705	8.46127	9.78698	7.3705	11.0642	9.15479	9.82686	9.28959	8.4376	8.03787	8.67872	8.35067	7.3705	8.34126	7.3705	7.3705	8.27301	10.081	7.3705	7.89804	8.07639	10.1702	9.38027	7.99483	8.64181	8.38907	8.13903	7.3705	8.12306	7.3705	9.2589
40381-292	URS0000D62A0A_9925	GTTGGAGCTGGCGG	CCGCCAGCTCCAAC	292	chi-lncRNA-2878	8.75641	9.36514	8.28144	9.11923	10.5779	8.12191	7.3705	9.43881	8.92236	9.19111	8.55232	8.42788	8.14118	10.0756	9.67926	8.76392	9.13834	9.51171	9.5379	9.44293	9.0321	9.27278	10.0244	9.16152	10.1437	8.89748	9.90639	9.12316	10.415	8.27301	9.35515	8.35765	8.83824	8.54829	9.36383	8.18344	7.99483	9.62453	8.38907	7.3705	9.86541	9.72345	9.54208	9.10003
7810-159	URS0002183875_9925	AGAGGAAGGAGGGG	CCCCTCCTTCCTCT	159	chi-lncRNA-12538	7.3705	7.3705	8.83546	9.11923	7.3705	8.12191	9.51673	7.3705	7.3705	9.38442	7.3705	7.81451	9.55013	7.3705	9.83504	7.99561	8.75102	7.3705	8.40446	7.3705	7.3705	7.3705	7.3705	7.3705	7.3705	8.69557	8.65726	7.3705	8.22301	7.8912	7.3705	7.3705	7.3705	7.3705	7.3705	7.3705	8.76254	8.64181	9.20432	7.3705	9.10102	7.3705	9.83168	9.2589
51890-133	URS0002184AC9_9925	TTCTTGGATTTATG	CATAAATCCAAGAA	133	chi-lncRNA-13417	7.3705	7.3705	7.3705	7.3705	7.3705	11.028	8.02228	7.3705	8.56457	7.3705	7.3705	8.42788	7.3705	7.3705	8.0166	7.3705	7.3705	9.31264	8.63164	8.34266	8.71843	8.00054	10.7505	7.3705	9.14944	7.3705	8.34126	7.3705	8.96223	9.78912	7.3705	7.3705	8.28348	7.3705	9.12976	8.18344	7.3705	7.3705	8.98018	8.13903	7.92011	8.61511	9.3721	7.84146
10228-359	URS0000D61BAD_9925	AGGGAATGTTATGGCC	GGCCATAACATTCCCT	359	chi-lncRNA-2274	8.42402	8.85133	9.39941	9.76258	7.3705	8.12191	8.81057	9.76518	9.44772	9.19111	9.81416	8.42788	9.01122	9.65282	9.83504	9.26257	7.3705	9.84257	9.00057	9.82686	9.9423	10.3918	9.54971	9.93639	10.2428	8.89748	8.91634	7.85072	9.44862	8.57462	8.68016	9.67181	9.80738	8.9033	9.8992	9.07996	8.42916	9.88467	9.56922	9.00769	9.97946	8.98136	9.83168	9.95989
7299-254	URS00021866FD_9925	AGAAGGGAGAAGGG	CCCTTCTCCCTTCT	254	chi-lncRNA-14832	8.42402	9.90063	9.6812	9.62661	9.19198	7.3705	8.02228	7.3705	7.3705	9.38442	8.07918	8.15355	7.3705	10.3012	10.6145	11.338	8.75102	7.3705	7.80262	7.77168	7.3705	9.47001	7.74243	8.67872	8.35067	8.1801	7.93603	8.49806	7.3705	8.57462	9.48399	7.3705	9.05188	8.9033	9.12976	7.3705	9.03315	8.89911	8.71469	7.3705	7.3705	7.3705	9.83168	8.71767
3590-287	URS0002184A7C_9925	AATCATGTGGGCTT	AAGCCCACATGATT	287	chi-lncRNA-13405	8.42402	8.85133	9.23477	8.64335	8.07856	7.3705	8.46961	7.98622	8.56457	7.96166	9.6353	7.81451	8.14118	8.44375	7.3705	7.3705	7.3705	7.3705	10.0116	8.75066	9.50802	9.64349	8.83753	7.3705	7.3705	7.3705	7.93603	7.3705	9.30398	10.104	8.1691	9.52038	9.55057	8.54829	8.50316	7.3705	8.42916	7.92756	7.3705	8.13903	9.45656	9.51581	7.95617	9.53216
14301-138	URS0000D6519C_9925	ATTGGGTGAGGGGCT	AGCCCCTCACCCAAT	138	chi-lncRNA-4601	7.3705	10.0425	7.8967	7.3705	7.3705	10.0637	7.3705	7.3705	7.3705	7.3705	7.3705	7.3705	7.3705	7.3705	7.3705	7.3705	7.3705	9.08164	9.29411	9.2043	9.60596	8.00054	10.0244	7.3705	7.94227	8.89748	7.93603	7.3705	8.51354	9.53312	7.82437	9.15946	9.68468	9.6296	9.12976	7.3705	7.3705	7.92756	7.3705	7.3705	7.3705	7.3705	7.3705	7.3705
1116-157	URS0000D60C72_9925	AAATTTGGGGGCCG	CGGCCCCCAAATTT	157	chi-lncRNA-1636	7.99136	9.36514	10.2108	9.62661	8.07856	8.61348	7.3705	7.3705	8.08769	7.96166	8.55232	8.85692	7.3705	9.05233	8.80068	7.3705	7.3705	9.51171	7.80262	8.91823	10.3901	8.00054	9.23713	8.67872	7.3705	7.83136	9.1359	7.3705	7.85883	8.27301	7.82437	7.3705	8.58736	8.07639	9.12976	7.3705	7.99483	8.64181	7.3705	9.00769	8.31715	9.27319	7.95617	8.48026
53014-954	URS0002182F6A_9925	TTTTCTAATGAGTCAGCTCT	AGAGCTGACTCATTAGAAAA	954	chi-lncRNA-12125	9.9165	11.5654	9.54718	9.11923	8.07856	10.9476	12.1697	10.1478	11.6208	11.5173	10.3664	9.87766	12.0147	9.65282	10.4313	10.8693	9.44338	10.1115	10.4294	11.4331	10.8559	11.1355	9.23713	11.9335	9.79734	11.6516	9.49468	10.4587	10.4838	7.3705	8.68016	9.93398	7.3705	7.3705	9.36383	7.3705	10.3776	9.47446	11.0484	10.7133	7.3705	8.98136	7.3705	7.84146
12945-380	URS0000D618FE_9925	ATCGCATGGCCTTG	CAAGGCCATGCGAT	380	chi-lncRNA-2169	9.45005	8.04589	8.28144	9.11923	8.55142	11.1763	9.98874	7.98622	8.08769	8.37979	8.55232	9.57334	9.01122	10.3012	8.0166	8.76392	7.3705	9.84257	8.63164	9.2043	10.8559	9.79834	9.34902	9.93639	11.3331	9.07457	10.2263	9.28305	10.0113	10.3623	8.88072	8.67699	8.28348	8.07639	10.5952	7.3705	9.03315	9.30694	8.38907	9.30185	7.92011	10.0661	7.95617	7.3705
20457-1094	URS0002182B39_9925	CGGCCGAGGGCATG	CATGCCCTCGGCCG	1094	chi-lncRNA-11942	7.3705	9.13099	11.0078	11.6139	8.07856	10.6757	10.3438	7.3705	11.7603	8.96784	10.6751	10.5289	10.1036	10.4964	10.9231	11.287	9.90926	11.8691	11.9584	11.225	11.7691	9.47001	11.7627	11.5583	10.7937	9.50382	10.0211	7.85072	7.3705	11.8494	10.8276	9.35118	8.58736	10.2407	10.0411	11.6308	8.42916	9.47446	10.1022	10.9007	9.86541	11.4944	8.37156	10.6173
38175-195	URS0000D60BC2_9925	GTCAGAATCCGTGCTG	CAGCACGGATTCTGAC	195	chi-lncRNA-1607	9.25371	7.3705	8.58488	9.62661	7.3705	9.51363	8.02228	7.3705	9.99153	7.3705	7.3705	8.65829	8.64082	7.3705	9.07526	8.76392	7.3705	9.31264	10.0116	8.56104	8.88377	9.04425	8.83753	9.93639	7.3705	8.69557	8.91634	7.3705	7.3705	9.78912	9.35515	7.9469	7.3705	8.9033	8.04524	10.336	7.3705	7.92756	8.38907	7.3705	7.92011	8.98136	9.17938	7.3705
3508-134	URS000217CD55_9925	AATAGATCCTGAAACC	GGTTTCAGGATCTATT	134	chi-lncRNA-7217	7.99136	8.5041	8.28144	8.64335	7.3705	7.3705	7.3705	7.3705	8.56457	8.37979	8.07918	8.42788	7.3705	8.00471	9.07526	9.26257	7.3705	7.3705	9.00057	9.32854	9.60596	9.04425	7.74243	7.3705	8.92896	7.3705	9.32641	7.85072	7.3705	7.8912	8.68016	7.3705	7.89804	8.07639	9.74183	8.70024	7.3705	7.3705	10.2096	8.63777	9.74157	8.61511	7.3705	7.3705
7690-945	URS000217CFF2_9925	AGAGACGAAGAAAGCC	GGCTTTCTTCGTCTCT	945	chi-lncRNA-7365	7.3705	7.3705	7.3705	9.30888	7.3705	7.3705	7.3705	7.3705	7.3705	7.3705	7.3705	7.3705	7.3705	7.3705	7.3705	7.99561	7.3705	7.3705	7.3705	7.3705	7.3705	7.3705	7.3705	7.3705	7.3705	7.3705	7.3705	7.3705	7.3705	7.3705	7.3705	7.3705	7.3705	7.3705	7.3705	7.3705	7.99483	7.92756	7.3705	7.3705	7.3705	7.3705	7.3705	7.3705
52660-207	URS000218511E_9925	TTTATACTGTGAAACT	AGTTTCACAGTATAAA	207	chi-lncRNA-13743	7.3705	8.04589	9.04888	7.3705	9.19198	9.90259	7.3705	7.3705	8.08769	7.3705	8.90801	10.2037	9.94158	7.3705	7.3705	9.45932	8.21995	8.80648	9.92852	7.77168	10.496	7.3705	9.45285	7.94786	10.0372	7.83136	9.64535	7.3705	7.85883	9.78912	7.82437	8.35765	8.28348	7.3705	9.12976	7.3705	8.76254	9.88467	7.96787	8.63777	8.31715	8.98136	7.95617	7.3705
32477-281	URS00021809CE_9925	GGAAGTCGGTGACT	AGTCACCGACTTCC	281	chi-lncRNA-10270	7.99136	10.2903	7.3705	9.88683	8.55142	8.12191	8.02228	7.3705	8.56457	8.37979	8.55232	9.57334	8.14118	10.0756	7.3705	9.63244	7.3705	9.51171	10.4886	9.74003	7.75907	7.3705	10.3809	7.94786	9.34065	9.62256	7.3705	7.3705	7.3705	8.82396	7.3705	7.9469	8.28348	10.7583	9.36383	9.62871	7.99483	7.92756	7.96787	8.63777	9.60609	9.51581	7.95617	9.10003
43061-144	URS000217F16F_9925	TATTGGAGGGGAAAC	GTTTCCCCTCCAATA	144	chi-lncRNA-9019	9.02639	8.04589	8.58488	8.32971	7.3705	7.3705	8.46961	7.98622	9.44772	7.3705	9.6353	9.03148	8.64082	8.00471	8.0166	7.3705	7.3705	7.3705	7.3705	7.3705	8.71843	7.3705	7.3705	8.94022	7.3705	9.83422	7.3705	7.85072	9.70055	8.27301	8.44714	8.35765	7.3705	7.3705	8.50316	7.3705	7.3705	7.3705	7.3705	8.63777	8.88388	9.27319	9.54208	7.3705
32806-183	URS000217AF61_9925	GGAGACGTGGGTGAGT	ACTCACCCACGTCTCC	183	chi-lncRNA-5684	7.99136	8.5041	8.83546	8.90082	8.90696	7.3705	7.3705	7.3705	8.92236	8.96784	8.90801	8.85692	7.3705	8.7799	8.0166	9.03468	8.21995	7.3705	8.63164	7.3705	7.75907	7.3705	7.74243	8.94022	8.92896	8.69557	9.78177	9.28305	9.44862	8.57462	7.82437	9.80884	8.58736	9.18797	9.74183	7.3705	7.99483	8.89911	8.98018	8.13903	8.62816	7.3705	8.69371	7.3705
9574-285	URS0000D6113A_9925	AGGAGTATGTCAAGGCTGTATATTGTCACC	GGTGACAATATACAGCCTTGACATACTCCT	285	chi-lncRNA-1842	7.3705	7.3705	7.3705	7.3705	7.3705	7.3705	7.3705	10.2557	7.3705	7.3705	7.3705	7.3705	7.3705	7.3705	8.46127	7.3705	8.75102	8.46615	8.1347	10.0598	8.88377	9.27278	8.67527	8.35909	7.3705	8.69557	8.91634	8.49806	8.96223	7.3705	7.3705	7.3705	7.3705	7.3705	7.3705	7.3705	9.92471	10.8163	7.96787	7.3705	7.3705	7.3705	7.3705	8.92148
35414-144	URS0002185F74_9925	GGGCCTGTAGCTCAG	CTGAGCTACAGGCCC	144	chi-lncRNA-14454	8.75641	8.5041	8.58488	9.76258	8.55142	8.12191	8.46961	7.98622	8.56457	7.3705	8.07918	8.42788	7.3705	7.3705	8.0166	7.3705	9.13834	8.46615	9.29411	8.56104	8.88377	8.00054	8.98338	9.16152	9.34065	7.83136	7.93603	7.85072	8.22301	8.27301	9.81318	9.67181	7.89804	8.07639	8.04524	7.3705	8.42916	7.3705	7.96787	7.3705	8.88388	7.3705	7.95617	7.84146
52745-291	URS0002183A90_9925	TTTCTAATGAGTCAGCT	AGCTGACTCATTAGAAA	291	chi-lncRNA-12630	7.99136	9.36514	7.8967	7.9284	7.3705	9.72118	8.81057	9.01634	10.2658	10.4743	8.55232	9.18718	10.1036	9.2814	7.3705	9.45932	9.90926	9.31264	7.80262	9.44293	8.88377	9.64349	7.3705	10.4378	10.0372	9.73227	7.93603	10.5242	7.3705	8.57462	7.3705	9.67181	7.3705	7.3705	7.3705	8.70024	10.0519	8.32844	9.39827	8.13903	7.3705	7.3705	7.3705	7.3705
16919-248	URS0002179FD2_9925	CCCGGGCGGCGCAC	GTGCGCCGCCCGGG	248	chi-lncRNA-4939	9.62284	8.5041	7.3705	7.3705	9.81284	9.72118	9.51673	9.43881	9.65262	7.3705	9.81416	8.65829	9.01122	7.3705	10.1037	7.99561	8.21995	9.51171	9.92852	9.32854	8.88377	9.27278	9.34902	9.35335	7.94227	9.23227	9.49468	9.98745	9.58008	10.1953	8.44714	7.3705	8.83824	7.3705	9.36383	8.18344	9.45762	7.3705	8.98018	9.75488	7.92011	8.61511	8.37156	8.48026
51380-191	URS0000D60A77_9925	TTCCCGGCTGGCACA	TGTGCCAGCCGGGAA	191	chi-lncRNA-1555	9.02639	8.5041	9.39941	8.32971	7.3705	10.5723	8.02228	7.3705	7.3705	7.3705	7.3705	9.03148	9.01122	8.7799	8.0166	7.99561	9.13834	9.08164	9.15479	8.34266	10.2757	9.04425	9.11583	8.67872	9.50946	8.89748	9.1359	7.3705	7.3705	9.53312	9.48399	7.3705	7.3705	8.9033	9.12976	7.3705	7.99483	7.92756	8.38907	8.13903	8.88388	8.98136	8.95688	7.84146
26623-189	URS000217A34C_9925	GAGGAGGAAGAGGC	GCCTCTTCCTCCTC	189	chi-lncRNA-5111	7.99136	9.74324	10.0216	7.9284	8.90696	7.3705	8.02228	8.74733	8.08769	8.37979	7.3705	7.81451	9.94158	8.00471	9.30584	8.43032	8.75102	7.3705	8.82787	7.77168	7.3705	7.3705	8.83753	7.94786	8.6686	7.83136	7.93603	8.2104	7.85883	7.8912	9.48399	8.67699	7.3705	7.3705	8.04524	7.3705	7.3705	7.92756	8.71469	8.13903	9.60609	7.3705	9.17938	10.134
3179-162	URS0000D62A6F_9925	AAGGGTGTTGATTG	CAATCAACACCCTT	162	chi-lncRNA-2895	7.3705	8.04589	9.39941	8.90082	8.07856	10.0637	7.3705	7.3705	9.20882	8.37979	7.3705	7.81451	8.14118	8.44375	9.83504	7.3705	7.3705	9.31264	7.3705	8.34266	10.0154	9.04425	8.49241	9.35335	8.6686	7.3705	8.65726	7.3705	7.3705	10.0065	8.44714	9.15946	7.3705	7.3705	7.3705	8.18344	7.3705	8.32844	8.71469	8.13903	7.92011	9.90492	7.95617	8.48026
10242-605	URS00021810CD_9925	AGGGACAGTTGGGG	CCCCAACTGTCCCT	605	chi-lncRNA-10629	10.3689	9.56654	8.28144	9.62661	8.07856	10.5723	9.08615	8.4164	9.44772	8.70357	9.97326	11.0181	9.01122	9.2814	10.6145	10.7984	8.21995	11.1857	10.4886	10.5428	10.334	10.1827	9.95534	11.1042	10.5827	8.69557	10.5657	10.0775	8.96223	11.4278	8.68016	7.9469	8.83824	9.6296	10.3983	10.9972	7.99483	9.11739	9.56922	9.54608	9.74157	10.4635	10.1797	9.53216
42166-195	URS0000D62BAC_9925	TAGACGCTCATCAG	CTGATGAGCGTCTA	195	chi-lncRNA-2942	10.7874	7.3705	9.04888	7.9284	7.3705	8.97946	7.3705	8.4164	7.3705	7.3705	7.3705	10.4075	7.3705	7.3705	8.46127	7.3705	7.3705	7.3705	7.3705	7.77168	8.31707	7.3705	7.3705	7.3705	9.34065	9.07457	10.406	9.55785	8.75526	8.27301	8.1691	7.3705	9.05188	7.3705	8.50316	7.3705	8.42916	8.32844	7.3705	9.30185	8.88388	8.12306	7.95617	7.84146
26737-430	URS0000D63227_9925	GAGGCGGGGGTCGC	GCGACCCCCGCCTC	430	chi-lncRNA-3198	9.45005	8.85133	9.80383	9.11923	9.63403	8.97946	9.69179	9.43881	7.3705	9.19111	10.6751	7.81451	8.64082	8.00471	9.83504	7.99561	7.3705	7.3705	9.29411	7.77168	8.71843	7.3705	8.98338	7.94786	7.3705	9.62256	7.93603	7.3705	7.3705	8.57462	8.88072	8.9383	10.0253	8.07639	8.50316	9.07996	10.277	9.30694	8.98018	9.75488	8.62816	8.12306	7.95617	10.6173
52012-170	URS0000D653D9_9925	TTGACTGGACTGCC	GGCAGTCCAGTCAA	170	chi-lncRNA-4701	8.75641	8.5041	7.3705	8.64335	7.3705	8.97946	8.81057	8.4164	8.56457	8.70357	8.90801	8.85692	9.01122	7.3705	7.3705	9.45932	9.13834	9.6866	9.15479	9.06834	8.31707	8.77258	9.72587	8.67872	9.66057	7.3705	7.3705	7.3705	7.3705	9.22168	7.3705	7.9469	9.05188	9.96725	9.36383	9.07996	7.3705	7.3705	7.3705	9.54608	7.92011	10.2111	7.3705	9.10003
6495-188	URS0000D60BE0_9925	ACTCTCTCTAAGGA	TCCTTAGAGAGAGT	188	chi-lncRNA-1613	7.3705	9.13099	8.83546	8.32971	7.3705	8.61348	7.3705	7.98622	8.08769	7.96166	9.19313	9.87766	7.3705	8.7799	8.80068	7.99561	7.3705	10.3382	8.63164	8.75066	9.0321	9.27278	9.11583	10.3505	9.66057	7.3705	9.49468	7.3705	7.3705	9.66679	8.44714	7.3705	8.28348	8.07639	8.50316	9.62871	9.45762	8.32844	8.38907	9.30185	8.31715	8.12306	7.95617	8.48026
3401-214	URS0002185BA3_9925	AAGTTGGAATCGCT	AGCGATTCCAACTT	214	chi-lncRNA-14272	8.75641	7.3705	8.58488	8.90082	7.3705	9.90259	8.46961	7.98622	8.08769	8.70357	9.19313	9.03148	9.01122	8.00471	8.80068	7.99561	7.3705	9.31264	7.3705	8.34266	7.75907	8.00054	8.49241	8.94022	7.3705	8.46074	8.91634	8.73779	8.51354	9.38579	8.68016	7.9469	7.89804	8.54829	9.56518	9.07996	8.42916	7.3705	9.72203	8.63777	9.10102	9.51581	8.69371	8.48026
13408-168	URS000218514B_9925	ATGCAGTCAGACCT	AGGTCTGACTGCAT	168	chi-lncRNA-13752	7.3705	7.3705	10.6637	8.90082	9.19198	9.27113	7.3705	7.3705	7.3705	7.3705	7.3705	7.3705	7.3705	7.3705	8.80068	7.3705	7.3705	7.3705	7.3705	7.3705	7.3705	8.4376	7.3705	7.3705	7.3705	7.3705	8.34126	9.78858	7.3705	7.3705	7.3705	7.3705	7.3705	9.80828	10.6844	7.3705	7.3705	7.3705	7.3705	7.3705	7.3705	7.3705	7.3705	7.3705
9236-226	URS000217AA7E_9925	AGGAAGGTGGGGAT	ATCCCCACCTTCCT	226	chi-lncRNA-5463	8.75641	8.5041	8.28144	8.32971	7.3705	8.61348	8.46961	7.98622	7.3705	10.0866	8.07918	8.65829	8.64082	8.44375	8.0166	7.99561	8.21995	7.3705	7.3705	8.75066	7.75907	9.04425	7.3705	8.94022	9.34065	7.83136	9.78177	9.42698	9.81173	9.22168	9.05678	8.67699	8.58736	10.1104	9.74183	8.70024	7.3705	9.11739	9.72203	8.13903	8.62816	8.61511	9.54208	7.84146
15896-163	URS0002180691_9925	CATCCTGGGGCTGGA	TCCAGCCCCAGGATG	163	chi-lncRNA-10099	9.45005	8.5041	7.3705	8.64335	8.90696	7.3705	7.3705	7.98622	8.56457	7.3705	9.81416	8.85692	8.14118	7.3705	9.07526	7.3705	7.3705	8.01993	8.63164	7.3705	8.31707	7.3705	8.67527	7.94786	7.3705	7.3705	7.93603	9.28305	7.3705	9.66679	8.1691	7.3705	7.3705	7.3705	8.50316	9.07996	7.99483	8.64181	7.3705	7.3705	9.86541	7.3705	8.37156	7.3705
15817-187	URS000217E1F9_9925	CAGTGTTGCAGGCC	GGCCTGCAACACTG	187	chi-lncRNA-8248	8.75641	8.5041	8.28144	8.64335	8.07856	9.90259	8.46961	7.98622	7.3705	7.96166	8.55232	9.3277	8.14118	7.3705	9.67926	7.3705	7.3705	8.80648	8.82787	9.54891	8.71843	9.47001	9.11583	8.67872	9.66057	9.07457	9.64535	7.85072	8.51354	8.82396	8.68016	8.67699	9.05188	8.9033	8.04524	9.38027	7.3705	8.89911	7.3705	10.3769	9.45656	8.12306	8.37156	7.3705
5257-258	URS0002183DC9_9925	ACCGTGATCTTCTG	CAGAAGATCACGGT	258	chi-lncRNA-12800	8.42402	8.5041	8.58488	8.32971	7.3705	8.12191	8.46961	7.98622	8.56457	7.96166	8.55232	9.3277	8.14118	8.00471	8.0166	9.03468	7.3705	9.08164	8.40446	8.34266	10.1514	9.47001	10.1533	10.5201	10.5827	8.89748	7.3705	7.3705	8.51354	10.1953	7.82437	8.35765	9.4027	10.5729	8.50316	9.07996	10.8673	7.3705	9.20432	9.54608	7.3705	8.98136	9.17938	9.2589
13476-268	URS0000D60B06_9925	ATGCTCGACCTGGTC	GACCAGGTCGAGCAT	268	chi-lncRNA-1579	9.77713	8.04589	9.80383	9.11923	9.19198	8.12191	8.46961	7.98622	9.44772	8.37979	10.4768	8.42788	9.55013	7.3705	7.3705	10.3796	7.3705	8.01993	8.82787	7.77168	9.28959	9.04425	10.4327	9.81121	8.92896	9.23227	9.49468	10.8133	9.30398	10.439	7.82437	7.9469	7.89804	9.6296	8.50316	8.18344	7.99483	9.11739	8.38907	7.3705	7.92011	9.72345	8.95688	7.3705
29605-259	URS0000D6412D_9925	GCCAGGTAGAAGTC	GACTTCTACCTGGC	259	chi-lncRNA-3841	8.42402	9.13099	8.58488	8.90082	7.3705	9.27113	7.3705	7.98622	7.3705	9.84511	9.19313	9.87766	7.3705	7.3705	9.30584	9.63244	7.3705	9.51171	10.5455	9.44293	9.78391	9.27278	9.23713	7.94786	9.66057	8.46074	9.1359	7.3705	7.3705	8.82396	7.82437	7.3705	8.83824	9.18797	9.8992	10.336	8.42916	8.89911	7.3705	9.54608	9.74157	10.0661	8.95688	7.3705
26408-1437	URS0000D614B7_9925	GAGCTGTGATGACT	AGTCATCACAGCTC	1437	chi-lncRNA-1986	9.9165	10.5017	9.80383	7.3705	7.3705	11.3737	11.7621	12.0117	11.0249	12.4759	11.0767	11.3501	11.8418	12.4158	11.4901	12.2911	10.8844	9.31264	9.00057	12.331	10.496	11.351	8.49241	12.577	10.505	11.7592	11.1735	13.1339	9.44862	7.3705	7.3705	9.80884	7.89804	7.3705	7.3705	10.5916	11.8377	10.936	10.9893	11.0665	9.74157	8.12306	9.95724	10.8844
3695-279	URS0000D601F8_9925	AATCGTTCGTCAGA	TCTGACGAACGATT	279	chi-lncRNA-1178	7.3705	8.04589	9.04888	8.64335	8.07856	10.8626	7.3705	7.3705	9.44772	8.96784	8.07918	9.57334	10.2492	7.3705	7.3705	7.3705	7.3705	9.08164	9.74639	10.5932	10.085	8.77258	9.34902	9.35335	9.79734	8.69557	10.7095	7.3705	7.3705	10.439	8.44714	7.3705	7.3705	10.1104	8.04524	9.62871	7.99483	8.64181	8.71469	9.00769	8.31715	8.98136	8.95688	8.48026
16301-155	URS0000D5F359_9925	CCAGGGCTTGACATG	CATGTCAAGCCCTGG	155	chi-lncRNA-558	9.25371	7.3705	8.28144	9.88683	8.55142	8.61348	8.81057	8.4164	8.92236	7.96166	7.3705	8.42788	7.3705	8.00471	7.3705	8.76392	7.3705	8.01993	7.80262	9.98627	9.9423	9.27278	8.49241	7.94786	9.50946	7.3705	9.1359	8.9433	7.3705	10.0065	7.3705	7.3705	7.89804	8.54829	7.3705	9.07996	9.26094	8.32844	7.3705	8.13903	8.31715	9.27319	7.3705	7.3705
48545-135	URS000217DBD2_9925	TGATTCTATGGGTG	CACCCATAGAATCA	135	chi-lncRNA-7940	9.25371	7.3705	7.8967	8.32971	7.3705	8.61348	8.46961	7.98622	7.3705	9.55485	8.07918	9.3277	8.14118	8.44375	7.3705	9.63244	7.3705	7.3705	9.64591	7.77168	8.31707	8.77258	9.64048	8.67872	7.94227	8.46074	8.65726	7.85072	8.51354	9.22168	7.3705	8.9383	7.3705	9.6296	7.3705	9.07996	7.99483	7.92756	7.96787	7.3705	8.62816	8.12306	7.3705	8.48026
53013-293	URS0002183A90_9925	TTTTCTAATGAGTCAGCT	AGCTGACTCATTAGAAAA	293	chi-lncRNA-12630	9.02639	9.56654	7.3705	7.3705	7.3705	10.2086	9.69179	9.01634	10.7846	11.0314	7.3705	8.42788	9.30569	8.00471	7.3705	7.3705	7.3705	9.6866	7.3705	9.98627	7.3705	10.3918	9.45285	7.3705	9.50946	10.1029	7.3705	10.9145	7.3705	7.8912	7.3705	7.3705	7.3705	7.3705	8.50316	7.3705	9.45762	7.3705	9.98629	7.3705	7.3705	7.3705	7.3705	7.3705
36899-153	URS0000D636DD_9925	GGTGGAGGCGGGTT	AACCCGCCTCCACC	153	chi-lncRNA-3403	7.3705	8.5041	7.3705	7.9284	8.07856	7.3705	9.08615	7.3705	8.08769	8.96784	10.2469	7.3705	7.3705	9.47903	9.67926	7.3705	7.3705	10.534	9.5379	8.08524	9.86528	8.77258	7.74243	7.94786	8.35067	9.23227	7.3705	7.3705	7.3705	8.57462	7.3705	8.35765	7.3705	7.3705	9.36383	9.62871	9.03315	8.32844	9.20432	9.54608	8.31715	8.61511	7.3705	8.19593
8750-574	URS000217C74C_9925	AGCGGAGGAAAAGA	TCTTTTCCTCCGCT	574	chi-lncRNA-6901	9.77713	9.13099	9.23477	8.90082	8.07856	9.72118	9.31744	9.24299	10.5988	9.84511	10.6751	10.0499	8.14118	10.3012	9.83504	10.4736	10.0957	9.84257	11.2744	9.64763	9.28959	9.79834	9.34902	9.81121	10.2428	9.50382	9.64535	10.0775	11.9286	10.2812	9.48399	7.9469	9.23793	10.7583	8.50316	9.07996	7.3705	10.105	9.72203	10.3769	8.62816	10.6782	9.3721	8.48026
10915-132	URS000217DD05_9925	AGGTAGAGCTACTAAT	ATTAGTAGCTCTACCT	132	chi-lncRNA-7996	8.75641	7.3705	9.04888	8.32971	7.3705	8.61348	8.46961	8.74733	7.3705	7.3705	7.3705	8.42788	7.3705	8.44375	8.80068	7.3705	9.13834	7.3705	9.29411	8.75066	8.88377	8.77258	9.34902	7.3705	8.6686	7.3705	7.3705	7.3705	8.51354	8.27301	9.48399	8.67699	9.05188	8.54829	8.50316	7.3705	9.63067	8.64181	7.96787	7.3705	7.3705	8.61511	7.3705	8.48026
8080-782	URS0000D5F4E5_9925	AGAGTAGGGCGGGAC	GTCCCGCCCTACTCT	782	chi-lncRNA-628	9.9165	9.36514	9.6812	10.5446	8.90696	9.72118	11.6392	9.24299	9.20882	7.96166	8.90801	9.78318	9.55013	10.3012	10.6145	9.78698	9.90926	10.534	10.653	10.0598	10.8156	10.6576	11.0108	10.3505	9.79734	10.3293	10.3189	10.2422	11.5011	8.82396	10.7782	10.3479	10.3819	9.80828	10.9231	8.70024	9.92471	10.2037	9.56922	10.4979	10.0851	10.2111	10.9574	10.0496
39251-176	URS0002184D4C_9925	GTGGAAGGGCCGTC	GACGGCCCTTCCAC	176	chi-lncRNA-13535	9.02639	7.3705	7.3705	8.32971	9.19198	8.12191	7.3705	7.3705	8.08769	9.97092	9.97326	8.85692	7.3705	9.05233	8.80068	9.78698	7.3705	9.31264	9.42115	9.32854	8.88377	9.27278	8.49241	7.3705	10.4228	8.69557	7.93603	7.3705	7.3705	9.53312	8.44714	7.3705	8.58736	8.54829	9.12976	9.38027	7.3705	7.3705	8.71469	7.3705	7.92011	8.98136	8.37156	9.10003
6764-225	URS0002181D13_9925	ACTGGGGTGAAGTC	GACTTCACCCCAGT	225	chi-lncRNA-11264	9.62284	8.04589	8.28144	8.32971	9.19198	8.12191	9.08615	7.3705	8.92236	8.96784	8.90801	7.81451	9.01122	9.05233	8.0166	9.26257	7.3705	8.01993	9.00057	7.3705	8.71843	7.3705	7.74243	9.52263	7.3705	7.83136	8.65726	9.78858	9.1432	8.27301	9.48399	8.9383	8.58736	7.3705	10.0411	8.70024	7.99483	8.64181	9.98629	8.63777	8.31715	7.3705	9.54208	9.2589
9540-345	URS0002180A49_9925	AGGAGGGAGAGAGC	GCTCTCTCCCTCCT	345	chi-lncRNA-10296	9.45005	10.1717	9.54718	9.88683	9.63403	8.12191	9.98874	7.98622	7.3705	9.55485	7.3705	7.81451	10.2492	9.05233	9.83504	7.99561	8.21995	9.51171	9.15479	9.06834	8.88377	8.00054	7.3705	9.93639	7.3705	8.69557	9.64535	9.55785	7.3705	7.8912	9.9081	8.67699	9.4027	9.6296	9.36383	9.07996	7.99483	9.62453	8.71469	7.3705	9.10102	7.3705	8.95688	9.53216
1677-226	URS0000D62174_9925	AACGAGGTACTGTA	TACAGTACCTCGTT	226	chi-lncRNA-2513	9.02639	8.04589	8.28144	8.64335	7.3705	11.028	8.02228	7.98622	8.56457	9.38442	8.55232	8.65829	8.14118	7.3705	9.07526	9.03468	10.2609	10.1115	10.3677	9.06834	9.9423	8.00054	7.74243	8.67872	8.6686	7.3705	8.65726	7.3705	7.3705	10.9393	8.88072	7.3705	7.3705	8.9033	9.12976	7.3705	7.99483	9.11739	8.38907	9.75488	7.92011	8.12306	8.37156	9.2589
14286-219	URS0000D63E76_9925	ATTGGCGGAATACT	AGTATTCCGCCAAT	219	chi-lncRNA-3726	8.42402	8.5041	9.80383	8.64335	8.55142	8.12191	8.46961	8.4164	8.08769	7.3705	9.81416	9.68207	9.30569	8.44375	7.3705	8.76392	7.3705	10.2293	8.40446	9.06834	10.2149	8.00054	8.98338	8.94022	9.34065	9.73227	9.32641	7.3705	8.51354	9.53312	8.68016	8.35765	8.28348	8.07639	7.3705	8.18344	7.3705	9.30694	7.3705	8.63777	9.10102	9.51581	9.17938	8.48026
52783-329	URS000217B158_9925	TTTGACGGCCTGCC	GGCAGGCCGTCAAA	329	chi-lncRNA-5782	7.99136	9.74324	7.8967	8.32971	8.55142	8.12191	8.02228	7.3705	10.7846	7.96166	9.43109	10.2749	9.01122	10.4964	10.698	9.78698	10.5433	8.80648	10.5455	7.77168	8.88377	9.93816	8.98338	8.35909	8.35067	10.642	9.32641	7.3705	8.51354	9.90188	7.3705	8.9383	7.89804	8.54829	8.04524	9.84058	9.78517	7.92756	7.96787	8.13903	9.60609	8.98136	9.3721	10.2138
32157-525	URS000217DF1F_9925	GGAAAAGGAGTACGTCAAGGC	GCCTTGACGTACTCCTTTTCC	525	chi-lncRNA-8094	7.99136	10.0425	10.5974	8.90082	7.3705	10.2086	8.81057	8.74733	8.92236	10.4743	8.07918	9.45574	7.3705	9.05233	10.5258	7.99561	9.13834	8.46615	10.1647	9.06834	8.31707	10.291	8.03787	8.94022	9.66057	9.07457	10.5657	10.3901	8.51354	7.3705	10.081	7.3705	7.89804	7.3705	9.12976	7.3705	10.277	9.47446	9.20432	9.00769	10.7314	7.3705	10.0727	8.48026
32995-636	URS0002184026_9925	GGAGGAGAAGGGGAC	GTCCCCTTCTCCTCC	636	chi-lncRNA-12901	10.3689	11.2514	10.2969	10.3852	9.97192	7.3705	10.5397	7.98622	9.20882	9.97092	9.6353	9.03148	9.30569	9.47903	10.777	10.6451	9.90926	9.31264	9.00057	9.06834	9.78391	8.77258	8.98338	8.35909	9.50946	10.4626	10.8402	10.3181	7.85883	9.66679	11.1329	9.80884	9.80738	9.18797	9.36383	7.3705	10.1689	9.99903	9.8602	7.3705	9.74157	9.27319	7.95617	10.7301
34210-241	URS0000D60A28_9925	GGCGGGACCGGGGC	GCCCCGGTCCCGCC	241	chi-lncRNA-1538	9.25371	8.04589	8.83546	7.3705	10.6736	7.3705	8.46961	9.9043	7.3705	9.55485	8.07918	7.3705	7.3705	7.3705	9.67926	9.03468	7.3705	8.46615	7.3705	8.08524	8.71843	9.93816	7.3705	7.94786	8.35067	8.1801	7.93603	8.49806	7.3705	8.27301	7.82437	7.3705	8.83824	7.3705	9.12976	9.62871	8.76254	9.88467	9.56922	9.30185	7.3705	7.3705	7.3705	9.2589
46498-136	URS0000D60D50_9925	TCGGAAAGAACACC	GGTGTTCTTTCCGA	136	chi-lncRNA-1671	8.75641	8.04589	7.8967	7.3705	7.3705	10.0637	7.3705	7.98622	8.08769	8.70357	8.07918	8.85692	7.3705	8.44375	7.3705	8.76392	7.3705	8.01993	8.82787	8.56104	9.0321	9.27278	9.11583	7.94786	9.34065	8.46074	8.65726	7.3705	7.3705	8.57462	8.44714	7.3705	8.28348	8.9033	8.50316	9.07996	9.03315	7.3705	7.3705	9.00769	8.62816	8.61511	7.95617	8.71767
46716-434	URS0002180152_9925	TCGGGTTGCTTGGG	CCCAAGCAACCCGA	434	chi-lncRNA-9833	7.99136	7.3705	9.80383	9.47647	8.07856	9.72118	8.02228	8.74733	9.44772	8.96784	9.97326	8.65829	10.6143	9.2814	8.80068	9.78698	7.3705	10.534	10.653	9.64763	10.9335	8.00054	8.83753	9.93639	9.14944	8.46074	8.65726	8.9433	7.3705	10.8296	9.81318	7.3705	8.28348	9.18797	9.56518	9.38027	9.03315	8.64181	9.39827	9.54608	8.31715	10.8651	9.17938	10.8844
33362-170	URS000218607D_9925	GGATGAACGCTGGCG	CGCCAGCGTTCATCC	170	chi-lncRNA-14503	8.75641	8.04589	9.04888	10.4671	8.55142	7.3705	7.3705	8.4164	7.3705	8.70357	9.19313	8.65829	7.3705	7.3705	7.3705	9.26257	9.44338	8.01993	9.42115	9.54891	10.085	8.4376	8.03787	9.16152	8.35067	7.3705	8.34126	8.9433	8.51354	9.22168	8.1691	7.3705	7.3705	9.6296	9.36383	7.3705	7.3705	7.3705	7.96787	8.13903	8.31715	9.27319	7.3705	7.84146
3329-619	URS0000D61CAA_9925	AAGTGACGTCAACC	GGTTGACGTCACTT	619	chi-lncRNA-2316	7.3705	7.3705	7.3705	10.0012	7.3705	7.3705	7.3705	7.3705	8.92236	8.70357	7.3705	8.85692	7.3705	7.3705	8.0166	7.3705	7.3705	9.6866	7.3705	7.3705	7.3705	7.3705	7.3705	7.94786	7.3705	7.3705	9.49468	7.3705	7.3705	12.403	8.68016	7.3705	8.28348	7.3705	8.04524	7.3705	7.99483	8.32844	7.3705	9.00769	8.62816	7.3705	8.69371	7.3705
2434-681	URS0002181295_9925	AAGAGGAGAGTGAAAAAGTTGGCT	AGCCAACTTTTTCACTCTCCTCTT	681	chi-lncRNA-10716	7.99136	10.3998	10.7878	9.62661	8.90696	10.0637	10.1171	10.4499	9.44772	10.0866	9.19313	9.45574	9.75909	7.3705	9.30584	10.7984	8.21995	8.80648	9.42115	7.77168	9.28959	10.7364	8.28297	9.81121	8.35067	11.2702	10.7763	10.2422	8.75526	9.78912	11.3171	7.3705	10.0253	9.6296	9.12976	7.3705	9.63067	9.62453	10.3094	9.75488	10.3624	10.2111	10.3724	9.76182
10060-145	URS0002186BE4_9925	AGGCTGGAGGGGGC	GCCCCCTCCAGCCT	145	chi-lncRNA-15064	8.75641	8.85133	9.04888	7.3705	9.19198	7.3705	8.81057	7.3705	7.3705	8.70357	7.3705	9.03148	7.3705	9.2814	8.0166	7.99561	7.3705	7.3705	9.00057	8.75066	7.3705	8.00054	7.74243	7.3705	8.92896	8.89748	9.32641	8.49806	9.1432	7.8912	9.05678	7.3705	9.05188	7.3705	7.3705	7.3705	7.3705	7.3705	7.96787	7.3705	8.62816	7.3705	9.17938	8.19593
3463-201	URS000217C5AE_9925	AATACATTGTCAAAAG	CTTTTGACAATGTATT	201	chi-lncRNA-6827	7.3705	7.3705	7.3705	10.7549	7.3705	7.3705	7.3705	7.3705	7.3705	7.3705	7.3705	7.3705	7.3705	7.3705	8.80068	7.3705	7.3705	7.3705	7.3705	7.3705	7.3705	7.3705	7.3705	7.3705	7.3705	7.3705	7.3705	8.9433	7.3705	7.3705	7.3705	7.3705	7.3705	7.3705	7.3705	7.3705	7.3705	7.3705	7.3705	7.3705	7.3705	7.3705	7.3705	7.3705
51561-160	URS0000D62904_9925	TTCGACCTGAGCTC	GAGCTCAGGTCGAA	160	chi-lncRNA-2844	8.42402	9.56654	7.3705	7.9284	8.90696	8.97946	9.08615	9.61121	7.3705	7.3705	9.19313	8.42788	7.3705	8.44375	7.3705	9.45932	7.3705	9.31264	7.80262	9.64763	9.40293	9.27278	8.67527	7.3705	8.92896	8.46074	8.65726	7.3705	9.44862	9.03648	9.05678	7.3705	7.3705	9.42561	8.50316	9.07996	7.99483	9.11739	8.71469	7.3705	8.31715	7.3705	8.37156	7.3705
41377-172	URS000217B396_9925	TAAGTGGGAGCTCC	GGAGCTCCCACTTA	172	chi-lncRNA-5896	7.3705	9.36514	7.8967	8.64335	8.07856	9.27113	7.3705	7.3705	9.65262	8.37979	7.3705	9.45574	8.64082	7.3705	7.3705	7.99561	7.3705	10.1115	9.00057	9.44293	9.0321	9.04425	8.28297	7.3705	7.94227	8.89748	7.3705	7.85072	9.58008	7.3705	8.88072	7.3705	7.3705	8.9033	8.50316	9.07996	10.1689	8.89911	7.96787	8.63777	7.92011	8.61511	8.95688	7.3705
50443-187	URS00021835E6_9925	TGTCTGAGTGTCTGT	ACAGACACTCAGACA	187	chi-lncRNA-12430	9.25371	8.04589	8.58488	8.90082	8.07856	9.72118	8.02228	9.9043	7.3705	8.70357	8.07918	8.15355	9.01122	8.7799	8.0166	9.03468	9.69504	7.3705	9.29411	8.56104	9.0321	9.47001	8.67527	7.3705	7.3705	7.3705	9.1359	8.9433	9.58008	9.03648	9.05678	8.67699	7.3705	7.3705	7.3705	7.3705	7.3705	8.89911	8.71469	7.3705	7.92011	9.27319	8.95688	7.3705
1932-552	URS000217AAAC_9925	AACTCAGTCGTGCT	AGCACGACTGAGTT	552	chi-lncRNA-5475	11.4693	10.3998	8.58488	7.9284	9.97192	9.72118	9.84789	8.74733	9.20882	7.96166	7.3705	10.2037	7.3705	9.2814	9.83504	8.76392	7.3705	9.98331	7.3705	7.77168	7.3705	9.79834	9.45285	8.94022	12.5016	9.23227	10.406	11.2214	7.85883	11.5711	8.88072	9.80884	9.68468	8.54829	10.3983	8.70024	8.76254	9.76045	7.3705	10.2447	9.60609	8.98136	7.95617	7.3705
1101-664	URS0002186D94_9925	AAATTGTTGAGGGG	CCCCTCAACAATTT	664	chi-lncRNA-15150	9.77713	8.5041	9.91684	9.30888	8.55142	9.90259	9.08615	7.98622	8.56457	9.84511	10.9292	10.7941	11.0713	10.8928	10.3301	12.3418	9.69504	10.7854	9.64591	10.0598	10.9707	9.93816	10.7092	10.5201	9.66057	9.50382	10.1274	8.73779	8.51354	10.1953	8.44714	8.9383	8.83824	8.9033	11.0627	10.189	8.76254	9.11739	9.39827	8.63777	10.2758	11.3135	8.95688	10.2138
10406-385	URS00021815FC_9925	AGGGATTTGATTTAGGTC	GACCTAAATCAAATCCCT	385	chi-lncRNA-10890	8.75641	10.5968	10.2969	8.90082	9.19198	8.12191	7.3705	9.01634	7.3705	9.38442	7.3705	8.85692	8.14118	9.05233	9.07526	7.99561	8.21995	7.3705	8.40446	9.44293	7.3705	10.3918	8.83753	10.3505	10.1437	8.89748	9.90639	10.4587	8.51354	9.22168	10.9664	9.15946	9.4027	7.3705	9.12976	7.3705	7.3705	8.64181	8.71469	9.54608	9.60609	8.98136	9.83168	10.6748
5120-340	URS0000D63175_9925	ACCGAGGGCTTGAT	ATCAAGCCCTCGGT	340	chi-lncRNA-3163	8.42402	8.85133	8.28144	10.0012	8.55142	8.12191	9.08615	8.4164	9.20882	10.4743	9.6353	9.68207	8.64082	9.2814	9.83504	9.26257	9.90926	10.534	9.74639	9.64763	8.71843	9.04425	8.98338	10.6718	9.14944	9.37443	9.90639	8.73779	10.1866	9.38579	9.60227	7.3705	8.83824	8.54829	9.36383	9.62871	7.99483	8.89911	9.39827	8.63777	9.45656	9.90492	9.17938	8.92148
7608-197	URS000217CC68_9925	AGACTCTGATGCTGGG	CCCAGCATCAGAGTCT	197	chi-lncRNA-7163	8.75641	10.0425	7.8967	7.3705	7.3705	7.3705	8.02228	7.98622	7.3705	9.19111	9.19313	8.65829	7.3705	9.65282	7.3705	9.26257	8.75102	8.01993	8.1347	8.08524	7.3705	8.77258	8.03787	9.16152	8.6686	8.46074	9.32641	9.55785	9.30398	9.03648	9.48399	8.67699	7.89804	8.07639	7.3705	7.3705	9.63067	8.64181	7.3705	8.13903	9.28971	7.3705	9.17938	9.76182
881-305	URS000217AEF2_9925	AAAGTGACAGTGGCT	AGCCACTGTCACTTT	305	chi-lncRNA-5665	8.75641	8.5041	10.846	10.5446	8.55142	10.461	8.02228	7.3705	8.92236	7.96166	9.19313	7.3705	8.64082	9.05233	9.67926	9.03468	7.3705	9.31264	9.92852	10.1298	8.53166	9.64349	8.98338	10.0516	10.8576	7.3705	9.32641	10.2422	7.3705	9.22168	8.88072	8.67699	8.83824	8.07639	9.36383	8.18344	8.42916	9.88467	7.96787	9.00769	8.62816	9.51581	9.17938	7.3705
26303-132	URS000217B4E1_9925	GAGCATGTCTGTCTGA	TCAGACAGACATGCTC	132	chi-lncRNA-5966	9.25371	7.3705	8.83546	8.32971	8.90696	8.12191	7.3705	9.01634	7.3705	7.3705	8.90801	7.81451	9.01122	8.00471	9.07526	7.99561	8.21995	8.01993	8.82787	8.91823	8.53166	8.00054	9.34902	7.3705	7.3705	9.62256	7.93603	7.3705	7.3705	7.8912	9.21366	7.3705	7.3705	8.07639	9.12976	8.18344	7.99483	9.47446	9.20432	8.13903	7.3705	8.12306	8.95688	7.3705
26643-261	URS0000D62BA4_9925	GAGGAGGGAGAGAGC	GCTCTCTCCCTCCTC	261	chi-lncRNA-2938	9.77713	9.36514	10.2969	7.3705	7.3705	7.3705	7.3705	7.3705	8.08769	7.3705	7.3705	8.85692	7.3705	9.05233	8.0166	7.99561	7.3705	9.31264	7.80262	8.91823	8.53166	7.3705	9.34902	9.52263	8.6686	7.3705	10.0211	7.85072	8.22301	9.22168	9.81318	9.35118	7.89804	9.18797	9.12976	7.3705	7.3705	10.2037	7.96787	7.3705	7.3705	7.3705	9.69413	7.84146
19235-880	URS0000D634D3_9925	CGCGACCACAGATC	GATCTGTGGTCGCG	880	chi-lncRNA-3303	7.99136	11.3638	9.80383	8.32971	7.3705	10.5723	11.3039	9.01634	10.8692	9.19111	10.1166	8.42788	12.132	8.7799	9.67926	11.0015	9.90926	7.3705	7.3705	7.77168	8.71843	10.6576	7.74243	9.16152	9.14944	7.3705	10.0211	9.28305	8.96223	9.22168	7.3705	8.67699	8.83824	8.54829	9.74183	10.336	10.8673	10.105	9.98629	11.35	9.74157	10.2111	9.54208	9.76182
51092-350	URS000217D314_9925	TTAGGGGATGAGCT	AGCTCATCCCCTAA	350	chi-lncRNA-7502	10.0436	8.85133	9.54718	10.6182	9.81284	9.27113	8.02228	10.0312	8.56457	9.38442	9.19313	8.85692	7.3705	9.2814	11.1772	10.6451	8.21995	9.08164	9.15479	9.74003	7.75907	8.00054	8.83753	9.93639	9.14944	9.07457	9.32641	9.42698	9.30398	9.22168	9.21366	8.67699	9.80738	8.54829	9.12976	9.62871	9.03315	8.64181	7.96787	8.63777	8.31715	9.51581	8.95688	9.2589
27593-140	URS0000D5EBD0_9925	GATGAGCTGTGTGGG	CCCACACAGCTCATC	140	chi-lncRNA-208	8.42402	8.5041	8.28144	7.3705	7.3705	8.61348	8.46961	8.4164	8.08769	8.96784	8.55232	8.65829	9.01122	8.00471	8.0166	9.03468	7.3705	9.31264	8.63164	8.91823	8.53166	9.47001	7.3705	7.94786	9.34065	9.07457	7.93603	9.78858	7.3705	7.8912	7.82437	7.3705	8.83824	7.3705	7.3705	7.3705	7.3705	8.64181	8.71469	9.75488	9.28971	9.72345	9.3721	7.3705
3785-268	URS0002186368_9925	AATGACTCAGGAGG	CCTCCTGAGTCATT	268	chi-lncRNA-14654	9.02639	7.3705	7.3705	7.3705	7.3705	9.72118	10.1171	8.4164	10.2658	7.96166	8.55232	9.57334	10.2492	8.44375	10.1037	9.26257	7.3705	9.08164	9.42115	9.82686	9.9423	9.04425	9.34902	9.35335	9.66057	8.89748	7.93603	7.3705	7.3705	9.53312	8.1691	7.3705	7.3705	9.42561	9.74183	8.18344	8.76254	8.64181	8.71469	8.13903	9.10102	10.3428	7.95617	7.3705
10848-164	URS000217E3DE_9925	AGGGTGTGGAGAAAAGGGAACCC	GGGTTCCCTTTTCTCCACACCCT	164	chi-lncRNA-8335	7.3705	7.3705	7.3705	7.3705	7.3705	7.3705	7.3705	7.3705	7.3705	7.3705	7.3705	10.0499	7.3705	7.3705	7.3705	7.3705	8.21995	8.01993	7.80262	7.77168	9.50802	8.00054	10.0903	7.94786	7.94227	7.83136	7.93603	7.85072	7.3705	7.3705	7.3705	7.3705	7.3705	7.3705	7.3705	7.3705	7.3705	7.3705	7.96787	7.3705	7.3705	7.3705	7.3705	8.48026
52676-1023	URS000217DBB9_9925	TTTCATCGTGATGGG	CCCATCACGATGAAA	1023	chi-lncRNA-7930	9.45005	10.0425	11.058	10.2984	8.55142	11.5473	8.46961	8.74733	10.5988	10.5569	10.6751	10.9326	12.5242	10.4964	9.67926	11.1226	7.3705	11.5897	11.133	10.1965	11.7261	9.64349	11.3436	10.7421	11.8559	10.6971	11.4847	9.42698	9.30398	11.6377	8.44714	9.35118	8.58736	9.42561	9.36383	10.9972	9.03315	10.2037	7.96787	9.75488	9.74157	11.2478	10.0727	9.40199
16158-378	URS0000D61D4B_9925	CCAAGGGAGGGGCT	AGCCCCTCCCTTGG	378	chi-lncRNA-2342	9.02639	9.56654	7.8967	10.8798	8.07856	9.72118	8.02228	8.4164	8.56457	7.96166	9.19313	10.976	8.64082	9.05233	8.0166	10.1708	9.69504	9.31264	10.2356	10.6891	9.69768	9.64349	9.64048	9.35335	8.35067	9.83422	7.3705	8.2104	9.44862	9.38579	7.82437	7.9469	10.2146	8.9033	10.0411	9.07996	7.99483	8.32844	8.98018	9.93725	9.28971	8.61511	8.37156	9.10003
23899-176	URS0002183F08_9925	GAAAGGTGAAAAGAAC	GTTCTTTTCACCTTTC	176	chi-lncRNA-12857	7.99136	8.04589	9.6812	9.88683	7.3705	9.27113	7.3705	7.3705	8.56457	8.37979	9.19313	8.42788	8.14118	7.3705	8.0166	7.3705	7.3705	9.51171	8.40446	8.75066	8.31707	9.79834	8.67527	9.35335	9.66057	7.83136	7.3705	9.42698	9.58008	7.8912	9.21366	7.3705	8.58736	8.9033	9.36383	9.07996	7.99483	9.30694	7.3705	8.63777	7.3705	8.98136	7.3705	7.84146
45652-3718	URS0002183EDE_9925	TCCGTTGTAGTCTA	TAGACTACAACGGA	3718	chi-lncRNA-12850	8.42402	10.5017	12.5835	10.9384	8.07856	13.8708	10.7122	8.74733	9.20882	11.2947	11.333	12.5387	14.672	11.6758	11.2343	11.5253	10.409	11.7559	11.3076	11.1596	11.929	11.6647	16.1958	11.8405	12.3318	11.3061	12.1464	10.8648	10.9405	13.511	11.1329	12.6491	10.3819	9.6296	11.8603	10.5916	11.2322	10.8163	9.8602	11.4733	11.8211	13.355	11.3267	9.95989
33507-424	URS0002183930_9925	GGATTTTGGGTTGG	CCAACCCAAAATCC	424	chi-lncRNA-12569	7.3705	9.74324	9.39941	9.30888	8.55142	10.2086	8.02228	7.3705	8.92236	10.5569	10.3664	9.68207	10.8148	8.7799	9.67926	10.3796	9.69504	9.6866	9.15479	10.7347	10.085	10.291	9.11583	7.94786	11.1913	9.83422	9.49468	7.85072	7.85883	10.7108	8.44714	7.3705	9.05188	8.07639	8.85021	7.3705	8.76254	8.64181	8.38907	10.6097	9.60609	9.72345	9.83168	9.40199
36108-161	URS00021832D1_9925	GGGGTGGGAGGAAGC	GCTTCCTCCCACCCC	161	chi-lncRNA-12278	7.3705	9.36514	9.6812	8.64335	7.3705	7.3705	7.3705	9.01634	7.3705	8.96784	7.3705	8.42788	9.30569	8.7799	9.30584	7.99561	9.69504	7.3705	7.3705	7.3705	7.3705	9.27278	7.3705	7.3705	7.3705	7.3705	8.65726	9.55785	7.3705	7.8912	8.1691	7.9469	8.28348	9.18797	8.50316	7.3705	7.3705	8.64181	9.39827	7.3705	7.3705	9.27319	9.54208	9.2589
7287-136	URS0002186A18_9925	AGAAGGACTTGGGGG	CCCCCAAGTCCTTCT	136	chi-lncRNA-14984	9.62284	7.3705	7.3705	8.64335	7.3705	7.3705	9.69179	7.3705	7.3705	7.3705	7.3705	8.42788	8.14118	8.7799	8.46127	8.76392	7.3705	7.3705	8.1347	7.3705	7.3705	7.3705	7.3705	7.94786	7.3705	8.1801	7.3705	7.3705	7.3705	7.3705	7.3705	9.93398	7.3705	7.3705	7.3705	7.3705	9.03315	7.3705	7.3705	7.3705	8.62816	8.98136	9.54208	10.6748
3235-289	URS000218226D_9925	AAGGTTGAAACTCAA	TTGAGTTTCAACCTT	289	chi-lncRNA-11536	9.02639	8.85133	9.80383	9.62661	9.42987	8.97946	7.3705	8.4164	8.56457	8.70357	9.97326	9.18718	8.14118	8.44375	10.2214	9.03468	9.69504	9.31264	9.29411	7.3705	7.3705	9.27278	8.67527	7.3705	7.94227	8.69557	7.93603	8.49806	9.58008	10.0065	8.1691	8.35765	9.92046	8.54829	8.04524	8.18344	8.76254	8.64181	7.3705	9.30185	9.10102	9.27319	9.17938	10.4296
28484-294	URS0002180232_9925	GCATGCCTGTTGGG	CCCAACAGGCATGC	294	chi-lncRNA-9886	10.2684	9.13099	8.58488	10.0012	8.55142	10.7722	7.3705	7.98622	8.92236	7.96166	8.90801	9.68207	9.55013	7.3705	8.0166	7.3705	7.3705	10.1115	9.42115	9.90877	10.1514	7.3705	10.0903	9.93639	10.2428	7.3705	9.49468	7.85072	7.85883	9.78912	7.3705	7.9469	7.3705	7.3705	10.5001	10.189	7.99483	9.11739	7.96787	9.00769	7.3705	9.27319	9.17938	7.84146
12240-195	URS0002186FAA_9925	ATACATTGTCAAAAG	CTTTTGACAATGTAT	195	chi-lncRNA-15252	7.3705	7.3705	7.3705	7.3705	7.3705	7.3705	7.3705	7.3705	7.3705	7.3705	7.3705	7.3705	7.3705	7.3705	8.46127	7.3705	7.3705	7.3705	7.3705	7.3705	7.3705	7.3705	7.3705	7.3705	7.3705	7.3705	7.3705	9.89144	7.3705	7.3705	7.3705	7.3705	7.3705	7.3705	7.3705	7.3705	7.3705	7.3705	7.3705	7.3705	7.3705	7.3705	7.3705	7.3705
44966-12737	URS000217BD1E_9925	TCCCTGTGGACTAGT	ACTAGTCCACAGGGA	12737	chi-lncRNA-6369	13.8923	14.1861	13.5726	13.7399	14.6984	14.7129	14.268	13.4819	14.4605	13.1301	13.5027	12.1032	13.9064	11.4113	14.4218	13.6661	14.0989	13.1372	13.3192	11.9016	12.5499	14.2819	13.3011	13.7657	13.8856	12.5405	14.5066	13.4526	13.8432	12.8166	12.7767	13.7712	13.4787	14.0247	14.3504	14.7907	14.8729	14.0607	14.2897	14.2156	13.8328	13.0231	13.2055	14.2854
14377-277	URS000217C543_9925	ATTTCATCGTGATGG	CCATCACGATGAAAT	277	chi-lncRNA-6800	7.3705	8.04589	8.58488	9.47647	7.3705	10.3403	9.51673	7.3705	9.65262	9.55485	8.55232	7.3705	9.01122	9.65282	7.3705	9.03468	7.3705	8.80648	9.29411	9.32854	9.69768	9.04425	10.0244	8.94022	10.7937	10.0188	9.64535	8.49806	7.3705	10.7108	9.21366	7.3705	7.3705	8.9033	8.85021	8.18344	7.99483	9.47446	9.39827	9.75488	7.3705	7.3705	8.69371	7.3705
15924-226	URS000217A95C_9925	CATCGGTTCAAGGG	CCCTTGAACCGATG	226	chi-lncRNA-5408	8.42402	8.5041	8.28144	10.3852	7.3705	9.27113	7.3705	7.3705	8.92236	7.96166	7.3705	8.42788	8.14118	8.00471	9.07526	7.3705	7.3705	8.01993	9.29411	9.90877	10.5463	8.00054	8.67527	8.94022	9.34065	7.83136	9.49468	8.9433	7.3705	9.90188	8.44714	8.35765	9.92046	8.9033	8.50316	9.84058	7.3705	7.92756	8.71469	10.2447	9.10102	9.51581	7.3705	7.3705
52675-789	URS000217C543_9925	TTTCATCGTGATGG	CCATCACGATGAAA	789	chi-lncRNA-6800	8.75641	8.04589	9.80383	9.76258	8.55142	11.8859	9.69179	8.74733	10.2658	10.3867	8.55232	10.1288	12.2405	9.94794	8.0166	10.4736	7.3705	10.9994	10.753	10.4364	11.5155	10.0656	10.8298	10.1582	11.0884	10.642	10.9601	9.42698	7.3705	12.0339	9.60227	8.67699	8.28348	9.96725	8.04524	9.07996	9.78517	9.88467	9.39827	9.75488	9.97946	10.3428	9.54208	7.3705
37745-209	URS0000D63D75_9925	GTACTGTACAGCCC	GGGCTGTACAGTAC	209	chi-lncRNA-3683	7.99136	8.5041	8.28144	8.64335	8.07856	8.97946	7.3705	7.98622	8.92236	9.84511	8.90801	8.15355	7.3705	10.0756	8.80068	8.76392	7.3705	11.2429	9.15479	7.77168	8.31707	7.3705	9.23713	9.16152	9.66057	7.3705	7.93603	9.12316	7.85883	8.27301	8.1691	7.3705	8.58736	8.9033	8.50316	9.07996	7.99483	7.3705	7.3705	9.30185	10.4442	9.27319	9.54208	7.84146
49109-150	URS00021818D4_9925	TGCTGGATGGAAAG	CTTTCCATCCAGCA	150	chi-lncRNA-11042	9.25371	8.5041	7.3705	8.64335	7.3705	8.61348	7.3705	7.98622	8.08769	9.19111	8.90801	8.42788	7.3705	9.05233	8.0166	7.99561	9.44338	8.80648	9.29411	7.77168	8.71843	8.00054	9.23713	7.3705	8.6686	8.69557	7.93603	7.3705	9.30398	8.27301	8.44714	7.3705	8.28348	9.18797	9.36383	8.70024	7.3705	7.3705	8.71469	7.3705	8.31715	8.98136	9.3721	7.3705
52746-177	URS0002183A90_9925	TTTCTAATGAGTCAGCTC	GAGCTGACTCATTAGAAA	177	chi-lncRNA-12630	8.75641	8.85133	7.3705	7.3705	7.3705	9.90259	9.31744	9.24299	9.20882	10.911	7.3705	8.65829	9.01122	7.3705	7.3705	7.99561	7.3705	9.08164	9.15479	9.64763	7.3705	10.5743	7.3705	9.35335	7.3705	7.83136	7.3705	10.5868	7.3705	7.3705	7.3705	7.3705	7.3705	7.3705	7.3705	7.3705	9.63067	7.3705	9.56922	7.3705	7.3705	7.3705	7.3705	7.3705
27237-244	URS00021827FA_9925	GAGTGTCGCTGGCT	AGCCAGCGACACTC	244	chi-lncRNA-11785	7.3705	9.13099	8.58488	7.9284	9.19198	10.5723	9.08615	7.3705	10.1352	9.97092	7.3705	8.65829	7.3705	9.2814	8.80068	7.99561	10.0957	9.98331	8.63164	9.98627	7.75907	10.882	9.64048	8.67872	7.3705	7.3705	7.3705	9.67782	7.3705	8.57462	7.82437	7.3705	7.89804	8.9033	9.12976	7.3705	8.76254	10.2037	7.3705	7.3705	8.62816	9.27319	9.54208	8.48026
11158-233	URS000218226D_9925	AGGTTGAAACTCAA	TTGAGTTTCAACCT	233	chi-lncRNA-11536	7.99136	9.74324	9.6812	9.11923	9.19198	9.51363	8.02228	8.4164	8.56457	7.3705	8.55232	7.3705	7.3705	7.3705	9.07526	9.45932	9.44338	9.08164	7.3705	9.64763	8.31707	8.00054	7.3705	8.94022	7.3705	9.92943	7.93603	9.12316	7.3705	9.90188	9.21366	8.35765	9.68468	8.54829	8.04524	9.07996	9.26094	9.76045	8.71469	8.13903	7.3705	8.12306	8.37156	8.92148
15730-176	URS000218599A_9925	CAGGTGGGTAGGTA	TACCTACCCACCTG	176	chi-lncRNA-14170	10.7128	7.3705	9.23477	9.11923	7.3705	8.61348	8.02228	7.98622	9.44772	7.96166	7.3705	9.3277	8.14118	7.3705	8.0166	9.63244	7.3705	10.3382	8.40446	9.74003	9.86528	8.77258	9.11583	8.67872	7.94227	7.3705	8.65726	8.73779	7.3705	8.82396	8.44714	7.3705	8.58736	8.54829	9.8992	8.18344	9.03315	7.3705	7.3705	7.3705	7.92011	8.12306	7.95617	7.3705
7060-234	URS00021859F5_9925	AGAAATCGTGGCCTATC	GATAGGCCACGATTTCT	234	chi-lncRNA-14184	9.9165	7.3705	8.83546	9.47647	7.3705	9.51363	9.08615	7.3705	8.56457	7.96166	8.55232	8.15355	8.14118	9.47903	7.3705	7.99561	7.3705	8.01993	9.00057	8.91823	9.0321	9.04425	8.49241	10.3505	9.66057	10.4626	9.32641	10.5868	7.3705	8.82396	9.05678	9.93398	8.83824	9.42561	7.3705	7.3705	7.99483	9.76045	7.3705	8.63777	8.62816	8.12306	8.95688	7.3705
38173-166	URS0000D60BC2_9925	GTCAGAATCCGTGCT	AGCACGGATTCTGAC	166	chi-lncRNA-1607	9.02639	7.3705	7.3705	8.90082	8.07856	7.3705	9.08615	7.3705	9.20882	8.37979	8.55232	8.42788	7.3705	8.7799	7.3705	7.3705	7.3705	8.80648	7.80262	9.2043	9.0321	8.77258	8.67527	10.0516	7.3705	8.89748	7.93603	9.28305	9.70055	9.03648	9.48399	7.3705	8.58736	7.3705	9.56518	9.07996	8.42916	7.3705	7.3705	8.63777	8.62816	8.61511	9.69413	7.3705
40768-144	URS0000D61B52_9925	GTTTCCTCAGGCTGG	CCAGCCTGAGGAAAC	144	chi-lncRNA-2255	8.75641	7.3705	7.3705	8.32971	7.3705	8.61348	7.3705	7.3705	7.3705	8.37979	7.3705	8.65829	8.14118	9.05233	9.97562	7.3705	8.21995	9.31264	7.80262	9.32854	10.1514	8.00054	7.74243	10.3505	7.94227	7.3705	7.93603	7.85072	7.3705	8.27301	7.82437	7.9469	7.3705	9.18797	10.0411	9.07996	8.42916	8.64181	7.3705	7.3705	8.62816	10.8651	7.3705	7.3705
51059-195	URS0000D6414B_9925	TTAGCTAGTTGGTG	CACCAACTAGCTAA	195	chi-lncRNA-3848	7.3705	7.3705	8.28144	10.3852	8.90696	8.12191	8.81057	8.4164	8.92236	8.37979	9.97326	8.15355	8.64082	8.44375	8.0166	7.99561	7.3705	8.01993	9.42115	9.32854	9.0321	9.27278	8.98338	9.52263	9.79734	7.3705	7.93603	9.12316	7.3705	8.82396	8.44714	7.3705	8.83824	8.54829	8.50316	8.18344	8.76254	7.92756	8.98018	8.13903	9.28971	9.27319	7.95617	7.84146
49880-250	URS0002182F5A_9925	TGGGGTTGTGGGAAT	ATTCCCACAACCCCA	250	chi-lncRNA-12122	9.45005	8.85133	8.28144	8.90082	8.55142	9.51363	9.08615	7.98622	8.56457	7.3705	9.43109	8.42788	9.30569	8.7799	8.0166	9.45932	9.90926	9.51171	8.63164	7.77168	9.40293	8.00054	8.49241	8.94022	8.92896	7.3705	8.91634	8.73779	7.85883	8.82396	9.35515	8.9383	9.4027	8.54829	8.85021	7.3705	7.99483	7.92756	9.20432	9.00769	8.62816	8.98136	9.3721	8.71767
38357-192	URS000217D2EE_9925	GTCCCTATCTGCTG	CAGCAGATAGGGAC	192	chi-lncRNA-7493	8.75641	8.5041	7.8967	9.47647	8.90696	9.51363	7.3705	8.74733	7.3705	8.37979	9.43109	9.3277	8.64082	9.05233	9.07526	9.45932	8.21995	8.01993	9.29411	8.75066	9.0321	9.04425	8.98338	9.67412	9.14944	9.62256	9.1359	8.9433	7.3705	8.27301	7.82437	7.3705	8.83824	8.07639	8.85021	8.70024	7.3705	9.62453	8.38907	8.63777	9.10102	8.12306	8.69371	7.3705
19163-218	URS000218122C_9925	CGCCGGGGTTGCTC	GAGCAACCCCGGCG	218	chi-lncRNA-10691	7.99136	8.04589	9.04888	8.32971	8.07856	10.6757	8.46961	7.98622	9.65262	7.96166	8.90801	7.81451	10.1036	7.3705	7.3705	7.3705	7.3705	8.01993	10.4294	9.06834	7.75907	8.00054	9.34902	9.16152	7.94227	8.46074	7.93603	8.49806	8.51354	9.03648	8.44714	7.3705	7.3705	7.3705	9.36383	7.3705	10.1689	8.64181	9.56922	9.54608	8.62816	9.51581	7.95617	10.134
23936-144	URS000217BEDE_9925	GAAATCGGGGTGCT	AGCACCCCGATTTC	144	chi-lncRNA-6463	7.3705	7.3705	7.3705	7.3705	10.4754	8.12191	8.46961	7.3705	8.56457	9.19111	9.19313	8.65829	7.3705	8.00471	8.80068	8.76392	8.21995	7.3705	8.82787	9.44293	8.71843	7.3705	8.83753	8.67872	7.3705	8.89748	8.65726	7.3705	8.51354	8.27301	7.3705	7.9469	8.83824	8.54829	8.04524	8.18344	7.3705	8.89911	8.98018	8.63777	7.92011	8.61511	9.69413	8.48026
11521-365	URS0002180D13_9925	AGTCTGACACTGTTTCCACTGTTTCCC	GGGAAACAGTGGAAACAGTGTCAGACT	365	chi-lncRNA-10432	7.3705	7.3705	7.3705	7.3705	7.3705	7.3705	7.3705	7.3705	7.3705	9.38442	7.3705	9.45574	10.1036	9.65282	9.5046	7.99561	9.13834	9.51171	8.82787	9.82686	9.86528	8.00054	8.67527	9.93639	7.94227	7.83136	9.32641	9.55785	8.75526	7.3705	7.3705	7.3705	7.3705	9.6296	7.3705	7.3705	10.6431	7.3705	9.8602	7.3705	7.3705	7.3705	9.95724	9.10003
48395-232	URS0002186029_9925	TGAGTGCTCTCCCC	GGGGAGAGCACTCA	232	chi-lncRNA-14485	7.3705	8.04589	9.23477	8.90082	7.3705	8.12191	7.3705	8.4164	7.3705	8.70357	9.19313	8.15355	9.01122	9.80791	7.3705	9.03468	7.3705	8.01993	9.42115	9.06834	9.86528	9.04425	9.11583	9.93639	9.34065	8.89748	9.1359	7.3705	7.3705	9.03648	9.48399	8.35765	9.4027	9.18797	9.12976	8.18344	9.63067	8.32844	8.71469	9.30185	7.3705	9.72345	9.3721	7.3705
10931-181	URS0002186BE4_9925	AGGTAGTGACAATA	TATTGTCACTACCT	181	chi-lncRNA-15064	7.99136	7.3705	8.83546	8.32971	8.07856	10.2086	9.08615	8.74733	7.3705	8.37979	8.07918	7.81451	9.94158	8.44375	7.3705	7.3705	7.3705	9.31264	7.80262	7.77168	9.78391	9.04425	8.67527	9.67412	9.14944	8.89748	8.91634	7.3705	7.3705	9.03648	8.1691	8.35765	7.3705	7.3705	7.3705	9.84058	7.3705	9.62453	8.71469	8.63777	7.92011	9.72345	9.69413	7.3705
13330-196	URS000217F7E1_9925	ATGAGGATTGACAG	CTGTCAATCCTCAT	196	chi-lncRNA-9351	10.0436	8.04589	7.3705	7.3705	7.3705	8.97946	7.3705	7.3705	7.3705	8.70357	7.3705	9.03148	7.3705	7.3705	9.83504	7.3705	7.3705	9.51171	8.63164	7.3705	7.3705	7.3705	9.11583	8.67872	9.50946	9.73227	7.3705	9.42698	7.3705	10.439	9.05678	7.3705	8.58736	7.3705	9.12976	7.3705	9.26094	8.89911	9.20432	8.13903	8.62816	8.98136	9.17938	7.3705
32817-291	URS000217D144_9925	GGAGAGAGGGGAGG	CCTCCCCTCTCTCC	291	chi-lncRNA-7424	7.99136	7.3705	7.3705	7.3705	7.3705	9.27113	9.31744	7.3705	9.44772	8.96784	7.3705	7.3705	10.3814	9.47903	8.46127	7.99561	9.90926	8.01993	8.82787	9.32854	8.53166	7.3705	8.03787	9.16152	8.6686	10.2577	8.65726	9.28305	9.58008	9.03648	7.82437	8.9383	7.3705	7.3705	7.3705	7.3705	10.8673	7.92756	7.96787	7.3705	9.97946	7.3705	9.54208	8.19593
15414-198	URS0000D65128_9925	CAGACGACTTAGCT	AGCTAAGTCGTCTG	198	chi-lncRNA-4582	10.1604	7.3705	7.3705	7.9284	8.55142	8.97946	8.02228	9.01634	9.20882	7.3705	7.3705	9.68207	7.3705	7.3705	8.0166	7.3705	7.3705	7.3705	7.3705	8.34266	8.71843	7.3705	9.11583	8.67872	7.94227	9.37443	10.6394	9.55785	7.3705	10.104	7.3705	7.3705	9.23793	8.07639	8.50316	8.18344	9.03315	8.32844	8.38907	9.75488	8.31715	7.3705	8.69371	7.3705
9575-392	URS0000D6113A_9925	AGGAGTATGTCAAGGCTGTATATTGTCACCC	GGGTGACAATATACAGCCTTGACATACTCCT	392	chi-lncRNA-1842	7.3705	7.3705	7.3705	7.3705	7.3705	10.8626	7.3705	7.3705	7.3705	7.3705	7.3705	7.3705	7.3705	7.3705	8.0166	7.99561	8.21995	9.51171	9.15479	10.3214	9.50802	8.4376	8.28297	8.35909	7.94227	7.83136	8.34126	9.78858	8.22301	7.3705	7.3705	7.3705	7.3705	7.3705	7.3705	7.3705	10.6431	7.3705	10.8635	7.3705	10.0851	7.3705	7.3705	8.48026
39287-14981	URS0000D609A9_9925	GTGGACTTCCCTGGT	ACCAGGGAAGTCCAC	14981	chi-lncRNA-1517	10.6342	14.5313	13.9956	14.9428	15.3545	13.6851	9.69179	11.0385	13.5372	11.088	12.586	10.2749	13.8731	10.5848	14.9508	12.9281	13.0797	12.1635	13.6266	7.77168	11.3557	11.5818	11.636	12.615	13.2501	8.1801	14.4717	11.2983	14.2656	11.821	12.4695	12.8371	14.9797	15.0711	15.2418	14.3112	7.99483	11.7809	11.6534	11.8821	12.6738	14.5139	14.4548	12.45
38926-172	URS0000D6553E_9925	GTGACTGGAGTGAAG	CTTCACTCCAGTCAC	172	chi-lncRNA-4756	8.75641	9.56654	9.6812	9.30888	7.3705	8.97946	8.81057	7.3705	7.3705	8.96784	7.3705	8.85692	8.64082	8.00471	7.3705	7.99561	7.3705	9.08164	8.82787	7.77168	8.71843	7.3705	9.45285	9.67412	10.3356	8.69557	8.91634	8.73779	7.3705	8.57462	7.3705	7.3705	7.3705	9.80828	9.36383	8.70024	8.42916	7.92756	8.38907	8.63777	8.88388	9.51581	7.3705	9.40199
27094-609	URS0000D5F4E5_9925	GAGTAGGGCGGGAC	GTCCCGCCCTACTC	609	chi-lncRNA-628	10.4629	8.85133	9.39941	10.7549	9.42987	10.2086	11.5511	10.0312	9.44772	8.37979	9.97326	9.57334	8.64082	9.47903	10.1037	9.92657	7.3705	10.1115	10.0116	10.4906	10.0154	10.3918	10.4826	9.81121	10.3356	10.3293	10.9014	10.4587	11.3979	9.90188	10.5021	9.52038	10.2146	9.42561	9.12976	9.07996	7.3705	9.11739	8.38907	10.2447	9.10102	8.61511	9.69413	8.92148
15544-140	URS000217D84C_9925	CAGGAAGATAGCGGC	GCCGCTATCTTCCTG	140	chi-lncRNA-7749	9.25371	7.3705	8.28144	8.32971	7.3705	8.97946	8.46961	7.3705	9.20882	7.3705	8.55232	7.81451	9.01122	9.47903	7.3705	7.3705	7.3705	9.98331	8.40446	8.75066	7.75907	8.00054	9.23713	7.94786	8.92896	9.23227	9.1359	9.78858	7.3705	9.22168	7.3705	8.35765	7.3705	8.9033	9.74183	7.3705	7.3705	7.92756	8.38907	8.63777	8.88388	8.98136	8.37156	7.3705
13797-363	URS00021853CF_9925	ATGTGAGAGTTGGACTGTGAAGA	TCTTCACAGTCCAACTCTCACAT	363	chi-lncRNA-13883	7.3705	8.5041	7.3705	7.3705	7.3705	7.3705	7.3705	10.1478	7.3705	7.3705	7.3705	10.4075	7.3705	7.3705	7.3705	7.3705	7.3705	7.3705	7.80262	12.7641	7.75907	9.47001	7.74243	7.3705	7.3705	10.3975	7.3705	7.85072	7.3705	9.03648	10.4399	7.3705	7.3705	7.3705	7.3705	7.3705	7.3705	7.3705	7.3705	7.3705	9.74157	7.3705	7.3705	8.92148
34800-200	URS0002184213_9925	GGGAAGCGGATGGGG	CCCCATCCGCTTCCC	200	chi-lncRNA-12992	7.3705	7.3705	7.8967	8.32971	7.3705	7.3705	7.3705	7.3705	8.56457	7.3705	7.3705	7.3705	7.3705	7.3705	7.3705	8.43032	7.3705	7.3705	7.3705	7.77168	7.3705	7.3705	7.3705	7.3705	7.3705	7.3705	8.65726	7.3705	8.51354	8.57462	7.82437	7.3705	7.3705	8.07639	7.3705	9.84058	10.3776	12.3102	10.7257	12.4903	8.31715	7.3705	7.3705	9.10003
9206-276	URS000217D84C_9925	AGGAAGATAGCGGC	GCCGCTATCTTCCT	276	chi-lncRNA-7749	7.99136	8.04589	10.846	9.30888	8.55142	8.97946	8.46961	7.98622	8.08769	7.96166	7.3705	8.85692	8.14118	9.2814	9.07526	9.03468	7.3705	9.6866	9.64591	9.90877	9.78391	9.47001	9.95534	7.94786	9.50946	7.3705	9.78177	8.73779	7.3705	8.57462	8.1691	7.3705	9.55057	9.18797	9.12976	9.62871	8.42916	8.89911	9.39827	9.30185	9.10102	9.27319	9.3721	7.3705
32434-208	URS00021860F2_9925	GGAAGGTGAGGATG	CATCCTCACCTTCC	208	chi-lncRNA-14531	8.42402	9.56654	7.3705	9.30888	7.3705	9.72118	7.3705	7.98622	7.3705	8.96784	8.55232	9.18718	8.14118	7.3705	7.3705	9.92657	7.3705	10.1115	7.80262	9.64763	9.0321	9.27278	8.49241	9.16152	9.34065	7.83136	9.32641	7.85072	7.3705	8.82396	7.82437	7.3705	8.28348	9.18797	8.85021	9.84058	9.03315	8.64181	7.96787	10.2447	9.74157	9.72345	7.95617	8.48026
9237-397	URS0002180688_9925	AGGAAGGTGGGGATG	CATCCCCACCTTCCT	397	chi-lncRNA-10097	9.02639	8.04589	9.04888	9.30888	8.90696	8.61348	8.46961	10.0312	8.56457	8.96784	9.6353	9.68207	8.64082	8.00471	8.0166	9.45932	9.44338	10.1115	8.82787	9.54891	10.3901	9.79834	10.6666	7.94786	7.3705	9.92943	10.406	9.98745	8.51354	9.78912	10.674	7.9469	9.80738	8.07639	9.12976	9.38027	9.26094	9.11739	11.0484	9.93725	7.92011	8.12306	8.69371	8.48026
9538-135	URS0000646480_9925	AGGAGGCTGGAGCC	GGCTCCAGCCTCCT	135	chi-lncRNA-7	8.42402	8.5041	8.83546	7.3705	7.3705	9.27113	7.3705	7.3705	8.08769	7.3705	7.3705	8.65829	8.64082	7.3705	7.3705	9.45932	9.90926	7.3705	7.80262	7.3705	7.3705	8.77258	7.3705	7.3705	7.3705	7.3705	7.3705	8.73779	7.3705	7.3705	9.35515	9.15946	7.89804	9.6296	8.85021	9.07996	7.3705	7.3705	8.98018	7.3705	9.28971	7.3705	8.69371	8.71767
9467-236	URS0000D6206E_9925	AGGAGAAGGGGACG	CGTCCCCTTCTCCT	236	chi-lncRNA-2471	9.62284	9.74324	9.39941	9.76258	9.19198	9.27113	9.08615	7.98622	7.3705	7.96166	8.90801	8.85692	7.3705	8.7799	8.0166	9.26257	9.13834	8.01993	7.80262	9.82686	7.3705	9.04425	9.34902	7.94786	7.3705	8.46074	10.1274	8.49806	7.3705	7.3705	9.05678	8.9383	8.83824	7.3705	8.85021	7.3705	8.76254	8.89911	7.3705	8.13903	9.10102	8.98136	8.95688	9.2589
12579-162	URS000217E9D7_9925	ATATTTAAGTCCCT	AGGGACTTAAATAT	162	chi-lncRNA-8627	8.75641	8.5041	7.3705	8.90082	8.07856	8.12191	7.3705	7.3705	8.56457	7.96166	9.43109	8.42788	9.01122	7.3705	8.0166	7.3705	7.3705	8.01993	8.82787	8.75066	8.71843	7.3705	7.3705	7.3705	7.3705	7.3705	7.3705	7.3705	9.30398	7.8912	9.48399	7.3705	8.83824	7.3705	10.0411	8.18344	9.26094	8.64181	9.20432	7.3705	7.92011	8.98136	7.95617	9.10003
36342-371	URS0000D60FAA_9925	GGGTGTTCTAGGCT	AGCCTAGAACACCC	371	chi-lncRNA-1764	10.2684	8.5041	9.04888	9.11923	8.55142	10.461	9.08615	8.4164	11.804	8.37979	8.90801	8.65829	9.01122	9.2814	9.30584	7.3705	8.21995	9.51171	10.3677	8.75066	9.0321	9.93816	10.7092	7.3705	10.1437	10.1029	10.1274	8.73779	7.85883	8.57462	8.44714	7.3705	9.92046	8.54829	8.50316	9.38027	10.5599	9.62453	8.98018	7.3705	7.3705	8.12306	7.95617	8.71767
49976-323	URS0000D5F19C_9925	TGGTAGGATAGAGG	CCTCTATCCTACCA	323	chi-lncRNA-485	7.99136	8.04589	8.83546	8.64335	7.3705	10.7722	8.02228	7.3705	9.832	9.19111	7.3705	9.3277	11.1476	7.3705	8.80068	8.76392	7.3705	10.2293	9.15479	9.90877	10.3901	9.04425	8.98338	9.35335	11.0884	8.69557	10.0211	8.73779	7.3705	10.3623	7.82437	7.9469	9.23793	8.54829	9.12976	8.70024	9.26094	8.89911	8.71469	8.13903	8.62816	10.5748	8.69371	7.3705
38735-561	URS0000D63227_9925	GTCTGGTAATTGGA	TCCAATTACCAGAC	561	chi-lncRNA-3198	9.25371	8.04589	9.23477	7.3705	8.55142	9.27113	8.46961	8.4164	10.7846	8.96784	9.81416	9.87766	12.9647	8.44375	7.3705	9.78698	7.3705	10.4394	9.92852	9.82686	10.7313	8.77258	11.2313	10.4378	11.9469	10.2577	9.49468	8.73779	7.85883	10.8296	9.35515	7.3705	8.83824	8.9033	9.8992	9.38027	7.3705	9.30694	8.98018	8.63777	10.0851	9.90492	9.69413	8.71767
34917-1047	URS000217FF22_9925	GGGACAGTTGGGGG	CCCCCAACTGTCCC	1047	chi-lncRNA-9719	9.25371	8.85133	11.0078	10.0012	8.55142	10.461	9.51673	9.01634	11.7153	10.7796	10.5793	11.2119	11.22	10.8217	10.777	10.2789	8.21995	12.4809	10.753	11.0555	11.565	9.79834	11.0108	10.3505	10.8576	10.6971	11.2223	9.67782	10.3428	12.0339	9.21366	9.52038	8.83824	9.18797	10.5001	10.336	9.45762	10.4648	10.2096	10.3769	9.45656	11.3764	8.95688	9.86425
50502-181	URS000217F525_9925	TGTGATAATTAATG	CATTAATTATCACA	181	chi-lncRNA-9221	7.3705	7.3705	7.3705	7.3705	7.3705	7.3705	7.3705	7.3705	8.08769	7.3705	7.3705	7.3705	7.3705	11.7155	7.3705	7.3705	7.3705	7.3705	7.3705	12.1576	7.3705	7.3705	8.98338	7.3705	7.3705	10.0188	9.64535	7.3705	7.3705	7.3705	7.3705	7.3705	7.3705	7.3705	7.3705	7.3705	7.3705	9.47446	7.3705	7.3705	7.3705	7.3705	7.3705	7.3705
9779-166	URS000217FB1F_9925	AGGATTGGCTCACT	AGTGAGCCAATCCT	166	chi-lncRNA-9514	8.42402	8.04589	8.28144	8.32971	9.42987	8.12191	8.81057	7.3705	8.56457	8.37979	9.6353	9.96633	8.14118	9.2814	9.5046	9.45932	7.3705	9.84257	8.40446	9.44293	7.75907	7.3705	7.3705	9.35335	7.3705	8.46074	8.65726	8.73779	7.3705	8.27301	7.3705	7.3705	8.28348	7.3705	7.3705	9.07996	7.99483	8.89911	8.71469	8.63777	8.31715	8.98136	8.69371	8.48026
10756-205	URS0000D5EF76_9925	AGGGGGGCGGAGCC	GGCTCCGCCCCCCT	205	chi-lncRNA-367	9.25371	7.3705	9.04888	7.3705	9.42987	8.12191	7.3705	7.98622	7.3705	8.70357	7.3705	8.85692	9.30569	7.3705	9.07526	7.3705	9.13834	7.3705	8.1347	9.06834	7.3705	9.04425	7.74243	8.67872	9.14944	9.62256	9.78177	9.12316	7.85883	7.3705	8.68016	7.3705	7.3705	7.3705	9.12976	7.3705	7.3705	9.62453	7.3705	9.30185	7.92011	7.3705	9.3721	8.19593
2864-135	URS0000D5E898_9925	AAGGAGAAGGGGGC	GCCCCCTTCTCCTT	135	chi-lncRNA-57	7.3705	9.13099	9.04888	9.30888	7.3705	7.3705	7.3705	7.3705	7.3705	8.37979	7.3705	8.15355	8.64082	9.05233	9.07526	7.3705	8.21995	7.3705	8.40446	8.56104	7.75907	7.3705	7.74243	8.94022	7.94227	7.3705	8.65726	7.85072	7.3705	8.82396	9.48399	7.3705	9.05188	8.07639	7.3705	8.18344	7.99483	7.3705	7.3705	7.3705	8.62816	7.3705	8.37156	9.10003
32854-690	URS0000D5EE02_9925	GGAGAGGTGGCTGA	TCAGCCACCTCTCC	690	chi-lncRNA-309	10.3689	8.85133	10.2969	9.47647	9.19198	9.51363	9.08615	10.2557	9.44772	8.96784	11.0048	10.7448	9.01122	10.0756	10.777	10.2789	8.21995	8.80648	10.753	10.8635	11.1108	10.6576	10.9411	10.0516	10.3356	9.92943	10.2263	9.42698	10.415	10.5119	9.71157	8.9383	9.92046	10.2407	10.3983	9.38027	10.277	9.99903	7.96787	8.63777	10.1836	9.72345	9.83168	9.95989
32855-260	URS0000D60D13_9925	GGAGAGGTGGCTGAG	CTCAGCCACCTCTCC	260	chi-lncRNA-1657	8.75641	9.36514	9.04888	9.30888	8.07856	9.51363	7.3705	9.76518	7.3705	7.3705	10.3664	8.85692	8.14118	9.2814	9.30584	9.92657	7.3705	8.80648	9.84033	9.64763	9.86528	9.04425	8.98338	9.35335	7.3705	9.23227	9.32641	9.28305	8.96223	8.82396	8.44714	8.9383	9.80738	7.3705	10.2888	8.70024	7.3705	8.64181	8.98018	7.3705	8.31715	9.27319	9.17938	7.3705
16288-156	URS0002180C9D_9925	CCAGGAGGTTGGCT	AGCCAACCTCCTGG	156	chi-lncRNA-10410	8.75641	7.3705	7.3705	8.64335	7.3705	7.3705	9.08615	7.98622	8.92236	8.70357	7.3705	8.65829	8.14118	8.7799	7.3705	7.99561	7.3705	8.46615	7.80262	8.75066	7.75907	9.27278	7.3705	9.67412	8.6686	7.83136	8.91634	8.2104	8.22301	8.82396	9.71157	8.9383	9.23793	8.9033	8.04524	7.3705	7.99483	8.64181	8.71469	7.3705	7.3705	7.3705	7.3705	8.48026
22133-202	URS000217F5FE_9925	CTACCATCTGCTGG	CCAGCAGATGGTAG	202	chi-lncRNA-9271	9.45005	8.85133	8.83546	8.90082	9.63403	9.27113	8.81057	8.4164	7.3705	7.3705	9.43109	9.78318	8.14118	7.3705	9.97562	7.99561	7.3705	7.3705	7.3705	7.3705	8.06488	9.47001	8.83753	7.3705	7.94227	10.5846	7.93603	9.28305	7.85883	7.3705	7.3705	7.3705	9.55057	9.42561	7.3705	7.3705	8.42916	8.89911	7.3705	9.00769	7.3705	9.90492	7.95617	8.19593
37487-317	URS0000D5FDB8_9925	GTAAGACGGTGGGG	CCCCACCGTCTTAC	317	chi-lncRNA-991	8.42402	8.04589	8.58488	10.6182	7.3705	8.61348	9.31744	9.01634	9.20882	8.70357	8.07918	10.0499	7.3705	8.7799	9.97562	7.99561	7.3705	10.2293	9.74639	9.64763	10.444	9.04425	9.23713	9.93639	10.1437	8.69557	9.1359	7.3705	7.3705	10.3623	7.82437	7.3705	7.89804	8.07639	8.85021	10.0253	7.3705	8.89911	8.98018	9.30185	9.28971	10.7747	9.3721	7.3705
32103-276	URS0002183F11_9925	GCTTGACTGTATCT	AGATACAGTCAAGC	276	chi-lncRNA-12859	8.42402	9.36514	7.8967	8.32971	10.9277	8.12191	8.81057	7.98622	8.08769	8.37979	8.07918	10.7448	7.3705	9.47903	9.67926	9.45932	9.69504	7.3705	9.00057	7.3705	9.0321	8.4376	8.03787	7.3705	9.34065	8.69557	10.5657	8.73779	8.51354	7.8912	9.05678	8.35765	8.28348	8.07639	8.04524	8.70024	7.99483	7.92756	7.96787	9.54608	9.28971	10.2111	7.95617	10.6173
7834-139	URS0000D62BAC_9925	AGAGGACTTGGGGA	TCCCCAAGTCCTCT	139	chi-lncRNA-2942	7.3705	7.3705	7.3705	7.3705	7.3705	7.3705	7.3705	9.9043	10.7846	7.3705	7.3705	7.3705	7.3705	7.3705	7.3705	7.3705	9.90926	7.3705	9.00057	8.34266	7.3705	7.3705	10.9411	7.3705	8.35067	8.69557	7.3705	7.3705	7.3705	7.3705	7.3705	7.3705	9.23793	7.3705	9.56518	10.336	7.3705	7.3705	8.98018	7.3705	7.3705	7.3705	7.3705	7.3705
10606-134	URS0000D63334_9925	AGGGGAGTTGGGGG	CCCCCAACTCCCCT	134	chi-lncRNA-3251	8.75641	7.3705	8.58488	7.3705	7.3705	7.3705	10.1171	7.3705	7.3705	9.19111	7.3705	8.85692	7.3705	8.44375	9.5046	7.99561	8.21995	8.01993	8.40446	7.77168	8.71843	8.00054	7.3705	8.67872	8.35067	7.3705	7.3705	9.28305	7.3705	8.82396	8.44714	7.3705	7.3705	7.3705	7.3705	7.3705	8.76254	9.47446	7.3705	9.54608	8.88388	7.3705	7.3705	7.3705
48561-166	URS0000D643B4_9925	TGATTTGTCTGCTT	AAGCAGACAAATCA	166	chi-lncRNA-3950	10.0436	8.5041	7.3705	7.3705	8.55142	8.61348	8.46961	8.74733	7.3705	7.96166	8.07918	9.68207	8.64082	8.00471	8.0166	7.3705	8.21995	8.01993	8.63164	8.91823	8.53166	8.77258	9.54971	7.3705	9.50946	9.23227	8.65726	9.28305	9.81173	9.66679	9.05678	7.3705	8.83824	9.42561	7.3705	7.3705	7.3705	8.32844	8.38907	9.00769	8.31715	7.3705	8.37156	7.3705
51716-244	URS0002184D4C_9925	TTCGTACTGCGGTG	CACCGCAGTACGAA	244	chi-lncRNA-13535	7.3705	7.3705	7.3705	7.9284	7.3705	8.12191	7.3705	7.3705	11.3534	7.3705	7.3705	7.3705	7.3705	7.3705	7.3705	7.3705	7.3705	11.6752	9.00057	7.77168	7.3705	7.3705	8.67527	7.3705	7.3705	7.3705	9.1359	7.3705	7.3705	9.22168	7.3705	7.3705	7.3705	7.3705	7.3705	11.3134	7.3705	7.3705	7.3705	7.3705	7.3705	7.3705	7.3705	7.3705
36971-135	URS000217C3C8_9925	GGTGGGAGGGGCCG	CGGCCCCTCCCACC	135	chi-lncRNA-6706	9.02639	8.5041	7.3705	8.32971	8.55142	8.97946	8.46961	9.24299	8.92236	7.3705	9.19313	8.42788	9.01122	9.65282	9.07526	9.63244	7.3705	8.01993	9.15479	8.34266	8.31707	8.77258	8.98338	7.3705	7.94227	7.3705	7.3705	8.49806	9.30398	7.8912	8.1691	8.35765	8.83824	7.3705	8.85021	7.3705	7.3705	8.89911	7.3705	7.3705	7.92011	8.12306	8.37156	9.40199
10198-172	URS0002184213_9925	AGGGAAGCGGATGGGG	CCCCATCCGCTTCCCT	172	chi-lncRNA-12992	7.3705	7.3705	7.3705	7.3705	7.3705	7.3705	7.3705	8.4164	7.3705	7.3705	7.3705	8.15355	7.3705	7.3705	7.3705	7.99561	8.21995	7.3705	7.3705	7.3705	7.3705	7.3705	8.03787	7.94786	7.3705	8.46074	7.93603	7.3705	12.1136	7.3705	7.3705	7.3705	7.3705	7.3705	7.3705	9.62871	9.63067	10.8774	9.72203	10.8101	7.3705	7.3705	7.3705	7.84146
33382-534	URS0000D621F1_9925	GGATGAGATGGCTGGATGGC	GCCATCCAGCCATCTCATCC	534	chi-lncRNA-2534	7.3705	8.04589	7.3705	7.3705	8.07856	7.3705	7.3705	9.9043	7.3705	7.96166	10.4768	8.85692	7.3705	7.3705	8.46127	8.76392	8.75102	9.6866	9.5379	10.4906	9.16658	9.79834	9.80648	9.81121	9.34065	10.0188	10.0211	9.42698	9.91495	7.8912	7.3705	7.3705	7.3705	7.3705	7.3705	7.3705	10.8673	10.105	9.39827	10.3769	9.60609	10.2111	9.3721	9.40199
14986-145	URS0000D5EB68_9925	CACATGGAAGTTTG	CAAACTTCCATGTG	145	chi-lncRNA-187	7.3705	8.04589	8.58488	9.30888	7.3705	10.0637	8.46961	7.3705	8.92236	7.3705	7.3705	7.3705	7.3705	7.3705	9.5046	7.3705	7.3705	9.08164	7.3705	7.3705	9.69768	7.3705	7.3705	7.3705	8.6686	7.3705	7.3705	8.73779	7.3705	7.3705	7.3705	7.3705	7.3705	9.42561	7.3705	7.3705	7.3705	7.3705	7.3705	7.3705	10.5949	8.12306	8.69371	7.3705
3294-164	URS000217D419_9925	AAGTCGCTCAGTCGTGTCTGAC	GTCAGACACGACTGAGCGACTT	164	chi-lncRNA-7554	9.02639	7.3705	7.3705	7.3705	7.3705	7.3705	7.3705	7.3705	7.3705	9.70727	7.3705	9.18718	7.3705	7.3705	7.3705	7.3705	8.21995	8.01993	8.63164	9.2043	8.31707	8.00054	7.3705	7.94786	8.35067	8.46074	8.65726	8.2104	7.85883	7.3705	9.21366	7.3705	7.3705	7.3705	7.3705	9.62871	9.92471	7.3705	7.96787	7.3705	7.3705	7.3705	7.3705	7.3705
31312-149	URS000217AB15_9925	GCGGGGTAGAGCAG	CTGCTCTACCCCGC	149	chi-lncRNA-5489	9.45005	8.04589	8.83546	7.9284	8.07856	8.12191	9.08615	8.4164	7.3705	8.96784	7.3705	8.42788	8.14118	8.00471	7.3705	8.76392	9.13834	8.01993	8.82787	8.56104	9.16658	8.4376	8.49241	8.35909	7.3705	8.89748	7.3705	8.2104	8.75526	9.78912	9.05678	7.9469	8.28348	9.42561	8.04524	7.3705	7.3705	8.32844	7.96787	7.3705	7.92011	8.61511	9.3721	10.2894
17860-928	URS000217E032_9925	CCTCGGACCCTGCC	GGCAGGGTCCGAGG	928	chi-lncRNA-8162	8.42402	8.85133	7.3705	10.9947	8.55142	9.90259	12.0136	8.4164	11.0969	10.1937	10.5793	10.4695	8.64082	9.94794	10.5258	12.3167	10.5433	12.1336	12.4356	9.90877	11.6129	8.00054	8.83753	8.94022	11.2402	11.1955	9.32641	8.49806	9.44862	12.5659	9.35515	8.35765	7.89804	11.5437	10.3983	11.7404	9.45762	8.89911	7.96787	9.00769	10.7951	9.72345	7.95617	10.134
26584-307	URS0002184B6B_9925	GAGGACTGGGAGGG	CCCTCCCAGTCCTC	307	chi-lncRNA-13454	9.25371	8.5041	8.83546	7.3705	7.3705	7.3705	9.69179	9.61121	9.832	9.38442	9.6353	8.42788	9.01122	9.80791	9.67926	9.45932	9.69504	9.31264	9.29411	9.90877	8.88377	9.27278	8.49241	10.0516	8.92896	7.83136	9.1359	10.5868	7.85883	9.78912	9.05678	7.9469	8.83824	8.9033	9.36383	8.18344	9.03315	7.92756	8.71469	9.00769	9.74157	9.27319	9.69413	8.71767
23170-140	URS000217CD08_9925	CTGTAACTTGGCAT	ATGCCAAGTTACAG	140	chi-lncRNA-7198	7.99136	8.04589	7.8967	9.11923	8.07856	8.61348	9.31744	7.3705	7.3705	7.3705	9.43109	7.81451	7.3705	7.3705	8.80068	7.99561	8.21995	8.01993	9.42115	8.34266	8.53166	7.3705	7.3705	7.3705	7.3705	7.3705	7.3705	7.3705	7.3705	9.03648	9.05678	8.9383	8.28348	8.54829	8.50316	9.07996	7.3705	8.89911	8.38907	8.13903	9.28971	8.98136	7.3705	9.10003
5309-244	URS0002181CAA_9925	ACCTCTCGCCGGCC	GGCCGGCGAGAGGT	244	chi-lncRNA-11236	7.3705	9.90063	9.23477	9.47647	10.1152	7.3705	8.02228	7.98622	7.3705	7.3705	9.81416	7.81451	9.55013	8.00471	9.07526	9.45932	8.21995	7.3705	9.00057	8.56104	7.3705	8.77258	8.28297	8.35909	7.3705	7.83136	9.90639	8.49806	9.1432	9.03648	8.68016	9.52038	9.05188	9.6296	9.74183	7.3705	7.3705	9.11739	7.3705	7.3705	8.62816	7.3705	7.3705	9.2589
2482-217	URS0000D5EE60_9925	AAGATGAACGGGACT	AGTCCCGTTCATCTT	217	chi-lncRNA-321	8.42402	8.5041	7.3705	9.88683	7.3705	10.0637	10.3438	8.74733	7.3705	7.3705	9.6353	8.85692	7.3705	7.3705	8.80068	7.99561	7.3705	9.84257	9.84033	9.2043	10.2149	8.00054	8.98338	7.94786	10.1437	7.3705	7.93603	7.3705	7.3705	9.38579	8.44714	7.3705	9.68468	9.80828	8.04524	8.18344	7.99483	7.92756	8.98018	8.13903	8.62816	8.98136	8.37156	8.71767
5814-376	URS0002184E51_9925	ACGGACAAGGGGAA	TTCCCCTTGTCCGT	376	chi-lncRNA-13589	10.5511	8.85133	8.28144	10.4671	7.3705	10.8626	8.81057	9.43881	7.3705	8.37979	7.3705	8.15355	9.55013	9.65282	9.97562	9.45932	7.3705	8.01993	10.2356	9.98627	9.69768	9.27278	9.80648	9.67412	10.7937	10.2577	10.406	9.78858	8.96223	8.27301	9.9081	9.67181	9.23793	9.42561	9.36383	10.5916	8.42916	8.64181	7.96787	9.30185	7.92011	9.51581	8.95688	8.19593
2767-143	URS000217CDFA_9925	AAGCTGTGGGATGTC	GACATCCCACAGCTT	143	chi-lncRNA-7263	7.3705	8.85133	8.28144	9.11923	7.3705	7.3705	7.3705	8.74733	8.08769	9.55485	9.81416	8.42788	7.3705	8.44375	9.07526	7.3705	7.3705	7.3705	8.1347	8.08524	9.50802	7.3705	8.28297	8.67872	7.94227	8.46074	7.3705	8.49806	8.22301	8.27301	7.3705	7.3705	9.4027	9.18797	7.3705	7.3705	7.99483	7.3705	9.20432	9.00769	7.92011	7.3705	7.3705	8.19593
16920-246	URS0002179FD2_9925	CCCGGGCGGCGCACC	GGTGCGCCGCCCGGG	246	chi-lncRNA-4939	9.25371	8.04589	8.58488	7.9284	9.19198	9.27113	9.98874	7.3705	8.92236	7.3705	9.43109	7.3705	10.3814	8.00471	10.3301	7.99561	9.69504	7.3705	7.80262	8.75066	9.28959	9.79834	8.98338	8.67872	8.6686	8.89748	7.93603	8.49806	8.51354	9.38579	7.82437	7.3705	7.3705	8.07639	9.36383	7.3705	9.03315	8.64181	9.8602	9.54608	9.10102	9.27319	7.95617	8.48026
47218-201	URS0000D64875_9925	TCTGCCCTTGACTC	GAGTCAAGGGCAGA	201	chi-lncRNA-4180	7.99136	8.04589	10.1193	8.64335	8.90696	8.61348	7.3705	8.4164	7.3705	9.38442	8.07918	7.3705	9.01122	9.2814	9.97562	7.3705	9.69504	9.31264	9.74639	9.82686	8.71843	9.04425	7.74243	7.3705	9.14944	9.07457	7.3705	8.9433	7.3705	8.57462	9.05678	8.67699	8.83824	9.18797	8.85021	9.38027	7.3705	8.64181	8.71469	9.30185	9.10102	8.98136	7.3705	9.10003
52719-152	URS0000D5FEA0_9925	TTTCGGAAGGCGGG	CCCGCCTTCCGAAA	152	chi-lncRNA-1036	8.42402	7.3705	10.0216	7.3705	8.55142	8.61348	8.02228	7.3705	7.3705	7.3705	9.81416	7.3705	7.3705	9.2814	7.3705	7.99561	7.3705	9.08164	8.40446	9.90877	9.50802	8.77258	8.98338	9.16152	7.3705	7.3705	7.93603	7.3705	8.96223	8.82396	7.82437	7.3705	8.58736	8.07639	8.85021	8.70024	8.42916	8.64181	7.3705	9.30185	8.31715	8.98136	8.95688	7.3705
32077-254	URS0000D62F25_9925	GCTTCGCGGGGGCGGG	CCCGCCCCCGCGAAGC	254	chi-lncRNA-3071	8.75641	7.3705	9.23477	7.3705	9.63403	9.51363	7.3705	9.01634	8.92236	7.3705	8.07918	7.81451	7.3705	7.3705	7.3705	7.3705	9.44338	9.08164	7.3705	8.75066	7.3705	9.04425	10.4327	8.67872	7.3705	7.3705	7.3705	8.9433	8.75526	8.82396	9.21366	9.35118	11.0118	9.18797	9.12976	8.18344	9.03315	7.3705	7.3705	9.00769	8.62816	9.72345	7.3705	9.53216
9232-953	URS0002181867_9925	AGGAAGGTAGGGGAGAA	TTCTCCCCTACCTTCCT	953	chi-lncRNA-11010	10.9258	10.1717	10.7271	11.5018	10.4754	9.51363	8.46961	9.01634	9.99153	9.55485	10.7648	9.78318	9.01122	9.47903	10.4313	9.92657	11.074	9.6866	10.653	11.0191	10.5948	9.27278	8.83753	10.3505	10.505	10.642	9.1359	9.67782	11.3979	11.2686	9.99715	10.7395	10.731	11.2038	9.56518	8.70024	9.92471	9.62453	10.5733	10.2447	11.1275	10.4635	9.83168	10.6748
32287-303	URS0002180B59_9925	GGAACGGACAAGGGG	CCCCTTGTCCGTTCC	303	chi-lncRNA-10344	8.75641	8.85133	8.83546	10.1072	7.3705	10.3403	8.81057	7.3705	9.20882	8.70357	7.3705	9.18718	9.55013	9.65282	9.67926	9.26257	7.3705	10.1115	10.3031	9.98627	9.86528	8.77258	10.0903	7.94786	8.92896	9.37443	8.65726	8.73779	9.30398	10.2812	9.05678	8.67699	7.3705	8.9033	8.50316	9.38027	8.76254	9.11739	7.96787	9.00769	8.62816	10.4635	8.69371	7.84146
32719-175	URS0000D60609_9925	GGACTGGGAGGGAC	GTCCCTCCCAGTCC	175	chi-lncRNA-1363	9.02639	9.74324	8.28144	8.64335	8.07856	8.12191	7.3705	8.4164	7.3705	8.37979	8.90801	8.15355	8.64082	8.44375	7.3705	7.3705	7.3705	8.01993	9.74639	8.56104	8.88377	9.79834	8.83753	7.3705	7.3705	7.83136	9.64535	7.85072	7.3705	8.82396	9.05678	9.15946	8.83824	9.42561	8.04524	7.3705	7.3705	9.30694	8.98018	8.13903	8.88388	8.61511	8.69371	8.71767
9712-555	URS0002185E57_9925	AGGATGAGATGGCTGG	CCAGCCATCTCATCCT	555	chi-lncRNA-14401	9.02639	9.90063	7.3705	9.76258	10.2455	10.2086	9.08615	11.0385	9.44772	9.55485	9.81416	8.85692	10.1036	10.3012	8.46127	8.76392	8.21995	9.08164	9.42115	9.32854	9.40293	10.0656	9.11583	10.1582	10.4228	8.1801	10.0211	10.4587	8.75526	7.8912	7.82437	9.35118	7.3705	8.07639	10.5952	10.8086	9.63067	9.76045	9.56922	9.93725	9.28971	9.27319	9.54208	8.71767
8237-315	URS000217E1F9_9925	AGATGGTGACTGCAGCC	GGCTGCAGTCACCATCT	315	chi-lncRNA-8248	7.3705	9.74324	10.0216	7.3705	9.42987	10.2086	7.3705	7.3705	7.3705	9.38442	7.3705	8.85692	7.3705	9.05233	9.83504	9.26257	8.75102	8.01993	9.92852	8.75066	7.75907	8.00054	8.28297	9.16152	10.3356	9.37443	9.32641	8.73779	9.44862	9.90188	9.05678	7.3705	7.3705	7.3705	9.36383	7.3705	7.3705	9.47446	9.39827	7.3705	7.3705	8.12306	9.3721	9.65156
26348-316	URS000217B1FE_9925	GAGCGCAGCAAACTG	CAGTTTGCTGCGCTC	316	chi-lncRNA-5817	8.42402	7.3705	8.28144	7.9284	7.3705	7.3705	7.3705	10.356	12.6557	7.3705	7.3705	8.42788	7.3705	7.3705	7.3705	7.3705	9.90926	7.3705	10.9763	7.3705	7.3705	9.47001	10.3273	7.3705	7.94227	9.23227	9.32641	7.3705	10.7302	7.8912	7.82437	7.9469	9.68468	8.07639	7.3705	11.4488	7.3705	7.92756	7.96787	7.3705	7.3705	7.3705	7.95617	7.3705
17372-240	URS0000D618E8_9925	CCGCGGTGAATGTG	CACATTCACCGCGG	240	chi-lncRNA-2167	8.42402	8.5041	8.58488	8.32971	9.19198	8.97946	8.46961	7.3705	9.20882	9.19111	9.97326	9.87766	8.64082	8.44375	7.3705	8.76392	8.21995	8.01993	8.63164	9.2043	9.60596	9.27278	9.11583	7.3705	9.14944	10.5249	7.93603	9.67782	8.96223	9.38579	9.21366	9.15946	9.05188	8.54829	8.04524	9.38027	8.76254	8.32844	8.71469	8.63777	9.10102	8.12306	8.37156	7.84146
7715-159	URS0002179D62_9925	AGAGAGTTGGACTGTGAAGAAGGC	GCCTTCTTCACAGTCCAACTCTCT	159	chi-lncRNA-4821	7.3705	10.3998	7.3705	7.3705	7.3705	7.3705	7.3705	7.3705	7.3705	7.3705	7.3705	9.18718	7.3705	7.3705	8.0166	7.99561	8.21995	11.4511	7.80262	7.77168	7.75907	7.3705	8.67527	7.94786	7.3705	7.83136	7.93603	7.85072	7.85883	7.3705	7.3705	7.3705	7.3705	7.3705	7.3705	7.3705	7.3705	7.3705	7.3705	7.3705	7.3705	7.3705	7.3705	7.84146
20185-159	URS000217C74C_9925	CGGAGGAGGACGCC	GGCGTCCTCCTCCG	159	chi-lncRNA-6901	8.42402	8.04589	7.8967	8.32971	8.55142	8.61348	9.51673	7.3705	8.56457	8.37979	9.6353	9.57334	8.14118	9.2814	9.30584	7.3705	8.21995	7.3705	7.80262	7.3705	7.3705	7.3705	9.54971	8.94022	9.66057	7.3705	9.32641	9.67782	8.75526	7.3705	8.1691	7.3705	8.58736	8.9033	7.3705	9.07996	8.42916	8.32844	9.39827	7.3705	8.31715	7.3705	8.95688	8.92148
40216-148	URS0002179FD5_9925	GTTCTGTAGGCTTA	TAAGCCTACAGAAC	148	chi-lncRNA-4940	9.25371	7.3705	8.83546	7.9284	8.55142	8.61348	7.3705	9.24299	9.44772	9.55485	7.3705	9.18718	8.64082	8.00471	8.80068	7.99561	7.3705	8.80648	8.82787	8.34266	9.16658	9.27278	9.72587	8.94022	9.66057	7.3705	8.65726	8.73779	8.51354	8.57462	7.3705	7.3705	8.28348	8.9033	8.50316	7.3705	7.3705	7.92756	8.98018	8.13903	7.3705	9.51581	7.3705	7.3705
8204-149	URS0000D5F4C7_9925	AGATGAAAAGAACTTTGG	CCAAAGTTCTTTTCATCT	149	chi-lncRNA-619	7.3705	8.04589	8.83546	7.9284	7.3705	9.90259	8.02228	8.4164	8.08769	7.96166	8.07918	7.3705	9.55013	7.3705	9.07526	7.99561	7.3705	8.46615	10.8465	7.77168	7.75907	7.3705	7.74243	7.3705	7.94227	7.3705	7.93603	7.3705	7.85883	7.8912	8.68016	7.3705	7.3705	8.07639	7.3705	8.18344	7.99483	8.89911	7.96787	7.3705	8.31715	7.3705	7.3705	7.84146
16941-197	URS0000D63E16_9925	CCCGGTCAGGGAAC	GTTCCCTGACCGGG	197	chi-lncRNA-3712	9.25371	10.0425	7.3705	7.9284	9.81284	8.12191	7.3705	7.3705	9.65262	7.3705	7.3705	7.3705	7.3705	7.3705	10.3301	7.99561	8.21995	8.80648	8.1347	8.08524	7.75907	8.00054	7.74243	7.3705	7.3705	8.69557	8.34126	8.49806	7.85883	9.78912	7.3705	7.3705	9.23793	8.9033	8.85021	7.3705	7.99483	7.3705	7.96787	9.54608	9.28971	7.3705	7.3705	8.71767
9005-471	URS000218256B_9925	AGCTGAAACTCCAGTACTTTGGCCACC	GGTGGCCAAAGTACTGGAGTTTCAGCT	471	chi-lncRNA-11680	7.3705	7.3705	7.3705	7.3705	7.3705	9.72118	9.51673	9.61121	7.3705	9.55485	7.3705	10.4075	7.3705	7.3705	8.80068	7.99561	9.90926	10.2293	10.0116	10.5932	8.88377	10.1827	9.45285	9.35335	9.50946	10.2577	9.32641	8.73779	9.44862	7.3705	7.3705	7.3705	7.3705	7.3705	7.3705	9.84058	10.4716	7.3705	10.1022	9.75488	10.5949	9.51581	10.2792	9.10003
1104-180	URS0002186D94_9925	AAATTGTTGAGGGGTA	TACCCCTCAACAATTT	180	chi-lncRNA-15150	8.42402	7.3705	9.04888	7.3705	7.3705	10.3403	7.3705	7.3705	9.99153	8.37979	7.3705	9.18718	9.55013	7.3705	8.80068	7.3705	7.3705	9.08164	9.29411	7.77168	9.60596	7.3705	8.83753	10.0516	9.66057	9.37443	7.3705	7.3705	7.3705	9.53312	7.3705	7.3705	8.28348	7.3705	7.3705	9.07996	7.3705	8.32844	9.20432	9.00769	9.10102	8.12306	9.3721	7.84146
18757-182	URS0000D5FF04_9925	CGAGCGGTGGGAAC	GTTCCCACCGCTCG	182	chi-lncRNA-1056	8.75641	10.2903	7.3705	8.64335	8.07856	9.51363	7.3705	7.98622	7.3705	7.96166	9.81416	8.42788	8.64082	7.3705	9.67926	8.76392	7.3705	7.3705	9.00057	9.32854	8.88377	10.0656	8.67527	7.3705	9.79734	9.50382	7.3705	7.3705	9.91495	9.53312	7.3705	9.35118	9.92046	7.3705	7.3705	9.07996	7.3705	8.32844	8.71469	9.00769	7.92011	8.12306	7.3705	7.84146
15941-196	URS0002186F98_9925	CATCTGCAGTGATTTTGGAGCC	GGCTCCAAAATCACTGCAGATG	196	chi-lncRNA-15248	7.3705	9.74324	7.3705	7.3705	7.3705	7.3705	7.3705	7.3705	7.3705	7.3705	7.3705	7.3705	7.3705	7.3705	7.3705	7.99561	8.21995	8.46615	8.40446	8.56104	8.88377	8.77258	9.45285	8.67872	8.6686	8.46074	8.34126	8.73779	7.3705	7.3705	7.3705	7.3705	7.3705	7.3705	8.04524	7.3705	9.92471	9.11739	9.20432	7.3705	7.3705	7.3705	7.3705	7.3705
19853-462	URS0002181E55_9925	CGCTCTCGCCGGCC	GGCCGGCGAGAGCG	462	chi-lncRNA-11328	7.3705	10.686	9.54718	10.1072	10.7634	7.3705	9.08615	9.76518	8.08769	7.3705	8.07918	7.3705	7.3705	8.00471	9.67926	10.6451	10.409	8.46615	8.82787	9.32854	8.71843	8.77258	8.49241	8.35909	9.50946	9.07457	10.5657	9.12316	9.30398	9.53312	9.71157	9.35118	9.23793	9.18797	10.6844	9.62871	9.03315	10.105	9.20432	9.75488	8.88388	8.98136	9.54208	10.5574
4184-338	URS0002186D94_9925	AATTGTTGAGGGGTA	TACCCCTCAACAATT	338	chi-lncRNA-15150	9.25371	8.85133	7.8967	8.32971	8.55142	10.3403	9.31744	7.3705	9.832	8.37979	9.81416	9.3277	11.289	8.7799	8.0166	10.5619	8.21995	9.84257	8.40446	9.98627	9.16658	7.3705	8.67527	10.2576	10.2428	10.1823	9.90639	7.3705	10.4838	10.7714	8.1691	8.9383	7.3705	9.80828	8.50316	9.38027	7.99483	8.32844	7.3705	7.3705	8.88388	9.90492	7.95617	9.86425
27866-239	URS0000D612F2_9925	GATTGGAGAGGTAGC	GCTACCTCTCCAATC	239	chi-lncRNA-1919	8.42402	7.3705	9.04888	9.62661	8.55142	8.61348	9.84789	9.43881	8.08769	8.96784	8.07918	9.3277	7.3705	9.47903	9.07526	9.26257	8.21995	8.01993	7.80262	7.3705	8.53166	7.3705	7.74243	7.94786	7.3705	8.89748	9.78177	7.3705	10.5494	8.27301	8.88072	9.15946	9.68468	8.07639	8.85021	8.18344	7.3705	8.64181	7.96787	8.13903	8.62816	7.3705	9.3721	9.76182
11522-471	URS0002180D13_9925	AGTCTGACACTGTTTCCACTGTTTCCCC	GGGGAAACAGTGGAAACAGTGTCAGACT	471	chi-lncRNA-10432	10.0436	7.3705	9.80383	7.3705	7.3705	7.3705	7.3705	9.76518	7.3705	10.7796	7.3705	9.96633	10.8148	7.3705	9.67926	10.2789	10.409	9.31264	8.63164	10.4364	10.6417	8.77258	8.49241	8.67872	7.94227	8.89748	8.34126	7.85072	7.3705	9.53312	7.3705	7.3705	9.23793	7.3705	7.3705	7.3705	10.7964	7.3705	7.3705	7.3705	7.3705	7.3705	9.95724	10.2894
47377-250	URS0002184AA9_9925	TCTTCTGTGAAAGG	CCTTTCACAGAAGA	250	chi-lncRNA-13413	7.3705	8.5041	8.28144	8.64335	7.3705	9.72118	9.08615	9.01634	8.56457	8.37979	8.55232	9.3277	11.4178	7.3705	7.3705	9.03468	8.21995	8.01993	9.00057	8.91823	9.0321	9.04425	10.2137	8.67872	9.92226	8.69557	9.49468	8.73779	7.3705	9.66679	8.1691	8.9383	7.89804	7.3705	8.04524	8.70024	8.76254	7.3705	8.71469	9.30185	9.60609	8.98136	9.3721	7.3705
23967-289	URS0002186D94_9925	GAAATTGTTGAGGGG	CCCCTCAACAATTTC	289	chi-lncRNA-15150	9.45005	8.5041	9.6812	7.3705	8.55142	8.12191	7.3705	9.01634	10.2658	7.3705	10.2469	9.57334	10.2492	9.2814	7.3705	10.1708	7.3705	9.31264	9.15479	9.54891	8.53166	8.00054	8.98338	9.93639	10.7937	10.0188	7.3705	7.3705	8.96223	9.38579	8.88072	8.67699	7.89804	8.54829	8.50316	8.18344	9.03315	7.92756	8.98018	8.63777	8.31715	9.27319	9.69413	9.40199
9431-1265	URS0000D5EF1E_9925	AGGACTGATGCTGAAGC	GCTTCAGCATCAGTCCT	1265	chi-lncRNA-353	10.1604	12.0417	10.6637	10.5446	11.209	10.3403	8.02228	10.774	9.832	10.4743	10.1166	10.7448	9.94158	11.2582	11.2343	11.0633	9.90926	10.6227	10.2356	10.7347	9.69768	8.77258	10.8679	10.7421	10.0372	11.3412	11.0708	11.8513	10.9886	10.5813	11.599	10.4352	10.9599	10.6686	10.6844	10.189	10.0519	10.2037	10.4029	10.4979	10.4442	9.90492	10.5423	11.3755
33032-192	URS0002184262_9925	GGAGGCAGGTCAGGTGGTC	GACCACCTGACCTGCCTCC	192	chi-lncRNA-13004	7.3705	7.3705	7.3705	7.3705	7.3705	7.3705	9.69179	9.61121	7.3705	9.55485	7.3705	9.45574	7.3705	7.3705	8.0166	7.99561	9.44338	8.46615	8.63164	10.38	9.28959	8.00054	8.03787	7.94786	8.92896	8.69557	7.93603	8.2104	8.22301	7.3705	7.3705	7.3705	7.3705	7.3705	7.3705	7.3705	9.92471	7.3705	7.3705	8.13903	7.92011	7.3705	7.3705	8.71767
16994-273	URS000217F16F_9925	CCCGTCTTTGGATG	CATCCAAAGACGGG	273	chi-lncRNA-9019	7.3705	10.3998	7.3705	9.11923	7.3705	9.90259	8.81057	7.3705	7.3705	7.3705	7.3705	7.3705	7.3705	7.3705	7.3705	10.8693	8.21995	8.01993	10.0116	7.3705	11.6363	7.3705	7.74243	7.3705	7.3705	7.3705	7.3705	7.3705	10.415	7.3705	8.44714	7.3705	7.3705	12.477	7.3705	7.3705	7.3705	7.3705	7.3705	7.3705	7.3705	10.5748	10.1797	9.95989
49481-141	URS0002182076_9925	TGGATTCTCGGGTG	CACCCGAGAATCCA	141	chi-lncRNA-11437	9.25371	9.36514	7.8967	8.64335	7.3705	7.3705	7.3705	9.01634	8.92236	8.70357	9.19313	8.15355	7.3705	7.3705	8.46127	8.76392	8.75102	9.84257	9.00057	9.2043	8.53166	8.00054	8.49241	7.3705	7.3705	8.89748	8.34126	7.3705	9.1432	8.57462	8.68016	9.15946	8.58736	9.42561	7.3705	7.3705	9.03315	7.3705	8.98018	7.3705	8.62816	7.3705	7.3705	7.84146
17247-314	URS0002179DB7_9925	CCGAGGGCATGTCT	AGACATGCCCTCGG	314	chi-lncRNA-4842	7.3705	8.04589	9.39941	8.64335	7.3705	11.028	9.08615	9.24299	10.5988	7.96166	7.3705	10.2749	9.01122	8.44375	9.67926	10.1708	7.3705	9.84257	8.82787	9.06834	10.8156	7.3705	9.72587	10.5201	9.79734	8.89748	8.91634	7.85072	7.3705	9.53312	8.1691	7.3705	7.3705	7.3705	9.12976	10.189	8.76254	7.92756	8.98018	9.75488	9.60609	9.27319	8.95688	8.48026
40884-135	URS000217E828_9925	TAAAACTCTCAACAA	TTGTTGAGAGTTTTA	135	chi-lncRNA-8549	8.75641	8.04589	7.3705	7.3705	7.3705	9.27113	8.81057	7.3705	7.3705	7.3705	7.3705	9.18718	7.3705	7.3705	9.83504	7.3705	7.3705	8.80648	8.63164	8.34266	7.3705	9.79834	7.74243	11.4782	7.94227	7.3705	8.91634	7.3705	7.85883	10.1953	8.68016	7.3705	9.4027	7.3705	7.3705	7.3705	7.3705	7.92756	8.71469	7.3705	9.28971	8.12306	7.3705	7.3705
38977-211	URS000217CFE4_9925	GTGAGGATTGACAG	CTGTCAATCCTCAC	211	chi-lncRNA-7359	9.25371	8.04589	8.83546	8.64335	8.55142	8.12191	8.81057	8.4164	7.3705	10.1937	7.3705	7.3705	7.3705	7.3705	9.07526	8.76392	7.3705	7.3705	8.40446	7.77168	9.78391	7.3705	8.67527	8.67872	9.34065	9.83422	7.3705	9.78858	8.96223	9.03648	9.60227	7.3705	7.3705	8.54829	8.50316	9.62871	9.03315	9.11739	8.38907	8.63777	7.92011	9.51581	8.95688	7.84146
4183-277	URS000217A00A_9925	AATTGTTGAGGGGT	ACCCCTCAACAATT	277	chi-lncRNA-4953	8.75641	9.13099	7.8967	8.64335	7.3705	9.72118	8.02228	7.3705	8.92236	8.70357	9.97326	9.78318	10.9054	9.80791	9.07526	10.9369	7.3705	9.51171	8.63164	9.82686	10.2149	7.3705	9.34902	10.5979	7.3705	8.46074	9.64535	7.3705	7.3705	10.1953	8.88072	7.3705	8.58736	8.54829	8.85021	8.18344	9.45762	7.3705	7.3705	8.63777	8.31715	9.51581	7.3705	9.2589
13556-420	URS0000D5EE7E_9925	ATGGCATCACTGACTCAATGGAC	GTCCATTGAGTCAGTGATGCCAT	420	chi-lncRNA-326	9.25371	10.0425	7.3705	7.9284	10.1152	7.3705	7.3705	8.74733	7.3705	7.3705	10.3664	7.81451	7.3705	7.3705	8.80068	10.1708	8.21995	9.08164	9.64591	10.4364	9.78391	8.00054	11.2885	9.16152	8.35067	8.1801	8.34126	8.2104	7.85883	7.8912	11.1329	7.3705	7.3705	7.3705	8.85021	7.3705	10.7964	7.3705	7.3705	7.3705	9.45656	7.3705	7.3705	7.84146
9491-305	URS0002181295_9925	AGGAGAGTGAAAAAGTTGGCT	AGCCAACTTTTTCACTCTCCT	305	chi-lncRNA-10716	7.3705	9.36514	7.8967	7.3705	7.3705	8.12191	9.08615	9.01634	9.44772	7.3705	9.19313	10.1288	9.55013	9.2814	8.0166	7.3705	8.21995	8.01993	9.5379	9.2043	7.3705	9.04425	9.54971	7.94786	10.0372	9.92943	9.1359	7.85072	8.22301	8.57462	9.81318	7.3705	9.55057	7.3705	7.3705	7.3705	9.26094	10.2961	9.20432	9.54608	8.88388	8.12306	7.95617	8.19593
23515-156	URS0000D633EF_9925	CTTGGGAAGGTCTGAG	CTCAGACCTTCCCAAG	156	chi-lncRNA-3275	7.3705	7.3705	7.3705	7.3705	7.3705	8.61348	8.46961	10.774	7.3705	9.19111	9.6353	9.03148	8.64082	7.3705	8.0166	9.03468	7.3705	9.08164	7.80262	9.82686	9.0321	9.79834	8.03787	7.94786	7.94227	8.89748	8.34126	8.2104	8.51354	7.3705	7.3705	7.3705	7.3705	7.3705	7.3705	10.336	8.76254	9.30694	7.96787	9.54608	7.3705	8.61511	8.69371	8.71767
15236-520	URS0002183B19_9925	CACGTCGAGCAGGG	CCCTGCTCGACGTG	520	chi-lncRNA-12660	10.1604	8.85133	9.39941	10.9384	7.3705	9.27113	8.02228	7.98622	10.8692	7.96166	9.43109	10.7941	9.01122	9.05233	10.5258	9.45932	7.3705	10.8603	10.2356	10.4364	11.1437	8.00054	10.2716	10.4378	9.34065	7.3705	10.1274	7.85072	7.3705	10.439	7.82437	7.3705	7.89804	9.18797	10.2888	9.84058	9.45762	9.62453	8.38907	9.54608	9.74157	10.3428	10.4598	7.3705
7869-1341	URS000218151F_9925	AGAGGAGGGCCAGG	CCTGGCCCTCCTCT	1341	chi-lncRNA-10845	9.45005	12.2608	11.975	11.3802	11.4443	9.51363	7.3705	9.76518	8.92236	11.1425	7.3705	9.18718	10.3814	10.6682	12.1546	12.265	12.2316	8.01993	9.84033	9.44293	9.86528	10.0656	9.45285	9.93639	9.92226	7.3705	11.4024	9.12316	7.3705	11.0897	11.5703	8.9383	10.4588	11.5437	10.8478	8.18344	9.26094	9.62453	9.56922	7.3705	10.0851	9.72345	10.7647	12.159
47131-387	URS0000D640CE_9925	TCTCGTGTGGAACA	TGTTCCACACGAGA	387	chi-lncRNA-3823	7.99136	8.04589	9.54718	9.30888	8.90696	11.028	8.02228	7.98622	8.92236	8.70357	8.55232	9.78318	11.0713	8.7799	9.67926	9.63244	8.21995	9.84257	10.1647	8.75066	10.0154	7.3705	9.80648	7.94786	10.4228	9.92943	10.2263	7.3705	9.44862	10.104	9.48399	8.35765	8.58736	10.2407	8.04524	9.38027	9.78517	7.92756	7.96787	9.54608	7.3705	10.2111	9.17938	9.40199
32045-310	URS000217C192_9925	GCTGTGGGATGTCC	GGACATCCCACAGC	310	chi-lncRNA-6599	8.75641	8.04589	8.58488	9.88683	8.07856	8.61348	8.81057	8.4164	8.56457	10.635	10.7648	9.3277	9.01122	9.2814	8.80068	10.0538	7.3705	9.51171	9.84033	9.32854	9.69768	8.77258	10.0244	10.8732	10.2428	9.23227	7.3705	7.85072	9.58008	8.57462	7.3705	7.9469	8.58736	9.6296	8.50316	9.62871	9.03315	7.3705	8.38907	9.00769	7.92011	9.27319	10.0727	7.84146
52747-1707	URS0002183A90_9925	TTTCTAATGAGTCAGCTCT	AGAGCTGACTCATTAGAAA	1707	chi-lncRNA-12630	9.02639	11.1294	7.3705	9.47647	9.19198	11.797	11.4572	12.2651	12.1125	13.2956	11.0767	10.3427	11.887	11.087	11.7858	12.4842	8.21995	9.98331	10.1647	11.732	9.9423	12.1692	7.3705	12.1033	7.3705	12.9225	11.5625	12.9555	7.3705	7.3705	9.21366	7.3705	8.58736	8.9033	7.3705	8.18344	11.1205	8.64181	11.832	10.3769	7.92011	8.12306	7.3705	7.3705
51930-230	URS0000D5F429_9925	TTGAAAGGGAAGCG	CGCTTCCCTTTCAA	230	chi-lncRNA-588	9.62284	7.3705	8.83546	7.3705	7.3705	9.27113	7.3705	8.74733	7.3705	8.96784	8.07918	9.68207	7.3705	9.2814	8.0166	7.3705	7.3705	8.01993	7.3705	7.77168	7.3705	10.1827	8.98338	7.3705	9.34065	9.73227	9.64535	9.78858	7.85883	9.38579	8.44714	7.3705	9.05188	7.3705	7.3705	8.18344	7.3705	9.11739	9.39827	10.0991	7.92011	9.51581	9.54208	8.92148
31621-219	URS000218451A_9925	GCTAACTCTGTGCC	GGCACAGAGTTAGC	219	chi-lncRNA-13138	7.99136	8.5041	7.3705	8.64335	7.3705	8.12191	8.81057	7.98622	8.08769	9.19111	8.07918	9.03148	9.30569	8.44375	9.5046	7.99561	7.3705	9.51171	9.92852	9.32854	9.0321	9.27278	7.74243	7.94786	9.50946	7.3705	8.65726	7.3705	7.3705	9.66679	8.44714	7.9469	9.92046	9.6296	9.74183	8.70024	9.03315	7.3705	9.56922	9.54608	8.62816	7.3705	7.95617	7.84146
7397-195	URS00021819CD_9925	AGAATTGATGCTTTTGAACT	AGTTCAAAAGCATCAATTCT	195	chi-lncRNA-11092	7.3705	9.90063	9.23477	9.62661	7.3705	8.97946	9.31744	7.3705	7.3705	7.3705	7.3705	8.42788	7.3705	7.3705	8.0166	8.43032	7.3705	8.46615	9.00057	9.32854	8.06488	7.3705	8.03787	7.94786	8.6686	9.83422	8.91634	9.28305	7.3705	7.3705	10.3069	8.35765	8.83824	7.3705	7.3705	7.3705	7.3705	8.89911	8.71469	8.13903	8.88388	9.27319	8.95688	8.71767
17761-162	URS0000D64708_9925	CCTAAGTGGGAGCT	AGCTCCCACTTAGG	162	chi-lncRNA-4101	7.3705	7.3705	7.3705	9.76258	7.3705	7.3705	8.81057	7.3705	7.3705	7.3705	8.07918	7.3705	11.4178	7.3705	8.0166	7.3705	7.3705	8.80648	9.00057	7.3705	7.75907	7.3705	7.3705	7.3705	8.35067	7.3705	7.3705	10.1622	8.22301	8.82396	7.3705	7.3705	10.2146	9.42561	7.3705	7.3705	7.3705	7.3705	8.38907	7.3705	7.3705	7.3705	7.95617	7.3705
9435-145	URS000217C4C3_9925	AGGACTGATGCTGAAGCTGAAGC	GCTTCAGCTTCAGCATCAGTCCT	145	chi-lncRNA-6764	7.3705	7.3705	9.80383	7.3705	9.42987	7.3705	7.3705	7.3705	7.3705	7.3705	7.3705	7.3705	7.3705	7.3705	7.3705	7.3705	7.3705	8.46615	9.00057	8.75066	9.28959	8.00054	8.98338	7.94786	7.3705	7.83136	7.93603	8.49806	9.58008	9.53312	7.3705	7.3705	7.3705	7.3705	7.3705	7.3705	7.3705	7.3705	7.3705	7.3705	7.3705	8.12306	10.1797	7.84146
32847-161	URS000217F825_9925	GGAGAGGTGGATGA	TCATCCACCTCTCC	161	chi-lncRNA-9359	7.3705	8.04589	7.8967	8.64335	8.90696	8.12191	8.02228	7.3705	7.3705	7.3705	9.81416	8.65829	8.14118	7.3705	9.30584	9.26257	9.13834	7.3705	7.3705	9.44293	7.3705	7.3705	7.3705	7.3705	7.3705	9.37443	7.3705	9.28305	9.81173	7.8912	8.68016	8.67699	8.28348	8.07639	8.04524	8.70024	8.42916	7.3705	11.1596	7.3705	8.62816	8.61511	8.95688	7.84146
20597-477	URS000217F334_9925	CGGCGGCGGGCGGCG	CGCCGCCCGCCGCCG	477	chi-lncRNA-9116	9.45005	8.5041	9.54718	8.90082	8.55142	8.12191	8.02228	9.01634	8.92236	9.55485	10.5793	9.57334	9.01122	8.7799	8.80068	10.2789	8.21995	9.98331	10.1647	9.2043	9.9423	8.77258	10.1533	11.0498	10.1437	9.37443	9.1359	7.85072	9.91495	11.5711	8.1691	10.3479	8.58736	8.54829	9.36383	9.62871	7.99483	7.92756	9.72203	9.30185	8.88388	10.9502	9.83168	10.5574
7886-1966	URS0002184262_9925	AGAGGCAGGTCAGG	CCTGACCTGCCTCT	1966	chi-lncRNA-13004	10.7874	11.4169	11.0078	10.2984	10.365	10.6757	11.3039	10.356	10.7846	10.5569	7.3705	10.1288	13.2507	11.0251	11.3421	10.6451	9.69504	9.6866	8.82787	10.1298	10.3901	11.3001	8.49241	11.7749	11.7918	9.83422	11.2695	11.6011	9.70055	10.5119	10.674	10.8065	9.23793	9.42561	11.1278	10.7041	10.7964	12.0956	8.98018	11.2842	11.2232	11.6551	12.832	9.53216
3342-369	URS000217B073_9925	AAGTGATGGGACTGGATGCC	GGCATCCAGTCCCATCACTT	369	chi-lncRNA-5736	7.3705	7.3705	7.3705	7.3705	7.3705	7.3705	9.69179	9.61121	7.3705	9.55485	8.07918	7.3705	10.5026	9.05233	8.0166	7.3705	8.21995	9.08164	8.1347	8.91823	7.75907	10.3918	8.98338	9.93639	8.92896	9.23227	10.406	8.49806	8.96223	7.3705	9.48399	9.80884	7.3705	7.3705	7.3705	7.3705	9.92471	9.88467	7.3705	7.3705	9.10102	7.3705	7.3705	8.71767
22939-411	URS0002180B59_9925	CTGGAACGGACAAGGGG	CCCCTTGTCCGTTCCAG	411	chi-lncRNA-10344	8.75641	8.04589	10.0216	9.62661	8.07856	10.7722	8.46961	8.74733	10.7846	9.55485	7.3705	10.3427	9.30569	8.7799	10.2214	8.43032	7.3705	10.7063	10.3677	9.64763	10.085	8.77258	9.54971	9.67412	10.5827	10.5846	8.65726	8.2104	8.96223	10.3623	8.1691	7.9469	8.28348	9.42561	9.12976	11.5121	9.26094	8.89911	8.38907	9.00769	8.62816	8.12306	7.95617	9.10003
9543-912	URS0000D635A0_9925	AGGAGGGGAGCGCGG	CCGCGCTCCCCTCCT	912	chi-lncRNA-3340	7.3705	10.1717	10.7878	9.47647	11.0752	8.12191	9.31744	10.9123	8.92236	9.84511	8.90801	9.18718	9.55013	8.44375	10.4313	9.78698	11.2414	8.46615	9.64591	9.54891	8.88377	10.3918	10.3809	10.6718	9.79734	9.07457	10.406	9.12316	10.1866	10.7108	11.1716	9.15946	8.83824	10.3601	10.2888	9.07996	7.99483	9.11739	8.98018	9.54608	9.28971	8.12306	9.3721	11.1096
45653-9129	URS0002183EDE_9925	TCCGTTGTAGTCTAG	CTAGACTACAACGGA	9129	chi-lncRNA-12850	10.9903	10.686	14.2159	12.2213	9.97192	13.7218	12.6445	9.61121	10.3855	13.018	13.0098	13.9844	14.729	13.0805	12.5187	11.8747	11.2414	12.4078	12.0789	12.3604	12.3094	12.1113	18.0317	12.8559	12.5796	11.8101	12.9565	11.0541	11.3979	14.9991	12.7641	14.3449	12.6382	9.6296	12.04	8.18344	11.6493	12.7789	10.7963	11.9684	13.0839	13.3074	9.83168	11.6863
31933-570	URS0000D64825_9925	GCTGGAAGTTTGAGG	CCTCAAACTTCCAGC	570	chi-lncRNA-4166	8.42402	8.85133	9.80383	10.2984	8.07856	10.6757	8.46961	9.61121	9.99153	8.37979	10.8493	9.96633	10.3814	10.5848	7.3705	10.0538	8.21995	10.6227	9.42115	10.7789	10.8156	10.0656	10.6666	9.52263	10.8576	9.50382	10.488	8.49806	10.6724	10.9912	8.1691	7.9469	9.68468	8.54829	10.0411	9.38027	8.76254	10.2961	9.20432	9.93725	8.31715	9.51581	8.69371	9.2589
4450-386	URS000218330E_9925	ACAGAAATCTGACC	GGTCAGATTTCTGT	386	chi-lncRNA-12291	10.1604	8.85133	9.91684	9.76258	8.55142	7.3705	8.46961	10.0312	9.44772	9.19111	7.3705	8.42788	9.55013	8.7799	10.4313	9.45932	10.6662	9.08164	9.5379	9.90877	10.3901	9.79834	9.54971	8.67872	8.6686	9.62256	9.1359	7.85072	8.51354	9.66679	9.60227	10.7395	10.3007	8.9033	8.04524	9.62871	9.03315	9.30694	9.20432	9.00769	8.31715	8.12306	7.3705	10.2138
9485-717	URS0000D60302_9925	AGGAGAGAGGGGAGG	CCTCCCCTCTCTCCT	717	chi-lncRNA-1221	10.7128	9.36514	9.54718	9.11923	7.3705	9.90259	9.98874	9.76518	9.99153	10.3867	7.3705	9.03148	11.1476	11.2034	9.30584	9.03468	10.409	8.01993	9.15479	9.74003	9.16658	9.27278	9.45285	9.35335	9.66057	12.221	9.90639	9.78858	9.30398	9.22168	9.35515	9.67181	7.3705	7.3705	7.3705	7.3705	10.7964	7.92756	9.20432	7.3705	11.2688	10.4635	10.8319	9.53216
40880-194	URS000217B5DA_9925	TAAAACCTCAGCGA	TCGCTGAGGTTTTA	194	chi-lncRNA-6014	8.75641	8.5041	9.39941	9.30888	7.3705	8.61348	9.84789	8.4164	8.56457	9.38442	8.55232	8.15355	7.3705	8.44375	8.0166	7.3705	9.13834	8.01993	9.29411	8.75066	9.78391	8.77258	7.3705	9.16152	9.50946	7.83136	8.65726	7.85072	8.51354	9.03648	8.88072	9.35118	9.68468	7.3705	8.04524	8.18344	7.3705	8.89911	7.96787	7.3705	8.88388	8.98136	7.95617	9.86425
9627-216	URS0000D615EE_9925	AGGAGTCTGGCAGGC	GCCTGCCAGACTCCT	216	chi-lncRNA-2041	7.99136	10.2903	7.3705	9.30888	9.97192	7.3705	7.3705	7.3705	9.44772	7.3705	7.3705	7.81451	7.3705	7.3705	9.83504	7.99561	9.13834	8.46615	9.29411	9.2043	8.88377	8.4376	7.3705	9.16152	7.3705	8.69557	8.34126	8.73779	8.51354	7.3705	8.68016	7.3705	9.80738	8.07639	9.36383	9.38027	7.99483	7.3705	8.98018	7.3705	9.10102	7.3705	8.95688	8.92148
50103-232	URS000217FD58_9925	TGGTGGTGTTAGTT	AACTAACACCACCA	232	chi-lncRNA-9628	9.45005	8.04589	9.39941	9.47647	8.07856	8.12191	8.46961	7.98622	7.3705	7.96166	8.90801	9.03148	9.30569	8.00471	9.67926	9.03468	7.3705	9.08164	8.63164	7.77168	7.3705	9.64349	7.74243	8.94022	9.79734	7.83136	10.0211	9.28305	8.96223	9.22168	9.05678	8.9383	7.3705	8.9033	8.85021	8.70024	8.42916	9.30694	8.38907	9.30185	9.10102	8.98136	9.3721	7.3705
33317-337	URS0000D5FFE9_9925	GGATAGGTGGGAGG	CCTCCCACCTATCC	337	chi-lncRNA-1085	9.62284	9.13099	8.83546	7.9284	8.55142	9.27113	10.6285	7.98622	9.832	8.37979	8.90801	9.18718	8.64082	8.44375	9.30584	7.3705	7.3705	10.2293	9.42115	9.44293	9.86528	10.6576	9.23713	10.2576	8.92896	8.69557	9.32641	9.55785	9.30398	8.27301	9.9081	9.15946	9.05188	10.1104	10.1702	9.62871	8.76254	8.32844	8.98018	8.63777	9.10102	10.2111	9.17938	8.71767
23164-136	URS0000D5F0C3_9925	CTGGTTGTTGGGAGG	CCTCCCAACAACCAG	136	chi-lncRNA-434	8.75641	9.13099	7.3705	7.3705	7.3705	8.61348	7.3705	8.4164	8.92236	8.37979	9.6353	8.42788	9.55013	8.00471	8.0166	7.3705	8.21995	7.3705	9.29411	8.34266	8.53166	7.3705	7.3705	8.67872	7.3705	7.83136	8.65726	9.28305	10.0113	8.82396	8.44714	7.3705	8.58736	9.42561	7.3705	7.3705	7.3705	8.89911	7.3705	8.13903	7.92011	8.12306	8.95688	7.84146
5293-303	URS000217E032_9925	ACCTCGGACCCTGCC	GGCAGGGTCCGAGGT	303	chi-lncRNA-8162	8.75641	8.04589	7.3705	9.30888	8.07856	8.97946	10.3438	7.98622	9.65262	8.37979	9.6353	9.96633	8.14118	8.00471	8.0166	9.45932	9.44338	10.8603	10.4294	9.64763	9.69768	9.04425	7.74243	7.3705	10.3356	9.23227	8.65726	8.49806	7.3705	10.7714	7.82437	8.35765	7.3705	10.9982	8.04524	9.84058	9.03315	8.32844	7.3705	8.13903	7.92011	8.98136	8.37156	9.76182
51171-323	URS000218511E_9925	TTATACTGTGAAACT	AGTTTCACAGTATAA	323	chi-lncRNA-13743	9.45005	8.85133	9.91684	8.90082	7.3705	10.5723	7.3705	7.3705	8.56457	9.19111	9.43109	10.0499	9.75909	8.00471	7.3705	9.78698	8.21995	9.6866	7.3705	8.91823	10.444	10.1827	9.72587	10.0516	10.3356	9.07457	9.90639	8.73779	7.3705	9.53312	9.21366	7.3705	8.58736	7.3705	9.36383	8.18344	8.76254	9.62453	8.38907	9.00769	9.60609	8.61511	9.3721	7.3705
37488-393	URS0000D5FDB8_9925	GTAAGACGGTGGGGG	CCCCCACCGTCTTAC	393	chi-lncRNA-991	8.42402	9.13099	8.28144	10.9384	8.07856	8.97946	9.31744	8.4164	9.99153	8.37979	9.43109	10.0499	9.75909	8.44375	10.698	9.03468	7.3705	10.4394	9.29411	9.90877	10.2757	9.27278	9.72587	9.93639	9.66057	7.3705	9.64535	7.3705	7.3705	9.38579	8.44714	7.3705	8.28348	9.80828	10.2888	10.0253	8.76254	7.92756	9.20432	9.75488	9.97946	9.51581	9.3721	7.3705
4410-171	URS0002183B19_9925	ACACGTCGAGCAGG	CCTGCTCGACGTGT	171	chi-lncRNA-12660	9.25371	7.3705	7.8967	8.90082	7.3705	7.3705	7.3705	7.3705	8.92236	7.3705	7.3705	9.87766	7.3705	8.44375	8.0166	7.3705	8.21995	9.84257	9.29411	10.2603	9.28959	7.3705	8.28297	8.94022	9.14944	8.46074	8.91634	8.73779	7.85883	9.78912	7.3705	8.9383	8.58736	8.9033	8.85021	8.18344	8.42916	8.89911	7.96787	9.54608	7.92011	8.61511	7.95617	7.3705
250-140	URS0000D60966_9925	AAAAGGTTCTGGCT	AGCCAGAACCTTTT	140	chi-lncRNA-1506	9.45005	9.13099	7.3705	9.11923	8.07856	8.12191	9.31744	7.98622	8.92236	7.3705	7.3705	8.85692	7.3705	7.3705	8.80068	7.3705	9.13834	8.80648	9.15479	7.3705	8.31707	9.27278	8.83753	8.67872	8.6686	9.23227	7.3705	9.12316	9.58008	8.27301	8.1691	7.3705	9.23793	8.07639	7.3705	8.18344	9.03315	7.92756	9.39827	8.13903	8.88388	8.61511	8.69371	7.84146
35595-196	URS000217A9C7_9925	GGGGAAAAGCTCACT	AGTGAGCTTTTCCCC	196	chi-lncRNA-5427	7.3705	8.04589	9.04888	7.3705	8.90696	8.12191	7.3705	7.3705	8.08769	7.3705	7.3705	7.3705	9.01122	8.7799	8.0166	10.0538	8.21995	9.6866	9.64591	9.2043	9.9423	8.77258	8.28297	7.3705	8.6686	7.3705	7.93603	8.49806	10.1016	10.1953	7.82437	7.3705	10.0253	10.7583	7.3705	7.3705	8.76254	7.3705	7.3705	7.3705	9.10102	8.98136	9.3721	8.48026
4689-248	URS0002185B40_9925	ACATTGTCAGGTGGG	CCCACCTGACAATGT	248	chi-lncRNA-14249	10.1604	9.13099	7.3705	8.32971	7.3705	8.97946	9.51673	9.01634	9.832	7.96166	8.07918	9.57334	8.14118	9.05233	9.07526	7.3705	9.13834	9.51171	9.29411	9.2043	9.69768	9.04425	9.64048	8.94022	9.66057	8.69557	9.64535	10.1622	7.3705	10.0065	8.68016	8.9383	7.89804	9.18797	8.04524	8.70024	7.3705	7.3705	7.3705	7.3705	9.10102	9.27319	8.69371	7.84146
51425-200	URS0002182BF6_9925	TTCCGACCTGCATG	CATGCAGGTCGGAA	200	chi-lncRNA-11980	7.3705	8.04589	7.8967	9.76258	8.90696	8.12191	9.31744	9.43881	8.08769	7.96166	8.55232	8.42788	8.14118	9.94794	8.80068	7.99561	7.3705	9.31264	8.40446	9.32854	9.0321	8.00054	9.64048	7.3705	9.14944	8.69557	9.64535	8.73779	9.58008	8.57462	8.68016	7.9469	9.05188	7.3705	8.85021	8.70024	8.42916	8.64181	9.20432	7.3705	7.3705	8.98136	9.3721	7.3705
10444-396	URS0000D60C72_9925	AGGGCGCGGCGGTC	GACCGCCGCGCCCT	396	chi-lncRNA-1636	7.3705	7.3705	7.3705	7.3705	7.3705	7.3705	7.3705	7.3705	7.3705	7.3705	7.3705	8.42788	7.3705	7.3705	8.46127	8.43032	7.3705	7.3705	8.1347	7.77168	7.3705	8.00054	8.03787	7.94786	7.94227	7.83136	11.8686	7.3705	12.8067	9.38579	7.3705	7.3705	8.58736	7.3705	7.3705	10.8086	9.78517	12.0164	11.105	11.6921	8.88388	9.27319	7.3705	10.7834
8228-602	URS0002185796_9925	AGATGGCTGGATGGC	GCCATCCAGCCATCT	602	chi-lncRNA-14080	7.99136	9.90063	10.5974	10.0012	10.5779	9.51363	7.3705	9.61121	7.3705	9.55485	9.43109	9.45574	9.30569	9.65282	10.9909	8.76392	11.074	8.46615	8.82787	10.3214	9.60596	9.04425	9.34902	9.67412	10.505	10.9452	9.1359	9.67782	9.70055	9.53312	10.5617	7.3705	9.68468	7.3705	10.0411	10.0253	9.63067	9.76045	9.98629	9.30185	9.97946	10.2111	10.6203	10.2894
3341-204	URS000217B073_9925	AAGTGATGGGACCGGATGCC	GGCATCCGGTCCCATCACTT	204	chi-lncRNA-5736	7.3705	7.3705	7.3705	7.3705	8.07856	9.72118	7.3705	7.3705	7.3705	7.3705	7.3705	7.3705	7.3705	7.3705	9.07526	7.99561	8.21995	8.01993	7.80262	8.56104	8.06488	8.00054	8.28297	8.35909	8.35067	9.07457	8.34126	7.85072	7.85883	7.3705	7.82437	7.3705	7.3705	7.3705	9.56518	7.3705	7.3705	7.3705	9.72203	7.3705	7.3705	7.3705	9.3721	8.19593
23258-189	URS00021822C8_9925	CTGTGGTTAGGGGTG	CACCCCTAACCACAG	189	chi-lncRNA-11548	9.02639	8.85133	8.83546	9.76258	7.3705	9.51363	9.51673	8.4164	8.08769	8.37979	8.55232	9.45574	9.01122	8.00471	8.0166	8.76392	7.3705	8.01993	9.5379	9.44293	9.0321	8.00054	9.23713	8.67872	9.92226	7.3705	9.1359	7.3705	9.1432	7.3705	7.3705	7.3705	8.58736	8.07639	8.04524	9.84058	8.42916	7.3705	8.71469	10.0991	7.92011	8.98136	8.95688	7.3705
36007-1437	URS0000D6387B_9925	GGGGCTCCTCTGGC	GCCAGAGGAGCCCC	1437	chi-lncRNA-3474	7.99136	8.04589	7.3705	7.3705	8.90696	9.27113	8.46961	8.4164	8.08769	9.70727	9.19313	9.3277	10.3814	10.3012	12.2954	12.3909	11.7659	10.7854	11.9792	10.904	10.5463	11.6647	10.1533	11.349	11.4622	10.5249	12.2906	11.4743	11.5339	7.3705	7.82437	7.3705	9.05188	7.3705	7.3705	8.70024	7.99483	9.11739	8.38907	7.3705	12.5126	10.8651	10.0727	11.9183
53015-1493	URS0002182F6A_9925	TTTTCTAATGAGTCAGCTCTT	AAGAGCTGACTCATTAGAAAA	1493	chi-lncRNA-12125	9.25371	12.0417	8.28144	10.8187	10.365	10.7722	11.8008	8.4164	11.8875	12.1163	10.1166	10.586	12.4953	9.65282	11.7858	11.5686	10.5433	10.9994	10.7039	11.1257	11.565	11.0143	9.23713	11.7063	10.1437	11.6793	11.0708	11.5071	8.96223	10.3623	10.081	9.93398	10.3007	10.3601	10.0411	11.5726	11.285	8.89911	11.6149	10.6097	10.1836	9.27319	9.54208	9.2589
17403-195	URS000217C2BD_9925	CCGGAAAGGCGGCC	GGCCGCCTTTCCGG	195	chi-lncRNA-6655	7.99136	8.04589	7.3705	7.3705	7.3705	8.97946	8.46961	9.43881	8.56457	7.96166	8.55232	7.3705	8.64082	8.7799	7.3705	7.99561	9.90926	9.51171	7.3705	7.77168	7.3705	9.04425	9.45285	7.94786	7.3705	7.83136	7.93603	7.3705	7.3705	7.3705	8.68016	8.67699	9.05188	7.3705	8.85021	10.336	9.63067	8.32844	10.2096	10.6097	7.3705	8.98136	7.95617	7.3705
26676-143	URS0002182F6A_9925	GAGGATGAGATGGC	GCCATCTCATCCTC	143	chi-lncRNA-12125	8.42402	8.5041	8.58488	7.3705	7.3705	7.3705	7.3705	7.98622	7.3705	8.96784	7.3705	8.42788	9.01122	8.7799	8.0166	7.99561	9.13834	7.3705	8.82787	7.3705	7.75907	8.00054	7.74243	7.94786	9.79734	7.3705	8.91634	7.85072	7.3705	8.57462	9.9081	8.9383	9.05188	8.54829	7.3705	8.18344	8.42916	7.92756	7.3705	9.00769	8.62816	7.3705	8.37156	7.3705
7642-197	URS0000D6005B_9925	AGAGAACTCGGGAGA	TCTCCCGAGTTCTCT	197	chi-lncRNA-1109	7.99136	9.13099	8.28144	8.32971	8.07856	7.3705	7.3705	7.3705	8.56457	7.3705	8.07918	9.3277	7.3705	8.44375	8.0166	7.3705	8.21995	7.3705	7.80262	8.08524	8.31707	7.3705	7.74243	8.35909	7.94227	7.3705	12.095	9.55785	9.58008	8.27301	8.88072	7.3705	7.89804	8.9033	9.12976	7.3705	7.3705	9.76045	11.4496	7.3705	8.31715	7.3705	7.3705	8.48026
10847-151	URS000217E3DE_9925	AGGGTGTGGAGAAAAGGGAACC	GGTTCCCTTTTCTCCACACCCT	151	chi-lncRNA-8335	7.3705	7.3705	7.3705	7.3705	7.3705	7.3705	7.3705	7.3705	7.3705	7.96166	7.3705	9.57334	7.3705	7.3705	8.0166	7.99561	7.3705	8.46615	7.80262	9.54891	8.31707	8.00054	9.34902	7.94786	7.94227	7.83136	8.34126	9.12316	10.3428	9.38579	7.3705	10.0491	7.3705	7.3705	8.04524	7.3705	7.3705	7.3705	9.20432	7.3705	7.3705	7.3705	7.3705	8.48026
28393-419	URS0000D62064_9925	GCAGTTTGATTGGG	CCCAATCAAACTGC	419	chi-lncRNA-2469	8.75641	8.5041	10.846	7.9284	8.07856	8.12191	8.02228	7.3705	10.3855	10.2935	9.19313	10.5289	7.3705	7.3705	10.1037	7.3705	7.3705	12.8368	7.80262	8.91823	9.28959	7.3705	7.3705	9.81121	7.3705	7.3705	7.93603	9.12316	7.3705	9.66679	7.82437	7.3705	7.3705	7.3705	9.56518	8.70024	8.42916	8.89911	7.3705	8.13903	11.5156	7.3705	8.95688	7.3705
11584-151	URS000217D56D_9925	AGTGACTTAGCAGCAGCAGCAGC	GCTGCTGCTGCTGCTAAGTCACT	151	chi-lncRNA-7610	7.3705	7.3705	7.3705	7.3705	7.3705	7.3705	7.3705	7.3705	7.3705	7.3705	10.1166	7.3705	7.3705	7.3705	7.3705	7.99561	8.21995	8.46615	8.82787	8.34266	10.334	8.00054	8.49241	7.94786	7.3705	7.3705	7.93603	7.3705	7.85883	7.3705	7.3705	7.3705	7.3705	7.3705	7.3705	7.3705	7.3705	7.3705	7.3705	7.3705	9.74157	7.3705	10.0727	7.3705
16962-217	URS0000D60DC4_9925	CCCGTACAGTGCTG	CAGCACTGTACGGG	217	chi-lncRNA-1689	7.99136	8.04589	9.6812	9.62661	7.3705	9.27113	9.31744	7.3705	7.3705	7.3705	7.3705	9.87766	7.3705	9.80791	9.07526	9.03468	7.3705	9.6866	9.92852	10.0598	10.1514	8.00054	8.98338	8.94022	7.3705	7.83136	8.65726	7.3705	9.1432	9.22168	7.3705	7.3705	8.58736	9.42561	10.0411	9.38027	7.99483	7.3705	7.3705	9.30185	7.92011	8.12306	8.37156	7.3705
48362-156	URS0002185509_9925	TGAGGTGTTGGGTT	AACCCAACACCTCA	156	chi-lncRNA-13947	7.3705	7.3705	9.04888	8.64335	7.3705	8.97946	9.08615	8.4164	7.3705	9.19111	7.3705	9.18718	8.14118	8.7799	8.80068	7.99561	9.13834	8.01993	7.3705	7.77168	9.78391	7.3705	8.28297	7.3705	8.6686	8.46074	7.3705	7.3705	7.85883	8.57462	7.3705	8.9383	8.58736	8.54829	7.3705	8.70024	8.76254	9.11739	8.71469	7.3705	8.31715	8.12306	8.95688	8.92148
7655-253	URS0000D655C5_9925	AGAGAAGACTCTACACATGGACATCACC	GGTGATGTCCATGTGTAGAGTCTTCTCT	253	chi-lncRNA-4779	7.3705	7.3705	7.3705	7.3705	7.3705	7.3705	7.3705	7.3705	7.3705	7.3705	11.0767	7.3705	7.3705	7.3705	8.0166	7.99561	9.69504	8.80648	7.80262	9.32854	9.40293	8.00054	9.11583	8.35909	7.3705	7.3705	7.93603	7.85072	8.51354	7.3705	7.3705	7.3705	7.3705	7.3705	7.3705	8.18344	7.99483	7.3705	7.96787	7.3705	7.3705	7.3705	7.3705	8.71767
49285-187	URS0000D5F3BF_9925	TGGAGAATTGTAGT	ACTACAATTCTCCA	187	chi-lncRNA-577	8.42402	8.5041	9.39941	7.9284	9.97192	8.12191	8.46961	7.98622	8.08769	8.96784	7.3705	7.3705	7.3705	7.3705	8.0166	8.43032	7.3705	12.595	7.80262	8.75066	7.3705	9.04425	8.28297	7.3705	7.94227	7.83136	8.91634	7.85072	7.85883	7.8912	7.82437	7.3705	7.89804	8.54829	11.2497	8.18344	7.3705	10.3829	7.3705	8.13903	8.31715	7.3705	7.3705	7.3705
17513-162	URS0002180CF4_9925	CCGGGACGTGGCGGT	ACCGCCACGTCCCGG	162	chi-lncRNA-10424	7.99136	8.04589	7.3705	7.3705	8.55142	7.3705	7.3705	8.4164	7.3705	8.70357	8.07918	7.81451	7.3705	8.7799	9.07526	7.3705	7.3705	7.3705	7.3705	7.77168	7.3705	7.3705	10.0903	7.94786	9.92226	7.3705	8.91634	7.3705	7.3705	10.7108	8.1691	9.52038	7.3705	7.3705	8.50316	8.18344	7.3705	7.3705	7.96787	9.00769	8.31715	9.51581	7.3705	7.3705
8221-158	URS0002186849_9925	AGATGATGCTGTGAAAGTGCTGC	GCAGCACTTTCACAGCATCATCT	158	chi-lncRNA-14896	7.3705	7.3705	7.3705	8.32971	7.3705	7.3705	7.3705	7.3705	7.3705	7.3705	7.3705	7.3705	7.3705	7.3705	7.3705	7.3705	9.44338	9.08164	10.0902	9.32854	7.3705	9.27278	9.45285	9.52263	9.34065	8.89748	9.90639	8.2104	9.44862	7.3705	7.3705	7.3705	7.3705	7.3705	7.3705	7.3705	7.3705	7.3705	7.3705	7.3705	7.3705	7.3705	7.3705	9.53216
17264-738	URS0000D5FFBE_9925	CCGAGTGTTGTTCTC	GAGAACAACACTCGG	738	chi-lncRNA-1080	9.62284	9.74324	9.6812	10.6182	8.90696	9.51363	10.6285	10.4499	10.2658	10.3867	8.90801	10.3427	10.5026	10.4021	8.0166	10.3796	9.90926	10.2293	10.7039	10.8635	10.334	10.882	9.88283	9.67412	8.92896	10.5249	10.406	10.3181	11.2078	10.2812	10.081	10.255	10.5318	10.1104	8.85021	9.84058	9.45762	10.3829	8.71469	8.13903	9.45656	9.72345	9.69413	9.86425
19929-238	URS000217D365_9925	CGGAAGATTAAATGA	TCATTTAATCTTCCG	238	chi-lncRNA-7516	9.02639	9.13099	8.58488	9.88683	7.3705	7.3705	7.3705	9.01634	9.65262	9.55485	7.3705	7.81451	7.3705	8.00471	9.5046	9.45932	9.13834	9.31264	9.74639	9.44293	9.86528	9.47001	9.11583	7.94786	7.3705	8.46074	7.93603	7.3705	7.3705	9.38579	8.88072	8.67699	10.1231	8.9033	9.36383	9.62871	9.03315	8.89911	8.98018	8.13903	8.62816	7.3705	8.69371	9.2589
8136-285	URS0002180FF9_9925	AGAGTTGACTCATTGGAAAAG	CTTTTCCAATGAGTCAACTCT	285	chi-lncRNA-10580	7.3705	7.3705	7.8967	7.9284	7.3705	9.27113	8.02228	7.3705	7.3705	7.3705	7.3705	9.3277	8.14118	7.3705	9.07526	8.76392	8.75102	7.3705	8.1347	8.75066	9.40293	8.00054	9.64048	8.94022	9.66057	8.69557	9.78177	8.2104	7.3705	7.8912	10.3069	7.3705	9.92046	9.18797	7.3705	7.3705	10.0519	8.89911	7.3705	9.75488	9.10102	7.3705	9.83168	9.76182
17582-133	URS000217A599_9925	CCGGGTGTTGTTCT	AGAACAACACCCGG	133	chi-lncRNA-5210	8.42402	7.3705	9.04888	7.9284	8.90696	8.97946	8.81057	8.4164	8.92236	7.3705	7.3705	7.81451	8.64082	9.2814	7.3705	9.03468	7.3705	8.01993	9.29411	9.2043	8.53166	7.3705	7.74243	7.3705	8.6686	8.89748	9.1359	9.67782	9.70055	9.53312	7.3705	7.3705	7.3705	7.3705	7.3705	9.38027	7.3705	8.32844	7.3705	7.3705	9.45656	8.98136	7.3705	7.84146
33075-280	URS0000D635A0_9925	GGAGGGGAGCGCGG	CCGCGCTCCCCTCC	280	chi-lncRNA-3340	7.3705	9.36514	9.39941	9.11923	9.42987	7.3705	7.3705	7.3705	8.08769	9.55485	9.19313	7.81451	8.64082	9.05233	9.30584	7.99561	9.69504	8.80648	9.5379	8.75066	8.06488	9.47001	8.49241	8.35909	8.35067	8.46074	9.90639	8.2104	9.58008	9.38579	9.48399	9.67181	8.83824	8.9033	9.36383	7.3705	9.03315	7.92756	8.98018	7.3705	9.97946	9.72345	7.3705	9.10003
16880-167	URS0000D601E4_9925	CCCGGACACTGTAA	TTACAGTGTCCGGG	167	chi-lncRNA-1175	7.3705	7.3705	7.3705	7.3705	7.3705	7.3705	7.3705	10.4499	11.5712	7.3705	7.3705	7.3705	7.3705	7.3705	8.0166	7.3705	10.2609	7.3705	8.63164	8.56104	8.06488	7.3705	9.54971	8.35909	7.3705	7.3705	7.3705	7.3705	10.9405	7.3705	7.3705	7.3705	9.68468	7.3705	9.12976	7.3705	9.03315	9.11739	7.3705	7.3705	7.3705	7.3705	7.3705	7.3705
9533-235	URS0002180C84_9925	AGGAGGAGGCGGCC	GGCCGCCTCCTCCT	235	chi-lncRNA-10405	9.02639	9.13099	9.04888	7.9284	8.07856	7.3705	7.3705	7.3705	7.3705	9.55485	7.3705	7.3705	8.14118	9.94794	9.5046	9.45932	9.69504	7.3705	8.63164	7.77168	7.75907	8.77258	9.23713	9.52263	9.14944	9.37443	8.34126	7.3705	8.96223	7.8912	7.82437	7.3705	7.3705	7.3705	7.3705	7.3705	9.45762	9.47446	9.98629	7.3705	9.10102	7.3705	8.95688	9.86425
7026-270	URS000217DDC6_9925	AGAAAGCTGAGCGCC	GGCGCTCAGCTTTCT	270	chi-lncRNA-8029	7.99136	10.5968	9.39941	9.11923	8.90696	7.3705	7.3705	7.98622	7.3705	7.3705	7.3705	8.42788	10.1036	9.80791	9.67926	10.1708	9.90926	7.3705	10.653	7.77168	7.3705	9.04425	7.3705	8.35909	8.92896	7.3705	7.93603	8.73779	7.3705	8.82396	9.48399	7.3705	8.58736	10.5729	8.04524	7.3705	7.3705	9.11739	9.20432	7.3705	9.28971	8.98136	9.17938	8.92148
7846-147	URS0002181295_9925	AGAGGAGAGTGAAAAAGCTGGCT	AGCCAGCTTTTTCACTCTCCTCT	147	chi-lncRNA-10716	7.3705	8.85133	7.3705	7.3705	7.3705	8.61348	9.51673	8.4164	9.44772	7.3705	7.3705	9.45574	7.3705	8.7799	9.5046	7.3705	9.69504	8.01993	8.40446	7.3705	9.16658	7.3705	7.74243	7.94786	9.34065	7.3705	7.3705	9.55785	7.3705	8.27301	9.05678	7.9469	7.89804	8.54829	7.3705	7.3705	7.3705	8.89911	8.38907	7.3705	9.28971	7.3705	8.69371	8.48026
6278-200	URS0002180AC8_9925	ACTAAGGGCTTATGG	CCATAAGCCCTTAGT	200	chi-lncRNA-10319	9.25371	8.5041	8.58488	10.3852	7.3705	7.3705	9.08615	7.98622	8.08769	8.37979	8.55232	8.85692	7.3705	7.3705	9.30584	7.99561	7.3705	9.6866	9.15479	9.06834	10.085	7.3705	8.28297	7.94786	10.1437	7.3705	7.93603	7.3705	7.3705	9.03648	8.1691	7.3705	7.3705	9.42561	7.3705	8.18344	7.3705	7.3705	7.96787	9.30185	9.10102	10.2111	9.3721	7.3705
20174-167	URS0000D647BA_9925	CGGAGGAAGGCGGG	CCCGCCTTCCTCCG	167	chi-lncRNA-4142	7.99136	8.04589	9.04888	7.9284	7.3705	8.97946	7.3705	9.01634	8.08769	7.3705	8.90801	7.3705	8.64082	9.05233	9.30584	9.26257	9.13834	7.3705	9.00057	8.91823	9.16658	9.79834	7.3705	9.16152	7.3705	9.37443	9.49468	9.55785	8.75526	9.03648	7.82437	8.67699	8.83824	9.18797	8.85021	8.70024	7.3705	7.3705	9.20432	9.00769	9.28971	9.51581	9.17938	8.71767
7295-1019	URS00021832E8_9925	AGAAGGCGGCGGCC	GGCCGCCGCCTTCT	1019	chi-lncRNA-12281	7.3705	11.0643	10.2108	10.0012	9.97192	9.90259	10.1171	10.1478	10.4961	10.2935	7.3705	9.68207	10.9908	11.2582	11.0557	11.338	10.5433	9.31264	10.7039	9.44293	8.31707	9.93816	7.74243	9.67412	11.1408	9.37443	10.2263	9.28305	7.85883	10.104	9.48399	7.3705	10.6676	10.5729	10.1702	7.3705	7.3705	7.92756	10.3094	10.0991	10.4442	11.3764	11.0729	11.3755
25740-362	URS0000D6486C_9925	GACTGAAGTGGAGAAAG	CTTTCTCCACTTCAGTC	362	chi-lncRNA-4179	7.3705	9.56654	7.3705	10.2059	8.55142	10.461	7.3705	9.61121	8.08769	9.38442	9.97326	9.68207	10.718	9.2814	8.46127	9.03468	7.3705	9.84257	9.84033	10.1298	10.1514	8.00054	9.34902	9.81121	10.5827	8.46074	8.91634	10.1622	9.44862	9.03648	9.71157	7.3705	9.68468	9.42561	9.12976	7.3705	7.3705	7.92756	7.96787	9.75488	8.62816	9.72345	9.3721	8.71767
10837-506	URS0002186BE4_9925	AGGGTGGCAGGGAC	GTCCCTGCCACCCT	506	chi-lncRNA-15064	8.75641	10.5017	9.91684	9.76258	9.63403	8.97946	7.3705	9.01634	9.832	9.55485	9.19313	9.78318	9.01122	8.7799	10.777	10.4736	8.75102	9.08164	7.80262	8.08524	9.50802	9.47001	9.64048	7.3705	9.34065	9.50382	10.1274	9.89144	9.81173	9.03648	9.48399	7.3705	10.7917	8.07639	10.3983	8.18344	8.76254	9.99903	9.72203	9.30185	10.3624	9.27319	9.69413	10.7834
51784-891	URS000218242C_9925	TTCTCGGAATGCCC	GGGCATTCCGAGAA	891	chi-lncRNA-11616	7.3705	7.3705	7.3705	7.3705	7.3705	7.3705	7.3705	7.3705	7.3705	7.3705	10.7648	7.3705	7.3705	7.3705	7.3705	7.3705	7.3705	7.3705	7.3705	7.3705	7.3705	8.00054	12.4428	7.3705	7.3705	8.1801	7.3705	7.3705	7.3705	7.3705	7.3705	7.3705	7.3705	12.3384	7.3705	7.3705	7.3705	7.3705	7.3705	7.3705	7.3705	7.3705	7.3705	7.3705
2865-175	URS000217CA89_9925	AAGGAGAAGGGGGG	CCCCCCTTCTCCTT	175	chi-lncRNA-7078	9.02639	8.85133	8.58488	7.9284	7.3705	8.12191	8.02228	7.3705	8.08769	9.97092	8.07918	8.42788	8.14118	9.47903	8.0166	9.03468	9.13834	7.3705	8.82787	7.77168	8.53166	8.4376	8.03787	9.52263	7.94227	9.62256	8.34126	8.73779	9.30398	7.8912	8.88072	7.3705	7.3705	7.3705	8.04524	7.3705	7.99483	7.3705	7.96787	8.13903	7.92011	7.3705	8.95688	9.40199
26424-162	URS0002184140_9925	GAGCTGTGGTTAGG	CCTAACCACAGCTC	162	chi-lncRNA-12948	8.75641	8.04589	8.58488	9.11923	7.3705	8.61348	8.46961	7.98622	7.3705	7.96166	8.90801	9.3277	9.55013	8.7799	8.0166	7.99561	7.3705	8.01993	8.82787	7.77168	9.50802	9.27278	9.45285	9.52263	7.94227	7.3705	9.78177	7.3705	7.3705	7.8912	7.3705	7.3705	7.3705	9.18797	9.74183	7.3705	8.42916	7.3705	8.98018	7.3705	9.10102	7.3705	9.54208	9.10003
47963-177	URS0000D5F486_9925	TGACTGGGGTGAAGT	ACTTCACCCCAGTCA	177	chi-lncRNA-611	9.25371	8.04589	9.04888	8.32971	8.55142	9.51363	7.3705	8.4164	7.3705	8.96784	9.6353	7.81451	7.3705	8.7799	9.07526	8.76392	8.21995	7.3705	8.82787	8.56104	7.75907	9.27278	7.3705	9.16152	7.94227	8.46074	8.91634	8.73779	9.58008	9.22168	9.21366	8.35765	8.28348	9.42561	9.36383	8.18344	7.3705	7.92756	9.56922	8.63777	7.92011	8.61511	7.95617	7.3705
1334-238	URS0002186F98_9925	AACCAACTTAGAACT	AGTTCTAAGTTGGTT	238	chi-lncRNA-15248	10.1604	7.3705	8.58488	9.11923	7.3705	7.3705	7.3705	7.3705	9.832	7.3705	7.3705	7.3705	7.3705	7.3705	7.3705	8.43032	7.3705	8.01993	10.1647	7.77168	8.71843	9.27278	9.80648	9.81121	8.92896	8.89748	9.78177	9.89144	7.3705	10.3623	9.05678	7.3705	7.89804	9.80828	9.12976	9.38027	8.76254	9.76045	8.71469	7.3705	10.0851	7.3705	8.95688	7.3705
49860-704	URS0002181327_9925	TGGGGGGACGGAGAA	TTCTCCGTCCCCCCA	704	chi-lncRNA-10745	9.9165	9.36514	9.23477	8.90082	8.90696	10.0637	11.0054	10.538	9.832	9.70727	9.81416	9.18718	9.55013	8.44375	10.3301	10.4736	10.409	9.08164	7.80262	9.32854	9.78391	11.0762	9.23713	9.35335	10.7267	10.8015	10.7095	10.2422	10.4838	10.1953	9.71157	9.35118	11.7838	9.42561	9.56518	8.70024	8.42916	9.76045	9.72203	9.54608	10.0851	10.0661	9.3721	9.2589
26410-207	URS000217A166_9925	GAGCTGTGGATAGG	CCTATCCACAGCTC	207	chi-lncRNA-5018	7.3705	8.04589	8.28144	9.11923	7.3705	8.12191	7.3705	10.1478	8.08769	8.37979	9.19313	10.4075	9.01122	8.00471	8.46127	7.3705	9.44338	8.01993	8.40446	9.90877	8.31707	8.77258	8.98338	8.35909	9.14944	7.3705	9.1359	9.55785	10.5494	8.27301	7.82437	8.9383	8.28348	8.07639	9.12976	8.70024	7.99483	7.3705	10.2096	7.3705	8.88388	8.12306	7.95617	8.19593
26644-177	URS000217BAAD_9925	GAGGAGGGCAGGGC	GCCCTGCCCTCCTC	177	chi-lncRNA-6248	8.42402	9.90063	9.6812	7.3705	7.3705	7.3705	7.3705	7.3705	7.3705	7.96166	7.3705	7.81451	7.3705	8.7799	8.0166	7.99561	7.3705	7.3705	9.5379	9.64763	8.31707	9.64349	7.74243	9.81121	7.94227	9.92943	7.93603	7.3705	8.51354	7.8912	7.82437	9.67181	8.83824	7.3705	7.3705	7.3705	7.3705	7.3705	7.3705	7.3705	7.3705	7.3705	9.3721	8.19593
18019-246	URS0002182CC3_9925	CCTGGGCTACTACT	AGTAGTAGCCCAGG	246	chi-lncRNA-12014	7.99136	8.85133	10.0216	9.47647	7.3705	8.61348	8.81057	7.3705	8.56457	7.96166	9.97326	8.42788	10.2492	9.05233	7.3705	9.92657	9.44338	9.98331	9.74639	8.56104	9.86528	7.3705	9.23713	9.67412	7.3705	9.62256	9.1359	7.3705	8.75526	10.0065	8.44714	7.3705	7.3705	9.6296	8.04524	8.18344	9.78517	8.89911	8.71469	8.13903	8.62816	9.51581	7.3705	9.2589
9565-965	URS000217DF1F_9925	AGGAGTACGTCAAGGC	GCCTTGACGTACTCCT	965	chi-lncRNA-8094	9.9165	11.1294	11.1987	10.5446	10.1152	10.3403	9.69179	10.1478	9.44772	10.0866	9.81416	10.8879	9.75909	10.747	10.698	7.99561	9.44338	9.6866	9.5379	11.0191	10.2757	10.291	11.1095	11.1042	10.8576	10.1823	11.1735	11.009	10.8392	10.6475	11.1329	9.35118	9.55057	9.6296	9.74183	9.38027	10.5599	9.11739	9.56922	10.2447	10.9709	9.51581	10.6203	10.7834
4882-2864	URS000218482E_9925	ACCCCATGGACTGTAGCCC	GGGCTACAGTCCATGGGGT	2864	chi-lncRNA-13288	7.99136	11.7	12.6667	10.4671	12.8118	11.1763	7.3705	12.5669	9.99153	9.70727	9.81416	9.18718	8.14118	7.3705	11.0557	10.4736	12.2709	11.974	11.3402	12.4034	11.7261	11.8531	12.004	11.3033	10.4228	10.6971	11.7405	12.1908	11.7997	11.0897	11.8104	11.7382	10.1231	11.2663	11.6548	12.0695	10.5599	11.647	12.239	10.4979	10.5949	10.6782	10.896	12.1987
36381-192	URS0000D653DF_9925	GGGTTGTGGGACAG	CTGTCCCACAACCC	192	chi-lncRNA-4703	7.99136	8.85133	8.28144	10.1072	7.3705	8.12191	8.46961	8.4164	8.56457	9.19111	7.3705	9.45574	8.14118	9.2814	8.0166	7.3705	7.3705	8.01993	9.92852	9.90877	9.28959	7.3705	9.34902	9.16152	7.94227	7.83136	7.93603	8.9433	7.3705	7.3705	8.68016	8.9383	7.3705	8.07639	9.36383	7.3705	7.3705	9.47446	7.96787	9.00769	9.28971	8.12306	7.95617	7.3705
37064-181	URS0000D64040_9925	GGTGTCCTAAGATG	CATCTTAGGACACC	181	chi-lncRNA-3802	7.3705	8.04589	7.3705	9.11923	7.3705	9.27113	7.3705	7.98622	9.65262	8.96784	8.90801	8.42788	10.1036	9.05233	7.3705	7.3705	7.3705	9.08164	8.63164	8.56104	9.60596	8.00054	9.23713	9.16152	9.92226	8.46074	7.93603	8.9433	7.3705	9.53312	7.3705	8.67699	7.3705	7.3705	9.12976	7.3705	9.03315	7.3705	7.3705	7.3705	8.88388	9.72345	7.95617	8.92148
5288-174	URS0002181617_9925	ACCTCAGATCAGAC	GTCTGATCTGAGGT	174	chi-lncRNA-10896	8.42402	8.5041	8.58488	8.64335	7.3705	9.27113	8.46961	9.01634	9.20882	7.3705	8.55232	7.81451	9.01122	8.7799	7.3705	8.76392	7.3705	7.3705	9.42115	8.91823	8.53166	8.77258	8.83753	8.94022	9.50946	7.3705	8.65726	7.85072	8.51354	7.8912	7.3705	7.3705	7.3705	7.3705	8.85021	9.07996	9.45762	7.92756	7.3705	10.6097	9.10102	8.12306	9.17938	7.84146
26591-338	URS0000D64114_9925	GAGGAGAAGGGGAC	GTCCCCTTCTCCTC	338	chi-lncRNA-3834	9.62284	10.3998	9.04888	9.47647	7.3705	8.97946	8.02228	7.98622	9.44772	8.96784	8.07918	9.18718	7.3705	8.7799	8.80068	10.1708	9.69504	9.98331	7.80262	7.77168	8.31707	8.77258	8.28297	8.67872	9.34065	8.69557	10.3189	9.28305	10.1866	8.82396	9.81318	9.15946	9.80738	9.42561	8.85021	9.38027	10.1689	10.2037	8.98018	9.54608	8.62816	7.3705	7.3705	10.134
32945-374	URS000217E89F_9925	GGAGGAAGGCGGGG	CCCCGCCTTCCTCC	374	chi-lncRNA-8564	9.62284	8.04589	9.91684	9.76258	9.63403	10.2086	8.81057	8.4164	7.3705	8.70357	9.81416	9.68207	8.14118	9.05233	9.83504	9.45932	9.13834	9.51171	8.63164	10.1965	9.78391	9.47001	9.88283	7.94786	9.50946	7.83136	9.78177	9.67782	9.44862	9.03648	9.05678	8.9383	9.23793	9.42561	9.74183	10.0253	7.99483	8.64181	9.72203	9.00769	9.45656	8.98136	10.1797	9.10003
43541-826	URS000217A95C_9925	TCATCGGTTCAAGG	CCTTGAACCGATGA	826	chi-lncRNA-5408	9.77713	9.36514	9.80383	10.8798	7.3705	11.028	8.81057	8.4164	11.1654	10.1937	7.3705	10.4695	9.75909	8.00471	9.5046	9.78698	7.3705	11.6331	10.8465	11.7543	11.5892	9.79834	10.5775	10.5201	9.92226	9.23227	10.7763	7.85072	9.44862	11.5365	10.081	8.35765	8.58736	9.18797	10.6844	11.9375	9.63067	8.89911	7.3705	10.8101	11.313	10.7747	9.54208	7.84146
31209-653	URS00021839A9_9925	GCGGGAGTAGCTCAGT	ACTGAGCTACTCCCGC	653	chi-lncRNA-12585	9.77713	9.36514	9.39941	9.62661	9.19198	9.72118	9.51673	9.43881	9.832	9.38442	9.19313	9.87766	9.94158	9.65282	10.5258	9.78698	8.21995	10.2293	9.92852	10.904	10.1514	10.811	9.72587	10.3505	7.94227	9.73227	10.1274	10.7599	9.1432	10.3623	9.71157	8.67699	9.55057	8.9033	10.5001	9.84058	9.26094	9.11739	12.134	9.75488	9.86541	10.0661	9.83168	9.53216
51944-192	URS000218295E_9925	TTGAACTTGGACAT	ATGTCCAAGTTCAA	192	chi-lncRNA-11846	8.42402	7.3705	9.23477	9.62661	8.55142	8.12191	8.81057	8.74733	9.65262	8.37979	7.3705	7.3705	7.3705	8.44375	8.0166	8.76392	9.90926	8.46615	9.00057	8.75066	8.53166	7.3705	9.72587	7.3705	8.6686	8.46074	7.93603	7.3705	7.3705	10.0065	7.82437	7.9469	9.23793	10.1104	7.3705	8.18344	7.99483	8.89911	8.71469	8.13903	7.3705	8.12306	7.3705	8.71767
9157-196	URS000217BC77_9925	AGGAACAATTGGAGG	CCTCCAATTGTTCCT	196	chi-lncRNA-6329	9.25371	8.85133	8.58488	8.32971	8.55142	9.51363	9.08615	9.61121	7.3705	8.70357	7.3705	8.15355	9.30569	7.3705	7.3705	9.26257	7.3705	7.3705	7.80262	9.06834	7.3705	8.77258	8.83753	8.67872	7.94227	9.23227	9.64535	7.3705	7.3705	9.90188	7.3705	7.3705	9.4027	8.07639	9.56518	7.3705	7.99483	7.92756	7.3705	8.63777	8.31715	7.3705	9.54208	7.3705
23843-378	URS0000D5F4C7_9925	GAAAGATGAAAAGAACTTT	AAAGTTCTTTTCATCTTTC	378	chi-lncRNA-619	9.45005	8.5041	9.39941	10.2059	8.90696	9.90259	8.46961	7.3705	8.56457	8.37979	8.90801	8.65829	7.3705	8.7799	9.67926	8.76392	7.3705	9.98331	8.40446	9.06834	9.86528	9.47001	8.98338	8.94022	9.79734	7.3705	8.91634	11.4408	10.4838	10.1953	9.71157	8.35765	8.83824	12.0845	8.50316	7.3705	8.42916	8.64181	7.3705	7.3705	9.10102	9.27319	8.95688	8.71767
12469-828	URS0000D5FFE9_9925	ATAGGTGGGAGGCT	AGCCTCCCACCTAT	828	chi-lncRNA-1085	10.1604	10.2903	10.2969	10.1072	7.3705	10.461	10.3438	9.9043	10.6947	9.97092	9.81416	10.9326	9.01122	10.3012	10.8519	10.3796	8.21995	10.2293	10.5455	11.4051	10.6872	10.811	10.905	10.0516	10.9777	9.92943	10.5657	11.1813	10.2668	10.104	10.6189	10.3479	10.4588	10.4704	9.74183	9.07996	8.76254	9.47446	10.9893	9.30185	9.10102	9.51581	9.95724	9.2589
32486-138	URS000217AE6B_9925	GGAAGTTTGAGGCA	TGCCTCAAACTTCC	138	chi-lncRNA-5637	7.3705	7.3705	8.58488	7.3705	7.3705	9.51363	7.3705	9.01634	7.3705	7.3705	8.07918	7.3705	9.30569	7.3705	8.80068	7.3705	7.3705	8.01993	7.3705	9.74003	7.75907	7.3705	7.74243	9.16152	9.34065	9.07457	7.3705	7.85072	9.30398	7.8912	7.3705	7.3705	8.83824	8.9033	8.04524	9.07996	9.26094	8.64181	9.56922	7.3705	8.88388	9.90492	7.95617	8.71767
10852-204	URS000217B2B9_9925	AGGGTTAAAAGACT	AGTCTTTTAACCCT	204	chi-lncRNA-5853	7.3705	8.5041	8.83546	8.32971	7.3705	8.97946	8.02228	7.3705	7.3705	7.3705	8.07918	8.42788	9.30569	7.3705	9.83504	9.63244	7.3705	8.80648	8.82787	7.3705	9.16658	7.3705	7.3705	7.3705	8.92896	7.3705	7.3705	9.98745	10.1866	8.82396	9.21366	7.3705	8.58736	11.2038	8.04524	9.07996	7.3705	7.3705	7.3705	7.3705	8.62816	10.2111	9.83168	7.84146
9040-146	URS0002180463_9925	AGCTGGAATCAAGATTGCTGGG	CCCAGCAATCTTGATTCCAGCT	146	chi-lncRNA-9999	7.3705	7.3705	7.3705	7.3705	9.42987	7.3705	7.3705	7.3705	7.3705	7.96166	7.3705	8.65829	7.3705	7.3705	9.07526	7.3705	9.13834	8.01993	7.80262	8.75066	7.75907	8.00054	8.49241	7.94786	8.35067	7.3705	7.93603	8.49806	8.51354	7.3705	9.48399	7.3705	7.3705	7.3705	7.3705	7.3705	7.3705	7.3705	7.3705	7.3705	7.92011	7.3705	7.95617	7.84146
50455-277	URS000217EF17_9925	TGTCTGTGAAGATG	CATCTTCACAGACA	277	chi-lncRNA-8902	7.3705	8.5041	8.58488	9.62661	7.3705	9.72118	9.69179	7.3705	8.92236	9.19111	7.3705	8.65829	9.30569	9.05233	7.3705	9.45932	7.3705	7.3705	9.42115	9.64763	9.50802	9.64349	10.1533	9.35335	10.3356	9.07457	8.91634	7.3705	9.58008	9.53312	7.3705	7.3705	10.0253	8.9033	7.3705	9.38027	9.03315	9.47446	8.71469	8.13903	9.45656	10.5748	9.54208	9.10003
22735-410	URS000217F48C_9925	CTGAAGGGGGCACT	AGTGCCCCCTTCAG	410	chi-lncRNA-9188	10.0436	9.13099	7.3705	7.9284	8.07856	7.3705	8.02228	9.43881	11.411	7.96166	9.43109	7.3705	10.718	8.44375	7.3705	7.3705	10.2609	9.08164	9.15479	8.56104	9.0321	9.47001	10.5775	7.94786	9.34065	11.8349	7.3705	8.9433	7.3705	8.57462	9.48399	7.3705	9.05188	7.3705	8.04524	8.70024	7.3705	10.2037	11.798	8.13903	9.86541	10.2111	8.37156	8.92148
2234-168	URS0002179D62_9925	AAGAAAGCTGAGCGCC	GGCGCTCAGCTTTCTT	168	chi-lncRNA-4821	7.3705	8.85133	8.58488	8.64335	8.07856	8.97946	7.3705	8.74733	8.92236	9.38442	8.07918	7.81451	10.2492	8.00471	9.67926	9.03468	8.21995	8.01993	8.63164	7.3705	7.75907	8.77258	7.74243	8.67872	7.3705	7.3705	8.65726	8.73779	7.3705	9.66679	8.44714	8.9383	8.58736	8.9033	9.12976	7.3705	7.3705	7.3705	7.3705	8.63777	8.62816	8.98136	8.69371	8.92148
8271-165	URS000217C538_9925	AGATTCGGGGAGGTG	CACCTCCCCGAATCT	165	chi-lncRNA-6798	7.3705	8.04589	7.3705	7.3705	7.3705	9.51363	9.51673	7.3705	9.20882	7.3705	10.2469	7.3705	8.14118	7.3705	9.30584	7.3705	9.90926	7.3705	7.3705	7.3705	7.3705	7.3705	7.3705	7.3705	7.3705	7.3705	8.91634	7.3705	7.3705	7.3705	7.3705	7.3705	7.3705	7.3705	7.3705	9.07996	8.76254	7.92756	7.3705	9.00769	9.74157	10.8651	8.69371	10.2138
19720-762	URS0002182D1A_9925	CGCGGGGTGGAGCAG	CTGCTCCACCCCGCG	762	chi-lncRNA-12028	10.1604	9.56654	10.2108	10.2059	8.90696	10.461	9.08615	9.24299	10.2658	10.0866	9.6353	10.0499	10.1036	9.94794	11.0557	10.2789	7.3705	12.6382	10.6003	10.6419	9.78391	9.47001	10.6666	9.67412	10.1437	8.89748	10.406	9.78858	9.30398	11.3896	9.99715	7.3705	10.731	10.9226	10.5001	8.70024	9.92471	8.32844	10.3094	9.75488	10.7314	9.72345	10.2792	10.134
8208-483	URS0002183930_9925	AGATGAACGGGACT	AGTCCCGTTCATCT	483	chi-lncRNA-12569	9.02639	9.56654	8.28144	10.1072	7.3705	10.2086	7.3705	7.98622	8.92236	8.96784	9.6353	10.4075	8.64082	8.00471	10.2214	9.92657	9.13834	10.2293	11.0954	10.3214	10.2149	8.00054	9.34902	8.67872	10.8576	7.3705	8.91634	7.3705	7.3705	9.38579	8.68016	7.9469	10.6013	10.9226	9.12976	9.07996	9.03315	9.11739	7.3705	8.13903	9.60609	11.7531	8.95688	10.9787
26684-258	URS0002185E57_9925	GAGGATGAGATGGTTGGATGGCATC	GATGCCATCCAACCATCTCATCCTC	258	chi-lncRNA-14401	9.02639	9.74324	7.3705	7.3705	7.3705	9.27113	7.3705	9.24299	7.3705	8.96784	9.6353	9.3277	7.3705	7.3705	9.07526	10.2789	9.44338	9.08164	9.42115	8.08524	10.0154	9.93816	9.11583	7.94786	8.35067	8.69557	8.91634	8.73779	7.3705	7.8912	9.9081	7.3705	7.3705	7.3705	7.3705	7.3705	7.99483	9.30694	8.98018	7.3705	7.92011	9.72345	7.3705	8.92148
26171-165	URS0002183B5C_9925	GAGAGGACTGGGAGG	CCTCCCAGTCCTCTC	165	chi-lncRNA-12671	8.75641	8.5041	8.28144	7.9284	8.55142	8.12191	8.02228	7.98622	8.92236	8.37979	7.3705	8.42788	9.01122	7.3705	8.0166	7.99561	8.21995	7.3705	9.00057	9.44293	9.28959	8.77258	9.23713	7.94786	9.34065	8.69557	7.93603	9.12316	8.51354	8.82396	9.21366	7.3705	8.58736	8.07639	8.04524	7.3705	7.3705	9.30694	7.96787	9.93725	9.60609	8.98136	9.54208	7.3705
30563-395	URS0002180921_9925	GCGAGTCAGGGGCT	AGCCCCTGACTCGC	395	chi-lncRNA-10236	9.77713	9.13099	8.58488	9.62661	7.3705	9.72118	10.1171	8.74733	8.08769	9.84511	8.07918	7.3705	7.3705	8.7799	10.1037	10.2789	8.21995	8.80648	9.5379	8.91823	9.16658	8.77258	10.3809	8.94022	7.3705	8.89748	9.32641	8.73779	7.85883	9.38579	8.44714	10.0491	10.0253	8.9033	10.5001	10.189	7.99483	7.92756	7.96787	8.13903	9.45656	8.12306	9.54208	8.92148
19295-112701	URS000217E9D6_9925	CGCGACCTCAGATC	GATCTGAGGTCGCG	112701	chi-lncRNA-8626	15.1081	18.318	16.5651	14.5644	13.9937	17.781	17.9026	15.1043	17.6579	15.8948	15.0064	13.6448	19.123	15.1385	16.7473	17.2104	16.3424	15.177	14.8994	13.8592	14.3392	17.1454	14.8153	15.0892	14.9082	14.0985	15.742	15.7212	14.3918	15.2027	13.0919	14.7753	14.8393	14.5989	15.8454	17.1174	17.9065	16.6625	16.7759	18.4088	16.3989	16.313	16.4454	16.8635
34662-136	URS0002180D13_9925	GGGAAACAGTGGAAACAGTGTCAGAC	GTCTGACACTGTTTCCACTGTTTCCC	136	chi-lncRNA-10432	9.45005	9.13099	7.3705	9.30888	7.3705	8.12191	7.3705	7.3705	7.3705	9.70727	7.3705	7.3705	10.1036	7.3705	8.80068	7.3705	9.90926	7.3705	8.40446	7.77168	7.75907	7.3705	7.3705	7.94786	8.6686	8.1801	7.93603	9.78858	9.91495	7.3705	9.21366	7.3705	7.3705	7.3705	7.3705	7.3705	7.3705	7.3705	7.3705	7.3705	7.92011	7.3705	7.3705	8.48026
9822-326	URS0000D60577_9925	AGGCAGGAGGAGAAGG	CCTTCTCCTCCTGCCT	326	chi-lncRNA-1334	7.3705	7.3705	9.6812	9.88683	9.63403	7.3705	9.51673	7.3705	7.3705	7.3705	7.3705	9.18718	7.3705	8.00471	8.80068	7.99561	9.13834	8.46615	9.64591	8.08524	9.16658	8.77258	8.28297	9.52263	9.34065	10.5249	9.32641	8.49806	9.70055	7.3705	9.60227	9.93398	7.3705	8.07639	8.04524	7.3705	7.3705	9.62453	9.20432	7.3705	8.88388	7.3705	9.69413	8.92148
3328-157	URS00021851A6_9925	AAGTGAAGTCGCTCAGTC	GACTGAGCGACTTCACTT	157	chi-lncRNA-13768	7.3705	9.13099	8.58488	7.3705	8.90696	8.12191	7.3705	9.61121	7.3705	8.96784	7.3705	8.42788	8.64082	7.3705	8.0166	8.76392	10.0957	7.3705	8.1347	8.08524	8.88377	8.77258	7.3705	8.35909	8.6686	7.3705	9.1359	7.3705	7.3705	8.57462	8.1691	8.67699	8.58736	8.9033	8.85021	7.3705	9.45762	9.47446	7.96787	7.3705	7.3705	7.3705	8.95688	8.92148
38789-444	URS0002181295_9925	GTGAAAGAGGAGAGTGAAAAAGTTGGC	GCCAACTTTTTCACTCTCCTCTTTCAC	444	chi-lncRNA-10716	7.3705	9.36514	11.2855	7.3705	7.3705	9.90259	10.1171	7.3705	8.08769	7.3705	9.19313	9.57334	7.3705	8.00471	8.0166	8.43032	9.69504	9.6866	9.00057	9.82686	7.75907	9.04425	10.5775	10.5201	10.4228	8.89748	9.1359	9.42698	10.1016	7.3705	9.81318	7.3705	10.4588	9.18797	7.3705	10.0253	7.3705	7.3705	9.20432	7.3705	7.92011	7.3705	9.95724	10.6173
52683-648	URS0000D61A0E_9925	TTTCATTGTCAGAGG	CCTCTGACAATGAAA	648	chi-lncRNA-2209	8.75641	8.5041	10.3781	10.3852	8.55142	11.3109	8.46961	9.61121	11.804	10.0866	8.90801	9.18718	9.75909	8.44375	9.30584	9.92657	8.21995	10.6227	10.8465	10.38	11.176	10.291	10.3273	10.3505	10.7937	7.3705	11.1231	9.28305	7.3705	10.9393	7.82437	8.67699	8.58736	9.80828	11.0627	11.1639	7.99483	10.8163	8.71469	8.63777	10.2758	9.90492	9.3721	7.3705
12685-233	URS00021830DC_9925	ATCCACACAGTCAAAGGC	GCCTTTGACTGTGTGGAT	233	chi-lncRNA-12191	7.3705	7.3705	7.3705	9.30888	7.3705	8.12191	7.3705	7.3705	7.3705	9.38442	7.3705	10.1288	7.3705	7.3705	8.80068	7.3705	7.3705	8.01993	9.42115	8.75066	9.0321	8.4376	8.98338	9.67412	8.35067	7.3705	8.91634	9.28305	9.70055	7.3705	8.68016	8.9383	7.89804	7.3705	8.04524	8.18344	7.3705	7.92756	7.3705	9.30185	9.10102	7.3705	9.95724	8.19593
37689-163	URS0002181617_9925	GTACTGAAGAGGTGAC	GTCACCTCTTCAGTAC	163	chi-lncRNA-10896	7.3705	8.5041	7.3705	8.90082	8.07856	8.97946	9.51673	7.98622	9.832	7.3705	8.07918	9.3277	8.64082	8.44375	8.0166	7.99561	8.21995	8.01993	9.64591	9.06834	7.3705	7.3705	7.3705	7.3705	7.3705	9.62256	7.3705	8.9433	7.3705	7.8912	8.88072	7.3705	8.83824	8.07639	8.04524	8.18344	7.3705	9.11739	7.96787	8.13903	8.62816	8.61511	8.95688	9.2589
11173-240	URS000217CC79_9925	AGGTTTAGGAAATC	GATTTCCTAAACCT	240	chi-lncRNA-7169	7.3705	8.04589	8.58488	7.9284	8.07856	10.461	8.46961	7.98622	8.08769	7.96166	9.19313	9.68207	12.405	8.00471	8.0166	7.3705	7.3705	7.3705	7.3705	9.2043	10.3901	8.00054	10.5775	9.16152	9.34065	10.2577	7.3705	7.3705	7.3705	9.53312	9.21366	7.9469	7.89804	8.07639	7.3705	8.18344	7.99483	7.92756	7.96787	8.13903	7.92011	8.12306	7.95617	8.71767
45657-141	URS0002183EDE_9925	TCCGTTGTAGTCTAGT	ACTAGACTACAACGGA	141	chi-lncRNA-12850	9.25371	8.85133	9.23477	7.3705	7.3705	7.3705	8.46961	7.3705	7.3705	9.55485	8.90801	8.15355	7.3705	8.7799	7.3705	7.3705	7.3705	7.3705	7.3705	8.56104	7.75907	7.3705	11.2018	7.3705	7.3705	7.83136	9.1359	7.3705	7.3705	10.0065	7.3705	9.15946	8.58736	7.3705	8.04524	7.3705	10.1689	9.30694	7.3705	9.30185	8.31715	9.90492	7.3705	7.3705
17838-138	URS000217F7E1_9925	CCTCATCGCAATGG	CCATTGCGATGAGG	138	chi-lncRNA-9351	9.02639	8.04589	7.3705	7.3705	8.07856	9.72118	7.3705	7.3705	8.56457	7.3705	7.3705	9.96633	7.3705	8.44375	8.0166	7.3705	7.3705	7.3705	7.3705	8.56104	7.75907	8.00054	7.3705	7.3705	7.3705	9.50382	7.93603	9.55785	8.75526	7.8912	7.82437	7.3705	9.23793	7.3705	8.50316	8.18344	7.3705	8.32844	7.3705	9.00769	7.92011	9.27319	8.95688	7.3705
13796-215	URS00021853CF_9925	ATGTGAGAGTTGGACTGTGAAG	CTTCACAGTCCAACTCTCACAT	215	chi-lncRNA-13883	7.3705	7.3705	7.3705	7.3705	7.3705	7.3705	7.3705	7.3705	7.3705	9.38442	7.3705	9.3277	7.3705	7.3705	8.0166	8.43032	8.21995	8.01993	7.80262	11.4331	7.75907	9.93816	8.28297	7.3705	7.3705	9.92943	7.93603	8.73779	8.22301	7.3705	10.081	7.3705	7.3705	7.3705	7.3705	7.3705	9.45762	7.3705	7.96787	7.3705	9.60609	7.3705	7.3705	7.84146
21252-431	URS0000D60FAA_9925	CGGGTGTTCTAGGCT	AGCCTAGAACACCCG	431	chi-lncRNA-1764	10.3689	7.3705	7.8967	9.30888	9.19198	9.90259	9.08615	8.4164	11.6208	7.96166	8.07918	9.57334	7.3705	8.44375	9.5046	9.45932	8.21995	7.3705	10.4886	7.77168	9.50802	9.47001	11.1095	7.3705	9.79734	9.07457	9.64535	9.28305	9.44862	9.53312	8.68016	7.3705	10.3819	8.9033	10.1702	10.9972	8.76254	9.47446	9.56922	9.00769	9.60609	8.98136	7.3705	7.84146
5510-337	URS000218063E_9925	ACGACTTAAACCTG	CAGGTTTAAGTCGT	337	chi-lncRNA-10086	8.75641	8.85133	9.04888	9.30888	7.3705	10.7722	8.81057	9.24299	8.92236	9.19111	8.90801	9.45574	8.64082	8.44375	9.07526	9.45932	9.13834	10.7063	9.74639	9.64763	9.0321	7.3705	10.2137	9.52263	7.94227	9.50382	10.488	7.85072	7.3705	10.7108	8.88072	8.35765	7.89804	8.07639	9.8992	10.4694	7.99483	8.89911	7.96787	9.54608	8.31715	10.2111	8.95688	9.2589
9721-191	URS0000D621F1_9925	AGGATGAGATGGTTGG	CCAACCATCTCATCCT	191	chi-lncRNA-2534	7.3705	9.13099	7.8967	7.3705	9.42987	7.3705	7.3705	9.01634	7.3705	9.19111	7.3705	9.18718	7.3705	9.05233	7.3705	8.76392	8.21995	8.46615	8.1347	8.34266	8.06488	9.47001	8.49241	8.67872	8.6686	7.3705	9.49468	9.67782	9.91495	7.3705	8.88072	7.3705	7.3705	7.3705	7.3705	7.3705	7.99483	9.30694	8.98018	7.3705	9.45656	9.27319	8.95688	7.84146
10600-1041	URS0000D65127_9925	AGGGGAGGGAAAGGGG	CCCCTTTCCCTCCCCT	1041	chi-lncRNA-4581	10.3689	8.04589	9.91684	9.47647	9.97192	10.0637	9.08615	10.4499	10.2658	10.4743	9.19313	11.6199	10.8148	10.9605	10.9231	9.78698	10.8844	9.6866	10.753	11.6391	10.8952	10.9497	10.6228	9.81121	7.94227	10.8988	10.1274	11.3352	9.1432	7.8912	10.4399	7.3705	8.83824	8.07639	9.12976	8.18344	10.8673	9.47446	11.1596	8.13903	9.86541	9.27319	10.8319	11.0673
35297-143	URS00021800F9_9925	GGGATGGGCCGGCC	GGCCGGCCCATCCC	143	chi-lncRNA-9822	7.99136	8.5041	7.8967	8.32971	8.07856	7.3705	7.3705	7.98622	8.08769	9.19111	8.55232	7.3705	7.3705	8.44375	7.3705	7.3705	7.3705	7.3705	7.3705	7.3705	8.71843	7.3705	7.74243	9.16152	7.3705	7.3705	7.3705	7.3705	7.3705	8.27301	8.68016	9.52038	9.4027	7.3705	8.04524	7.3705	7.99483	7.3705	7.96787	9.00769	7.92011	8.61511	7.3705	7.3705
32990-208	URS000217F588_9925	GGAGGACGCGGGGG	CCCCCGCGTCCTCC	208	chi-lncRNA-9242	8.42402	8.04589	8.83546	7.9284	7.3705	10.0637	8.46961	9.01634	7.3705	9.19111	8.55232	8.85692	9.30569	8.44375	8.0166	9.92657	10.0957	8.01993	8.63164	9.06834	9.0321	7.3705	8.49241	8.94022	9.66057	9.50382	7.93603	7.3705	8.75526	7.3705	8.1691	9.15946	9.05188	9.42561	9.12976	9.62871	8.42916	8.32844	9.20432	7.3705	9.45656	9.51581	8.37156	9.2589
32727-243	URS0002185958_9925	GGAGAAAGAGGGGC	GCCCCTCTTTCTCC	243	chi-lncRNA-14157	7.3705	10.9962	9.39941	9.88683	10.365	7.3705	7.3705	7.3705	8.92236	11.7805	8.55232	7.3705	11.22	9.2814	8.80068	9.78698	10.0957	7.3705	7.3705	8.08524	7.3705	7.3705	7.3705	7.94786	7.3705	7.3705	9.78177	7.3705	7.3705	7.3705	7.82437	9.80884	9.55057	8.07639	8.04524	7.3705	11.0612	8.64181	7.3705	7.3705	7.3705	9.27319	9.83168	10.4296
17631-152	URS00021817B4_9925	CCGGTGGAGCGGTG	CACCGCTCCACCGG	152	chi-lncRNA-10981	7.3705	8.04589	8.28144	7.3705	8.07856	8.97946	8.46961	7.3705	8.08769	9.55485	8.07918	8.42788	9.30569	8.7799	10.3301	7.99561	8.21995	8.46615	7.3705	9.06834	8.06488	8.00054	8.67527	9.81121	8.35067	7.83136	7.93603	7.85072	7.3705	8.27301	7.3705	9.35118	9.05188	8.54829	7.3705	9.07996	9.03315	7.92756	7.3705	8.13903	8.88388	9.51581	7.3705	7.3705
6765-151	URS000217F525_9925	ACTGGGTAAACTGG	CCAGTTTACCCAGT	151	chi-lncRNA-9221	7.3705	7.3705	7.3705	7.3705	7.3705	7.3705	7.3705	7.3705	9.65262	7.3705	7.3705	7.3705	7.3705	7.3705	7.3705	7.3705	7.3705	7.3705	8.63164	7.3705	7.3705	7.3705	12.5285	7.3705	7.3705	7.3705	7.3705	7.3705	9.81173	7.3705	7.3705	7.3705	7.3705	7.3705	7.3705	8.70024	7.3705	7.3705	7.3705	7.3705	7.3705	7.3705	7.3705	7.3705
10533-158	URS00021865AA_9925	AGGGCTGTGCGGCGC	GCGCCGCACAGCCCT	158	chi-lncRNA-14763	7.3705	7.3705	7.3705	7.3705	11.549	7.3705	7.3705	7.3705	7.3705	7.3705	7.3705	7.3705	7.3705	7.3705	7.3705	7.3705	9.13834	7.3705	7.3705	7.3705	7.3705	7.3705	8.28297	7.3705	7.3705	7.3705	7.3705	7.3705	8.51354	7.3705	7.3705	7.3705	7.3705	7.3705	10.2888	7.3705	7.3705	7.3705	7.3705	7.3705	7.3705	7.3705	7.3705	7.84146
10661-350	URS00021809F9_9925	AGGGGCTCCTCTGGC	GCCAGAGGAGCCCCT	350	chi-lncRNA-10285	7.3705	7.3705	7.3705	7.3705	7.3705	8.12191	9.84789	9.01634	7.3705	9.19111	7.3705	7.3705	10.2492	9.05233	8.46127	10.3796	8.21995	8.01993	9.29411	7.77168	8.06488	9.04425	7.74243	9.16152	7.94227	7.3705	9.1359	8.49806	7.85883	7.3705	7.3705	7.3705	9.05188	7.3705	7.3705	8.18344	7.99483	8.89911	9.39827	7.3705	10.3624	8.12306	9.69413	9.53216
26505-245	URS000217AA7E_9925	GAGGAAGGTGGGGAT	ATCCCCACCTTCCTC	245	chi-lncRNA-5463	8.75641	9.13099	8.58488	7.9284	7.3705	7.3705	9.31744	8.74733	8.92236	7.96166	9.6353	9.45574	9.01122	8.00471	9.30584	7.3705	7.3705	8.01993	8.40446	7.77168	8.71843	7.3705	8.28297	9.81121	9.14944	7.3705	10.1274	9.67782	7.3705	9.03648	9.60227	9.15946	8.58736	9.6296	9.56518	8.70024	7.99483	7.92756	9.56922	9.00769	9.28971	8.12306	7.95617	9.10003
5350-197	URS000217CB31_9925	ACCTGGCGAACTGA	TCAGTTCGCCAGGT	197	chi-lncRNA-7114	9.62284	7.3705	7.8967	9.47647	7.3705	10.0637	7.3705	7.3705	8.92236	8.37979	9.19313	7.81451	8.14118	8.00471	8.80068	9.26257	7.3705	10.1115	9.42115	9.32854	8.88377	8.00054	8.83753	8.94022	9.34065	8.1801	7.93603	8.49806	7.3705	8.27301	9.21366	7.3705	9.05188	9.80828	8.50316	9.62871	8.42916	7.3705	9.39827	8.13903	8.31715	8.12306	7.95617	9.40199
3943-187	URS00021818C9_9925	AATGGGAACAGCCT	AGGCTGTTCCCATT	187	chi-lncRNA-11040	8.75641	8.04589	7.8967	9.76258	8.07856	9.72118	7.3705	7.98622	7.3705	8.70357	8.90801	9.57334	8.14118	8.44375	7.3705	7.3705	7.3705	8.01993	9.74639	8.75066	9.40293	8.00054	9.23713	7.94786	10.1437	7.83136	7.93603	7.85072	8.51354	7.8912	8.1691	7.3705	9.23793	9.42561	8.50316	8.18344	7.99483	7.92756	7.96787	8.63777	8.88388	9.51581	7.95617	7.3705
52748-2503	URS0002182F6A_9925	TTTCTAATGAGTCAGCTCTT	AAGAGCTGACTCATTAGAAA	2503	chi-lncRNA-12125	10.1604	11.5654	9.80383	11.1012	9.63403	12.328	12.4389	12.0117	12.1803	13.2714	11.4991	11.2477	13.2848	10.8928	12.0311	12.5067	8.21995	10.3382	10.9343	12.3749	10.8952	11.9554	10.0244	12.7232	11.1408	13.2336	11.8686	12.8445	7.85883	9.90188	10.2354	9.80884	7.3705	8.54829	10.1702	10.9972	10.7964	10.105	11.105	11.7902	9.45656	9.72345	9.3721	7.3705
8736-174	URS0000D6059C_9925	AGCGGAACGGGAGA	TCTCCCGTTCCGCT	174	chi-lncRNA-1341	7.99136	8.04589	10.0216	8.90082	8.07856	9.27113	7.3705	9.43881	7.3705	8.37979	8.55232	8.15355	9.75909	7.3705	7.3705	7.99561	7.3705	9.08164	7.80262	9.54891	7.3705	8.00054	10.0903	10.0516	9.14944	8.89748	7.93603	7.85072	7.3705	8.27301	8.1691	9.15946	8.58736	8.9033	7.3705	8.18344	7.99483	9.76045	8.71469	7.3705	9.10102	7.3705	7.95617	9.2589
25823-164	URS0000D63BBF_9925	GAGAAATCGTGGCCT	AGGCCACGATTTCTC	164	chi-lncRNA-3610	7.99136	8.85133	9.80383	8.64335	9.19198	8.97946	8.02228	7.98622	8.08769	7.96166	9.19313	8.65829	9.01122	7.3705	8.0166	8.76392	9.13834	7.3705	7.80262	8.56104	9.40293	9.27278	8.83753	8.67872	9.50946	9.07457	7.93603	9.67782	9.1432	8.57462	8.88072	8.9383	7.3705	8.9033	7.3705	7.3705	7.3705	7.92756	9.8602	7.3705	8.62816	7.3705	8.69371	7.3705
39286-7570	URS0002185A30_9925	GTGGACTTCCCTGG	CCAGGGAAGTCCAC	7570	chi-lncRNA-14196	9.25371	13.7728	13.418	13.5926	14.2864	13.3677	8.81057	10.356	12.4236	11.342	13.2307	8.42788	13.6682	9.94794	13.8299	15.0796	13.0118	10.9315	11.6821	8.56104	10.1514	11.2473	10.6666	10.9345	12.1649	7.3705	12.4217	11.009	12.3345	12.2833	11.2821	11.8694	13.851	14.1209	13.7506	13.6313	9.03315	10.8774	10.4029	11.1428	12.1482	13.7485	13.3151	12.3826
14492-136	URS0000D5EB68_9925	CAAAACTCTCAACAA	TTGTTGAGAGTTTTG	136	chi-lncRNA-187	8.42402	8.85133	7.3705	7.9284	9.19198	8.61348	8.46961	8.4164	8.56457	7.96166	9.19313	8.65829	9.01122	7.3705	9.5046	7.3705	7.3705	9.51171	8.82787	9.06834	8.71843	9.27278	8.67527	7.94786	7.3705	7.3705	7.93603	8.49806	7.3705	8.82396	8.68016	7.9469	8.28348	9.80828	9.12976	8.18344	7.99483	7.3705	7.3705	8.13903	7.92011	8.12306	8.37156	7.3705
11036-148	URS0000D653EC_9925	AGGTGATGGAATTCCAGTTGAGC	GCTCAACTGGAATTCCATCACCT	148	chi-lncRNA-4706	7.3705	7.3705	9.39941	9.47647	9.63403	7.3705	7.3705	7.3705	7.3705	7.3705	7.3705	7.3705	7.3705	7.3705	8.0166	7.3705	8.75102	7.3705	8.1347	8.08524	7.3705	7.3705	8.67527	8.94022	9.34065	9.62256	8.34126	8.49806	8.75526	7.8912	7.3705	7.3705	7.3705	7.3705	7.3705	8.18344	7.3705	7.3705	9.20432	7.3705	7.3705	7.3705	7.3705	8.19593
52769-288	URS000217EA74_9925	TTTGAAATCTGGCC	GGCCAGATTTCAAA	288	chi-lncRNA-8660	9.9165	9.36514	7.8967	7.3705	8.55142	8.12191	8.46961	7.98622	8.08769	8.37979	9.19313	8.15355	8.14118	9.94794	7.3705	7.99561	8.21995	8.01993	7.3705	7.77168	8.71843	10.4859	8.49241	7.3705	10.2428	9.23227	7.3705	9.89144	7.3705	10.1953	9.48399	9.15946	9.68468	8.9033	10.0411	8.18344	7.99483	9.47446	7.96787	8.13903	8.62816	8.12306	9.69413	8.19593
9322-2547	URS000217AF61_9925	AGGACAGGGGAGCC	GGCTCCCCTGTCCT	2547	chi-lncRNA-5684	11.4693	13.0131	12.2369	11.6841	12.0188	11.1763	11.1323	10.8448	10.6947	11.0314	10.3664	11.0988	11.1476	11.6758	12.0311	11.1226	10.7795	10.7063	12.1721	12.2231	11.9664	11.4939	11.8413	12.1558	11.5027	11.1955	12.2906	12.2501	9.91495	11.792	12.7641	10.4352	11.7838	10.9226	11.7816	10.4694	11.4786	11.2906	10.8635	10.2447	11.3558	10.9502	11.2305	11.0673
22974-209	URS000217EC64_9925	CTGGAGAACTCGGGA	TCCCGAGTTCTCCAG	209	chi-lncRNA-8766	9.45005	8.85133	7.3705	7.3705	7.3705	9.27113	7.3705	7.98622	7.3705	7.96166	7.3705	8.85692	7.3705	9.05233	8.0166	7.99561	8.21995	8.01993	7.3705	8.08524	10.085	8.00054	8.67527	8.35909	7.3705	8.69557	8.34126	9.98745	7.3705	10.3623	7.3705	7.3705	9.23793	7.3705	8.85021	8.18344	9.63067	8.89911	7.3705	9.93725	7.3705	9.72345	7.3705	9.53216
32431-1391	URS0002181867_9925	GGAAGGTAGGGGAGAA	TTCTCCCCTACCTTCC	1391	chi-lncRNA-11010	10.9258	9.36514	11.1533	11.9635	11.0033	10.2086	9.98874	11.849	10.9492	9.84511	11.4991	10.3427	10.1036	10.1928	10.5258	10.4736	11.9706	11.2978	11.0954	11.225	9.60596	11.0143	10.9411	10.5979	10.7267	10.6971	9.64535	10.3181	10.6122	11.6699	9.21366	11.7722	11.2468	10.6686	9.36383	9.38027	9.45762	10.4648	9.20432	10.9007	10.6648	10.9502	11.1274	11.6863
8702-295	URS000217B1FE_9925	AGCGCAGCAAACTG	CAGTTTGCTGCGCT	295	chi-lncRNA-5817	7.3705	7.3705	7.3705	7.9284	7.3705	9.27113	7.3705	10.0312	12.2764	7.3705	7.3705	7.3705	7.3705	7.3705	8.0166	7.99561	8.75102	7.3705	9.74639	8.08524	7.3705	8.00054	10.0903	7.3705	8.35067	8.1801	8.65726	7.85072	8.96223	8.57462	7.3705	7.3705	9.68468	7.3705	10.5001	7.3705	7.3705	7.3705	8.71469	9.00769	7.3705	8.98136	8.95688	7.3705
636-477	URS0002181295_9925	AAAGAGGAGAGTGAAAAAGTTGGCT	AGCCAACTTTTTCACTCTCCTCTTT	477	chi-lncRNA-10716	9.62284	9.90063	11.1533	8.64335	9.42987	9.51363	7.3705	9.9043	7.3705	8.96784	9.43109	7.3705	10.1036	9.05233	9.97562	10.7238	7.3705	9.08164	9.5379	7.77168	9.40293	10.3918	7.3705	7.3705	9.66057	9.37443	7.93603	9.42698	8.22301	8.57462	10.9664	7.3705	9.92046	9.6296	9.12976	7.3705	9.26094	9.88467	9.39827	9.54608	7.92011	9.72345	9.17938	8.92148
14349-276	URS0002186D94_9925	ATTGTTGAGGGGTA	TACCCCTCAACAAT	276	chi-lncRNA-15150	8.75641	7.3705	7.3705	8.90082	7.3705	9.51363	7.3705	7.98622	8.08769	9.19111	9.19313	9.3277	11.4178	10.3012	8.0166	10.1708	8.21995	8.01993	10.3677	8.56104	10.7313	7.3705	8.83753	10.4378	9.66057	9.07457	7.3705	8.9433	8.96223	9.38579	7.3705	7.3705	9.23793	8.54829	8.04524	9.07996	8.76254	7.3705	7.96787	8.13903	7.3705	10.2111	8.37156	8.71767
42944-160	URS0000D5F8F0_9925	TATGGGATGAGCTG	CAGCTCATCCCATA	160	chi-lncRNA-782	8.42402	7.3705	9.04888	8.64335	8.90696	8.12191	8.46961	9.24299	9.99153	7.96166	7.3705	7.3705	7.3705	8.7799	9.30584	9.03468	8.21995	9.08164	9.74639	8.34266	8.88377	7.3705	8.67527	7.3705	7.94227	7.83136	8.65726	7.3705	9.70055	9.03648	8.68016	8.9383	9.05188	9.18797	9.36383	8.18344	8.42916	9.11739	7.3705	8.13903	7.3705	7.3705	7.3705	8.92148
4688-257	URS0002186FAA_9925	ACATTGTCAAAAGG	CCTTTTGACAATGT	257	chi-lncRNA-15252	7.3705	7.3705	10.7271	7.3705	7.3705	9.90259	7.3705	7.3705	7.3705	7.3705	7.3705	7.3705	7.3705	7.3705	8.80068	7.3705	7.3705	8.01993	7.3705	7.3705	7.3705	7.3705	7.3705	7.3705	7.3705	7.3705	7.3705	9.42698	7.3705	7.3705	7.3705	7.3705	7.3705	9.42561	7.3705	7.3705	7.3705	7.3705	7.3705	7.3705	7.3705	9.51581	7.3705	7.3705
8128-208	URS0000D62152_9925	AGAGTTCTACAGTC	GACTGTAGAACTCT	208	chi-lncRNA-2508	7.3705	7.3705	7.3705	7.3705	10.4754	7.3705	7.3705	9.01634	8.08769	8.96784	10.6751	7.3705	7.3705	7.3705	10.698	10.7984	10.8844	8.46615	7.3705	7.77168	7.75907	7.3705	7.74243	7.3705	8.92896	9.23227	7.3705	7.85072	7.85883	7.3705	9.21366	9.35118	9.23793	7.3705	7.3705	10.4694	7.3705	7.3705	8.71469	10.0991	7.3705	7.3705	7.3705	7.84146
45398-518	URS0000D5E9B8_9925	TCCGACCTCAGATC	GATCTGAGGTCGGA	518	chi-lncRNA-115	9.9165	9.36514	9.23477	10.3852	8.55142	9.51363	9.69179	8.4164	8.56457	8.37979	8.07918	10.6938	8.14118	10.4021	9.5046	9.45932	8.21995	10.3382	9.92852	7.77168	11.077	10.5743	10.7092	10.0516	9.14944	10.3975	10.3189	9.78858	7.3705	9.66679	9.60227	9.67181	9.55057	9.18797	9.56518	8.18344	9.63067	9.30694	9.20432	8.13903	10.1836	9.72345	9.69413	7.3705
50805-8888	URS0000D60EE5_9925	TTAAACTCTCAACAA	TTGTTGAGAGTTTAA	8888	chi-lncRNA-1741	12.4725	11.1294	9.80383	12.0722	10.4754	14.4023	12.9675	11.0977	10.4961	10.1937	10.1166	14.7616	10.8148	10.747	15.2147	11.6514	10.0957	13.9717	13.8234	11.5903	12.5375	15.246	11.6795	17.268	11.0341	12.8514	13.3236	11.2214	13.0753	15.8183	12.3049	11.4337	15.0087	11.07	11.1901	10.9972	10.3776	13.094	12.9458	10.2447	13.9563	13.3234	12.1799	9.40199
9483-187	URS000217CD64_9925	AGGAGACTGGCGGGC	GCCCGCCAGTCTCCT	187	chi-lncRNA-7219	9.02639	9.36514	7.8967	7.3705	7.3705	7.3705	7.3705	7.98622	7.3705	7.3705	7.3705	7.81451	8.14118	8.7799	8.46127	9.26257	7.3705	8.01993	9.42115	9.06834	7.3705	8.77258	8.03787	8.67872	8.6686	9.07457	8.91634	7.85072	8.96223	9.22168	10.1603	7.9469	7.3705	7.3705	7.3705	7.3705	7.99483	7.92756	7.96787	8.13903	7.3705	7.3705	7.3705	9.10003
4253-224	URS0000D64151_9925	ACAACTGTTAGCAA	TTGCTAACAGTTGT	224	chi-lncRNA-3850	8.75641	8.04589	8.83546	9.62661	7.3705	8.97946	7.3705	8.74733	8.56457	8.70357	8.55232	8.15355	8.14118	9.05233	9.67926	8.76392	9.90926	8.01993	7.80262	9.44293	7.3705	8.00054	7.74243	7.94786	7.3705	7.83136	7.3705	7.3705	7.3705	8.82396	7.82437	8.35765	10.731	10.1104	8.50316	8.18344	8.42916	8.32844	8.38907	7.3705	7.92011	8.61511	7.3705	10.2894
16667-163	URS0002179FED_9925	CCCCGACGGGGAGC	GCTCCCCGTCGGGG	163	chi-lncRNA-4947	7.99136	7.3705	7.8967	7.3705	8.07856	8.12191	8.02228	7.98622	9.65262	8.37979	8.55232	9.18718	9.01122	7.3705	10.6145	9.92657	8.21995	7.3705	7.3705	7.3705	9.0321	7.3705	8.83753	7.3705	7.3705	7.3705	9.1359	7.3705	7.3705	8.82396	8.1691	10.255	8.28348	8.07639	8.04524	9.62871	7.99483	8.89911	7.96787	10.0991	7.3705	8.98136	7.3705	9.40199
8620-660	URS0000D6113A_9925	AGCCTTTGACTGTGTGG	CCACACAGTCAAAGGCT	660	chi-lncRNA-1842	7.3705	10.5968	10.2969	10.4671	11.0033	10.3403	9.84789	9.43881	8.92236	9.19111	10.2469	9.68207	9.55013	9.65282	10.3301	9.92657	9.44338	9.84257	8.63164	10.9818	7.75907	9.79834	9.11583	10.5201	9.66057	7.83136	9.78177	11.009	9.91495	9.38579	10.081	10.0491	10.3819	9.80828	10.5952	9.07996	7.99483	9.76045	8.71469	9.75488	10.2758	9.51581	10.1797	10.6748
32050-375	URS00021822C8_9925	GCTGTGGTTAGGGGTG	CACCCCTAACCACAGC	375	chi-lncRNA-11548	10.6342	8.04589	9.39941	10.1072	7.3705	9.27113	9.98874	9.24299	8.56457	8.70357	8.07918	9.78318	9.30569	8.00471	9.30584	7.99561	7.3705	10.3382	10.3031	9.82686	10.0154	7.3705	10.6228	9.81121	9.79734	8.89748	10.1274	9.55785	8.75526	7.8912	7.3705	7.9469	8.83824	8.9033	8.50316	8.70024	9.26094	7.3705	10.4906	8.13903	10.1836	10.0661	10.7647	7.84146
42798-344	URS000218511E_9925	TATACTGTGAAACT	AGTTTCACAGTATA	344	chi-lncRNA-13743	9.25371	9.13099	9.39941	7.9284	8.07856	10.461	8.02228	7.3705	8.92236	7.96166	8.90801	10.4695	8.64082	7.3705	8.0166	7.99561	7.3705	10.4394	8.63164	9.64763	9.86528	9.04425	8.28297	9.52263	10.1437	9.07457	11.8376	8.73779	7.3705	10.9393	8.1691	8.35765	7.3705	8.54829	9.74183	8.70024	9.03315	10.2037	7.96787	9.00769	9.45656	7.3705	7.95617	7.3705
10243-488	URS00021862F9_9925	AGGGACAGTTGGGGG	CCCCCAACTGTCCCT	488	chi-lncRNA-14635	9.62284	8.5041	8.58488	10.1072	8.07856	8.97946	9.69179	7.98622	10.3855	9.70727	8.55232	9.96633	9.75909	9.05233	9.83504	9.26257	7.3705	10.3382	10.3677	10.4906	10.6417	9.79834	9.95534	10.4378	10.6565	9.92943	9.64535	9.67782	7.85883	9.53312	9.60227	8.35765	7.3705	8.9033	9.36383	10.5916	9.26094	9.88467	8.98018	9.30185	10.9709	10.7747	9.69413	7.84146
23666-205	URS000217DF1F_9925	GAAAAGGAGTACGTCAAGGC	GCCTTGACGTACTCCTTTTC	205	chi-lncRNA-8094	7.3705	9.13099	10.7878	7.3705	7.3705	8.61348	9.31744	7.3705	7.3705	9.38442	7.3705	8.15355	8.14118	9.94794	8.46127	9.03468	8.21995	8.80648	9.29411	9.06834	7.3705	8.4376	8.67527	8.67872	7.94227	8.46074	10.0211	8.2104	7.3705	7.3705	8.68016	8.9383	8.58736	9.18797	8.04524	8.18344	9.78517	9.30694	7.3705	7.3705	7.3705	8.98136	8.37156	9.10003
51729-628	URS0000D628C1_9925	TTCGTCAGACTTGG	CCAAGTCTGACGAA	628	chi-lncRNA-2831	8.75641	7.3705	9.23477	10.2059	8.90696	10.3403	8.81057	8.74733	10.5988	9.84511	9.6353	11.0181	10.5026	9.2814	8.0166	8.76392	9.13834	10.1115	11.0568	9.82686	11.0424	10.1827	9.64048	11.1566	11.3774	9.37443	10.488	9.67782	7.3705	11.4278	8.68016	9.93398	7.89804	8.07639	10.5001	10.336	9.26094	9.62453	9.39827	9.30185	9.74157	10.4635	7.95617	9.65156
659-188	URS0000D61A0E_9925	AAAGATTGGCTAAG	CTTAGCCAATCTTT	188	chi-lncRNA-2209	9.02639	8.04589	9.04888	8.64335	7.3705	8.97946	8.46961	9.01634	9.65262	7.96166	7.3705	8.15355	8.64082	7.3705	9.67926	7.99561	7.3705	7.3705	8.63164	7.77168	8.71843	9.04425	8.83753	7.3705	8.6686	9.07457	8.34126	8.73779	9.1432	9.66679	8.1691	7.3705	9.05188	8.54829	8.04524	9.07996	7.3705	9.47446	10.1022	7.3705	8.31715	8.12306	7.3705	8.92148
47185-284	URS000217E9D7_9925	TCTGAGGGTTGGGC	GCCCAACCCTCAGA	284	chi-lncRNA-8627	9.25371	8.5041	7.8967	8.32971	8.55142	9.27113	8.02228	9.01634	8.56457	9.38442	10.3664	10.2037	8.64082	8.00471	10.3301	9.45932	8.21995	7.3705	9.42115	10.1298	8.31707	9.04425	9.72587	8.94022	9.79734	7.3705	7.3705	9.12316	9.30398	9.78912	9.05678	8.67699	8.58736	9.6296	8.04524	8.18344	7.99483	8.64181	8.38907	8.63777	8.62816	8.12306	9.83168	7.84146
50350-228	URS0002179FDD_9925	TGTATGGAAGGGCC	GGCCCTTCCATACA	228	chi-lncRNA-4943	8.75641	9.36514	9.04888	8.64335	8.90696	8.61348	8.02228	8.74733	8.56457	7.96166	7.3705	9.03148	8.14118	8.00471	9.07526	7.3705	7.3705	7.3705	10.0902	9.54891	9.28959	9.79834	8.83753	7.3705	7.3705	7.83136	9.32641	9.28305	9.44862	9.66679	9.60227	7.3705	8.58736	8.54829	9.36383	7.3705	8.76254	9.62453	9.72203	8.63777	8.62816	8.61511	9.54208	8.71767
31730-789	URS000217A134_9925	GCTCCGGGACGGCT	AGCCGTCCCGGAGC	789	chi-lncRNA-5010	7.3705	7.3705	7.3705	7.3705	8.07856	9.90259	7.3705	9.43881	7.3705	9.19111	9.43109	7.81451	7.3705	7.3705	7.3705	7.3705	7.3705	9.51171	7.80262	9.2043	7.75907	10.7364	9.11583	8.67872	11.9172	8.46074	10.0211	10.5868	7.3705	7.3705	7.3705	8.9383	7.3705	8.07639	9.12976	10.9972	10.7218	10.105	12.9144	10.3769	7.3705	8.98136	7.3705	8.48026
32538-347	URS000217CCBA_9925	GGAATCTGACTGTC	GACAGTCAGATTCC	347	chi-lncRNA-7182	10.7874	9.36514	8.28144	8.90082	7.3705	8.61348	9.98874	9.61121	8.08769	7.96166	8.55232	10.4695	8.64082	8.7799	9.07526	9.45932	7.3705	8.80648	7.80262	8.56104	9.78391	7.3705	9.64048	7.94786	7.94227	8.1801	8.65726	9.55785	10.1016	9.38579	9.35515	9.52038	9.68468	9.18797	8.50316	7.3705	7.3705	7.92756	7.96787	7.3705	7.3705	9.27319	8.37156	7.3705
17519-138	URS0000D60194_9925	CCGGGAGGGGAGTG	CACTCCCCTCCCGG	138	chi-lncRNA-1162	9.02639	7.3705	8.58488	7.9284	8.55142	9.27113	7.3705	9.43881	7.3705	7.3705	7.3705	9.68207	8.64082	7.3705	8.46127	8.43032	7.3705	8.01993	7.80262	8.75066	9.28959	9.27278	9.34902	8.94022	7.3705	7.3705	9.49468	8.2104	9.91495	8.82396	8.68016	7.3705	8.83824	7.3705	7.3705	9.07996	8.76254	8.32844	8.71469	8.63777	7.3705	7.3705	8.69371	7.84146
15702-419	URS00021814AA_9925	CAGGTCGGGGAGCC	GGCTCCCCGACCTG	419	chi-lncRNA-10819	8.42402	7.3705	7.3705	8.64335	8.90696	7.3705	7.3705	7.3705	8.92236	7.3705	7.3705	7.3705	7.3705	7.3705	7.3705	7.3705	7.3705	7.3705	7.3705	9.64763	7.75907	8.00054	7.3705	7.94786	7.3705	7.3705	7.3705	7.3705	7.3705	8.27301	7.3705	7.3705	7.3705	7.3705	8.04524	7.3705	7.3705	8.32844	11.2122	7.3705	8.31715	8.61511	7.3705	7.3705
3589-201	URS0002182423_9925	AATCATGTGGGCTCT	AGAGCCCACATGATT	201	chi-lncRNA-11614	7.99136	8.85133	8.58488	7.3705	8.07856	7.3705	8.02228	7.3705	7.3705	9.19111	8.90801	7.81451	8.14118	9.05233	7.3705	7.3705	7.3705	7.3705	9.42115	9.82686	8.53166	7.3705	8.83753	7.3705	7.3705	7.3705	9.32641	7.3705	7.3705	9.78912	7.82437	10.255	8.83824	8.07639	8.04524	8.18344	7.99483	7.3705	7.3705	8.13903	8.62816	8.61511	7.3705	7.3705
47380-967	URS0002179E5A_9925	TCTTGAATGGGGCT	AGCCCCATTCAAGA	967	chi-lncRNA-4873	7.3705	8.04589	9.6812	11.1516	7.3705	9.27113	7.3705	7.98622	11.5712	7.3705	7.3705	7.3705	7.3705	7.3705	8.0166	7.3705	8.21995	8.80648	9.00057	7.3705	7.3705	7.3705	11.4478	7.94786	7.94227	8.89748	7.93603	7.3705	12.4763	7.3705	7.3705	10.3479	7.89804	10.1104	7.3705	11.2406	7.3705	7.3705	7.3705	7.3705	7.92011	9.51581	7.3705	7.3705
36343-2518	URS0000D60FAA_9925	GGGTGTTCTAGGCTT	AAGCCTAGAACACCC	2518	chi-lncRNA-1764	13.0281	10.5968	9.54718	10.2059	10.2455	12.0488	11.1918	10.2557	13.5242	10.7796	10.7648	10.8879	11.1476	10.1928	10.9909	11.1226	10.6662	11.2978	11.9584	10.7347	11.4109	11.7044	12.8084	11.256	11.4204	13.3414	11.4024	12.6232	11.2078	11.6699	11.7856	10.7395	11.3714	9.80828	11.307	10.8086	9.92471	11.575	14.1418	11.4733	10.5949	11.6035	10.3724	11.1907
9567-272	URS0000D6113A_9925	AGGAGTACGTCAAGGCTGTATATTGTCACC	GGTGACAATATACAGCCTTGACGTACTCCT	272	chi-lncRNA-1842	7.3705	7.3705	7.3705	7.3705	7.3705	8.12191	7.3705	10.1478	7.3705	7.3705	7.3705	7.3705	7.3705	10.1928	8.46127	7.99561	9.44338	9.98331	7.80262	10.0598	8.53166	8.00054	7.74243	9.93639	7.3705	8.1801	7.93603	8.2104	9.1432	7.3705	7.3705	7.3705	7.3705	7.3705	7.3705	7.3705	10.9994	7.3705	7.96787	7.3705	7.3705	7.3705	7.3705	9.10003
15432-178	URS0000D62152_9925	CAGAGTTCTACAGTCC	GGACTGTAGAACTCTG	178	chi-lncRNA-2508	7.3705	8.5041	8.28144	7.3705	10.2455	8.61348	7.3705	7.3705	8.08769	7.3705	10.6751	7.3705	7.3705	7.3705	10.1037	11.0015	9.69504	9.08164	7.3705	7.3705	7.3705	7.3705	7.74243	7.3705	7.3705	7.3705	7.3705	8.9433	7.3705	7.3705	9.35515	7.9469	9.4027	7.3705	7.3705	10.4694	7.3705	7.92756	7.3705	9.00769	7.3705	7.3705	7.3705	9.2589
34782-272	URS0000D5EC0C_9925	GGGAAGAAGGGAGG	CCTCCCTTCTTCCC	272	chi-lncRNA-220	7.99136	9.56654	7.3705	7.9284	7.3705	7.3705	7.3705	9.9043	8.08769	7.96166	9.19313	9.45574	8.14118	9.65282	8.0166	8.43032	7.3705	9.31264	7.80262	9.2043	8.53166	8.77258	8.28297	8.67872	9.66057	9.83422	9.1359	9.78858	8.75526	7.3705	9.05678	7.3705	7.3705	7.3705	7.3705	8.18344	10.1689	7.3705	7.3705	9.54608	9.74157	7.3705	9.17938	7.84146
35829-193	URS000217AFB8_9925	GGGGATCCTGGAGC	GCTCCAGGATCCCC	193	chi-lncRNA-5700	8.75641	9.90063	8.28144	7.9284	9.42987	9.51363	7.3705	7.3705	7.3705	9.70727	8.90801	8.42788	8.14118	9.2814	9.07526	7.3705	9.13834	7.3705	8.63164	7.77168	7.3705	9.04425	9.23713	10.8091	7.3705	7.83136	8.91634	8.73779	7.3705	7.8912	9.21366	7.3705	8.83824	8.9033	9.12976	8.18344	7.3705	7.92756	7.96787	8.13903	8.31715	7.3705	9.17938	8.71767
21253-3777	URS0000D60FAA_9925	CGGGTGTTCTAGGCTT	AAGCCTAGAACACCCG	3777	chi-lncRNA-1764	13.4282	9.74324	11.482	10.5446	10.8479	12.6908	10.8662	11.5852	14.3762	10.3867	9.43109	11.5355	11.289	10.1928	10.9231	10.7984	10.8844	12.4078	12.48	11.0191	11.4641	12.2249	13.5141	11.5583	12.1899	14.1782	11.7405	13.2155	10.2668	12.241	12.4059	10.8705	10.9599	10.1104	11.6548	11.7404	9.45762	12.8868	14.887	11.742	10.5949	11.3764	11.6945	11.6581
46743-434	URS000217A95C_9925	TCGGTTCAAGGGCT	AGCCCTTGAACCGA	434	chi-lncRNA-5408	9.02639	12.1397	10.3781	10.1072	7.3705	7.3705	9.31744	7.98622	9.20882	8.96784	8.90801	9.3277	7.3705	8.7799	10.2214	9.92657	7.3705	9.98331	9.15479	11.0555	10.7313	7.3705	10.2716	9.35335	10.2428	8.69557	7.3705	7.3705	7.3705	9.90188	9.05678	7.3705	8.83824	9.6296	9.74183	9.62871	9.45762	7.3705	9.56922	8.63777	9.74157	7.3705	8.69371	9.95989
12996-167	URS000217A95C_9925	ATCGGTTCAAGGGC	GCCCTTGAACCGAT	167	chi-lncRNA-5408	8.75641	8.5041	7.3705	8.90082	8.55142	8.12191	9.08615	8.74733	8.08769	7.3705	7.3705	9.3277	7.3705	7.3705	7.3705	7.3705	7.3705	8.01993	9.15479	9.74003	7.75907	7.3705	7.3705	7.94786	10.6565	7.3705	7.93603	8.73779	7.3705	9.03648	7.3705	7.3705	9.55057	10.1104	8.85021	8.18344	8.42916	8.32844	7.3705	8.13903	8.31715	9.72345	8.37156	7.3705
3828-638	URS000217B40A_9925	AATGAGCCGGCGACT	AGTCGCCGGCTCATT	638	chi-lncRNA-5923	9.9165	9.56654	8.28144	10.6182	10.5779	9.51363	9.08615	10.0312	10.2658	9.84511	10.4768	9.68207	9.30569	9.47903	10.698	10.7984	9.90926	9.98331	9.74639	10.0598	10.7313	9.93816	10.0903	10.0516	10.8576	9.62256	9.78177	9.55785	7.3705	9.53312	8.68016	10.0491	10.7917	10.2407	10.6844	9.84058	8.42916	9.30694	9.98629	9.30185	9.10102	10.6782	9.83168	9.76182
3093-266	URS0000D5FC94_9925	AAGGGAGCTTGACT	AGTCAAGCTCCCTT	266	chi-lncRNA-937	8.42402	9.36514	7.3705	7.9284	7.3705	9.72118	8.02228	7.98622	8.08769	8.96784	9.81416	9.18718	8.14118	8.44375	7.3705	9.92657	7.3705	8.01993	9.5379	10.3214	10.085	9.04425	9.23713	7.3705	10.2428	8.46074	7.93603	7.3705	7.85883	9.38579	8.68016	8.9383	9.92046	10.4704	8.50316	8.18344	9.26094	7.3705	7.96787	10.0991	9.10102	9.90492	7.95617	8.71767
35089-334	URS000217D144_9925	GGGAGAGAGGCGGG	CCCGCCTCTCTCCC	334	chi-lncRNA-7424	7.99136	9.56654	9.39941	7.9284	8.90696	7.3705	10.6285	9.43881	8.56457	9.84511	7.3705	7.3705	7.3705	8.44375	10.5258	9.45932	9.13834	8.46615	8.63164	8.08524	8.53166	9.64349	7.3705	7.3705	8.35067	8.69557	8.65726	8.2104	7.3705	8.57462	8.1691	7.3705	8.83824	9.6296	7.3705	8.18344	10.5599	9.88467	8.71469	9.75488	8.62816	7.3705	10.3724	8.71767
9470-155	URS0000D60577_9925	AGGAGAAGGGGATGACAGAGG	CCTCTGTCATCCCCTTCTCCT	155	chi-lncRNA-1334	7.3705	7.3705	7.3705	7.3705	10.1152	8.12191	7.3705	7.3705	7.3705	7.3705	7.3705	7.3705	7.3705	7.3705	8.0166	7.3705	8.21995	8.01993	7.80262	9.32854	8.31707	8.00054	9.34902	8.35909	7.94227	8.46074	8.91634	7.3705	9.30398	7.3705	9.05678	7.3705	7.3705	7.3705	8.04524	7.3705	7.3705	7.3705	7.3705	7.3705	7.3705	7.3705	7.95617	8.48026
28917-152	URS00021869D5_9925	GCATTGGAGCTTCAG	CTGAAGCTCCAATGC	152	chi-lncRNA-14966	7.99136	8.04589	7.8967	8.90082	8.90696	8.12191	8.46961	8.4164	8.92236	8.37979	8.55232	7.81451	9.01122	8.00471	9.07526	7.3705	8.21995	8.01993	7.80262	7.77168	7.3705	9.27278	7.74243	9.35335	8.6686	7.3705	9.49468	7.85072	8.75526	7.8912	7.3705	7.3705	8.28348	8.54829	9.36383	9.38027	8.42916	7.92756	8.38907	9.00769	8.88388	8.12306	8.37156	8.48026
22221-296	URS000218546B_9925	CTAGGGGATGAGCTG	CAGCTCATCCCCTAG	296	chi-lncRNA-13914	10.0436	9.13099	8.83546	10.0012	8.90696	9.27113	8.81057	9.01634	10.2658	8.70357	7.3705	8.65829	9.30569	7.3705	8.80068	7.3705	9.44338	9.08164	9.74639	9.2043	8.71843	9.27278	7.74243	9.16152	8.6686	8.89748	9.49468	9.55785	7.3705	9.03648	9.48399	7.3705	10.0253	8.07639	8.85021	9.38027	9.03315	9.47446	8.98018	9.00769	7.3705	8.98136	7.95617	9.95989
44965-135	URS000217BD1E_9925	TCCCTGTGGACTAG	CTAGTCCACAGGGA	135	chi-lncRNA-6369	8.42402	8.04589	7.3705	8.32971	8.90696	9.27113	8.46961	9.24299	9.44772	7.3705	8.90801	7.3705	8.14118	8.00471	9.07526	8.76392	8.21995	7.3705	7.80262	7.77168	8.31707	8.00054	8.28297	7.3705	8.6686	7.3705	8.65726	9.12316	9.1432	7.8912	7.82437	8.67699	8.28348	8.54829	8.04524	9.62871	7.3705	8.89911	8.38907	8.13903	7.92011	7.3705	8.95688	7.3705
122-164	URS0000D65162_9925	AAAACTTTTAGCAA	TTGCTAAAAGTTTT	164	chi-lncRNA-4592	7.3705	7.3705	7.3705	9.30888	8.07856	7.3705	7.3705	7.3705	7.3705	7.3705	7.3705	7.3705	9.75909	7.3705	7.3705	8.43032	7.3705	11.2429	7.3705	7.77168	7.75907	7.3705	8.03787	7.3705	7.3705	7.3705	7.3705	7.3705	8.51354	7.3705	7.3705	9.35118	8.83824	9.18797	7.3705	7.3705	7.3705	7.92756	7.3705	7.3705	7.3705	9.72345	7.3705	8.19593
6726-179	URS000217D41E_9925	ACTGGAGTGAAGTC	GACTTCACTCCAGT	179	chi-lncRNA-7555	8.75641	8.04589	7.8967	8.64335	8.55142	9.72118	7.3705	7.3705	7.3705	9.38442	8.90801	9.68207	8.14118	8.00471	7.3705	9.45932	8.21995	9.51171	9.00057	9.82686	9.16658	7.3705	7.3705	7.3705	9.79734	7.3705	7.3705	7.3705	7.85883	8.57462	8.1691	9.15946	9.4027	9.18797	8.04524	10.189	7.99483	8.64181	7.3705	9.00769	8.31715	8.12306	7.95617	9.40199
15431-247	URS0000D62152_9925	CAGAGTTCTACAGTC	GACTGTAGAACTCTG	247	chi-lncRNA-2508	7.3705	8.04589	7.8967	9.11923	10.365	8.12191	9.08615	8.74733	7.3705	7.3705	11.333	7.3705	7.3705	8.7799	10.5258	10.9369	9.69504	7.3705	9.00057	9.98627	7.3705	7.3705	7.74243	7.3705	7.94227	9.23227	7.3705	7.3705	9.30398	8.57462	8.68016	8.67699	9.05188	7.3705	8.04524	9.62871	7.3705	8.89911	7.96787	9.93725	7.3705	8.98136	7.95617	7.3705
24129-198	URS0002186A71_9925	GAACGGGCTTGGAA	TTCCAAGCCCGTTC	198	chi-lncRNA-15002	7.3705	7.3705	7.8967	8.32971	8.07856	8.61348	7.3705	8.74733	7.3705	8.37979	7.3705	7.3705	10.1036	8.7799	10.1037	9.03468	7.3705	8.46615	7.80262	9.54891	9.40293	7.3705	8.03787	7.94786	7.3705	8.1801	9.49468	9.67782	8.96223	9.38579	8.44714	7.3705	8.83824	10.4704	9.12976	8.18344	7.99483	9.47446	9.20432	8.13903	8.31715	10.0661	8.69371	8.71767
51333-573	URS000217DBB9_9925	TTCATCGTGATGGG	CCCATCACGATGAA	573	chi-lncRNA-7930	7.3705	9.13099	9.54718	9.30888	9.42987	10.8626	8.81057	8.74733	10.5988	9.70727	9.43109	10.4075	10.718	9.94794	9.67926	10.2789	7.3705	10.2293	8.82787	10.6419	10.774	9.64349	10.2716	9.16152	10.4228	10.6971	9.78177	8.9433	8.75526	10.5119	9.21366	10.255	7.3705	8.9033	8.85021	9.07996	8.76254	9.99903	9.98629	8.63777	9.86541	10.2111	10.0727	10.2894
39488-153	URS000217DBBE_9925	GTGGGGCAAGTGAT	ATCACTTGCCCCAC	153	chi-lncRNA-7933	9.77713	8.04589	9.04888	9.11923	9.42987	7.3705	8.02228	9.43881	8.92236	7.96166	9.81416	7.3705	7.3705	9.05233	7.3705	7.99561	9.44338	8.80648	7.80262	8.56104	8.06488	7.3705	7.3705	8.94022	7.3705	8.1801	7.3705	7.85072	7.85883	8.82396	8.68016	10.3479	8.28348	8.9033	8.50316	9.62871	9.03315	8.89911	7.96787	9.00769	7.92011	8.98136	7.95617	9.2589
33374-190	URS0000D60BF8_9925	GGATGAAGTGGGGG	CCCCCACTTCATCC	190	chi-lncRNA-1618	8.42402	8.04589	7.3705	8.64335	7.3705	8.97946	8.02228	9.01634	9.44772	9.19111	9.43109	9.03148	8.64082	8.44375	8.80068	8.76392	7.3705	9.98331	8.82787	7.77168	9.28959	9.47001	7.74243	9.16152	7.94227	8.46074	8.65726	9.55785	9.70055	8.27301	8.68016	7.9469	8.83824	8.07639	9.74183	7.3705	7.3705	8.64181	7.96787	9.54608	7.3705	9.72345	9.54208	8.92148
39925-138	URS0000D62174_9925	GTTATTGTCAGGCT	AGCCTGACAATAAC	138	chi-lncRNA-2513	7.99136	8.04589	7.3705	8.32971	7.3705	7.3705	7.3705	7.3705	10.5988	7.3705	8.07918	7.3705	7.3705	7.3705	8.0166	7.3705	7.3705	7.3705	7.3705	7.3705	8.88377	9.47001	7.3705	7.3705	7.3705	7.83136	7.3705	7.3705	7.3705	7.3705	7.3705	7.3705	7.89804	8.54829	7.3705	8.18344	7.3705	7.3705	9.39827	8.13903	8.31715	7.3705	7.95617	7.84146
7877-177	URS0002185E57_9925	AGAGGATGAGATGGTTGGATGG	CCATCCAACCATCTCATCCTCT	177	chi-lncRNA-14401	7.3705	8.04589	7.3705	7.3705	7.3705	7.3705	7.3705	9.24299	7.3705	7.3705	7.3705	7.3705	7.3705	7.3705	8.0166	7.99561	8.21995	8.80648	7.80262	8.75066	7.75907	8.00054	8.28297	8.94022	7.3705	8.1801	8.34126	7.85072	9.1432	7.8912	9.81318	7.3705	7.3705	7.3705	9.56518	7.3705	7.3705	7.3705	7.3705	7.3705	7.3705	7.3705	7.3705	7.84146
9513-835	URS000217CDDC_9925	AGGAGGAAACTGAGGC	GCCTCAGTTTCCTCCT	835	chi-lncRNA-7251	9.77713	10.3998	11.1987	10.0012	10.1152	9.27113	7.3705	9.9043	9.99153	9.97092	9.97326	10.3427	7.3705	10.3012	11.1177	8.76392	11.3184	9.84257	11.0171	11.0555	10.0154	8.00054	8.83753	11.4364	10.3356	10.1029	9.90639	11.009	9.70055	9.90188	11.052	9.15946	10.2146	10.4704	9.12976	8.18344	9.78517	9.88467	9.98629	10.0991	10.8561	10.3428	10.6943	10.2138
4915-750	URS0000D61EC4_9925	ACCCCGTGGACTGTAGCC	GGCTACAGTCCACGGGGT	750	chi-lncRNA-2406	7.3705	10.0425	7.3705	7.3705	7.3705	9.90259	7.3705	10.8448	9.832	7.3705	7.3705	9.45574	8.14118	10.4964	8.46127	9.26257	9.69504	11.4511	10.3677	10.9818	9.16658	10.1827	9.54971	9.93639	9.79734	9.07457	9.90639	9.89144	7.85883	9.53312	7.3705	7.3705	10.1231	9.6296	10.5952	11.3134	7.3705	9.47446	9.8602	7.3705	9.45656	7.3705	9.83168	10.0496
13310-519	URS000217B40A_9925	ATGAGCCGGCGACT	AGTCGCCGGCTCAT	519	chi-lncRNA-5923	9.9165	9.36514	8.58488	10.3852	9.42987	9.51363	8.46961	9.43881	7.3705	9.84511	9.6353	9.57334	10.2492	8.44375	9.5046	9.63244	7.3705	8.80648	10.2356	9.82686	9.78391	9.47001	10.0244	11.1042	11.2874	10.2577	9.49468	9.89144	9.30398	9.22168	9.81318	8.35765	10.0253	10.3601	9.12976	7.3705	10.0519	9.30694	9.20432	9.30185	10.7951	10.5748	9.95724	8.48026
7307-162	URS0000D62E58_9925	AGAAGGGCCAGGGC	GCCCTGGCCCTTCT	162	chi-lncRNA-3040	10.1604	8.5041	8.83546	7.9284	7.3705	9.27113	7.3705	7.3705	7.3705	8.96784	7.3705	7.81451	8.64082	8.7799	7.3705	10.0538	7.3705	9.31264	8.82787	7.3705	7.3705	9.79834	7.3705	8.94022	8.92896	7.3705	7.3705	7.85072	7.3705	8.82396	7.82437	9.52038	7.3705	8.9033	7.3705	9.84058	7.99483	7.3705	7.3705	8.13903	8.31715	7.3705	8.37156	8.48026
8116-196	URS0002182A94_9925	AGAGTGAAAAAGTTGGC	GCCAACTTTTTCACTCT	196	chi-lncRNA-11914	7.3705	10.0425	10.1193	8.64335	8.55142	7.3705	9.08615	7.3705	9.44772	7.96166	7.3705	8.85692	8.64082	9.05233	7.3705	7.3705	7.3705	8.80648	7.80262	8.34266	7.3705	7.3705	9.80648	7.94786	9.34065	10.2577	9.32641	9.78858	8.96223	7.8912	9.05678	8.9383	7.89804	9.42561	8.50316	7.3705	9.26094	9.11739	7.3705	8.63777	7.3705	7.3705	7.3705	8.71767
39001-198	URS0002181BEC_9925	GTGAGGGAAAGGTG	CACCTTTCCCTCAC	198	chi-lncRNA-11201	9.25371	8.85133	7.3705	7.9284	8.07856	8.61348	7.3705	7.98622	7.3705	8.37979	8.07918	8.65829	8.64082	8.7799	7.3705	8.76392	9.13834	10.1115	8.82787	8.56104	9.28959	8.77258	8.83753	8.67872	9.14944	7.83136	8.91634	9.12316	9.44862	10.0065	9.05678	9.15946	8.28348	9.42561	8.04524	8.18344	7.99483	8.64181	8.98018	9.75488	7.3705	10.2111	8.69371	7.3705
35158-156	URS0000D6134D_9925	GGGAGGCTGGGTCC	GGACCCAGCCTCCC	156	chi-lncRNA-1930	7.99136	8.04589	8.58488	7.3705	7.3705	8.61348	7.3705	9.43881	7.3705	8.96784	9.19313	8.15355	9.55013	7.3705	9.07526	10.5619	8.21995	7.3705	8.82787	8.34266	8.31707	8.00054	7.74243	8.94022	7.3705	9.07457	7.3705	8.49806	7.85883	7.8912	7.3705	7.3705	7.3705	9.6296	7.3705	9.38027	8.42916	8.89911	8.71469	7.3705	8.88388	8.61511	10.0727	9.76182
7839-236	URS0000D64114_9925	AGAGGAGAAGGGGAC	GTCCCCTTCTCCTCT	236	chi-lncRNA-3834	8.75641	9.56654	8.83546	8.90082	9.19198	7.3705	9.69179	7.3705	7.3705	8.96784	7.3705	9.3277	9.30569	7.3705	9.97562	8.76392	8.21995	7.3705	7.80262	8.08524	8.06488	9.79834	8.67527	7.3705	8.35067	8.1801	8.34126	9.78858	9.91495	9.22168	9.99715	7.3705	8.58736	7.3705	8.04524	7.3705	9.03315	7.92756	8.98018	9.93725	9.10102	7.3705	9.17938	8.71767
31397-217	URS0000D621E2_9925	GCGGGTGTGAGAGC	GCTCTCACACCCGC	217	chi-lncRNA-2530	8.42402	9.13099	8.28144	9.47647	9.81284	9.90259	8.02228	8.4164	7.3705	8.70357	8.90801	8.15355	9.30569	9.2814	9.30584	8.76392	8.21995	7.3705	8.40446	9.54891	8.88377	9.93816	10.0903	7.3705	8.92896	7.3705	8.91634	9.55785	9.58008	8.27301	9.21366	7.9469	8.58736	9.80828	9.12976	8.18344	7.99483	8.64181	7.3705	8.63777	9.74157	8.61511	8.37156	7.84146
4411-181	URS0002183B19_9925	ACACGTCGAGCAGGG	CCCTGCTCGACGTGT	181	chi-lncRNA-12660	7.99136	9.56654	9.04888	9.30888	8.55142	9.51363	7.3705	7.98622	9.44772	8.37979	7.3705	8.15355	8.14118	8.44375	8.80068	7.3705	7.3705	8.80648	9.00057	9.2043	9.40293	9.04425	8.28297	8.94022	9.50946	8.46074	7.93603	7.3705	8.51354	8.27301	7.3705	7.3705	7.3705	8.54829	10.2888	10.189	7.3705	9.11739	7.96787	9.30185	9.10102	8.12306	7.3705	7.3705
2175-244	URS0000D62E58_9925	AACTTGAAGGACCG	CGGTCCTTCAAGTT	244	chi-lncRNA-3040	8.75641	8.04589	7.3705	7.3705	9.42987	8.12191	7.3705	7.3705	9.44772	7.3705	8.07918	10.3427	7.3705	8.7799	9.5046	7.3705	9.69504	9.08164	8.40446	7.77168	7.3705	8.4376	8.28297	7.3705	8.92896	10.3975	8.91634	9.42698	7.3705	8.82396	7.82437	7.3705	9.92046	9.42561	9.36383	7.3705	9.45762	9.76045	8.98018	9.00769	7.3705	8.98136	8.95688	10.6748
16239-330	URS0000D6069A_9925	CCACGTTGGGCGCCA	TGGCGCCCAACGTGG	330	chi-lncRNA-1393	10.6342	7.3705	8.28144	10.0012	8.07856	8.61348	8.81057	9.24299	9.44772	9.19111	8.55232	8.65829	8.14118	7.3705	9.83504	7.99561	8.21995	9.84257	10.1647	9.32854	8.88377	9.27278	9.72587	9.35335	9.50946	9.37443	7.3705	9.98745	7.85883	9.38579	8.1691	9.35118	9.68468	8.07639	9.56518	9.84058	8.42916	9.47446	10.3094	10.4979	9.28971	8.12306	7.95617	8.71767
4771-180	URS000218085F_9925	ACCACTCAGGGCCGG	CCGGCCCTGAGTGGT	180	chi-lncRNA-10199	10.0436	8.04589	7.3705	7.3705	8.07856	8.97946	7.3705	8.74733	9.20882	7.3705	7.3705	10.0499	7.3705	9.05233	7.3705	7.3705	7.3705	7.3705	7.80262	7.77168	9.9423	9.04425	8.83753	7.94786	7.3705	9.92943	9.32641	8.73779	7.3705	9.66679	7.3705	7.3705	8.83824	7.3705	7.3705	7.3705	9.03315	8.89911	7.3705	7.3705	8.88388	8.12306	8.95688	9.2589
9718-993	URS0002185E57_9925	AGGATGAGATGGCTGGATGGCATC	GATGCCATCCAGCCATCTCATCCT	993	chi-lncRNA-14401	7.3705	7.3705	9.80383	7.3705	7.3705	10.3403	7.3705	7.3705	7.3705	10.4743	7.3705	10.5289	11.4178	10.8928	9.67926	8.43032	10.9823	11.4018	9.74639	11.1257	11.1437	9.93816	8.98338	10.5201	7.94227	10.1029	9.64535	10.8133	10.8392	7.3705	7.3705	7.3705	7.3705	7.3705	7.3705	10.4694	7.99483	10.5423	11.4496	11.1428	10.8561	11.3135	10.4598	10.8844
345-149	URS0000D61EDA_9925	AAACCGGAGGAAGG	CCTTCCTCCGGTTT	149	chi-lncRNA-2411	7.99136	8.04589	7.3705	7.9284	8.90696	8.12191	8.02228	7.3705	8.92236	8.37979	9.19313	9.3277	9.55013	8.00471	9.07526	7.99561	7.3705	9.08164	7.3705	7.3705	9.28959	8.00054	7.3705	9.52263	7.94227	9.83422	8.65726	7.3705	8.51354	9.53312	8.1691	7.9469	8.28348	8.07639	8.50316	8.18344	7.3705	9.47446	8.98018	8.63777	8.31715	8.61511	7.95617	8.48026
52817-165	URS000217CEFA_9925	TTTGCATCATTAACTGT	ACAGTTAATGATGCAAA	165	chi-lncRNA-7314	7.3705	7.3705	7.3705	7.3705	7.3705	7.3705	7.3705	7.3705	7.3705	7.3705	7.3705	7.3705	7.3705	9.65282	7.3705	7.3705	7.3705	7.3705	7.3705	12.4175	7.3705	8.77258	10.4327	7.3705	7.3705	7.83136	9.1359	7.3705	7.3705	7.3705	7.3705	7.3705	7.3705	7.3705	7.3705	7.3705	7.3705	9.11739	7.3705	7.3705	7.3705	7.3705	7.3705	7.3705
26880-1431	URS0002180E57_9925	GAGGGGATGAGCTG	CAGCTCATCCCCTC	1431	chi-lncRNA-10504	11.4233	10.9962	11.1064	11.9635	10.8479	10.9476	10.4451	11.1546	10.9492	10.911	10.1166	10.0499	10.1036	11.1464	11.2343	10.4736	10.7795	11.1857	11.5212	10.8635	10.3901	10.7364	10.3809	11.256	10.9777	11.1168	11.0165	10.6469	11.3248	11.1819	10.9216	10.9906	11.0118	10.9226	10.6844	11.2406	10.7218	10.9923	9.8602	10.0991	10.1836	9.51581	10.6943	11.5699
12060-228	URS0000D61534_9925	AGTTGTAGAGTGGCC	GGCCACTCTACAACT	228	chi-lncRNA-2011	9.62284	8.5041	8.58488	7.3705	8.55142	8.12191	7.3705	8.4164	11.2308	8.37979	9.97326	8.15355	7.3705	9.80791	9.07526	7.99561	7.3705	7.3705	8.40446	8.75066	8.71843	9.04425	10.4826	7.94786	7.3705	9.73227	7.93603	7.85072	9.91495	9.38579	8.1691	8.35765	7.89804	8.07639	8.50316	8.70024	9.03315	8.89911	8.38907	9.54608	7.3705	8.61511	8.95688	7.84146
39499-140	URS000217F588_9925	GTGGGGGATAAAGG	CCTTTATCCCCCAC	140	chi-lncRNA-9242	9.77713	8.04589	7.3705	7.3705	7.3705	7.3705	9.31744	8.4164	7.3705	7.3705	7.3705	9.45574	7.3705	8.44375	9.30584	9.03468	8.21995	7.3705	8.40446	7.3705	7.3705	8.77258	8.67527	7.3705	7.3705	10.0188	8.65726	9.89144	7.85883	9.38579	7.82437	7.3705	7.89804	7.3705	8.85021	8.18344	8.76254	8.89911	7.3705	9.30185	7.3705	9.27319	7.95617	8.48026
32947-183	URS0000D5F03F_9925	GGAGGAAGGTGAGG	CCTCACCTTCCTCC	183	chi-lncRNA-412	9.25371	7.3705	8.28144	7.3705	7.3705	9.51363	9.31744	7.3705	8.92236	7.3705	9.6353	9.18718	9.55013	9.2814	9.07526	7.99561	9.69504	7.3705	8.63164	9.64763	8.53166	9.47001	8.67527	9.16152	9.50946	8.69557	7.93603	9.89144	7.3705	8.57462	7.3705	7.3705	8.83824	8.54829	8.50316	9.07996	7.3705	7.92756	7.3705	9.75488	9.60609	7.3705	7.95617	8.71767
53017-170	URS000217AF71_9925	TTTTGAAGGGTTTGAT	ATCAAACCCTTCAAAA	170	chi-lncRNA-5687	7.3705	9.36514	8.83546	9.88683	8.55142	8.12191	9.08615	7.3705	8.08769	7.3705	9.6353	8.15355	8.14118	8.44375	8.0166	9.03468	9.44338	7.3705	7.80262	7.77168	8.31707	7.3705	9.45285	7.3705	9.14944	8.46074	9.1359	7.85072	9.1432	8.82396	8.68016	7.3705	8.58736	8.07639	7.3705	8.70024	7.3705	8.64181	8.98018	7.3705	8.31715	9.51581	8.95688	9.2589
1103-226	URS0002186D94_9925	AAATTGTTGAGGGGT	ACCCCTCAACAATTT	226	chi-lncRNA-15150	7.3705	9.36514	8.28144	9.88683	8.07856	9.27113	7.3705	7.3705	8.56457	7.96166	8.55232	9.96633	9.94158	10.1928	8.0166	11.4807	7.3705	8.80648	9.15479	9.06834	9.0321	7.3705	9.11583	9.81121	8.92896	8.69557	9.64535	7.3705	7.3705	7.8912	8.44714	7.3705	7.3705	8.54829	9.36383	9.07996	7.99483	7.3705	8.98018	7.3705	8.31715	9.27319	8.69371	7.3705
22229-250	URS0002183E4A_9925	CTAGGTGGGAGGCG	CGCCTCCCACCTAG	250	chi-lncRNA-12821	7.99136	7.3705	7.8967	10.0012	7.3705	7.3705	7.3705	8.74733	9.44772	8.37979	9.43109	9.3277	10.3814	7.3705	9.97562	7.99561	7.3705	10.1115	9.00057	8.75066	9.78391	9.64349	9.34902	8.67872	8.92896	9.92943	7.93603	7.3705	9.30398	9.22168	8.1691	7.3705	9.23793	9.42561	8.85021	9.07996	8.76254	8.64181	7.96787	8.13903	10.1836	9.27319	9.3721	7.3705
25311-164	URS0000D61DD8_9925	GACGGCTGGGAAGG	CCTTCCCAGCCGTC	164	chi-lncRNA-2369	7.99136	9.13099	8.58488	7.3705	9.19198	7.3705	8.81057	7.98622	8.92236	9.84511	9.6353	7.3705	7.3705	7.3705	8.46127	9.63244	8.75102	8.01993	9.29411	8.34266	9.0321	7.3705	7.3705	8.94022	7.3705	7.3705	8.65726	8.2104	8.22301	7.3705	7.82437	7.3705	9.4027	9.18797	8.85021	7.3705	8.76254	7.3705	7.3705	8.13903	7.92011	8.12306	8.95688	8.92148
9514-186	URS0002182132_9925	AGGAGGAAGAAATGGAAACC	GGTTTCCATTTCTTCCTCCT	186	chi-lncRNA-11476	7.3705	7.3705	7.3705	7.3705	7.3705	7.3705	9.31744	7.3705	7.3705	8.96784	8.90801	9.78318	7.3705	9.05233	7.3705	7.3705	7.3705	8.01993	8.82787	8.34266	9.16658	8.77258	9.72587	8.94022	8.35067	8.69557	8.91634	8.9433	9.44862	7.3705	9.05678	7.3705	7.3705	7.3705	7.3705	7.3705	7.3705	7.3705	9.20432	7.3705	9.45656	8.98136	7.3705	8.92148
30437-147	URS0000D638E5_9925	GCGAAGATGTCTAGC	GCTAGACATCTTCGC	147	chi-lncRNA-3495	7.99136	9.13099	7.3705	8.64335	8.55142	7.3705	7.3705	8.74733	7.3705	7.3705	8.55232	8.65829	9.01122	9.65282	9.67926	7.99561	7.3705	8.01993	8.82787	8.56104	7.75907	10.291	8.49241	7.94786	7.3705	7.3705	7.3705	9.28305	7.3705	8.27301	8.1691	7.3705	9.05188	8.54829	8.04524	8.70024	8.76254	8.32844	7.96787	9.30185	9.10102	8.61511	8.37156	7.84146
9731-502	URS0002185E57_9925	AGGATGAGGTGGTTGGATGGC	GCCATCCAACCACCTCATCCT	502	chi-lncRNA-14401	10.3689	9.90063	9.39941	7.3705	10.365	7.3705	7.3705	7.98622	7.3705	7.3705	7.3705	10.1288	7.3705	7.3705	8.80068	7.3705	9.44338	9.84257	10.2356	9.2043	10.085	9.04425	9.72587	9.16152	8.92896	9.23227	8.34126	9.12316	10.6122	7.8912	9.71157	7.3705	7.3705	7.3705	7.3705	8.18344	10.0519	7.3705	7.3705	8.13903	9.28971	7.3705	9.83168	9.65156
4258-201	URS0002180A08_9925	ACAACTTTTAACAA	TTGTTAAAAGTTGT	201	chi-lncRNA-10289	9.62284	8.04589	9.04888	9.88683	7.3705	8.97946	8.02228	8.4164	9.20882	7.3705	9.6353	8.65829	8.64082	8.44375	9.67926	9.26257	9.69504	8.01993	9.5379	8.75066	8.71843	7.3705	9.11583	8.94022	7.3705	10.4626	7.93603	7.85072	7.3705	9.22168	8.44714	9.35118	9.55057	8.54829	8.04524	7.3705	7.3705	9.30694	7.3705	8.13903	7.92011	8.61511	7.95617	7.3705
9203-241	URS0000D5ED2D_9925	AGGAAGAGGGAGGC	GCCTCCCTCTTCCT	241	chi-lncRNA-270	7.3705	8.85133	7.3705	8.32971	7.3705	7.3705	9.31744	10.0312	7.3705	9.38442	8.55232	8.85692	9.01122	9.65282	10.1037	10.1708	8.75102	8.01993	9.64591	8.75066	8.53166	8.77258	8.03787	9.81121	7.3705	9.50382	8.34126	8.2104	8.51354	7.8912	7.3705	8.35765	7.3705	7.3705	8.50316	8.18344	7.99483	8.89911	9.20432	9.75488	10.0851	7.3705	9.3721	9.95989
17693-182	URS0000D608B9_9925	CCGTGAGGTGGAGG	CCTCCACCTCACGG	182	chi-lncRNA-1471	8.42402	8.85133	8.58488	8.64335	7.3705	8.97946	7.3705	8.4164	7.3705	8.96784	9.43109	9.18718	10.1036	8.7799	7.3705	9.26257	9.44338	9.98331	9.15479	8.34266	9.28959	7.3705	7.3705	9.52263	9.66057	8.89748	9.64535	7.3705	8.75526	10.2812	8.44714	7.3705	7.3705	7.3705	8.04524	9.07996	7.3705	8.64181	8.38907	7.3705	7.92011	8.98136	8.37156	8.92148
289-205	URS000217FE13_9925	AAAATCTGGGACCT	AGGTCCCAGATTTT	205	chi-lncRNA-9665	9.02639	9.90063	9.80383	8.64335	8.07856	8.97946	7.3705	7.3705	8.92236	9.70727	8.90801	7.3705	10.2492	9.05233	7.3705	8.76392	10.2609	9.31264	8.63164	9.2043	8.71843	8.77258	8.98338	9.35335	9.14944	8.89748	10.0211	7.3705	9.30398	8.27301	8.1691	7.3705	8.58736	8.9033	9.36383	9.62871	8.76254	8.89911	7.3705	8.63777	7.3705	8.98136	7.95617	7.3705
36748-246	URS00021829E5_9925	GGTCTCCGTTGGTG	CACCAACGGAGACC	246	chi-lncRNA-11872	10.1604	8.04589	8.58488	7.9284	7.3705	7.3705	8.81057	9.24299	7.3705	8.70357	8.07918	9.3277	8.14118	9.65282	8.0166	9.26257	7.3705	7.3705	7.3705	7.3705	9.0321	9.93816	9.54971	8.94022	7.3705	9.23227	9.32641	9.55785	7.3705	9.66679	8.44714	8.9383	9.23793	8.54829	8.85021	7.3705	9.03315	8.64181	8.71469	9.30185	7.92011	9.90492	9.3721	9.76182
12559-453	URS0000D6435D_9925	ATATCTAGGCTCCT	AGGAGCCTAGATAT	453	chi-lncRNA-3937	7.3705	8.5041	10.5974	11.0489	8.07856	8.61348	9.51673	7.98622	8.56457	7.3705	7.3705	7.3705	10.1036	7.3705	10.8519	8.43032	7.3705	10.1115	9.29411	7.77168	10.496	10.1827	8.98338	9.16152	10.5827	7.3705	7.3705	8.9433	8.51354	11.2686	9.35515	8.35765	8.58736	11.3262	8.50316	8.70024	8.42916	8.32844	7.96787	7.3705	8.31715	11.3764	9.17938	7.3705
33591-137	URS0000D62064_9925	GGCAGTTTGATTGG	CCAATCAAACTGCC	137	chi-lncRNA-2469	8.42402	8.85133	7.8967	7.9284	9.42987	9.51363	7.3705	7.3705	8.56457	8.70357	7.3705	7.3705	8.14118	8.44375	9.30584	9.03468	7.3705	9.08164	7.3705	8.56104	9.28959	8.77258	8.83753	8.94022	7.3705	9.07457	7.3705	9.28305	7.85883	8.27301	7.82437	9.15946	8.58736	9.18797	9.12976	7.3705	7.3705	8.32844	7.3705	7.3705	9.10102	8.98136	8.95688	7.3705
18856-547	URS0000D6076D_9925	CGAGTCGGGTTGCT	AGCAACCCGACTCG	547	chi-lncRNA-1421	8.42402	9.13099	8.83546	9.30888	9.19198	11.2452	9.08615	8.74733	8.08769	9.38442	8.90801	10.4695	10.9908	10.0756	9.97562	10.3796	8.21995	9.98331	11.133	9.98627	9.50802	7.3705	9.23713	10.3505	10.6565	8.89748	9.49468	9.55785	8.51354	11.0413	8.88072	9.35118	7.89804	9.42561	10.8478	8.18344	9.03315	9.30694	7.96787	8.13903	9.28971	10.2111	8.37156	11.2675
26504-279	URS0000D61A69_9925	GAGGAAGGTGGGGA	TCCCCACCTTCCTC	279	chi-lncRNA-2223	7.99136	7.3705	8.28144	8.32971	8.07856	7.3705	9.08615	7.3705	8.92236	8.37979	9.19313	8.65829	8.64082	8.00471	7.3705	7.99561	9.13834	9.08164	9.15479	8.75066	8.88377	9.79834	10.0244	9.93639	7.3705	7.3705	10.1274	8.9433	8.96223	8.57462	8.88072	9.67181	9.4027	9.80828	9.8992	9.62871	9.63067	9.30694	9.72203	9.93725	8.88388	8.12306	9.95724	7.84146
23973-155	URS0002184D8D_9925	GAACAAGAAGACTCT	AGAGTCTTCTTGTTC	155	chi-lncRNA-13551	7.3705	9.56654	9.23477	9.47647	7.3705	7.3705	7.3705	7.3705	7.3705	8.70357	7.3705	8.42788	8.14118	7.3705	7.3705	7.3705	7.3705	8.01993	9.00057	8.75066	9.60596	8.77258	8.83753	9.16152	7.3705	7.3705	9.90639	9.12316	7.3705	8.57462	8.44714	8.67699	7.3705	7.3705	9.36383	9.07996	7.3705	9.47446	8.38907	8.63777	8.31715	9.27319	9.69413	7.3705
27569-328	URS0002185E57_9925	GATGAGATGGCTGGATGGC	GCCATCCAGCCATCTCATC	328	chi-lncRNA-14401	7.99136	7.3705	7.3705	7.3705	7.3705	8.12191	7.3705	10.0312	7.3705	7.96166	7.3705	9.57334	8.14118	7.3705	9.30584	7.3705	9.13834	8.80648	9.92852	9.06834	9.40293	8.77258	9.64048	9.81121	7.3705	9.07457	9.32641	8.9433	9.81173	7.3705	9.21366	7.3705	7.3705	7.3705	7.3705	7.3705	7.99483	9.62453	10.1022	9.75488	9.60609	7.3705	7.3705	8.48026
7868-336	URS0000D6495C_9925	AGAGGAGGGCAGGGC	GCCCTGCCCTCCTCT	336	chi-lncRNA-4215	10.0436	9.13099	8.83546	8.64335	7.3705	7.3705	7.3705	10.356	7.3705	7.3705	8.07918	9.18718	7.3705	9.94794	9.07526	8.43032	9.13834	8.01993	8.82787	9.54891	8.71843	8.77258	8.03787	7.3705	7.94227	10.5249	9.1359	9.12316	7.3705	7.3705	7.82437	7.3705	8.83824	7.3705	7.3705	7.3705	9.03315	9.47446	9.72203	8.13903	9.28971	8.12306	9.54208	8.92148
34883-153	URS0002184AC9_9925	GGGAATGTGGTGAA	TTCACCACATTCCC	153	chi-lncRNA-13417	9.25371	7.3705	8.58488	9.11923	7.3705	9.27113	8.02228	8.74733	8.08769	7.3705	10.1166	8.85692	7.3705	8.7799	7.3705	7.99561	7.3705	7.3705	8.40446	8.75066	9.0321	9.27278	8.83753	8.67872	9.79734	10.0188	7.3705	9.12316	7.3705	9.03648	8.88072	9.15946	7.3705	8.9033	8.85021	7.3705	8.42916	7.92756	7.3705	7.3705	7.3705	8.61511	7.3705	7.3705
952-197	URS0000D5EB2D_9925	AAATCCGGAGGACC	GGTCCTCCGGATTT	197	chi-lncRNA-174	7.3705	7.3705	7.3705	7.3705	7.3705	7.3705	7.3705	7.3705	7.3705	7.3705	7.3705	8.65829	7.3705	7.3705	7.3705	7.3705	7.3705	7.3705	9.64591	7.77168	7.3705	7.3705	8.67527	7.3705	7.3705	7.83136	10.488	7.85072	11.1665	7.8912	9.48399	7.3705	7.3705	10.9226	7.3705	7.3705	7.99483	7.3705	9.98629	7.3705	7.3705	7.3705	7.3705	7.3705
21256-4014	URS0000D5F9E7_9925	CGGGTGTTGTTCTT	AAGAACAACACCCG	4014	chi-lncRNA-825	12.7768	10.5968	12.7905	12.1733	11.3315	12.4785	12.4872	13.0289	11.5197	11.0314	13.5789	12.7154	12.3735	12.6996	12.6917	12.0979	11.9221	16.268	11.6821	11.9604	12.4077	12.1405	11.7423	11.8722	12.2146	11.9301	12.5418	12.3796	11.7997	13.4097	11.3171	12.3679	11.8987	11.07	11.8214	10.8086	10.7964	12.4373	11.5753	11.8369	12.7073	12.1626	10.6943	11.6581
35415-163	URS0000D644A9_9925	GGGCCTGTAGCTCAGA	TCTGAGCTACAGGCCC	163	chi-lncRNA-4001	9.02639	9.13099	8.28144	9.88683	8.07856	7.3705	9.69179	7.3705	7.3705	9.84511	8.55232	9.78318	7.3705	9.47903	7.3705	7.99561	8.75102	7.3705	7.3705	7.3705	7.3705	8.00054	7.3705	7.3705	7.3705	8.69557	7.3705	8.2104	7.85883	10.0065	9.9081	10.5953	8.83824	7.3705	9.36383	9.07996	7.99483	10.2961	7.3705	9.93725	8.88388	9.51581	7.3705	7.3705
10328-138	URS000217D56D_9925	AGGGAGAGAAGGGC	GCCCTTCTCTCCCT	138	chi-lncRNA-7610	7.3705	8.5041	7.3705	8.64335	7.3705	7.3705	7.3705	7.3705	7.3705	7.3705	7.3705	7.81451	9.01122	10.0756	8.80068	9.03468	9.13834	8.80648	9.00057	7.3705	8.06488	8.77258	8.28297	7.3705	8.35067	8.1801	7.3705	8.2104	7.3705	7.3705	8.1691	7.3705	9.4027	7.3705	8.50316	7.3705	7.3705	7.3705	8.71469	7.3705	9.86541	7.3705	9.3721	8.48026
2418-210	URS0002182A94_9925	AAGAGAGTGAAAAAGTTGGC	GCCAACTTTTTCACTCTCTT	210	chi-lncRNA-11914	7.3705	9.36514	7.3705	7.3705	7.3705	7.3705	8.02228	9.9043	7.3705	7.96166	7.3705	10.0499	7.3705	7.3705	8.0166	7.99561	9.13834	8.01993	8.63164	9.90877	10.085	9.64349	7.74243	8.35909	7.94227	8.89748	9.49468	10.1622	7.85883	7.3705	10.3069	7.3705	7.89804	8.9033	7.3705	7.3705	10.0519	9.11739	7.3705	7.3705	9.28971	7.3705	7.3705	8.19593
52087-174	URS0000D5FAFA_9925	TTGATAGGCTCTACG	CGTAGAGCCTATCAA	174	chi-lncRNA-860	9.25371	8.85133	8.28144	9.11923	9.42987	7.3705	7.3705	9.61121	8.56457	8.96784	7.3705	7.81451	8.64082	8.00471	10.1037	9.03468	8.21995	9.08164	9.92852	8.08524	8.06488	8.00054	7.3705	8.35909	7.94227	8.1801	7.3705	7.85072	7.3705	7.3705	8.44714	8.67699	7.89804	8.54829	8.04524	7.3705	7.3705	10.105	7.3705	7.3705	8.88388	8.98136	9.3721	8.19593
47226-866	URS000217FDA0_9925	TCTGCCGTGGGTGT	ACACCCACGGCAGA	866	chi-lncRNA-9640	11.223	10.0425	10.7878	10.4671	10.2455	10.6757	10.2349	10.4499	10.3855	9.55485	8.90801	8.42788	9.75909	9.2814	10.6145	10.2789	10.8844	10.7063	10.753	10.4906	10.8559	10.6576	10.8679	9.81121	10.2428	8.89748	9.90639	9.55785	10.1866	11.2686	10.674	10.6692	10.85	9.96725	10.5952	9.62871	10.1689	8.89911	9.72203	10.7133	9.86541	10.0661	7.95617	11.714
6515-344	URS0002181295_9925	ACTCTGTGTCAAGG	CCTTGACACAGAGT	344	chi-lncRNA-10716	8.42402	8.85133	8.83546	9.11923	7.3705	10.9476	8.02228	9.24299	9.832	8.96784	9.19313	10.2749	10.8148	8.44375	9.5046	9.78698	7.3705	10.4394	9.74639	9.82686	10.334	8.00054	7.3705	10.4378	10.1437	9.23227	8.91634	8.73779	7.3705	9.38579	8.44714	7.9469	9.05188	8.07639	7.3705	9.07996	8.76254	8.64181	9.39827	8.13903	8.88388	10.5748	7.95617	9.76182
42088-138	URS0000D6374C_9925	TACTGTAGAGGCAGG	CCTGCCTCTACAGTA	138	chi-lncRNA-3425	8.42402	7.3705	7.8967	8.32971	8.07856	7.3705	8.46961	8.74733	8.08769	9.38442	7.3705	8.15355	7.3705	8.7799	7.3705	7.99561	7.3705	8.01993	9.42115	7.3705	7.75907	7.3705	8.49241	7.94786	7.3705	7.3705	9.49468	8.73779	7.85883	8.27301	9.35515	7.3705	8.83824	8.54829	7.3705	7.3705	9.45762	7.92756	7.3705	7.3705	9.10102	9.51581	8.69371	7.3705
24529-205	URS0002185796_9925	GAAGGACTGATGCTGAAGC	GCTTCAGCATCAGTCCTTC	205	chi-lncRNA-14080	9.02639	9.90063	9.54718	7.3705	9.63403	7.3705	7.3705	7.3705	7.3705	9.55485	8.90801	7.3705	7.3705	9.05233	8.0166	7.3705	7.3705	7.3705	10.0116	8.91823	8.71843	8.00054	8.28297	9.35335	9.66057	7.83136	7.93603	9.78858	9.30398	7.3705	10.081	8.67699	8.83824	7.3705	8.04524	7.3705	9.78517	8.89911	7.3705	7.3705	7.3705	7.3705	7.3705	9.76182
22799-161	URS0000D64A81_9925	CTGAGAGCTCTTTC	GAAAGAGCTCTCAG	161	chi-lncRNA-4267	9.77713	8.85133	7.8967	9.76258	7.3705	8.12191	7.3705	7.3705	9.44772	7.3705	9.43109	7.3705	7.3705	7.3705	9.30584	7.3705	8.21995	7.3705	8.40446	9.44293	7.3705	7.3705	8.03787	7.3705	9.14944	10.99	7.3705	7.3705	8.22301	8.57462	7.3705	10.255	7.3705	8.9033	7.3705	9.07996	8.76254	7.3705	7.3705	7.3705	7.3705	7.3705	7.3705	7.84146
14929-248	URS0002186849_9925	CAATTGTAGAATTTA	TAAATTCTACAATTG	248	chi-lncRNA-14896	10.4629	7.3705	9.23477	8.90082	8.55142	8.61348	8.81057	8.74733	9.832	7.96166	9.6353	8.15355	7.3705	9.2814	10.2214	7.99561	9.13834	9.31264	9.00057	8.34266	8.88377	9.79834	7.3705	7.94786	8.6686	7.83136	7.3705	9.98745	9.81173	8.57462	7.82437	10.0491	9.05188	8.07639	8.04524	8.70024	9.03315	9.11739	8.71469	8.13903	8.62816	7.3705	9.3721	9.76182
13791-141	URS000217EA74_9925	ATGTGACGACAGCC	GGCTGTCGTCACAT	141	chi-lncRNA-8660	7.3705	8.04589	7.3705	8.32971	7.3705	7.3705	8.02228	7.3705	7.3705	7.3705	8.07918	7.3705	7.3705	8.00471	8.0166	9.78698	7.3705	9.84257	9.00057	7.77168	7.3705	8.00054	7.3705	7.3705	9.34065	7.3705	7.3705	7.3705	7.3705	10.0065	7.3705	7.3705	10.2146	8.9033	7.3705	8.18344	7.3705	7.3705	9.72203	7.3705	7.3705	8.98136	8.69371	9.10003
27891-155	URS000217FAAB_9925	GATTTATTGAAGACT	AGTCTTCAATAAATC	155	chi-lncRNA-9490	9.62284	8.85133	7.3705	7.3705	8.07856	8.97946	7.3705	7.3705	7.3705	7.3705	9.19313	9.18718	8.14118	9.47903	7.3705	8.76392	7.3705	7.3705	7.3705	8.56104	7.3705	8.00054	8.83753	7.3705	9.92226	7.83136	10.1274	8.49806	8.51354	8.82396	7.82437	7.3705	8.28348	8.54829	8.85021	8.18344	7.99483	8.64181	8.71469	7.3705	7.3705	10.2111	7.3705	9.53216
32548-152	URS000217FF5A_9925	GGAATGTTATGGCC	GGCCATAACATTCC	152	chi-lncRNA-9730	7.3705	8.04589	8.58488	7.9284	7.3705	9.72118	8.02228	7.3705	8.92236	8.70357	9.97326	7.3705	7.3705	8.44375	8.0166	9.03468	9.13834	8.01993	8.63164	8.56104	8.53166	8.00054	7.3705	7.3705	7.3705	9.50382	8.65726	9.28305	7.85883	7.8912	8.1691	8.35765	8.83824	7.3705	9.12976	9.07996	7.3705	8.64181	8.38907	7.3705	8.88388	9.51581	8.69371	7.3705
51093-193	URS000217D314_9925	TTAGGGGATGAGCTC	GAGCTCATCCCCTAA	193	chi-lncRNA-7502	9.45005	7.3705	9.04888	9.76258	8.07856	8.12191	8.46961	9.43881	9.20882	7.96166	8.07918	8.42788	8.64082	8.7799	9.30584	8.76392	7.3705	9.84257	9.5379	8.75066	7.75907	8.00054	8.28297	7.3705	7.94227	8.69557	8.91634	8.49806	8.96223	8.82396	9.05678	8.9383	9.05188	8.54829	8.85021	8.18344	9.45762	9.11739	7.96787	7.3705	8.31715	7.3705	8.95688	7.84146
47138-413	URS00021800F9_9925	TCTCTGACCGCGTGCC	GGCACGCGGTCAGAGA	413	chi-lncRNA-9822	9.25371	8.85133	9.6812	9.47647	7.3705	8.97946	10.7122	9.43881	7.3705	7.3705	11.1452	9.3277	8.64082	7.3705	8.0166	7.99561	8.21995	9.98331	10.0116	10.6891	9.50802	7.3705	10.0244	10.3505	9.66057	8.89748	7.3705	7.85072	8.51354	9.03648	8.44714	8.35765	9.80738	9.18797	9.8992	9.84058	9.63067	8.32844	7.3705	8.63777	10.4442	9.90492	8.37156	9.10003
10534-254	URS0002182556_9925	AGGGCTTATGGTGG	CCACCATAAGCCCT	254	chi-lncRNA-11676	9.9165	8.04589	9.6812	8.90082	7.3705	9.72118	8.02228	7.98622	8.56457	8.96784	9.19313	9.78318	9.75909	8.00471	7.3705	9.03468	7.3705	10.3382	9.15479	9.64763	9.60596	7.3705	8.83753	8.94022	8.6686	9.92943	8.65726	7.3705	8.75526	8.82396	7.82437	8.67699	7.89804	9.96725	9.12976	9.62871	8.42916	7.92756	7.96787	9.30185	7.3705	10.2111	8.95688	9.10003
7874-161	URS0002182F6A_9925	AGAGGATGAGATGGCTGG	CCAGCCATCTCATCCTCT	161	chi-lncRNA-12125	7.3705	7.3705	7.3705	7.3705	8.07856	7.3705	7.3705	7.3705	7.3705	7.3705	7.3705	8.65829	8.14118	7.3705	8.0166	7.99561	7.3705	7.3705	8.63164	9.2043	7.75907	8.00054	8.67527	9.16152	8.6686	7.3705	9.32641	9.12316	8.51354	7.3705	8.68016	8.9383	7.3705	7.3705	7.3705	8.18344	9.03315	8.89911	9.72203	7.3705	7.3705	9.27319	7.3705	7.3705
6799-335	URS0000D6374C_9925	ACTGTAGAGGCAGG	CCTGCCTCTACAGT	335	chi-lncRNA-3425	8.42402	7.3705	9.6812	8.32971	9.63403	9.27113	9.31744	9.24299	8.08769	8.96784	9.43109	9.78318	9.55013	9.2814	9.67926	7.99561	7.3705	7.3705	10.1647	9.06834	9.69768	9.93816	8.98338	8.67872	9.50946	9.23227	8.65726	8.73779	9.70055	9.03648	8.88072	9.15946	9.68468	9.6296	9.12976	7.3705	7.3705	8.89911	9.72203	9.54608	8.62816	10.0661	9.54208	9.2589
12181-353	URS0002180B9F_9925	ATAAGTGGGAGCGC	GCGCTCCCACTTAT	353	chi-lncRNA-10359	9.02639	7.3705	7.3705	9.30888	7.3705	8.97946	7.3705	11.7418	10.3855	7.3705	9.19313	8.42788	8.14118	7.3705	7.3705	7.3705	7.3705	7.3705	8.82787	9.74003	8.88377	8.77258	11.0108	7.3705	8.6686	9.23227	8.65726	7.85072	11.5973	8.82396	7.3705	9.52038	7.3705	8.07639	8.04524	9.62871	7.3705	7.3705	9.72203	8.13903	9.10102	10.2111	7.3705	8.48026
23210-298	URS0000D65238_9925	CTGTCTCGGAGAGA	TCTCTCCGAGACAG	298	chi-lncRNA-4629	8.75641	8.85133	9.04888	9.11923	7.3705	8.97946	7.3705	8.74733	7.3705	9.55485	9.81416	8.85692	9.55013	8.7799	8.80068	9.45932	7.3705	9.08164	8.40446	9.98627	9.60596	10.0656	8.98338	9.16152	10.505	9.83422	7.93603	7.85072	7.3705	9.66679	7.3705	9.93398	8.58736	10.3601	9.36383	10.189	8.42916	7.92756	7.3705	8.13903	8.62816	10.2111	9.54208	7.84146
5634-169	URS000217BFBC_9925	ACGAGTCTGCGGAGCC	GGCTCCGCAGACTCGT	169	chi-lncRNA-6507	9.02639	7.3705	9.23477	7.3705	7.3705	7.3705	7.3705	7.3705	7.3705	7.3705	7.3705	8.42788	8.14118	9.47903	8.0166	8.43032	7.3705	8.46615	9.64591	7.77168	7.3705	8.4376	7.74243	9.52263	7.94227	9.07457	7.3705	9.28305	9.58008	7.8912	8.88072	9.93398	7.3705	7.3705	9.36383	7.3705	9.26094	7.3705	7.3705	7.3705	7.92011	7.3705	9.17938	8.92148
14383-188	URS0000D5EE4D_9925	ATTTCATTGTCAGAG	CTCTGACAATGAAAT	188	chi-lncRNA-319	8.42402	9.56654	9.04888	7.3705	8.90696	9.27113	7.3705	7.3705	8.92236	9.19111	7.3705	9.03148	9.30569	7.3705	8.0166	9.78698	7.3705	9.31264	9.64591	8.34266	9.28959	9.27278	8.67527	8.67872	7.3705	8.89748	9.32641	7.3705	7.3705	10.0065	7.82437	7.3705	7.3705	8.9033	8.50316	8.18344	7.3705	8.64181	7.96787	9.54608	8.62816	9.72345	8.69371	7.3705
37009-161	URS0002183C21_9925	GGTGGGTAGGTAGA	TCTACCTACCCACC	161	chi-lncRNA-12708	8.75641	8.04589	9.6812	9.30888	8.07856	8.12191	8.81057	7.3705	7.3705	8.70357	8.07918	9.03148	8.14118	8.00471	8.0166	9.63244	7.3705	7.3705	8.1347	8.08524	9.9423	8.4376	8.83753	10.1582	8.35067	9.50382	8.91634	9.12316	7.3705	10.0065	7.3705	8.35765	7.3705	7.3705	9.12976	9.07996	7.99483	8.64181	7.96787	7.3705	7.92011	8.98136	8.37156	7.3705
7781-140	URS0002183A90_9925	AGAGCTGACTCATTGGAAAAGACC	GGTCTTTTCCAATGAGTCAGCTCT	140	chi-lncRNA-12630	9.25371	7.3705	7.3705	7.3705	10.1152	7.3705	7.3705	9.01634	7.3705	9.55485	7.3705	7.3705	7.3705	7.3705	9.83504	7.3705	8.21995	8.01993	7.3705	7.77168	7.75907	9.04425	8.83753	8.67872	8.35067	8.1801	7.93603	9.12316	9.30398	7.3705	7.3705	7.3705	7.3705	7.3705	8.04524	7.3705	7.3705	7.92756	9.39827	7.3705	7.3705	7.3705	7.3705	8.19593
39006-361	URS00021832E8_9925	GTGAGGTGGAGGCGG	CCGCCTCCACCTCAC	361	chi-lncRNA-12281	9.02639	9.36514	7.3705	8.32971	8.55142	8.97946	9.51673	10.0312	9.20882	10.1937	10.6751	10.0499	10.1036	9.05233	10.1037	10.5619	7.3705	9.31264	10.4294	10.1965	8.88377	9.27278	9.11583	9.67412	9.34065	9.62256	9.32641	8.49806	7.3705	8.82396	8.68016	9.80884	8.83824	8.54829	8.50316	8.70024	7.3705	8.32844	8.98018	9.00769	9.74157	10.0661	8.37156	8.92148
5310-391	URS0000D620C6_9925	ACCTCTGTCGTGCT	AGCACGACAGAGGT	391	chi-lncRNA-2485	9.77713	9.13099	9.23477	9.62661	9.81284	9.51363	9.98874	10.0312	8.92236	8.37979	10.5793	9.18718	8.64082	9.2814	8.80068	8.76392	10.6662	8.80648	8.63164	10.4906	9.86528	9.64349	9.80648	10.0516	9.14944	9.83422	9.1359	9.78858	10.0113	9.78912	9.35515	8.9383	9.4027	8.9033	8.85021	8.70024	7.3705	10.2961	8.71469	8.13903	8.62816	8.98136	9.17938	8.48026
27523-134	URS0000D5F4C7_9925	GATGAAAAGAACTTTGG	CCAAAGTTCTTTTCATC	134	chi-lncRNA-619	7.3705	8.04589	8.83546	9.30888	7.3705	8.97946	8.46961	7.98622	8.56457	7.3705	9.19313	8.65829	9.30569	7.3705	9.5046	9.26257	7.3705	9.51171	7.3705	9.2043	9.40293	8.77258	7.3705	9.16152	8.92896	8.46074	7.93603	8.49806	7.3705	9.22168	8.44714	7.3705	8.28348	9.18797	7.3705	7.3705	7.3705	7.3705	8.71469	7.3705	7.3705	8.12306	8.69371	7.84146
27244-145	URS000217D40C_9925	GAGTGTTAGGGTGG	CCACCCTAACACTC	145	chi-lncRNA-7550	7.3705	10.0425	9.80383	7.3705	7.3705	9.72118	9.08615	9.01634	7.3705	7.3705	7.3705	7.3705	7.3705	7.3705	9.97562	9.78698	7.3705	9.51171	9.74639	7.3705	9.50802	7.3705	7.3705	7.3705	7.3705	7.3705	7.3705	9.42698	9.81173	7.3705	7.3705	7.3705	7.3705	9.96725	7.3705	7.3705	7.3705	7.3705	7.3705	7.3705	8.88388	9.72345	9.54208	7.3705
45054-805	URS000217BD1E_9925	TCCCTGTGGTCTAG	CTAGACCACAGGGA	805	chi-lncRNA-6369	9.45005	10.3998	9.04888	10.2984	11.209	10.9476	9.98874	9.24299	10.1352	9.38442	9.6353	10.2037	10.9908	9.47903	10.4313	10.7238	10.0957	10.3382	10.0116	9.32854	9.40293	10.882	9.95534	9.52263	10.0372	9.73227	10.8402	9.55785	10.0113	9.78912	9.81318	9.80884	9.80738	10.7583	9.56518	10.9059	10.3776	9.88467	10.4029	10.7133	10.3624	10.0661	9.69413	10.8844
35033-188	URS0000D5FC07_9925	GGGAGAAAAGGGGGC	GCCCCCTTTTCTCCC	188	chi-lncRNA-904	7.3705	7.3705	7.3705	7.3705	7.3705	7.3705	7.3705	7.3705	7.3705	7.3705	8.07918	7.3705	7.3705	7.3705	7.3705	7.3705	7.3705	11.2978	7.3705	7.3705	7.3705	7.3705	7.3705	7.3705	7.3705	7.3705	7.3705	7.3705	7.3705	8.57462	7.3705	7.3705	7.3705	7.3705	7.3705	10.7041	7.3705	7.3705	7.96787	8.13903	12.0208	7.3705	7.95617	8.92148
39019-161	URS000217E946_9925	GTGAGTCAGGGCCT	AGGCCCTGACTCAC	161	chi-lncRNA-8599	9.02639	8.04589	7.8967	9.76258	7.3705	9.90259	8.02228	7.98622	8.08769	7.96166	9.6353	8.85692	7.3705	7.3705	8.0166	8.43032	7.3705	9.51171	8.82787	8.75066	9.28959	7.3705	9.23713	8.94022	10.2428	7.83136	7.3705	7.3705	7.85883	9.22168	7.3705	7.9469	8.58736	9.96725	8.04524	7.3705	9.03315	8.32844	7.3705	8.13903	8.62816	7.3705	7.3705	8.19593
24115-581	URS0002180B59_9925	GAACGGACAAGGGG	CCCCTTGTCCGTTC	581	chi-lncRNA-10344	10.7128	9.36514	9.04888	10.8187	8.90696	11.7022	9.08615	7.3705	10.1352	9.70727	10.1166	9.68207	9.94158	9.47903	10.3301	9.63244	8.21995	10.2293	11.133	10.0598	11.007	9.27278	10.4327	9.67412	10.1437	9.73227	9.90639	9.42698	7.85883	10.8296	9.71157	9.35118	9.4027	9.6296	9.74183	9.07996	7.99483	9.47446	8.38907	9.75488	9.45656	9.27319	8.95688	9.65156
8980-276	URS0000D63C11_9925	AGCTCTCACCGGCC	GGCCGGTGAGAGCT	276	chi-lncRNA-3621	7.3705	10.2903	7.8967	8.90082	10.1152	9.51363	8.02228	7.98622	7.3705	7.3705	8.07918	7.3705	7.3705	8.00471	9.97562	8.76392	9.13834	8.80648	8.82787	8.08524	8.31707	8.4376	8.49241	7.3705	9.34065	9.23227	8.34126	8.49806	8.75526	9.53312	9.48399	8.9383	9.23793	8.07639	9.74183	8.18344	7.99483	9.62453	7.96787	7.3705	7.3705	8.12306	7.95617	10.5574
29473-145	URS000217F961_9925	GCATTGTCAAAAGG	CCTTTTGACAATGC	145	chi-lncRNA-9428	7.3705	9.13099	7.3705	8.90082	7.3705	9.90259	8.46961	7.3705	7.3705	7.3705	7.3705	7.3705	7.3705	7.3705	9.97562	10.2789	7.3705	9.6866	8.63164	7.77168	10.496	7.3705	7.3705	7.3705	7.3705	7.3705	7.3705	7.3705	9.58008	7.3705	8.1691	7.3705	7.3705	11.2038	7.3705	8.18344	7.3705	7.3705	7.3705	7.3705	9.10102	10.0661	9.69413	7.84146
11230-143	URS0002185646_9925	AGTACCTCGTTGCC	GGCAACGAGGTACT	143	chi-lncRNA-14005	8.42402	8.5041	8.28144	8.64335	7.3705	8.61348	7.3705	7.3705	8.56457	8.37979	8.90801	8.42788	9.30569	9.2814	10.2214	9.03468	8.21995	8.01993	7.3705	8.34266	9.0321	7.3705	7.3705	7.94786	9.34065	8.46074	8.65726	7.3705	7.85883	8.82396	8.68016	7.3705	8.28348	7.3705	8.50316	7.3705	9.03315	8.32844	7.96787	9.54608	7.92011	8.61511	8.95688	8.48026
648-149	URS0000D5F4C7_9925	AAAGATGAAAAGAACTTT	AAAGTTCTTTTCATCTTT	149	chi-lncRNA-619	7.3705	8.04589	8.83546	7.9284	7.3705	8.12191	7.3705	7.3705	7.3705	8.96784	9.81416	7.3705	9.01122	8.7799	8.80068	10.0538	8.21995	8.80648	7.3705	9.06834	8.71843	7.3705	7.3705	7.94786	7.3705	9.23227	8.65726	8.2104	7.85883	7.8912	7.3705	7.3705	9.4027	9.96725	9.36383	9.38027	7.3705	8.64181	7.3705	7.3705	9.10102	7.3705	7.3705	8.92148
47543-364	URS000217B91F_9925	TGAAACTCTCAACAA	TTGTTGAGAGTTTCA	364	chi-lncRNA-6170	7.3705	7.3705	7.3705	7.3705	7.3705	7.3705	7.3705	7.3705	7.3705	7.3705	7.3705	9.3277	7.3705	7.3705	9.5046	7.3705	7.3705	7.3705	7.3705	11.8611	7.3705	7.3705	7.3705	7.3705	7.3705	7.3705	7.3705	7.3705	7.3705	11.0897	7.3705	7.3705	7.3705	7.3705	7.3705	7.3705	7.3705	7.3705	7.3705	7.3705	7.3705	7.3705	7.3705	7.3705
34882-294	URS0000D5FAF3_9925	GGGAATGTGGAAGC	GCTTCCACATTCCC	294	chi-lncRNA-859	7.3705	7.3705	7.3705	7.3705	7.3705	7.3705	7.3705	7.3705	7.3705	7.3705	7.3705	9.68207	7.3705	7.3705	7.3705	7.3705	7.3705	13.8666	7.3705	7.3705	7.3705	7.3705	7.3705	11.3934	7.3705	7.3705	7.3705	7.3705	12.6509	7.3705	7.3705	7.3705	7.3705	7.3705	7.3705	7.3705	7.3705	7.3705	7.3705	7.3705	7.3705	7.3705	7.3705	7.3705
9568-415	URS0000D6113A_9925	AGGAGTACGTCAAGGCTGTATATTGTCACCC	GGGTGACAATATACAGCCTTGACGTACTCCT	415	chi-lncRNA-1842	7.3705	7.3705	7.3705	7.3705	7.3705	7.3705	7.3705	10.6996	7.3705	10.1937	9.81416	7.3705	9.75909	7.3705	8.0166	7.99561	9.44338	10.2293	7.80262	10.904	11.077	8.4376	7.74243	8.67872	7.94227	8.1801	7.93603	8.49806	7.85883	7.3705	7.3705	7.3705	7.3705	7.3705	7.3705	7.3705	11.1774	7.3705	11.0484	7.3705	9.28971	7.3705	7.3705	8.19593
34627-151	URS000217E140_9925	GGCTTCCCTGGTGGC	GCCACCAGGGAAGCC	151	chi-lncRNA-8207	7.99136	7.3705	7.3705	7.3705	8.90696	9.72118	7.3705	7.3705	7.3705	9.70727	9.19313	8.42788	9.30569	8.7799	8.80068	7.3705	9.69504	8.46615	8.40446	8.34266	9.60596	8.77258	8.28297	8.67872	8.92896	9.07457	8.65726	8.2104	8.22301	7.3705	7.3705	7.3705	7.89804	7.3705	8.04524	7.3705	7.99483	7.3705	7.3705	8.13903	7.3705	8.98136	9.3721	7.3705
47906-475	URS0000D60FFB_9925	TGACGGTCCTAAGG	CCTTAGGACCGTCA	475	chi-lncRNA-1778	8.75641	9.13099	8.28144	8.90082	10.1152	9.72118	8.02228	8.4164	9.20882	9.38442	10.2469	9.96633	9.94158	10.0756	9.5046	9.63244	7.3705	9.31264	9.84033	9.74003	10.1514	10.3918	10.4327	9.67412	10.0372	9.73227	10.488	9.98745	9.1432	10.2812	9.99715	9.52038	10.5318	9.42561	8.04524	8.70024	7.99483	8.89911	8.38907	10.0991	7.92011	9.51581	9.3721	7.84146
24324-196	URS0000D5EF27_9925	GAACTTTGAAGACT	AGTCTTCAAAGTTC	196	chi-lncRNA-354	7.3705	7.3705	7.8967	8.32971	8.55142	7.3705	7.3705	7.98622	7.3705	9.19111	8.07918	7.3705	8.14118	7.3705	8.0166	7.3705	9.44338	7.3705	8.63164	7.77168	7.3705	8.77258	9.72587	7.94786	7.3705	8.46074	7.3705	9.12316	11.2478	9.03648	8.88072	8.35765	10.3007	10.2407	8.85021	7.3705	7.3705	7.3705	8.38907	8.13903	9.45656	9.90492	8.37156	8.92148
31652-165	URS000217EA5E_9925	GCTACCATCTGCTG	CAGCAGATGGTAGC	165	chi-lncRNA-8655	7.99136	7.3705	9.6812	7.3705	7.3705	8.61348	8.02228	7.3705	8.56457	7.3705	7.3705	7.81451	8.14118	8.44375	9.07526	9.63244	7.3705	8.46615	8.1347	7.3705	11.007	7.3705	7.3705	7.3705	7.94227	7.3705	8.91634	8.49806	7.3705	10.3623	7.3705	7.3705	7.3705	10.9226	8.50316	7.3705	8.76254	7.3705	7.3705	7.3705	7.3705	9.27319	8.37156	7.84146
52682-202	URS0000D61A0E_9925	TTTCATTGTCAGAG	CTCTGACAATGAAA	202	chi-lncRNA-2209	7.99136	7.3705	8.28144	8.32971	7.3705	8.12191	7.3705	7.3705	8.56457	8.96784	8.07918	9.96633	9.01122	7.3705	9.5046	7.99561	7.3705	9.6866	8.1347	9.44293	10.6417	7.3705	9.23713	9.16152	9.14944	7.3705	9.49468	8.49806	7.3705	10.5119	7.3705	7.3705	7.3705	8.9033	9.56518	10.189	7.99483	9.30694	7.96787	9.93725	7.3705	8.61511	8.37156	7.3705
16106-275	URS0002183432_9925	CATTGTCAGGTGGG	CCCACCTGACAATG	275	chi-lncRNA-12351	9.02639	8.04589	8.28144	9.88683	8.07856	10.5723	8.02228	8.74733	9.832	8.37979	8.07918	9.68207	8.64082	7.3705	8.0166	7.99561	7.3705	8.01993	9.64591	9.44293	9.9423	8.00054	9.23713	10.0516	10.4228	9.07457	7.93603	7.85072	7.3705	10.6475	7.3705	9.15946	7.89804	9.18797	9.12976	8.18344	7.99483	9.11739	8.71469	8.13903	7.92011	8.98136	8.95688	7.3705
36107-324	URS0000D5F454_9925	GGGGTGGCGGTGGC	GCCACCGCCACCCC	324	chi-lncRNA-600	8.75641	9.13099	10.0216	9.62661	9.63403	8.61348	7.3705	9.61121	7.3705	10.0866	7.3705	8.85692	8.64082	9.2814	10.1037	10.0538	10.2609	8.01993	8.40446	8.08524	9.0321	8.00054	8.67527	7.94786	9.66057	9.37443	10.2263	9.67782	9.30398	8.82396	10.5617	7.3705	8.83824	9.6296	8.85021	9.07996	9.03315	8.89911	7.3705	8.63777	7.92011	8.61511	8.95688	10.4296
49112-196	URS0000D60384_9925	TGCTGGCGACAATAG	CTATTGTCGCCAGCA	196	chi-lncRNA-1246	9.9165	8.5041	9.54718	9.88683	8.55142	8.12191	8.46961	8.4164	8.56457	8.37979	8.07918	8.85692	8.14118	8.44375	8.80068	7.3705	7.3705	8.01993	8.40446	9.06834	9.9423	9.27278	7.74243	9.16152	9.79734	8.46074	7.93603	8.49806	7.3705	9.53312	8.1691	8.35765	7.3705	8.54829	8.85021	8.70024	8.42916	8.89911	8.38907	9.54608	7.3705	7.3705	8.95688	8.48026
7749-482	URS0000D621F1_9925	AGAGCCTGGCGGGC	GCCCGCCAGGCTCT	482	chi-lncRNA-2534	9.9165	10.2903	8.83546	7.3705	10.7634	8.97946	9.98874	7.98622	8.08769	9.19111	8.90801	9.96633	9.55013	10.0756	10.1037	10.0538	9.69504	9.31264	10.3031	10.1298	8.53166	10.1827	8.67527	10.6718	7.94227	9.07457	10.0211	8.73779	8.96223	9.78912	10.3069	7.3705	9.55057	10.6686	9.12976	8.18344	9.03315	8.89911	8.71469	7.3705	9.10102	7.3705	7.3705	10.2138
47294-1405	URS00021808BA_9925	TCTGTAAAGCTCCT	AGGAGCTTTACAGA	1405	chi-lncRNA-10215	11.8282	11.1917	8.58488	10.2059	10.7634	11.3109	9.98874	9.01634	7.3705	9.19111	9.43109	10.0499	10.2492	9.65282	11.1177	10.3796	9.44338	10.9315	9.29411	9.32854	11.0424	11.2473	11.8603	10.3505	10.6565	11.733	11.2695	11.6011	9.30398	12.2623	11.3847	10.5175	10.3007	9.96725	11.61	9.84058	10.4716	12.2422	10.6515	11.4733	10.4442	10.7747	10.5423	9.76182
26585-370	URS0002184B6B_9925	GAGGACTGGGAGGGA	TCCCTCCCAGTCCTC	370	chi-lncRNA-13454	9.25371	8.5041	9.91684	9.30888	8.07856	9.51363	9.84789	9.24299	8.08769	8.70357	10.4768	9.87766	8.64082	8.44375	9.07526	10.1708	7.3705	8.01993	9.5379	9.74003	10.0154	7.3705	8.98338	10.5201	8.6686	9.37443	7.93603	10.2422	10.5494	10.0065	9.48399	9.35118	9.23793	9.18797	8.50316	9.62871	7.3705	7.92756	8.38907	8.13903	9.28971	9.27319	9.17938	9.40199
8201-195	URS0000D5F4C7_9925	AGATGAAAAGAACTTT	AAAGTTCTTTTCATCT	195	chi-lncRNA-619	8.75641	9.90063	7.3705	8.64335	9.42987	10.2086	9.69179	7.98622	7.3705	9.19111	9.43109	7.3705	7.3705	8.00471	8.0166	9.03468	7.3705	9.51171	7.3705	9.90877	9.40293	9.04425	9.54971	9.35335	9.34065	7.83136	7.3705	7.85072	9.58008	7.8912	9.35515	7.3705	7.3705	10.2407	8.04524	8.18344	7.3705	7.92756	9.20432	7.3705	8.62816	8.12306	7.3705	7.3705
30751-156	URS000218566C_9925	GCGCTGAAGCGGGC	GCCCGCTTCAGCGC	156	chi-lncRNA-14012	9.25371	8.5041	8.28144	8.90082	8.55142	8.12191	8.81057	9.43881	8.08769	7.96166	8.90801	7.81451	7.3705	8.44375	8.0166	7.3705	7.3705	8.01993	7.80262	8.75066	9.50802	8.77258	8.67527	8.67872	7.94227	7.3705	7.3705	7.85072	9.70055	8.82396	8.44714	9.35118	7.89804	8.9033	8.04524	9.07996	7.3705	8.32844	9.39827	7.3705	8.88388	8.12306	7.3705	7.84146
47907-383	URS0000D60FFB_9925	TGACGGTCCTAAGGT	ACCTTAGGACCGTCA	383	chi-lncRNA-1778	9.02639	9.36514	8.28144	9.76258	8.90696	8.12191	8.02228	7.98622	9.44772	9.55485	9.97326	8.85692	10.2492	9.80791	7.3705	9.26257	9.90926	8.01993	9.92852	9.44293	10.1514	9.47001	9.72587	7.3705	9.14944	10.3293	9.90639	10.1622	9.81173	8.27301	9.71157	8.67699	10.3819	8.07639	9.74183	9.07996	8.42916	9.30694	9.20432	9.00769	9.97946	9.51581	9.69413	9.10003
40305-199	URS0000D653D9_9925	GTTGACTGGACTGCC	GGCAGTCCAGTCAAC	199	chi-lncRNA-4701	9.25371	8.85133	7.3705	8.90082	7.3705	9.27113	8.46961	8.74733	8.56457	8.70357	10.4768	8.65829	7.3705	7.3705	9.30584	7.99561	8.21995	9.51171	9.64591	9.2043	8.31707	8.00054	9.34902	7.3705	10.0372	8.46074	7.3705	9.12316	7.3705	7.8912	7.3705	7.3705	8.58736	9.42561	9.8992	9.07996	9.26094	7.3705	7.96787	9.54608	7.3705	9.51581	8.69371	8.92148
47142-420	URS0000D625EB_9925	TCTCTGCTCTGGCC	GGCCAGAGCAGAGA	420	chi-lncRNA-2713	7.3705	7.3705	7.3705	7.3705	9.42987	8.12191	7.3705	7.3705	7.3705	7.3705	8.07918	7.81451	7.3705	11.362	8.0166	7.99561	8.75102	7.3705	7.3705	7.77168	12.1722	7.3705	7.3705	7.94786	7.3705	7.3705	7.93603	7.85072	7.3705	9.22168	9.35515	7.3705	7.3705	7.3705	12.9407	7.3705	7.3705	7.3705	7.3705	8.13903	7.3705	7.3705	7.3705	8.48026
11567-146	URS00021851A6_9925	AGTGAAGTCGCTCAGTC	GACTGAGCGACTTCACT	146	chi-lncRNA-13768	8.75641	8.04589	9.23477	7.9284	7.3705	7.3705	8.46961	8.4164	7.3705	7.3705	8.55232	9.45574	8.64082	8.7799	8.46127	8.43032	8.21995	7.3705	7.3705	8.75066	8.71843	8.4376	7.3705	7.3705	7.3705	8.46074	8.65726	8.9433	7.3705	8.27301	9.60227	7.3705	7.3705	8.07639	7.3705	7.3705	7.3705	7.3705	8.98018	8.63777	7.92011	7.3705	9.3721	7.3705
23183-184	URS000217DB96_9925	CTGTAGCTTTGTAT	ATACAAAGCTACAG	184	chi-lncRNA-7925	7.3705	8.04589	8.83546	8.64335	9.63403	8.97946	7.3705	9.61121	9.99153	7.3705	7.3705	8.42788	7.3705	7.3705	8.46127	7.3705	8.75102	9.6866	9.84033	8.75066	8.06488	7.3705	8.03787	7.3705	8.92896	9.07457	7.93603	8.2104	9.58008	9.66679	7.3705	8.67699	8.58736	8.9033	7.3705	9.62871	7.99483	7.3705	8.98018	7.3705	7.3705	7.3705	7.3705	8.71767
8615-310	URS000217A13F_9925	AGCCTGTGCTCTGCAACAAGAGAAGC	GCTTCTCTTGTTGCAGAGCACAGGCT	310	chi-lncRNA-5011	10.3689	7.3705	7.3705	7.3705	7.3705	7.3705	7.3705	7.3705	7.3705	7.3705	7.3705	9.45574	7.3705	7.3705	8.0166	7.99561	8.75102	8.46615	8.82787	8.91823	8.31707	8.00054	7.74243	8.35909	7.3705	7.83136	7.93603	7.85072	7.85883	7.3705	7.3705	7.3705	7.3705	7.3705	7.3705	7.3705	7.3705	7.3705	7.3705	7.3705	7.3705	7.3705	7.3705	7.84146
9441-1265	URS0002185796_9925	AGGACTGATGTTGAAGCTGAAACTCC	GGAGTTTCAGCTTCAACATCAGTCCT	1265	chi-lncRNA-14080	9.77713	10.0425	7.3705	9.62661	10.365	8.12191	10.5397	10.2557	9.65262	10.9725	11.0048	10.0499	7.3705	10.6682	9.5046	8.43032	10.2609	10.6227	10.753	10.904	10.7313	11.1925	11.3163	10.5979	9.66057	10.9452	10.1274	10.2422	10.9405	7.8912	11.0098	7.3705	7.3705	7.3705	10.2888	7.3705	9.63067	10.105	10.7257	8.13903	11.313	7.3705	11.0163	10.7834
18656-375	URS0000D6495C_9925	CGAGACCTCAGCCT	AGGCTGAGGTCTCG	375	chi-lncRNA-4215	9.45005	8.04589	9.23477	7.9284	8.90696	8.61348	8.02228	7.98622	8.56457	7.96166	8.07918	10.4695	8.14118	10.5848	9.30584	7.99561	8.21995	10.1115	8.63164	9.44293	10.6417	8.00054	9.34902	9.52263	9.92226	11.9301	8.91634	8.9433	7.85883	9.22168	9.81318	7.9469	7.89804	9.18797	8.50316	8.70024	7.3705	10.2037	8.38907	9.30185	9.74157	10.9502	8.95688	7.3705
24575-174	URS0000D62E57_9925	GAAGGGAGCTTGACT	AGTCAAGCTCCCTTC	174	chi-lncRNA-3039	7.3705	8.04589	7.3705	9.30888	8.55142	9.72118	8.46961	7.3705	8.08769	8.96784	8.07918	9.18718	8.14118	9.47903	8.80068	9.92657	7.3705	9.08164	9.5379	8.34266	9.28959	7.3705	7.74243	8.67872	10.2428	8.69557	8.91634	7.3705	7.85883	8.82396	7.3705	7.3705	8.83824	8.54829	8.04524	9.07996	9.45762	7.92756	8.98018	8.63777	9.28971	10.0661	7.3705	8.48026
9727-2003	URS0000D5EE7E_9925	AGGATGAGATGGTTGGATGGCATC	GATGCCATCCAACCATCTCATCCT	2003	chi-lncRNA-326	11.6796	10.5968	7.8967	7.3705	7.3705	8.12191	7.3705	11.4094	10.3855	10.5569	7.3705	10.2037	10.718	11.2034	10.8519	9.92657	11.461	11.3507	10.8005	12.0534	11.565	10.811	11.0445	10.7421	9.14944	11.0335	10.7095	10.5242	10.5494	7.3705	11.3847	7.3705	7.3705	10.2407	8.04524	7.3705	10.8673	11.1979	12.4287	10.9007	12.55	8.12306	10.6943	12.076
34944-434	URS0002180B27_9925	GGGACCTGCAGGACC	GGTCCTGCAGGTCCC	434	chi-lncRNA-10337	7.99136	10.2903	7.3705	7.3705	9.42987	9.51363	7.3705	7.3705	9.20882	7.3705	7.3705	7.3705	8.14118	9.80791	8.46127	10.5619	10.2609	8.01993	9.00057	8.75066	7.75907	9.47001	8.03787	7.94786	7.94227	7.83136	8.91634	7.85072	7.85883	8.82396	7.3705	7.3705	7.89804	8.07639	9.36383	8.18344	7.99483	9.47446	7.96787	9.30185	9.10102	10.2111	7.95617	9.2589
9323-215	URS000217AF61_9925	AGGACAGGGGAGCCTGGC	GCCAGGCTCCCCTGTCCT	215	chi-lncRNA-5684	9.45005	9.13099	9.04888	7.3705	8.07856	7.3705	8.02228	7.3705	7.3705	7.3705	7.3705	8.65829	7.3705	7.3705	8.46127	7.99561	8.21995	9.51171	10.0116	8.91823	9.16658	8.4376	9.23713	8.67872	7.94227	7.3705	8.91634	8.2104	7.3705	9.03648	9.9081	9.35118	7.3705	7.3705	8.04524	9.62871	7.3705	7.3705	7.3705	7.3705	7.3705	7.3705	7.3705	8.48026
40842-248	URS000217DB80_9925	GTTTGTCCGGAGCT	AGCTCCGGACAAAC	248	chi-lncRNA-7921	10.1604	9.13099	8.28144	9.47647	8.07856	8.12191	8.46961	7.98622	7.3705	7.3705	8.07918	9.78318	7.3705	8.44375	7.3705	7.3705	8.21995	8.01993	7.3705	8.75066	8.31707	9.64349	8.03787	7.94786	7.3705	9.92943	9.78177	9.78858	8.22301	10.1953	8.1691	7.9469	10.5318	8.9033	8.50316	8.70024	9.45762	8.32844	7.3705	7.3705	7.92011	8.61511	7.95617	10.4296
37685-415	URS0002186DFC_9925	GTACTATGGGGGACT	AGTCCCCCATAGTAC	415	chi-lncRNA-15175	11.1113	10.77	9.23477	9.30888	11.1437	7.3705	7.3705	8.74733	8.56457	7.96166	7.3705	8.65829	7.3705	7.3705	8.0166	11.0015	8.21995	7.3705	9.00057	12.0534	9.60596	7.3705	10.1533	7.3705	7.94227	8.69557	8.91634	9.12316	10.1016	9.90188	10.5617	8.35765	9.55057	7.3705	8.50316	8.70024	7.99483	9.47446	9.72203	10.4979	7.92011	7.3705	9.3721	8.48026
26242-132	URS0002179D62_9925	GAGAGTTGGACTGTGAAGAAGGC	GCCTTCTTCACAGTCCAACTCTC	132	chi-lncRNA-4821	7.3705	9.13099	9.91684	7.3705	7.3705	7.3705	7.3705	9.01634	9.44772	7.3705	7.3705	7.3705	7.3705	7.3705	7.3705	9.03468	8.75102	9.84257	8.63164	8.08524	8.88377	7.3705	9.23713	8.35909	8.92896	7.3705	7.93603	8.2104	8.51354	8.82396	8.88072	7.3705	7.3705	7.3705	9.12976	7.3705	7.3705	7.3705	8.98018	7.3705	7.3705	7.3705	7.95617	8.19593
37088-2939	URS0000D60FAA_9925	GGTGTTCTAGGCTT	AAGCCTAGAACACC	2939	chi-lncRNA-1764	12.5387	9.36514	10.455	9.62661	10.5779	12.6406	9.84789	11.9806	14.1067	10.8468	10.5793	10.8879	11.697	11.2034	10.4313	10.6451	10.409	11.4988	12.4052	10.2603	11.007	12.2519	12.9123	10.9933	11.6545	14.1389	10.9014	12.8445	10.415	11.7624	11.7856	9.35118	10.85	9.80828	10.1702	10.9972	9.63067	12.4373	14.5209	11.9684	11.1275	11.6551	10.2792	11.2675
2595-240	URS0000D64ABC_9925	AAGCCTGGCTTGGAGAATTTTGAGC	GCTCAAAATTCTCCAAGCCAGGCTT	240	chi-lncRNA-4275	7.99136	8.04589	10.2969	7.3705	7.3705	7.3705	7.3705	7.3705	7.3705	7.3705	7.3705	7.81451	7.3705	7.3705	8.0166	7.99561	8.75102	8.46615	7.80262	9.44293	9.86528	7.3705	9.54971	7.94786	7.3705	7.3705	7.3705	8.49806	7.85883	9.78912	7.3705	7.3705	7.3705	7.3705	7.3705	7.3705	7.3705	7.3705	7.3705	7.3705	7.3705	7.3705	7.3705	9.10003
9002-252	URS0000D647AF_9925	AGCTGAAACTCCAATACTTTGGCC	GGCCAAAGTATTGGAGTTTCAGCT	252	chi-lncRNA-4139	7.3705	7.3705	7.3705	7.3705	7.3705	7.3705	7.3705	7.3705	7.3705	7.3705	7.3705	7.3705	7.3705	9.2814	8.0166	7.3705	8.75102	9.98331	8.82787	8.08524	7.75907	9.47001	8.83753	9.52263	7.94227	9.37443	8.34126	8.9433	10.4838	7.3705	7.3705	7.3705	7.3705	7.3705	8.04524	10.0253	7.3705	9.62453	7.3705	7.3705	10.0851	10.0661	10.8319	8.48026
15263-406	URS000217D893_9925	CACGTTGGGCGCCA	TGGCGCCCAACGTG	406	chi-lncRNA-7765	10.9258	9.36514	7.3705	8.90082	8.07856	10.3403	9.51673	8.74733	9.99153	8.96784	9.19313	9.78318	7.3705	7.3705	10.2214	9.03468	8.21995	9.6866	10.2356	9.2043	9.0321	10.9497	10.2137	7.94786	7.3705	7.83136	9.64535	9.12316	9.58008	9.90188	7.82437	9.67181	8.58736	8.07639	10.2888	9.84058	7.99483	10.2961	9.8602	9.93725	9.60609	9.27319	8.95688	9.2589
879-147	URS00021851A6_9925	AAAGTGAAAGTGAAGTCGCTCAGTCGTGTCC	GGACACGACTGAGCGACTTCACTTTCACTTT	147	chi-lncRNA-13768	7.3705	7.3705	7.3705	7.3705	7.3705	7.3705	7.3705	7.3705	7.3705	10.2935	7.3705	7.3705	7.3705	7.3705	8.46127	7.99561	10.0957	7.3705	7.3705	9.06834	7.75907	8.00054	7.3705	7.94786	9.14944	8.46074	7.93603	8.73779	8.75526	9.90188	7.3705	7.3705	7.3705	7.3705	7.3705	7.3705	7.3705	9.30694	9.39827	7.3705	7.3705	7.3705	7.3705	7.84146
42480-394	URS0002186B4D_9925	TAGGGACAGTTGGG	CCCAACTGTCCCTA	394	chi-lncRNA-15039	8.75641	9.36514	7.3705	9.62661	7.3705	10.3403	8.46961	8.4164	10.3855	9.19111	8.07918	10.2037	10.1036	9.05233	8.46127	8.76392	7.3705	10.1115	9.15479	9.90877	10.9707	8.00054	9.34902	10.4378	9.66057	10.4626	8.34126	9.98745	7.85883	10.7108	7.3705	7.3705	7.89804	8.54829	9.12976	10.4694	9.03315	9.76045	8.38907	8.63777	9.97946	10.0661	9.54208	8.19593
26712-482	URS0002184262_9925	GAGGCAGGTCAGGTGG	CCACCTGACCTGCCTC	482	chi-lncRNA-13004	7.3705	9.56654	7.3705	7.3705	10.4754	7.3705	10.7122	7.98622	7.3705	9.84511	7.3705	10.0499	7.3705	8.00471	7.3705	8.43032	8.75102	9.51171	10.2356	10.5428	8.31707	8.00054	8.03787	9.93639	9.79734	10.0188	9.90639	10.0775	9.30398	7.8912	8.88072	7.3705	7.3705	7.3705	7.3705	8.18344	9.63067	9.76045	7.3705	11.2842	7.3705	7.3705	9.83168	7.3705
7911-170	URS000217BBE9_9925	AGAGGGACGGAGGA	TCCTCCGTCCCTCT	170	chi-lncRNA-6304	9.77713	9.56654	8.58488	9.62661	8.07856	7.3705	8.46961	7.3705	8.08769	9.19111	7.3705	7.3705	7.3705	7.3705	9.07526	9.45932	7.3705	9.08164	9.29411	7.77168	8.31707	7.3705	8.98338	7.94786	10.7937	8.46074	7.93603	7.3705	7.3705	8.27301	7.82437	7.3705	7.3705	9.6296	9.36383	9.07996	7.3705	7.3705	8.71469	8.13903	9.60609	9.90492	7.3705	8.71767
39322-268	URS000217BDE2_9925	GTGGAGGCGGGGCT	AGCCCCGCCTCCAC	268	chi-lncRNA-6408	7.3705	7.3705	7.3705	8.32971	7.3705	12.6148	9.51673	8.4164	7.3705	7.3705	7.3705	10.3427	12.094	9.65282	8.80068	9.63244	7.3705	7.3705	8.82787	7.3705	8.06488	7.3705	7.3705	7.3705	9.14944	7.3705	10.1274	10.3181	7.3705	7.8912	11.1716	7.3705	8.58736	8.07639	8.04524	7.3705	9.63067	8.64181	7.96787	8.63777	7.3705	7.3705	7.3705	10.0496
50710-181	URS000217A543_9925	TGTTCGGAACATTTTC	GAAAATGTTCCGAACA	181	chi-lncRNA-5198	9.9165	7.3705	9.39941	8.64335	7.3705	8.12191	7.3705	9.24299	7.3705	7.3705	7.3705	8.65829	9.01122	9.65282	9.07526	7.99561	7.3705	7.3705	7.80262	7.3705	9.40293	9.79834	7.3705	8.94022	9.50946	8.69557	8.91634	9.89144	7.3705	7.8912	7.3705	8.67699	8.83824	8.07639	8.85021	10.0253	7.99483	8.64181	8.71469	8.63777	9.10102	7.3705	8.37156	7.3705
10989-1373	URS00021814AA_9925	AGGTCGGGGAGCCA	TGGCTCCCCGACCT	1373	chi-lncRNA-10819	7.99136	9.36514	9.04888	9.30888	9.42987	10.0637	7.3705	9.9043	9.65262	8.96784	9.43109	8.85692	10.2492	9.47903	10.1037	10.7984	10.2609	10.1115	8.63164	10.5932	10.2757	10.6576	8.83753	10.0516	10.0372	11.1567	11.0708	11.009	11.7997	9.22168	9.21366	7.3705	9.55057	9.96725	8.04524	8.18344	10.277	9.88467	16.3292	9.93725	9.60609	9.51581	9.83168	10.7834
9737-249	URS0002182F6A_9925	AGGATGGGATGGTTGGATGGC	GCCATCCAACCATCCCATCCT	249	chi-lncRNA-12125	7.3705	7.3705	8.83546	8.90082	7.3705	7.3705	7.3705	7.3705	7.3705	7.3705	9.6353	9.3277	7.3705	7.3705	8.46127	9.03468	9.13834	8.01993	8.1347	9.82686	8.88377	8.77258	9.88283	8.94022	8.35067	8.89748	8.34126	8.9433	9.1432	7.8912	7.82437	7.3705	7.3705	8.07639	7.3705	7.3705	9.45762	7.3705	9.56922	9.93725	7.92011	9.27319	7.3705	8.92148
51642-462	URS0000D62F25_9925	TTCGCGGGGGCGGGG	CCCCGCCCCCGCGAA	462	chi-lncRNA-3071	7.3705	8.04589	7.3705	7.9284	7.3705	7.3705	8.02228	9.43881	7.3705	7.3705	9.81416	7.81451	7.3705	8.00471	8.0166	8.43032	9.90926	8.46615	9.92852	9.32854	9.60596	8.77258	11.2885	9.52263	9.14944	7.83136	8.34126	8.73779	10.1866	10.0065	10.2354	9.35118	11.062	8.07639	7.3705	7.3705	7.3705	7.92756	7.3705	7.3705	7.3705	7.3705	9.3721	8.71767
3325-132	URS0002181295_9925	AAGTGAAAGAGGAGAGTGAAAAAGTTGGCT	AGCCAACTTTTTCACTCTCCTCTTTCACTT	132	chi-lncRNA-10716	9.62284	7.3705	7.3705	9.11923	9.42987	7.3705	7.3705	9.61121	7.3705	7.3705	7.3705	7.3705	7.3705	7.3705	8.46127	7.99561	7.3705	9.31264	8.40446	8.34266	7.75907	9.27278	7.3705	8.35909	9.34065	8.1801	8.34126	8.2104	7.3705	7.3705	7.3705	7.3705	7.3705	7.3705	7.3705	7.3705	9.92471	7.3705	10.4029	7.3705	7.3705	7.3705	7.3705	8.19593
36173-240	URS000217B8BF_9925	GGGTATCTTGAGTA	TACTCAAGATACCC	240	chi-lncRNA-6153	7.3705	7.3705	9.6812	10.8798	9.42987	8.97946	7.3705	9.01634	9.20882	7.3705	7.3705	8.42788	7.3705	7.3705	9.5046	8.43032	7.3705	7.3705	10.3677	7.77168	7.75907	8.00054	7.3705	8.94022	9.34065	10.0188	9.32641	8.49806	9.44862	8.82396	7.3705	7.3705	9.05188	9.80828	7.3705	9.62871	9.03315	9.11739	7.3705	9.30185	7.92011	8.12306	7.3705	9.95989
31558-172	URS0000D61922_9925	GCGTGGCATTTCTG	CAGAAATGCCACGC	172	chi-lncRNA-2175	9.45005	8.85133	7.3705	9.30888	7.3705	9.27113	7.3705	7.3705	7.3705	7.96166	7.3705	9.45574	7.3705	8.00471	7.3705	8.76392	7.3705	7.3705	8.40446	8.75066	8.31707	9.27278	8.98338	9.52263	9.66057	8.69557	9.78177	8.49806	7.3705	8.82396	8.44714	7.3705	9.05188	9.18797	8.50316	7.3705	8.42916	8.32844	7.3705	9.00769	9.45656	9.72345	7.95617	7.3705
39710-275	URS0000D60452_9925	GTGTGCTGAAGACC	GGTCTTCAGCACAC	275	chi-lncRNA-1284	8.75641	9.13099	9.23477	7.9284	10.1152	8.61348	7.3705	9.76518	9.65262	8.96784	8.07918	7.3705	9.01122	9.05233	9.67926	7.99561	9.44338	7.3705	9.64591	8.91823	7.3705	8.00054	7.74243	9.67412	9.34065	7.3705	7.3705	9.98745	7.3705	8.57462	8.88072	10.255	9.05188	10.1104	10.2888	7.3705	8.42916	7.3705	7.96787	9.54608	8.62816	8.12306	8.37156	9.65156
13331-249	URS0002186DFC_9925	ATGAGGATTGACAGA	TCTGTCAATCCTCAT	249	chi-lncRNA-15175	9.62284	7.3705	7.3705	7.3705	8.55142	10.8626	8.46961	8.4164	7.3705	8.70357	8.90801	9.3277	8.64082	8.7799	8.0166	9.03468	7.3705	9.08164	7.3705	7.77168	8.31707	10.1827	8.28297	7.94786	10.0372	9.07457	8.65726	9.28305	10.7857	10.5813	8.44714	7.3705	9.05188	7.3705	8.50316	8.70024	8.42916	8.64181	8.38907	8.13903	8.31715	9.72345	9.54208	7.3705
9069-262	URS000217CDFA_9925	AGCTGTGGGATGTC	GACATCCCACAGCT	262	chi-lncRNA-7263	8.75641	8.85133	7.3705	8.32971	8.90696	9.51363	8.81057	7.3705	8.92236	11.1425	10.3664	9.3277	9.94158	7.3705	8.0166	7.99561	7.3705	10.1115	9.74639	9.54891	9.60596	9.64349	7.3705	7.3705	10.3356	9.50382	8.91634	7.3705	10.4838	7.8912	7.3705	8.9383	7.3705	8.9033	8.04524	9.84058	7.3705	8.64181	8.71469	9.00769	9.10102	8.98136	8.69371	7.84146
26943-197	URS000217E337_9925	GAGGTCACGGCAAG	CTTGCCGTGACCTC	197	chi-lncRNA-8302	7.99136	8.85133	9.39941	8.64335	7.3705	9.51363	9.08615	7.98622	9.65262	7.96166	8.07918	9.3277	7.3705	9.05233	7.3705	7.99561	7.3705	9.08164	8.63164	9.54891	7.3705	7.3705	9.34902	9.93639	9.14944	8.69557	9.90639	7.3705	7.3705	8.27301	8.1691	7.3705	9.05188	9.18797	8.04524	8.70024	8.42916	7.3705	7.96787	9.30185	8.31715	8.98136	9.3721	7.84146
10827-345	URS0000D5EE7E_9925	AGGGTGAGATGGTTGGATGGC	GCCATCCAACCATCTCACCCT	345	chi-lncRNA-326	7.99136	7.3705	7.3705	8.90082	7.3705	9.72118	8.02228	10.1478	7.3705	9.55485	7.3705	9.03148	7.3705	7.3705	8.46127	7.3705	8.75102	9.31264	8.1347	9.74003	8.53166	8.4376	9.34902	9.16152	8.6686	8.89748	10.1274	9.55785	10.0113	7.3705	9.48399	10.9318	7.3705	7.3705	9.56518	7.3705	7.99483	9.30694	7.96787	9.30185	7.92011	7.3705	7.3705	9.10003
22777-132	URS0002182CE3_9925	CTGACGGGTGCGGA	TCCGCACCCGTCAG	132	chi-lncRNA-12017	9.25371	7.3705	7.3705	10.1072	7.3705	7.3705	9.08615	7.3705	7.3705	9.19111	7.3705	8.65829	9.01122	7.3705	9.30584	7.3705	7.3705	9.08164	9.92852	9.06834	7.3705	7.3705	8.49241	9.35335	7.3705	9.37443	8.65726	7.3705	7.3705	8.82396	7.3705	7.3705	7.3705	8.9033	9.36383	7.3705	9.03315	7.3705	8.71469	7.3705	7.3705	7.3705	8.69371	8.48026
25185-234	URS0002181617_9925	GACCTCAGATCAGACG	CGTCTGATCTGAGGTC	234	chi-lncRNA-10896	8.42402	7.3705	7.3705	7.3705	8.07856	9.51363	8.02228	9.24299	10.1352	7.96166	8.90801	7.3705	9.75909	7.3705	7.3705	9.03468	9.44338	7.3705	7.80262	7.3705	7.3705	9.04425	7.3705	7.3705	7.3705	7.3705	8.91634	7.3705	9.1432	7.3705	7.3705	7.3705	8.28348	7.3705	7.3705	9.84058	10.7218	9.11739	7.96787	10.9007	7.92011	7.3705	7.3705	8.71767
12502-745	URS0000D61517_9925	ATAGTCCTGTAACC	GGTTACAGGACTAT	745	chi-lncRNA-2004	7.99136	9.56654	10.2108	10.9384	8.90696	10.461	8.02228	9.01634	10.3855	10.1937	8.07918	10.586	10.3814	9.94794	9.07526	7.3705	7.3705	10.2293	11.4335	10.0598	10.0154	9.93816	10.5775	11.1566	10.1437	10.6971	10.6394	10.0775	10.7302	10.3623	10.5021	7.9469	8.28348	9.42561	9.8992	9.84058	8.76254	10.9923	9.20432	10.2447	9.97946	9.90492	10.4598	9.76182
26679-438	URS0002185E57_9925	GAGGATGAGATGGCTGGATGG	CCATCCAGCCATCTCATCCTC	438	chi-lncRNA-14401	7.3705	10.5017	7.3705	7.3705	7.3705	7.3705	7.3705	7.3705	7.3705	9.84511	7.3705	7.3705	10.1036	7.3705	8.80068	7.99561	8.75102	10.1115	9.00057	9.64763	10.0154	9.27278	10.3809	9.67412	8.35067	7.83136	8.91634	10.0775	10.1016	7.3705	10.081	7.3705	7.3705	7.3705	7.3705	7.3705	9.63067	10.4648	9.98629	10.7133	9.28971	7.3705	9.69413	8.19593
31941-232	URS0002183E2E_9925	GCTGGAGCTCGTTC	GAACGAGCTCCAGC	232	chi-lncRNA-12817	7.99136	8.5041	8.28144	7.9284	7.3705	8.61348	8.02228	7.98622	9.65262	9.84511	8.55232	8.65829	8.14118	9.47903	7.3705	8.43032	8.21995	9.98331	10.4294	7.77168	8.71843	8.00054	7.74243	8.35909	7.94227	7.83136	8.65726	7.3705	7.85883	11.821	7.82437	7.9469	7.3705	8.07639	9.12976	9.07996	7.99483	7.3705	7.3705	8.13903	7.92011	8.12306	8.37156	10.9787
36760-176	URS0002181295_9925	GGTGAAAGAGGAGAGTGAAAAAGTTGGC	GCCAACTTTTTCACTCTCCTCTTTCACC	176	chi-lncRNA-10716	7.3705	7.3705	7.3705	7.3705	7.3705	10.3403	7.3705	10.0312	7.3705	7.3705	7.3705	9.87766	7.3705	7.3705	8.0166	7.99561	7.3705	9.31264	7.80262	8.08524	8.71843	8.00054	7.74243	8.94022	7.3705	10.5249	7.93603	9.12316	8.96223	7.3705	7.3705	7.3705	7.3705	8.07639	7.3705	7.3705	7.3705	7.3705	7.3705	7.3705	7.3705	7.3705	7.3705	7.84146
8099-457	URS000217CF8A_9925	AGAGTCAGACACGACTGAGTGAC	GTCACTCAGTCGTGTCTGACTCT	457	chi-lncRNA-7345	7.3705	7.3705	7.3705	7.3705	7.3705	7.3705	7.3705	9.76518	7.3705	10.635	7.3705	9.87766	9.94158	7.3705	8.0166	7.3705	8.75102	8.01993	9.92852	8.75066	9.78391	10.291	9.64048	9.16152	9.34065	10.1029	8.65726	8.2104	8.96223	7.3705	7.3705	7.3705	7.3705	9.96725	7.3705	7.3705	7.3705	7.92756	7.3705	7.3705	9.74157	7.3705	10.7647	8.92148
3319-146	URS0002180D13_9925	AAGTCTGACACTGTTTCCACTGTTTCCCC	GGGGAAACAGTGGAAACAGTGTCAGACTT	146	chi-lncRNA-10432	10.3689	7.3705	7.3705	7.3705	8.07856	7.3705	7.3705	7.3705	7.3705	7.3705	7.3705	7.3705	7.3705	7.3705	8.0166	7.3705	8.75102	8.01993	8.40446	9.2043	9.0321	8.00054	7.74243	7.3705	7.3705	7.3705	7.93603	7.85072	7.3705	7.3705	7.3705	7.3705	7.3705	7.3705	7.3705	7.3705	7.3705	7.3705	7.3705	7.3705	7.3705	7.3705	7.3705	7.84146
36123-175	URS0002182F5A_9925	GGGGTTGTGGGAAT	ATTCCCACAACCCC	175	chi-lncRNA-12122	9.25371	8.5041	7.8967	8.32971	8.07856	8.12191	8.46961	8.74733	8.56457	8.37979	8.90801	9.45574	8.64082	8.00471	7.3705	7.99561	9.90926	9.51171	7.80262	8.56104	8.71843	8.00054	8.83753	7.3705	9.14944	7.3705	7.3705	7.3705	8.75526	8.27301	8.1691	7.9469	9.05188	8.54829	9.36383	8.18344	7.99483	8.32844	8.71469	9.00769	8.31715	8.98136	9.69413	8.71767
25783-175	URS000217FDA0_9925	GACTGTGAAGAAAGCTGAGCGCC	GGCGCTCAGCTTTCTTCACAGTC	175	chi-lncRNA-9640	7.3705	9.90063	7.3705	7.3705	7.3705	7.3705	7.3705	7.3705	7.3705	7.3705	7.3705	7.3705	7.3705	7.3705	8.0166	8.43032	7.3705	8.46615	8.40446	8.08524	8.31707	8.4376	8.83753	7.94786	8.35067	8.46074	7.93603	7.85072	8.75526	7.3705	7.3705	7.3705	7.3705	8.07639	7.3705	7.3705	7.3705	7.3705	7.3705	7.3705	7.3705	7.3705	7.3705	8.19593
52895-2534	URS0000D631A1_9925	TTTGGGGATGAGCTG	CAGCTCATCCCCAAA	2534	chi-lncRNA-3168	11.9948	11.9365	12.0758	12.2677	12.0548	11.6008	11.8385	11.6259	11.4664	11.088	11.2105	10.976	10.9054	11.2582	12.2954	11.7297	11.6516	11.1263	11.7802	11.6629	12.3239	11.5818	11.3436	11.6707	11.1913	12.062	10.9014	12.1908	12.258	12.3838	11.7856	11.9605	11.9792	11.1385	11.61	10.9059	10.9994	11.3348	10.9278	10.7133	10.0851	11.3135	11.6579	12.076
1098-215	URS0002186849_9925	AAATTGTTGAAAGG	CCTTTCAACAATTT	215	chi-lncRNA-14896	10.9903	8.5041	7.8967	7.9284	10.1152	8.61348	8.02228	9.01634	8.08769	7.96166	8.07918	10.4695	7.3705	8.44375	8.46127	7.3705	7.3705	7.3705	8.1347	7.3705	8.06488	8.4376	10.2137	7.94786	7.94227	11.0335	9.32641	7.85072	7.3705	7.8912	8.1691	7.3705	7.89804	7.3705	8.04524	7.3705	7.99483	7.92756	7.96787	8.13903	8.62816	9.51581	8.95688	7.84146
34891-146	URS0000D61BAD_9925	GGGAATGTTATGGCC	GGCCATAACATTCCC	146	chi-lncRNA-2274	8.42402	8.85133	9.54718	7.3705	8.90696	8.97946	8.46961	7.3705	8.92236	8.70357	7.3705	8.42788	8.64082	9.2814	8.80068	7.3705	9.13834	8.01993	7.80262	8.56104	9.86528	9.64349	8.98338	7.3705	8.6686	7.83136	7.93603	8.9433	7.3705	8.27301	8.68016	7.3705	8.58736	7.3705	7.3705	8.70024	7.3705	9.47446	7.3705	9.54608	8.88388	7.3705	7.95617	8.92148
17730-139	URS00021830FA_9925	CCGTGGGGACGCCA	TGGCGTCCCCACGG	139	chi-lncRNA-12202	7.3705	7.3705	7.8967	8.64335	7.3705	7.3705	7.3705	9.61121	7.3705	8.70357	8.90801	7.81451	9.30569	8.7799	9.07526	8.43032	7.3705	9.08164	8.63164	8.08524	8.71843	9.04425	8.67527	8.94022	8.92896	7.3705	7.93603	9.12316	8.22301	7.8912	7.82437	9.15946	7.3705	7.3705	8.04524	7.3705	9.03315	8.64181	9.72203	9.00769	7.3705	8.98136	9.17938	8.19593
9923-164	URS000217F8F8_9925	AGGCGGAAGGGAGAGG	CCTCTCCCTTCCGCCT	164	chi-lncRNA-9404	7.3705	7.3705	9.54718	7.3705	8.07856	9.27113	7.3705	9.01634	7.3705	9.19111	7.3705	8.42788	9.01122	7.3705	9.07526	7.99561	8.75102	8.01993	7.80262	8.08524	8.53166	9.04425	8.67527	7.94786	8.92896	7.83136	7.93603	7.3705	7.3705	7.3705	7.3705	7.3705	9.05188	7.3705	7.3705	9.62871	7.3705	8.64181	9.56922	7.3705	7.3705	9.27319	9.3721	8.19593
2797-253	URS0002186432_9925	AAGGAAATGGCAACTCACTCC	GGAGTGAGTTGCCATTTCCTT	253	chi-lncRNA-14688	10.5511	10.0425	7.3705	7.3705	7.3705	7.3705	7.3705	7.3705	7.3705	9.97092	7.3705	9.3277	7.3705	8.00471	7.3705	7.3705	8.21995	7.3705	8.63164	8.91823	9.69768	7.3705	9.54971	10.1582	8.35067	9.07457	9.64535	8.2104	8.96223	7.3705	7.3705	7.3705	7.3705	10.1104	7.3705	7.3705	10.277	7.3705	7.3705	7.3705	7.3705	7.3705	7.3705	7.84146
9205-143	URS000217BDE2_9925	AGGAAGAGGTGGGTC	GACCCACCTCTTCCT	143	chi-lncRNA-6408	8.42402	8.85133	7.8967	7.9284	7.3705	7.3705	9.84789	9.43881	7.3705	9.55485	7.3705	8.65829	7.3705	8.00471	8.46127	7.99561	8.21995	8.01993	8.63164	7.3705	7.3705	8.00054	7.74243	7.3705	7.3705	8.69557	7.93603	9.78858	9.44862	7.3705	8.1691	7.3705	7.89804	7.3705	7.3705	7.3705	9.26094	8.64181	9.56922	8.13903	7.3705	8.61511	9.3721	7.84146
1982-194	URS000217E0B2_9925	AACTCTCGCCGGCC	GGCCGGCGAGAGTT	194	chi-lncRNA-8178	7.3705	9.90063	9.04888	8.90082	9.97192	9.27113	8.02228	8.74733	7.3705	7.96166	7.3705	7.3705	9.55013	7.3705	9.30584	7.99561	8.21995	8.46615	9.42115	8.56104	7.75907	8.00054	8.67527	7.94786	8.6686	8.69557	9.1359	7.3705	8.51354	9.22168	7.82437	8.67699	7.89804	9.18797	9.8992	8.18344	7.99483	9.11739	8.71469	9.00769	7.3705	8.98136	7.3705	9.40199
12959-1569	URS000217BC2A_9925	ATCGGAGAGGTTGG	CCAACCTCTCCGAT	1569	chi-lncRNA-6315	10.6342	10.3998	11.4066	10.3852	11.2715	10.6757	10.9375	11.4094	11.2934	11.1425	10.8493	11.5062	10.3814	11.362	11.6243	11.8398	11.2414	10.9994	11.7073	10.8218	11.4641	11.5385	10.8679	11.4364	11.1913	11.3061	10.3189	10.6469	11.1241	10.5119	10.3749	10.1558	11.1105	11.3838	9.8992	11.1639	10.9349	10.8774	10.1022	11.0665	10.7951	11.179	10.9574	11.988
7878-1421	URS0002185E57_9925	AGAGGATGAGATGGTTGGATGGC	GCCATCCAACCATCTCATCCTCT	1421	chi-lncRNA-14401	10.4629	10.9962	11.2428	10.1072	10.6736	10.0637	7.3705	10.6996	8.08769	7.3705	10.1166	9.03148	7.3705	9.80791	10.698	9.78698	11.074	10.2293	10.7039	10.904	11.007	9.93816	10.905	10.6718	9.14944	9.73227	10.6394	10.6469	10.8907	10.1953	11.093	7.3705	9.68468	10.5729	7.3705	8.18344	11.1205	7.3705	9.98629	7.3705	10.5949	11.0306	7.3705	10.6748
9564-149	URS00021862F9_9925	AGGAGTAAGCGTCTTTTAATTTCATGGCTGC	GCAGCCATGAAATTAAAAGACGCTTACTCCT	149	chi-lncRNA-14635	7.3705	7.3705	7.3705	7.3705	7.3705	7.3705	7.3705	7.3705	8.08769	7.3705	7.3705	9.03148	7.3705	7.3705	8.0166	7.3705	7.3705	8.01993	7.80262	10.7789	7.3705	8.00054	7.3705	8.94022	7.94227	8.46074	7.93603	7.85072	7.3705	7.3705	7.3705	7.3705	7.3705	7.3705	7.3705	7.3705	7.3705	7.3705	7.96787	7.3705	9.97946	7.3705	7.3705	7.84146
4885-187	URS000217C743_9925	ACCCCATGGACTGTAGCCT	AGGCTACAGTCCATGGGGT	187	chi-lncRNA-6898	7.3705	7.3705	7.3705	7.9284	9.19198	7.3705	7.3705	9.01634	7.3705	7.3705	7.3705	8.42788	8.14118	7.3705	8.0166	8.76392	7.3705	8.80648	9.00057	8.34266	8.31707	10.1827	9.34902	8.67872	7.3705	8.1801	8.65726	9.55785	8.22301	7.3705	7.82437	7.3705	7.3705	8.07639	9.12976	8.18344	9.78517	9.62453	10.3094	7.3705	7.3705	7.3705	8.95688	8.71767
32716-190	URS0000D5E915_9925	GGACTCGGGCGCTC	GAGCGCCCGAGTCC	190	chi-lncRNA-78	7.3705	7.3705	7.3705	7.3705	7.3705	8.97946	7.3705	8.74733	7.3705	8.96784	9.81416	8.42788	7.3705	8.7799	10.2214	9.03468	8.75102	8.01993	9.15479	9.06834	8.31707	8.00054	8.03787	8.94022	9.34065	8.46074	9.32641	8.49806	7.3705	7.8912	7.3705	7.3705	7.89804	7.3705	9.74183	10.189	7.3705	9.30694	9.20432	8.13903	8.62816	8.12306	7.3705	8.92148
14387-139	URS000217C538_9925	ATTTCCGGTGGAGC	GCTCCACCGGAAAT	139	chi-lncRNA-6798	7.3705	9.13099	7.3705	9.62661	7.3705	7.3705	8.46961	7.3705	8.08769	9.55485	8.55232	8.85692	8.64082	7.3705	7.3705	9.03468	7.3705	9.08164	8.63164	9.54891	9.60596	7.3705	7.3705	8.94022	7.94227	8.69557	7.3705	7.3705	7.3705	7.3705	7.3705	7.3705	9.23793	7.3705	7.3705	8.70024	8.42916	8.64181	8.71469	8.63777	7.3705	8.98136	7.95617	7.3705
48713-321	URS0000D6412D_9925	TGCCAGGTAGAAGTC	GACTTCTACCTGGCA	321	chi-lncRNA-3841	8.75641	9.13099	8.58488	10.6182	7.3705	10.0637	8.81057	9.9043	7.3705	7.96166	8.55232	9.87766	7.3705	8.7799	9.97562	7.3705	7.3705	10.3382	10.0116	9.64763	9.9423	8.00054	9.11583	10.1582	10.0372	7.3705	9.32641	7.3705	7.3705	9.53312	7.3705	7.3705	9.55057	9.18797	9.74183	9.38027	8.42916	9.62453	8.38907	8.63777	9.60609	9.72345	7.95617	7.84146
7705-225	URS0002182F6A_9925	AGAGAGGATGAGATGGTTGGATGGC	GCCATCCAACCATCTCATCCTCTCT	225	chi-lncRNA-12125	9.62284	7.3705	7.3705	7.3705	7.3705	7.3705	10.5397	7.3705	7.3705	7.3705	7.3705	7.3705	7.3705	7.3705	8.0166	7.99561	8.21995	8.01993	9.42115	10.0598	9.40293	8.00054	7.3705	7.94786	7.94227	8.1801	7.93603	7.85072	7.85883	10.104	7.3705	7.3705	7.3705	7.3705	7.3705	7.3705	7.3705	7.3705	9.56922	7.3705	7.3705	7.3705	7.3705	7.84146
52591-135	URS0002186CF2_9925	TTGTTGAGGGGTAAG	CTTACCCCTCAACAA	135	chi-lncRNA-15111	8.42402	8.04589	8.58488	7.9284	8.55142	7.3705	7.3705	7.3705	8.56457	7.3705	7.3705	8.65829	9.94158	9.2814	8.0166	8.76392	7.3705	9.98331	9.00057	8.34266	9.28959	7.3705	7.3705	7.94786	7.94227	7.3705	9.49468	7.3705	7.3705	9.53312	7.3705	7.3705	7.3705	7.3705	8.50316	9.62871	8.76254	7.92756	8.71469	8.63777	7.3705	8.98136	9.17938	9.2589
7396-195	URS00021819CD_9925	AGAATTGATGCTTTTGAAC	GTTCAAAAGCATCAATTCT	195	chi-lncRNA-11092	7.3705	9.13099	8.58488	9.30888	9.19198	7.3705	7.3705	9.9043	7.3705	7.96166	7.3705	7.3705	7.3705	9.65282	9.30584	8.43032	9.13834	8.46615	9.5379	8.08524	8.88377	8.00054	9.11583	8.35909	9.50946	7.83136	9.32641	7.85072	7.85883	7.3705	9.71157	7.3705	7.3705	7.3705	7.3705	7.3705	7.99483	9.11739	7.3705	7.3705	8.88388	9.51581	7.3705	10.2894
37743-354	URS0002185964_9925	GTACTGGTCCGGCC	GGCCGGACCAGTAC	354	chi-lncRNA-14162	9.62284	8.04589	8.58488	7.9284	8.55142	10.3403	7.3705	7.98622	9.20882	8.37979	10.3664	9.68207	7.3705	8.7799	7.3705	8.76392	7.3705	8.01993	9.92852	8.75066	8.88377	9.04425	9.80648	9.16152	10.1437	10.3293	9.64535	8.9433	8.51354	10.2812	8.44714	9.35118	9.55057	8.54829	8.50316	8.18344	9.03315	9.30694	8.38907	7.3705	10.6648	9.27319	9.3721	7.84146
38962-168	URS00021853CF_9925	GTGAGAGTTGGACTGTGAAG	CTTCACAGTCCAACTCTCAC	168	chi-lncRNA-13883	7.3705	8.04589	9.04888	7.3705	7.3705	7.3705	7.3705	9.01634	7.3705	8.96784	7.3705	7.3705	7.3705	7.3705	7.3705	8.43032	8.21995	8.01993	9.29411	8.75066	8.06488	8.00054	9.34902	9.16152	8.6686	9.07457	8.65726	8.2104	8.75526	7.3705	9.35515	7.3705	7.3705	7.3705	7.3705	7.3705	7.3705	7.92756	8.98018	9.93725	7.92011	7.3705	8.95688	7.84146
26241-201	URS000217FDA0_9925	GAGAGTTGGACTGTGAAGAAAGC	GCTTTCTTCACAGTCCAACTCTC	201	chi-lncRNA-9640	7.3705	8.04589	7.8967	7.3705	7.3705	7.3705	7.3705	9.43881	7.3705	7.3705	7.3705	9.45574	7.3705	9.47903	8.0166	9.26257	8.75102	8.01993	8.40446	9.32854	7.75907	10.1827	10.0244	9.35335	7.3705	9.23227	8.65726	9.28305	9.30398	7.3705	9.48399	7.3705	9.80738	7.3705	7.3705	7.3705	7.3705	9.30694	9.8602	9.30185	7.3705	7.3705	7.3705	8.19593
10084-176	URS0000D61E86_9925	AGGGAAAGAGGCGGG	CCCGCCTCTTTCCCT	176	chi-lncRNA-2397	7.99136	9.13099	8.83546	7.3705	7.3705	7.3705	7.3705	8.74733	8.08769	7.3705	7.3705	7.3705	9.30569	9.05233	9.07526	9.63244	9.13834	8.01993	9.42115	7.3705	8.53166	9.47001	7.3705	7.3705	9.14944	7.83136	8.34126	8.2104	7.3705	7.3705	8.68016	7.3705	7.3705	10.3601	7.3705	9.62871	7.99483	7.3705	9.39827	9.00769	9.10102	7.3705	7.3705	8.48026
41567-147	URS000217E828_9925	TACAACTCTTAACAA	TTGTTAAGAGTTGTA	147	chi-lncRNA-8549	10.1604	8.85133	8.28144	8.32971	7.3705	8.12191	7.3705	7.98622	8.56457	7.3705	7.3705	7.3705	7.3705	9.2814	7.3705	7.99561	7.3705	8.80648	7.3705	9.2043	7.75907	8.00054	10.1533	7.3705	7.3705	9.37443	8.65726	9.28305	7.3705	8.57462	9.60227	8.67699	8.83824	7.3705	8.85021	9.62871	8.42916	8.64181	7.3705	8.63777	7.3705	7.3705	8.37156	8.71767
35837-169	URS0002185E57_9925	GGGGATGAGATGGTTGGATGGC	GCCATCCAACCATCTCATCCCC	169	chi-lncRNA-14401	7.3705	7.3705	7.3705	7.3705	7.3705	7.3705	9.31744	10.0312	7.3705	7.3705	7.3705	8.42788	7.3705	9.47903	8.0166	7.99561	7.3705	7.3705	8.40446	7.77168	8.71843	8.00054	10.5308	8.35909	8.6686	7.83136	7.93603	8.9433	10.7302	9.22168	7.3705	7.3705	7.3705	7.3705	7.3705	7.3705	9.92471	7.3705	9.39827	9.75488	7.92011	7.3705	7.3705	9.40199
30769-138	URS0000D60194_9925	GCGCTGTGGCTGGG	CCCAGCCACAGCGC	138	chi-lncRNA-1162	7.99136	8.5041	8.83546	8.32971	8.90696	8.61348	8.02228	7.3705	7.3705	7.96166	9.97326	9.18718	8.14118	8.44375	9.07526	9.45932	8.21995	8.01993	9.5379	8.75066	8.88377	8.00054	8.28297	8.67872	7.3705	9.07457	7.3705	9.12316	7.3705	9.03648	8.44714	7.3705	8.58736	8.54829	7.3705	8.18344	7.3705	8.32844	7.3705	7.3705	8.88388	8.12306	8.37156	7.3705
51645-7225	URS0002186A4B_9925	TTCGGAAGATTTTC	GAAAATCTTCCGAA	7225	chi-lncRNA-14991	13.2812	12.8295	13.2448	12.9759	12.8936	13.2216	12.707	13.1316	13.1374	12.7284	13.1988	13.2799	13.1052	12.9861	13.3511	13.1148	12.6738	12.78	13.1088	12.9203	13.479	14.0778	13.4018	13.4354	13.3536	13.3841	13.5119	13.6342	13.6398	12.9925	12.6859	12.5933	13.2162	12.3672	12.7473	12.4384	11.6493	12.5728	12.7284	13.3777	13.0053	13.2072	12.782	12.5911
26598-453	URS0002181295_9925	GAGGAGAGTGAAAAAGTTGGCT	AGCCAACTTTTTCACTCTCCTC	453	chi-lncRNA-10716	7.3705	9.90063	10.2108	7.9284	9.19198	8.97946	10.6285	9.9043	9.44772	8.96784	8.07918	8.65829	9.01122	9.47903	9.97562	10.4736	10.409	9.31264	10.3031	8.34266	8.88377	9.64349	9.72587	9.93639	9.92226	9.07457	10.1274	10.1622	8.75526	10.0065	10.3069	9.52038	7.89804	8.9033	7.3705	10.189	10.5599	9.76045	9.20432	10.4979	7.3705	7.3705	7.95617	9.65156
9490-5159	URS0002181295_9925	AGGAGAGTGAAAAAGTTGGC	GCCAACTTTTTCACTCTCCT	5159	chi-lncRNA-10716	11.5571	12.6637	11.7494	11.5018	10.2455	11.1041	12.9331	12.7254	10.9492	12.5383	11.3905	13.3882	12.0147	12.9025	11.9311	10.8693	12.4526	12.4569	12.48	12.6012	12.6336	11.888	12.8754	13.5863	12.8392	13.0967	12.8363	13.0586	13.2729	10.8855	13.464	10.9318	12.1279	10.6686	10.8478	11.4488	13.0832	12.3752	11.9605	11.8821	12.864	10.2111	12.3498	12.5609
3340-364	URS0002186159_9925	AAGTGATGGGACCAGATGCC	GGCATCTGGTCCCATCACTT	364	chi-lncRNA-14553	9.62284	10.5968	7.3705	7.3705	7.3705	7.3705	7.3705	10.356	7.3705	7.3705	7.3705	7.3705	7.3705	7.3705	7.3705	7.3705	10.0957	9.6866	8.82787	9.90877	9.0321	8.00054	9.34902	9.16152	8.35067	8.46074	9.1359	9.12316	8.75526	7.3705	7.3705	7.3705	7.3705	7.3705	7.3705	7.3705	7.99483	7.3705	11.0484	7.3705	9.45656	7.3705	7.95617	7.84146
11623-421	URS000217B073_9925	AGTGATGGGACCGGATGCC	GGCATCCGGTCCCATCACT	421	chi-lncRNA-5736	9.77713	7.3705	7.3705	10.1072	7.3705	8.12191	7.3705	10.356	7.3705	7.3705	7.3705	7.3705	7.3705	10.3012	8.0166	7.99561	9.69504	8.80648	8.1347	9.2043	8.06488	10.6576	8.03787	9.81121	10.505	9.23227	8.91634	9.42698	9.70055	7.3705	7.3705	7.3705	7.3705	9.6296	7.3705	10.0253	7.3705	7.3705	10.3094	7.3705	7.3705	7.3705	10.896	8.19593
33345-395	URS0000D63075_9925	GGATCTGCTGGGCA	TGCCCAGCAGATCC	395	chi-lncRNA-3121	9.25371	9.13099	9.54718	8.90082	9.42987	8.12191	9.69179	9.61121	8.92236	8.70357	9.43109	8.85692	8.64082	9.65282	9.67926	9.03468	7.3705	9.31264	8.63164	9.44293	9.40293	10.0656	9.80648	8.94022	7.94227	9.50382	9.1359	8.73779	7.85883	9.38579	8.88072	7.3705	9.23793	9.42561	8.04524	8.70024	8.76254	10.2037	9.72203	9.54608	9.28971	10.2111	10.1797	7.84146
27538-146	URS000218607D_9925	GATGAACGCTGGCG	CGCCAGCGTTCATC	146	chi-lncRNA-14503	8.75641	7.3705	8.83546	7.9284	8.07856	9.27113	7.3705	7.3705	8.08769	8.96784	8.55232	8.15355	7.3705	8.00471	9.5046	8.76392	8.21995	9.31264	8.40446	8.75066	8.71843	7.3705	8.67527	8.67872	7.3705	8.69557	7.93603	8.9433	7.3705	9.66679	7.3705	8.67699	8.28348	9.42561	9.36383	8.70024	8.42916	9.11739	8.38907	8.13903	8.31715	8.61511	8.69371	9.2589
8098-474	URS000217CF8A_9925	AGAGTCAGACACGACTGAGCGACT	AGTCGCTCAGTCGTGTCTGACTCT	474	chi-lncRNA-7345	7.3705	7.3705	10.0216	7.3705	7.3705	7.3705	10.7122	9.43881	8.08769	10.3867	7.3705	7.3705	7.3705	7.3705	9.07526	7.99561	8.21995	8.80648	9.29411	9.74003	8.88377	8.4376	10.0903	8.35909	9.34065	7.83136	10.3189	10.8133	10.0113	7.3705	9.9081	7.3705	7.3705	7.3705	7.3705	7.3705	11.0612	10.2961	7.3705	7.3705	9.97946	7.3705	10.4598	7.84146
26096-600	URS0002184126_9925	GAGACGACGGCGGG	CCCGCCGTCGTCTC	600	chi-lncRNA-12946	11.223	9.74324	9.04888	7.9284	9.19198	9.90259	10.3438	9.01634	9.65262	8.37979	9.19313	11.3168	9.01122	9.2814	9.30584	9.63244	9.13834	7.3705	8.63164	8.34266	8.71843	9.93816	11.1716	7.94786	8.6686	11.8349	10.3189	11.4064	10.0113	10.2812	9.05678	7.3705	11.2896	9.18797	9.12976	7.3705	8.42916	10.4648	9.20432	9.30185	7.3705	7.3705	9.83168	10.8348
35139-153	URS0002181A6A_9925	GGGAGCTTGACTGC	GCAGTCAAGCTCCC	153	chi-lncRNA-11128	8.42402	9.13099	8.28144	9.30888	7.3705	8.61348	7.3705	7.3705	7.3705	8.96784	9.19313	8.15355	7.3705	7.3705	8.0166	7.3705	7.3705	8.01993	7.3705	9.2043	9.28959	9.27278	8.83753	7.94786	9.66057	7.3705	8.91634	8.9433	7.3705	7.3705	7.3705	7.3705	9.55057	7.3705	9.74183	9.62871	8.42916	8.32844	7.3705	8.13903	8.88388	9.90492	8.69371	8.71767
33280-635	URS0000D5F49C_9925	GGATAAAGGCGGCG	CGCCGCCTTTATCC	635	chi-lncRNA-613	10.9903	8.85133	8.28144	9.30888	10.1152	8.61348	8.46961	9.24299	10.3855	9.84511	8.90801	10.7941	8.64082	10.0756	9.67926	7.99561	9.90926	9.51171	7.80262	8.34266	9.78391	10.6576	10.5308	8.67872	10.2428	11.733	10.5657	9.78858	9.91495	11.2259	8.68016	8.9383	10.6676	7.3705	9.12976	10.0253	10.6431	9.11739	8.71469	10.3769	8.62816	10.2111	9.17938	9.2589
14382-771	URS0000D5EE4D_9925	ATTTCATTGTCAGA	TCTGACAATGAAAT	771	chi-lncRNA-319	9.9165	8.04589	9.6812	10.1072	7.3705	11.7504	9.84789	7.3705	10.3855	9.70727	7.3705	10.2037	9.75909	7.3705	8.0166	7.99561	7.3705	11.4018	10.2356	10.38	11.1108	11.2473	9.95534	10.7421	11.8559	8.69557	11.7736	9.89144	7.3705	11.9577	10.081	8.35765	8.58736	8.9033	10.3983	10.5916	9.63067	10.4648	9.20432	10.7133	9.45656	10.0661	11.3725	7.3705
5776-586	URS000217F2DB_9925	ACGCTGGCGGCATG	CATGCCGCCAGCGT	586	chi-lncRNA-9092	7.99136	8.04589	10.0216	10.9384	9.19198	9.51363	8.46961	9.76518	10.1352	9.19111	9.6353	10.5289	9.55013	9.2814	10.1037	7.99561	8.21995	9.6866	9.64591	10.5428	11.5155	7.3705	10.4327	8.94022	10.5827	10.0188	9.64535	8.73779	8.75526	9.03648	8.44714	7.3705	8.28348	10.9226	8.85021	10.189	8.76254	8.64181	11.5346	10.0991	9.60609	10.7747	8.69371	10.2138
42940-4972	URS0002180437_9925	TATGGAAGAGGTAAG	CTTACCTCTTCCATA	4972	chi-lncRNA-9989	11.8972	10.686	11.8666	13.2778	13.2756	13.2884	9.84789	13.0136	13.588	11.4754	11.273	13.0043	10.9054	13.169	14.397	11.5253	11.074	13.5304	13.6847	10.7347	10.8156	11.4478	9.95534	12.9179	13.0456	13.157	12.7391	13.0137	13.7831	11.7322	10.9664	11.5161	11.4488	13.3151	10.5952	13.1448	12.8923	13.2752	10.9278	12.7067	10.9709	14.4126	11.3267	14.15
51356-186	URS0000D64E66_9925	TTCCATTGTCAGAG	CTCTGACAATGGAA	186	chi-lncRNA-4439	9.45005	7.3705	8.28144	8.32971	7.3705	9.51363	8.46961	8.4164	7.3705	8.37979	7.3705	7.81451	7.3705	8.44375	8.0166	7.3705	7.3705	9.08164	9.00057	9.2043	9.28959	9.47001	8.67527	8.67872	8.6686	7.3705	9.32641	10.1622	7.3705	9.03648	7.82437	7.9469	7.3705	7.3705	9.56518	8.18344	10.0519	9.30694	7.3705	9.30185	8.31715	10.6782	8.95688	7.3705
7783-285	URS0002183A90_9925	AGAGCTGACTCATTTGAAAAGACCC	GGGTCTTTTCAAATGAGTCAGCTCT	285	chi-lncRNA-12630	7.99136	8.04589	9.6812	7.9284	8.07856	8.12191	7.3705	7.3705	7.3705	8.37979	7.3705	11.4146	7.3705	8.7799	8.0166	7.3705	7.3705	7.3705	7.80262	11.5903	8.06488	8.00054	7.74243	7.94786	10.6565	7.83136	9.32641	7.85072	7.85883	7.3705	7.3705	7.3705	7.3705	8.07639	7.3705	7.3705	7.99483	7.3705	8.38907	8.13903	8.62816	8.12306	7.3705	7.84146
15178-149	URS000217DDC6_9925	CACGGCCGTAAAACC	GGTTTTACGGCCGTG	149	chi-lncRNA-8029	9.02639	7.3705	8.58488	8.32971	8.90696	8.61348	8.81057	7.3705	8.08769	7.3705	7.3705	8.85692	9.01122	8.44375	7.3705	7.3705	7.3705	7.3705	7.3705	9.32854	7.75907	10.291	7.74243	7.94786	8.92896	7.3705	9.90639	7.85072	7.3705	8.82396	9.35515	8.9383	7.89804	7.3705	9.56518	8.70024	8.76254	7.3705	7.3705	9.00769	7.92011	7.3705	8.69371	7.3705
9434-445	URS0000D647AF_9925	AGGACTGATGCTGAAGCTGAAACTCC	GGAGTTTCAGCTTCAGCATCAGTCCT	445	chi-lncRNA-4139	7.3705	7.3705	7.3705	7.3705	7.3705	7.3705	7.3705	10.0312	7.3705	9.97092	7.3705	9.3277	7.3705	7.3705	8.80068	7.99561	9.44338	9.08164	8.82787	10.0598	10.3901	9.04425	7.74243	8.94022	9.66057	10.6971	8.34126	9.12316	7.85883	7.8912	7.3705	7.3705	7.3705	7.3705	7.3705	7.3705	10.277	7.3705	9.56922	7.3705	9.45656	7.3705	11.1274	9.65156
6607-227	URS0000D6565A_9925	ACTGATACAGGGCTCT	AGAGCCCTGTATCAGT	227	chi-lncRNA-4801	9.77713	9.90063	7.8967	8.64335	8.07856	9.51363	8.81057	7.3705	7.3705	7.3705	8.07918	9.03148	7.3705	8.7799	8.46127	7.99561	7.3705	7.3705	8.82787	8.75066	8.88377	8.77258	8.83753	9.16152	8.35067	10.8988	8.65726	10.3901	7.85883	8.27301	7.3705	9.67181	10.3819	9.18797	7.3705	7.3705	7.3705	9.47446	7.3705	9.75488	7.3705	7.3705	9.54208	8.92148
635-3371	URS0002181295_9925	AAAGAGGAGAGTGAAAAAGTTGGC	GCCAACTTTTTCACTCTCCTCTTT	3371	chi-lncRNA-10716	11.6399	12.573	12.7299	11.3373	11.693	10.5723	12.0781	12.1855	10.4961	11.9732	10.4768	11.8702	11.1476	12.7387	11.6664	11.287	13.2267	10.7854	12.48	11.7543	12.6336	12.0814	12.4924	11.9335	11.8869	11.7592	11.7066	11.9736	11.628	11.3101	13.1119	11.4337	11.5577	10.5729	11.898	9.62871	12.2363	11.7155	11.2629	11.8369	12.2876	11.3764	11.5018	12.4826
10840-163	URS00021801C2_9925	AGGGTGGTGTCATC	GATGACACCACCCT	163	chi-lncRNA-9858	7.99136	8.04589	9.04888	7.3705	7.3705	8.12191	9.08615	8.4164	8.08769	7.3705	7.3705	8.15355	8.64082	9.47903	8.80068	7.99561	8.21995	8.46615	8.40446	8.34266	8.53166	7.3705	7.3705	10.3505	8.92896	8.46074	8.34126	9.28305	8.51354	7.3705	9.21366	7.3705	9.05188	8.54829	8.50316	7.3705	7.99483	7.92756	7.96787	8.63777	9.28971	8.12306	9.54208	7.84146
52340-144	URS0000D5E8AA_9925	TTGGCTGTGAAACC	GGTTTCACAGCCAA	144	chi-lncRNA-62	7.99136	8.04589	8.83546	8.64335	8.07856	8.12191	7.3705	9.43881	8.08769	7.3705	7.3705	8.85692	8.64082	9.65282	9.30584	7.3705	7.3705	8.01993	8.63164	7.3705	8.71843	7.3705	7.3705	7.3705	9.50946	7.3705	8.91634	9.42698	8.96223	8.82396	7.82437	8.35765	8.58736	8.07639	9.12976	8.70024	7.3705	8.32844	7.3705	8.13903	8.31715	8.61511	7.95617	7.84146
2858-196	URS0002185796_9925	AAGGACTGATGTTGAAGCTGAAACTCC	GGAGTTTCAGCTTCAACATCAGTCCTT	196	chi-lncRNA-14080	7.3705	9.56654	7.3705	7.3705	7.3705	9.90259	7.3705	9.43881	7.3705	7.3705	7.3705	7.3705	7.3705	7.3705	8.0166	8.43032	8.75102	8.01993	9.42115	8.91823	8.53166	9.93816	9.34902	7.94786	8.92896	8.89748	7.93603	9.55785	7.3705	7.3705	7.3705	7.3705	7.3705	7.3705	7.3705	10.5916	9.45762	7.3705	10.3094	8.13903	7.3705	9.27319	8.95688	8.92148
3149-160	URS0000D627A2_9925	AAGGGGAGGGAAAGGGG	CCCCTTTCCCTCCCCTT	160	chi-lncRNA-2795	8.75641	8.85133	8.83546	7.3705	7.3705	8.12191	7.3705	9.01634	7.3705	8.37979	7.3705	8.42788	9.01122	8.00471	9.07526	9.03468	7.3705	8.80648	8.1347	8.08524	9.16658	8.77258	8.03787	7.3705	7.3705	7.3705	9.1359	8.49806	7.3705	7.3705	8.68016	7.3705	7.3705	8.9033	7.3705	7.3705	10.0519	9.30694	8.98018	7.3705	7.3705	8.61511	8.69371	9.86425
6371-148	URS0002184FFF_9925	ACTATGCCGACTAG	CTAGTCGGCATAGT	148	chi-lncRNA-13670	8.75641	8.04589	8.28144	7.9284	8.55142	8.61348	8.02228	8.4164	7.3705	7.96166	7.3705	9.87766	7.3705	9.94794	8.0166	9.03468	7.3705	7.3705	7.3705	8.34266	9.50802	8.77258	9.11583	7.3705	8.6686	9.23227	7.93603	9.28305	9.30398	8.82396	8.1691	8.67699	7.89804	7.3705	7.3705	8.18344	7.3705	8.32844	7.96787	9.30185	7.92011	8.61511	9.17938	7.84146
11008-266	URS000218607D_9925	AGGTCTGTCTAGTCAAGG	CCTTGACTAGACAGACCT	266	chi-lncRNA-14503	7.3705	9.36514	10.0216	9.47647	9.19198	7.3705	7.3705	9.01634	7.3705	8.37979	8.07918	9.78318	9.01122	9.47903	9.67926	7.3705	7.3705	9.98331	9.15479	9.44293	7.75907	7.3705	9.72587	8.94022	10.0372	8.46074	9.1359	8.9433	7.3705	9.66679	9.21366	7.3705	9.05188	8.9033	8.04524	7.3705	8.76254	8.64181	7.3705	7.3705	9.45656	8.61511	9.17938	8.71767
52402-369	URS000217F1A1_9925	TTGGGTTTTGCAAT	ATTGCAAAACCCAA	369	chi-lncRNA-9030	9.62284	9.56654	9.54718	9.47647	7.3705	9.27113	8.02228	9.01634	9.20882	9.19111	8.90801	8.42788	9.30569	8.00471	9.83504	9.45932	9.69504	9.6866	9.92852	10.2603	10.1514	9.79834	9.11583	9.16152	9.34065	7.83136	9.49468	9.42698	8.75526	10.1953	10.2354	9.35118	10.2146	9.96725	8.85021	9.38027	9.03315	9.30694	9.20432	8.13903	9.10102	7.3705	7.95617	8.92148
8139-205	URS0002180FF9_9925	AGAGTTGACTCATTGGAAAAGACT	AGTCTTTTCCAATGAGTCAACTCT	205	chi-lncRNA-10580	7.3705	9.74324	9.6812	7.3705	9.19198	7.3705	7.3705	8.74733	7.3705	7.3705	7.3705	7.81451	7.3705	9.05233	8.0166	7.3705	9.13834	7.3705	10.0902	9.32854	9.50802	7.3705	7.74243	7.94786	9.79734	8.1801	8.34126	10.0775	8.51354	9.22168	10.3069	7.3705	7.3705	7.3705	7.3705	7.3705	9.45762	9.47446	7.3705	9.75488	7.3705	7.3705	9.54208	7.84146
9715-13223	URS0002185E57_9925	AGGATGAGATGGCTGGATGGC	GCCATCCAGCCATCTCATCCT	13223	chi-lncRNA-14401	12.1997	13.6227	13.0102	12.1487	13.0972	12.4785	12.8978	13.6495	11.5712	13.4656	13.0461	13.4355	12.4953	13.5226	13.2715	12.6343	13.6405	14.8074	13.3273	13.8227	13.6322	13.2136	13.6349	13.5377	12.7909	13.3757	13.3998	13.6994	13.5624	13.7099	13.4002	10.9318	11.5923	12.5289	12.2591	13.9608	13.9921	13.4958	14.3613	12.4903	13.8252	11.7531	12.582	13.609
32049-461	URS00021822C8_9925	GCTGTGGTTAGGGG	CCCCTAACCACAGC	461	chi-lncRNA-11548	10.4629	8.5041	9.23477	10.2059	8.55142	8.61348	9.51673	9.43881	10.4961	8.96784	9.97326	9.78318	9.55013	9.05233	9.5046	10.7238	7.3705	8.80648	10.0902	10.2603	10.5948	9.27278	9.64048	9.67412	10.6565	7.83136	7.3705	8.73779	8.96223	9.78912	7.3705	7.3705	8.28348	10.5729	10.9946	9.38027	8.76254	7.3705	9.20432	8.63777	9.86541	9.90492	9.54208	8.71767
7851-1273	URS0002181295_9925	AGAGGAGAGTGAAAAAGTTGGCT	AGCCAACTTTTTCACTCTCCTCT	1273	chi-lncRNA-10716	9.25371	11.0643	12.0513	9.11923	10.6736	8.12191	9.31744	11.3128	10.1352	10.9725	9.19313	10.1288	10.6143	10.4021	9.30584	11.1226	11.8719	8.01993	10.8005	10.4906	10.7313	10.6576	10.7505	10.9345	11.1408	10.9452	11.2223	11.8766	10.8907	10.8296	12.3895	7.9469	10.2146	9.80828	8.85021	10.5916	10.9349	11.0987	10.3094	11.2152	9.74157	9.72345	9.3721	11.1507
4250-2561	URS000217E828_9925	ACAACTCTTAACAA	TTGTTAAGAGTTGT	2561	chi-lncRNA-8549	12.3301	12.0075	12.2798	12.4995	10.5779	11.6008	10.9375	11.8142	11.8463	10.5569	10.6751	9.03148	10.6143	9.80791	11.6664	12.4148	12.3464	11.2978	12.1169	12.1407	12.6451	11.2473	11.7423	12.3707	12.2626	12.7636	11.9577	10.9625	11.5011	13.5374	12.0581	12.0181	11.8424	11.2038	11.1278	11.6308	10.9994	11.4599	9.8602	10.4979	11.1761	10.8651	11.1798	11.6293
17677-148	URS00021814AA_9925	CCGTCGGGGAGCCA	TGGCTCCCCGACGG	148	chi-lncRNA-10819	8.75641	8.04589	8.83546	9.30888	8.07856	8.61348	8.81057	7.3705	7.3705	7.96166	8.07918	8.65829	7.3705	7.3705	8.0166	9.45932	7.3705	8.01993	7.80262	9.64763	8.53166	8.77258	9.11583	9.16152	7.3705	8.46074	7.93603	8.9433	8.96223	8.27301	7.82437	7.3705	8.83824	8.54829	10.1702	8.18344	8.76254	7.92756	7.3705	8.63777	8.31715	8.12306	9.17938	8.71767
9001-167	URS0002185796_9925	AGCTGAAACTCCAATACTTTGGC	GCCAAAGTATTGGAGTTTCAGCT	167	chi-lncRNA-14080	7.3705	9.56654	7.3705	7.3705	7.3705	7.3705	9.51673	7.3705	7.3705	7.3705	7.3705	7.3705	7.3705	9.94794	7.3705	8.43032	7.3705	8.80648	8.1347	7.77168	8.31707	8.4376	8.28297	9.16152	10.1437	8.46074	8.65726	7.3705	8.96223	7.3705	9.21366	7.3705	7.3705	7.3705	7.3705	9.62871	7.3705	7.3705	7.3705	7.3705	9.45656	7.3705	9.69413	7.84146
43542-493	URS000217A95C_9925	TCATCGGTTCAAGGG	CCCTTGAACCGATGA	493	chi-lncRNA-5408	9.77713	10.3998	8.28144	10.6182	7.3705	9.90259	9.31744	8.4164	9.65262	8.70357	8.07918	10.4695	9.75909	9.05233	10.2214	9.03468	7.3705	10.7063	10.1647	10.1298	10.6872	7.3705	10.0244	10.7421	10.5827	7.3705	9.32641	8.9433	9.1432	10.7108	8.44714	8.67699	7.89804	8.9033	9.12976	10.0253	9.26094	9.47446	7.96787	9.75488	10.1836	11.55	8.37156	7.3705
43155-171	URS000217DBBE_9925	TCAACACGAGCGGG	CCCGCTCGTGTTGA	171	chi-lncRNA-7933	10.2684	7.3705	8.58488	7.3705	8.55142	9.51363	7.3705	7.3705	8.92236	7.3705	7.3705	9.18718	7.3705	7.3705	7.3705	7.3705	7.3705	7.3705	9.84033	7.77168	8.71843	9.64349	9.23713	7.3705	8.92896	8.69557	8.65726	7.85072	7.3705	10.0065	7.3705	7.3705	8.58736	7.3705	7.3705	8.18344	9.26094	8.32844	8.38907	8.13903	9.10102	8.12306	9.17938	7.3705
13523-189	URS0000D61506_9925	ATGGAGTGAAAACT	AGTTTTCACTCCAT	189	chi-lncRNA-1998	7.3705	9.13099	9.23477	7.9284	7.3705	9.72118	7.3705	8.74733	9.44772	7.3705	7.3705	7.3705	7.3705	7.3705	9.30584	9.03468	7.3705	9.6866	8.82787	7.3705	8.71843	7.3705	7.3705	7.3705	7.3705	7.3705	7.3705	10.5242	8.22301	7.3705	7.3705	7.3705	7.3705	11.8186	7.3705	7.3705	7.3705	7.3705	7.3705	7.3705	7.3705	8.12306	8.95688	8.48026
20259-202	URS0002182CE3_9925	CGGAGTGTGGCGCA	TGCGCCACACTCCG	202	chi-lncRNA-12017	7.99136	7.3705	7.3705	7.9284	7.3705	7.3705	7.3705	7.3705	7.3705	7.3705	7.3705	8.15355	8.64082	7.3705	7.3705	7.3705	9.69504	7.3705	7.3705	8.75066	9.78391	7.3705	7.3705	7.3705	7.3705	7.3705	7.3705	7.3705	7.3705	7.3705	7.3705	7.3705	7.3705	8.9033	7.3705	7.3705	7.3705	7.3705	11.2629	7.3705	7.3705	8.61511	7.3705	7.3705
11342-289	URS000217BBE9_9925	AGTATGGTCGCAAG	CTTGCGACCATACT	289	chi-lncRNA-6304	9.02639	9.13099	9.80383	9.30888	8.55142	9.72118	9.51673	7.98622	10.1352	8.96784	8.07918	8.15355	9.01122	8.44375	9.30584	9.63244	7.3705	10.3382	7.3705	9.06834	9.16658	7.3705	9.11583	9.35335	7.3705	7.83136	9.49468	9.78858	9.1432	9.38579	8.1691	9.15946	7.89804	8.9033	9.36383	8.18344	7.99483	7.92756	8.71469	8.13903	9.10102	9.72345	10.5423	7.84146
47236-183	URS0002183E19_9925	TCTGCTGGATTATG	CATAATCCAGCAGA	183	chi-lncRNA-12813	7.3705	7.3705	7.3705	7.3705	7.3705	10.5723	7.3705	7.3705	7.3705	7.3705	8.07918	7.3705	8.14118	7.3705	10.9231	10.7984	7.3705	8.01993	7.80262	8.08524	9.78391	7.3705	7.3705	7.94786	7.94227	7.83136	7.3705	7.85072	8.75526	10.0065	7.3705	7.3705	7.3705	11.7327	8.04524	7.3705	7.3705	7.3705	7.3705	7.3705	9.28971	7.3705	7.3705	7.84146
7404-135	URS000217F4C5_9925	AGAATTGATGCTTTTGAACTGTGGTGTTGGAGAAG	CTTCTCCAACACCACAGTTCAAAAGCATCAATTCT	135	chi-lncRNA-9200	7.3705	7.3705	7.3705	7.3705	7.3705	7.3705	7.3705	7.3705	7.3705	7.3705	7.3705	9.18718	7.3705	7.3705	8.0166	7.3705	8.21995	8.01993	7.80262	10.1965	7.75907	8.4376	7.74243	8.94022	7.94227	8.1801	7.3705	7.3705	8.22301	7.3705	7.3705	7.3705	7.3705	7.3705	7.3705	7.3705	7.3705	7.3705	10.2096	7.3705	10.2758	7.3705	7.3705	7.84146
26841-172	URS0000D62CD4_9925	GAGGGATTGGGGGC	GCCCCCAATCCCTC	172	chi-lncRNA-2976	7.99136	8.85133	7.3705	7.3705	7.3705	9.27113	7.3705	7.3705	8.08769	8.70357	7.3705	8.85692	7.3705	7.3705	9.30584	8.43032	8.75102	8.01993	8.40446	8.56104	9.28959	8.4376	8.67527	8.35909	8.6686	7.83136	8.91634	7.85072	7.85883	8.57462	9.21366	8.9383	9.05188	7.3705	8.85021	7.3705	7.3705	9.62453	9.20432	9.54608	8.88388	8.98136	8.95688	9.95989
3834-177	URS0000D62E58_9925	AATGATCAGTTAAG	CTTAACTGATCATT	177	chi-lncRNA-3040	9.02639	7.3705	8.28144	9.11923	7.3705	7.3705	7.3705	7.3705	8.08769	7.96166	8.55232	8.42788	9.01122	9.05233	8.46127	8.76392	8.21995	9.51171	7.80262	7.77168	9.69768	8.00054	9.45285	7.94786	7.3705	7.83136	7.93603	7.85072	8.75526	7.3705	9.48399	7.9469	9.55057	7.3705	8.50316	8.18344	7.99483	9.47446	7.96787	7.3705	7.3705	9.27319	9.69413	9.53216
47756-357	URS000217EB39_9925	TGAATAATGTTGCA	TGCAACATTATTCA	357	chi-lncRNA-8706	10.4629	8.5041	9.6812	10.9384	8.90696	8.12191	8.81057	7.98622	9.65262	9.70727	8.90801	9.18718	8.14118	9.2814	8.80068	10.6451	8.21995	7.3705	9.64591	8.56104	9.9423	9.64349	8.49241	9.35335	9.14944	10.5846	9.49468	9.55785	9.58008	9.38579	9.05678	9.35118	9.23793	7.3705	8.50316	9.84058	9.45762	8.32844	9.72203	8.13903	7.92011	8.12306	8.69371	9.53216
3588-270	URS0002182423_9925	AATCATGTGGGCTC	GAGCCCACATGATT	270	chi-lncRNA-11614	7.99136	8.85133	7.8967	7.3705	8.07856	8.12191	8.02228	7.98622	8.08769	8.37979	9.97326	7.3705	7.3705	8.7799	9.07526	7.3705	8.21995	7.3705	9.29411	9.64763	7.3705	7.3705	10.2137	9.67412	8.92896	7.83136	7.3705	7.3705	7.3705	10.3623	7.82437	9.93398	9.23793	7.3705	8.04524	9.07996	7.99483	9.47446	7.96787	9.00769	7.92011	9.51581	7.3705	7.3705
2432-222	URS0002181295_9925	AAGAGGAGAGTGAAAAAGCTGGC	GCCAGCTTTTTCACTCTCCTCTT	222	chi-lncRNA-10716	7.3705	10.0425	7.3705	8.90082	9.97192	7.3705	7.3705	10.0312	7.3705	7.3705	7.3705	9.3277	9.30569	9.05233	9.30584	7.3705	8.75102	8.46615	10.4294	7.77168	8.06488	8.77258	7.74243	8.94022	7.94227	8.89748	10.0211	8.73779	9.1432	7.3705	9.21366	7.3705	7.3705	7.3705	7.3705	7.3705	9.92471	7.3705	9.56922	7.3705	7.3705	7.3705	7.3705	9.10003
28795-163	URS0000D64E8D_9925	GCATGTCTGTCTGA	TCAGACAGACATGC	163	chi-lncRNA-4446	7.3705	8.04589	8.58488	7.9284	7.3705	10.0637	7.3705	9.01634	9.20882	7.3705	8.55232	8.42788	8.14118	8.7799	8.0166	7.3705	8.21995	8.80648	7.80262	8.91823	8.31707	7.3705	8.83753	7.94786	8.6686	8.46074	9.32641	9.12316	7.3705	8.57462	7.82437	7.3705	9.05188	8.9033	9.56518	8.70024	8.76254	8.89911	7.96787	8.63777	8.88388	7.3705	8.69371	7.84146
21033-480	URS000217E334_9925	CGGGGAAGGTGGCT	AGCCACCTTCCCCG	480	chi-lncRNA-8300	7.99136	10.2903	9.39941	9.30888	9.63403	7.3705	7.3705	7.3705	7.3705	7.96166	10.2469	9.3277	9.55013	9.47903	8.80068	9.92657	10.7795	9.84257	10.1647	10.1298	8.71843	10.0656	9.80648	9.16152	8.6686	8.89748	8.65726	8.49806	9.44862	10.439	9.35515	9.15946	10.7917	9.96725	10.1702	9.84058	7.3705	7.92756	7.96787	7.3705	9.74157	9.90492	9.54208	9.65156
15085-148	URS0002184B23_9925	CACCTGGATGTGGG	CCCACATCCAGGTG	148	chi-lncRNA-13441	8.42402	8.85133	7.3705	7.3705	7.3705	7.3705	7.3705	7.3705	8.92236	7.96166	9.19313	9.68207	8.14118	7.3705	7.3705	7.3705	7.3705	7.3705	7.3705	8.34266	8.71843	8.77258	9.34902	7.94786	8.92896	10.3293	7.93603	8.49806	8.51354	9.38579	7.82437	7.3705	9.68468	7.3705	8.85021	7.3705	7.3705	7.92756	7.3705	9.30185	8.62816	8.98136	7.95617	7.3705
20144-177	URS0002181946_9925	CGGAGGAAAAGAAA	TTTCTTTTCCTCCG	177	chi-lncRNA-11063	7.3705	8.85133	7.3705	8.90082	8.90696	8.12191	7.3705	9.24299	7.3705	7.3705	9.43109	9.18718	9.75909	7.3705	8.80068	9.78698	8.21995	8.01993	8.63164	8.91823	7.75907	7.3705	7.74243	8.94022	9.66057	9.07457	7.3705	9.98745	9.1432	8.57462	8.44714	7.3705	9.4027	8.07639	8.50316	7.3705	8.76254	7.3705	8.71469	9.54608	9.10102	8.12306	8.95688	8.48026
42020-2151	URS0000D6033F_9925	TACTGCAGCCTGATA	TATCAGGCTGCAGTA	2151	chi-lncRNA-1232	12.5169	11.7	11.8945	12.2447	10.9277	11.3737	10.7912	11.1546	11.2934	10.7796	11.1452	10.7448	10.718	11.3111	12.448	11.8747	11.7099	11.2978	12.0398	11.9016	11.49	11.8531	11.0445	10.5201	11.618	11.1955	10.488	10.7045	11.5973	11.6048	11.7604	11.3463	11.9528	12.0494	11.307	10.8086	11.2322	11.3348	10.7257	9.93725	9.74157	10.4635	10.4598	12.4167
16295-384	URS0002181360_9925	CCAGGATGTTGGCT	AGCCAACATCCTGG	384	chi-lncRNA-10755	9.77713	9.36514	9.39941	10.6182	8.55142	9.51363	8.46961	9.61121	10.1352	9.19111	8.07918	8.85692	9.01122	9.2814	8.80068	10.2789	7.3705	9.31264	8.63164	9.54891	9.40293	9.79834	10.0244	9.35335	9.50946	10.5249	9.32641	9.55785	8.96223	8.82396	9.48399	9.35118	9.92046	8.9033	10.1702	10.189	8.42916	7.92756	8.38907	9.00769	8.88388	8.61511	9.54208	9.2589
11622-630	URS000217AA9D_9925	AGTGATGGGACCAGATGCC	GGCATCTGGTCCCATCACT	630	chi-lncRNA-5471	7.3705	7.3705	7.3705	7.3705	9.81284	9.90259	7.3705	7.3705	8.08769	9.38442	7.3705	9.78318	7.3705	8.00471	8.80068	7.99561	8.75102	9.84257	9.74639	10.2603	10.0154	9.64349	10.0903	9.93639	8.6686	9.37443	10.0211	10.3181	10.7857	7.3705	10.3069	10.5953	7.3705	10.2407	7.3705	10.336	7.3705	7.3705	10.3094	7.3705	7.92011	10.6782	9.83168	8.71767
33058-188	URS0000D62CD4_9925	GGAGGGATTGGGGGC	GCCCCCAATCCCTCC	188	chi-lncRNA-2976	7.3705	9.90063	7.8967	9.30888	7.3705	7.3705	7.3705	7.3705	7.3705	9.38442	7.3705	7.81451	7.3705	7.3705	9.07526	7.3705	9.44338	8.01993	7.80262	8.91823	8.31707	9.04425	8.28297	8.67872	8.35067	8.89748	8.34126	8.73779	8.51354	8.82396	9.60227	7.3705	7.3705	9.80828	8.04524	7.3705	9.03315	7.3705	7.3705	7.3705	7.3705	7.3705	7.3705	8.92148
19719-654	URS0002182D1A_9925	CGCGGGGTGGAGCA	TGCTCCACCCCGCG	654	chi-lncRNA-12028	9.9165	8.85133	9.39941	9.30888	9.19198	10.2086	9.98874	10.1478	9.99153	9.70727	9.6353	9.78318	9.75909	10.0756	9.97562	9.63244	10.409	10.3382	9.84033	10.4364	10.5463	10.1827	10.2716	9.81121	10.0372	9.62256	10.2263	9.67782	10.3428	9.90188	9.60227	8.35765	10.3007	11.2663	9.74183	10.336	10.0519	9.76045	9.39827	10.2447	9.60609	10.8651	10.1797	10.2138
35355-416	URS0000D5EC19_9925	GGGCATCGGTAGGGG	CCCCTACCGATGCCC	416	chi-lncRNA-226	10.1604	8.04589	8.28144	11.3802	8.55142	8.61348	9.84789	8.4164	9.44772	8.37979	9.97326	9.87766	7.3705	8.44375	10.1037	7.3705	7.3705	9.31264	10.6003	10.1298	10.8952	7.3705	9.11583	10.4378	9.79734	7.83136	9.49468	7.85072	7.3705	9.38579	7.82437	8.35765	9.05188	8.54829	9.74183	9.84058	9.45762	8.64181	7.96787	9.54608	9.10102	10.0661	9.95724	7.84146
32848-382	URS000217F825_9925	GGAGAGGTGGATGAG	CTCATCCACCTCTCC	382	chi-lncRNA-9359	9.02639	8.85133	8.83546	9.11923	8.07856	8.61348	9.31744	8.4164	9.44772	7.96166	9.97326	9.3277	9.55013	8.7799	9.07526	9.45932	7.3705	10.1115	10.2356	8.91823	7.3705	9.04425	9.80648	7.94786	9.50946	9.83422	7.93603	9.28305	10.8907	9.03648	9.05678	8.67699	7.89804	8.07639	9.36383	9.07996	7.3705	8.89911	11.9909	8.63777	10.2758	8.61511	8.95688	7.3705
7055-182	URS0002183091_9925	AGAAATCAAAGTTTT	AAAACTTTGATTTCT	182	chi-lncRNA-12176	9.62284	8.04589	9.04888	9.47647	10.1152	8.61348	9.84789	7.98622	7.3705	7.3705	8.07918	7.3705	8.14118	8.44375	8.80068	9.63244	8.21995	7.3705	9.29411	9.06834	9.0321	8.77258	9.34902	7.94786	9.50946	7.3705	8.65726	8.2104	8.22301	8.82396	9.35515	7.3705	7.89804	8.07639	8.50316	9.07996	8.42916	8.89911	7.3705	7.3705	9.60609	7.3705	7.3705	10.2138
51885-162	URS0000D63AD5_9925	TTCTTGATTGGTCT	AGACCAATCAAGAA	162	chi-lncRNA-3573	7.3705	8.04589	9.04888	8.32971	9.42987	8.97946	7.3705	7.3705	8.08769	7.96166	8.55232	7.3705	9.30569	7.3705	9.67926	10.1708	7.3705	9.08164	7.3705	7.77168	9.0321	7.3705	7.3705	7.3705	7.3705	9.37443	7.3705	9.42698	9.91495	9.66679	8.1691	7.3705	8.83824	11.2663	7.3705	8.18344	7.3705	7.3705	7.3705	7.3705	7.3705	8.98136	7.3705	7.3705
49926-147	URS0002186112_9925	TGGGTGTGGCGGGG	CCCCGCCACACCCA	147	chi-lncRNA-14535	7.99136	8.04589	8.28144	8.32971	8.55142	8.61348	7.3705	9.01634	8.08769	7.3705	8.90801	8.42788	7.3705	8.7799	8.0166	7.3705	8.21995	8.80648	7.3705	7.3705	7.3705	8.77258	8.67527	7.3705	7.3705	9.92943	8.65726	9.28305	7.85883	9.03648	7.82437	8.9383	10.3819	7.3705	8.04524	8.70024	8.42916	9.30694	7.96787	8.13903	7.92011	7.3705	8.37156	9.40199
7166-221	URS0000D5F177_9925	AGAAGAAGAAGAGGAGG	CCTCCTCTTCTTCTTCT	221	chi-lncRNA-480	9.02639	7.3705	7.3705	7.3705	7.3705	7.3705	9.98874	9.01634	7.3705	7.96166	7.3705	9.68207	9.30569	9.80791	8.80068	7.3705	7.3705	8.46615	8.63164	9.2043	10.334	8.00054	7.3705	8.35909	8.35067	8.1801	8.91634	9.67782	7.3705	7.3705	8.68016	7.3705	7.3705	7.3705	7.3705	7.3705	9.26094	9.76045	7.3705	7.3705	7.92011	7.3705	8.95688	7.84146
7283-509	URS0002186432_9925	AGAAGGAAATGGCAACTCACTCC	GGAGTGAGTTGCCATTTCCTTCT	509	chi-lncRNA-14688	7.3705	10.0425	7.3705	7.3705	7.3705	8.12191	7.3705	9.9043	7.3705	10.1937	9.43109	10.1288	7.3705	9.80791	8.80068	9.03468	8.21995	8.46615	9.92852	8.34266	9.9423	8.77258	10.4327	9.16152	9.92226	10.2577	9.64535	9.28305	9.1432	7.3705	7.3705	7.3705	7.3705	7.3705	8.04524	7.3705	9.92471	7.92756	9.56922	7.3705	7.3705	8.12306	10.3724	8.92148
2360-169	URS000217A2C8_9925	AAGACGCTTACTCCTTGGAAGG	CCTTCCAAGGAGTAAGCGTCTT	169	chi-lncRNA-5087	7.3705	7.3705	7.3705	7.3705	9.81284	7.3705	7.3705	9.24299	8.08769	7.3705	7.3705	7.3705	7.3705	8.00471	8.80068	7.99561	10.2609	7.3705	7.80262	9.32854	8.06488	8.77258	8.28297	8.35909	7.94227	8.46074	8.65726	7.85072	7.85883	7.3705	8.88072	7.3705	7.3705	7.3705	7.3705	7.3705	9.26094	8.89911	7.3705	7.3705	9.28971	9.51581	7.3705	9.53216
14536-148	URS000217ABB9_9925	CAAACTGTGAAAGCA	TGCTTTCACAGTTTG	148	chi-lncRNA-5524	8.75641	7.3705	8.28144	7.9284	8.07856	9.72118	7.3705	7.3705	9.20882	8.70357	8.55232	9.78318	9.30569	7.3705	7.3705	7.3705	7.3705	9.6866	7.80262	8.91823	10.2757	7.3705	7.3705	8.67872	9.79734	7.83136	7.93603	8.49806	7.3705	9.66679	8.1691	7.3705	7.3705	8.54829	8.85021	8.18344	7.3705	7.3705	7.3705	8.63777	8.31715	8.61511	8.37156	7.3705
39832-162	URS0000D60966_9925	GTTACTAGTGGGCC	GGCCCACTAGTAAC	162	chi-lncRNA-1506	7.3705	7.3705	7.3705	7.3705	7.3705	7.3705	7.3705	7.3705	7.3705	7.3705	8.07918	7.3705	7.3705	7.3705	7.3705	7.3705	7.3705	7.3705	7.3705	7.3705	10.0154	7.3705	7.3705	7.3705	7.3705	7.3705	7.3705	7.3705	7.3705	7.3705	8.1691	7.3705	7.3705	7.3705	7.3705	7.3705	7.3705	7.3705	7.3705	7.3705	9.10102	7.3705	7.3705	7.3705
22213-406	URS000217F17F_9925	CTAGGACAGCTCCC	GGGAGCTGTCCTAG	406	chi-lncRNA-9022	10.4629	7.3705	9.80383	12.5379	8.55142	8.61348	8.46961	7.98622	8.92236	9.19111	8.55232	8.65829	9.01122	8.00471	9.5046	7.3705	7.3705	7.3705	10.0902	10.4364	8.53166	11.2473	9.72587	9.35335	7.3705	10.642	7.93603	8.49806	10.8392	9.66679	7.82437	8.9383	7.3705	8.9033	9.8992	8.70024	7.3705	8.64181	7.96787	8.63777	7.92011	8.98136	8.37156	7.3705
7712-515	URS0002182A94_9925	AGAGAGTGAAAAAGTTGGC	GCCAACTTTTTCACTCTCT	515	chi-lncRNA-11914	10.0436	9.90063	10.0216	7.9284	7.3705	7.3705	9.08615	9.24299	7.3705	9.19111	7.3705	10.0499	10.2492	10.3012	8.46127	7.99561	8.21995	8.46615	10.8005	10.38	9.9423	7.3705	9.54971	10.5979	9.79734	8.46074	9.78177	10.6469	9.58008	7.3705	10.9664	7.9469	7.3705	8.07639	7.3705	7.3705	10.0519	7.92756	9.98629	8.13903	10.2758	7.3705	9.17938	9.40199
40393-227	URS0002181734_9925	GTTGGAGGGGGGAC	GTCCCCCCTCCAAC	227	chi-lncRNA-10959	9.25371	8.04589	9.6812	8.90082	8.55142	8.12191	8.46961	8.74733	9.44772	7.96166	9.43109	8.15355	8.64082	8.7799	8.80068	10.0538	7.3705	8.01993	8.40446	7.77168	7.75907	8.00054	9.45285	8.67872	7.94227	9.37443	8.65726	9.42698	8.75526	8.57462	8.1691	7.3705	8.83824	8.54829	8.50316	8.70024	8.42916	9.88467	8.38907	7.3705	9.28971	9.27319	9.69413	8.48026
10402-306	URS00021866D7_9925	AGGGATTGGGGGCAGG	CCTGCCCCCAATCCCT	306	chi-lncRNA-14823	7.3705	8.04589	7.3705	8.90082	7.3705	7.3705	8.02228	9.9043	7.3705	9.55485	8.07918	9.03148	7.3705	10.3012	8.46127	9.45932	8.75102	10.1115	9.00057	10.3214	8.71843	8.00054	9.23713	9.67412	8.35067	8.69557	8.65726	9.55785	10.1016	7.3705	8.68016	9.52038	7.3705	7.3705	7.3705	9.62871	9.26094	7.3705	9.72203	7.3705	9.45656	9.27319	9.83168	9.10003
36236-175	URS0000D644A9_9925	GGGTCTGTAGCTCA	TGAGCTACAGACCC	175	chi-lncRNA-4001	8.75641	8.04589	7.3705	7.9284	8.90696	8.12191	8.46961	9.24299	9.44772	8.37979	7.3705	8.15355	9.01122	7.3705	9.07526	9.03468	8.21995	8.01993	7.80262	7.77168	9.60596	7.3705	7.74243	7.3705	7.94227	8.69557	8.65726	9.28305	9.58008	8.82396	9.60227	8.35765	8.28348	9.42561	9.36383	8.70024	7.3705	9.11739	7.96787	7.3705	8.62816	8.98136	8.69371	9.53216
27872-534	URS0002179E21_9925	GATTGGGATGACTTG	CAAGTCATCCCAATC	534	chi-lncRNA-4860	9.77713	8.85133	9.23477	10.9947	9.81284	10.2086	7.3705	9.43881	10.1352	9.19111	7.3705	10.3427	9.55013	10.3012	10.6145	9.45932	8.21995	10.3382	10.8465	9.2043	9.40293	9.27278	7.3705	10.2576	10.4228	11.0335	9.32641	9.78858	10.4838	9.03648	9.05678	9.52038	10.0253	9.96725	9.36383	9.07996	10.1689	10.2961	7.96787	9.75488	8.62816	10.2111	7.95617	10.6748
30295-557	URS000217CDE6_9925	GCCTCCGGGCGGGC	GCCCGCCCGGAGGC	557	chi-lncRNA-7255	7.3705	9.13099	7.3705	7.3705	9.97192	12.1238	7.3705	11.262	10.2658	11.2457	9.19313	8.85692	9.75909	7.3705	10.1037	12.5067	9.44338	7.3705	8.40446	9.06834	8.71843	9.64349	9.88283	9.81121	8.35067	10.642	10.488	8.49806	8.22301	9.03648	8.68016	7.3705	8.83824	9.42561	9.74183	11.2406	7.3705	9.62453	10.3094	9.54608	7.3705	9.90492	9.54208	9.53216
47758-294	URS0000D5F379_9925	TGAATACATTAGCA	TGCTAATGTATTCA	294	chi-lncRNA-560	8.75641	8.5041	8.28144	9.62661	9.19198	8.61348	9.31744	8.74733	7.3705	9.19111	8.07918	9.18718	9.30569	7.3705	10.2214	9.63244	9.90926	9.84257	10.0902	8.56104	9.40293	8.00054	9.34902	7.3705	8.35067	8.46074	8.65726	8.73779	8.51354	10.5119	8.88072	10.3479	8.58736	9.18797	9.56518	7.3705	9.45762	9.11739	8.71469	7.3705	8.62816	7.3705	7.3705	10.2894
26766-180	URS0002185723_9925	GAGGGAAGGGGAGGACTGGGCC	GGCCCAGTCCTCCCCTTCCCTC	180	chi-lncRNA-14057	7.3705	7.3705	7.3705	7.3705	7.3705	7.3705	7.3705	7.3705	7.3705	8.37979	8.55232	9.45574	7.3705	7.3705	8.80068	9.26257	8.75102	8.80648	8.63164	9.06834	7.75907	8.4376	9.80648	8.35909	9.34065	9.23227	10.2263	8.73779	7.85883	7.3705	7.3705	7.3705	7.3705	7.3705	7.3705	7.3705	7.3705	8.64181	7.3705	8.13903	9.60609	7.3705	7.3705	9.65156
8023-165	URS0002184262_9925	AGAGGTAGGTCAGGTGGTC	GACCACCTGACCTACCTCT	165	chi-lncRNA-13004	7.3705	9.13099	7.3705	7.9284	7.3705	7.3705	7.3705	7.3705	7.3705	9.55485	7.3705	8.85692	7.3705	7.3705	8.0166	8.43032	7.3705	8.01993	8.40446	9.06834	8.71843	8.4376	9.11583	7.94786	8.35067	9.07457	8.65726	8.73779	7.3705	9.38579	8.68016	7.3705	7.3705	7.3705	7.3705	7.3705	9.26094	7.3705	7.3705	7.3705	7.3705	7.3705	7.3705	8.19593
49256-284	URS0002181D71_9925	TGGACGGTGTGAGG	CCTCACACCGTCCA	284	chi-lncRNA-11287	7.99136	8.85133	9.04888	8.32971	8.07856	10.0637	9.08615	9.24299	9.65262	8.96784	9.81416	8.65829	8.14118	9.94794	10.2214	11.0633	9.90926	9.08164	7.3705	8.75066	9.0321	9.79834	9.45285	9.67412	7.3705	7.83136	7.93603	9.12316	7.3705	7.8912	9.05678	7.9469	10.1231	7.3705	9.56518	9.62871	7.3705	7.3705	7.3705	9.00769	9.28971	8.61511	7.3705	9.76182
35126-141	URS0000D633B2_9925	GGGAGCCTGGTGGG	CCCACCAGGCTCCC	141	chi-lncRNA-3264	7.99136	8.04589	9.23477	8.90082	9.19198	8.12191	7.3705	9.24299	8.08769	8.70357	8.90801	8.85692	7.3705	8.7799	9.30584	9.03468	8.21995	9.31264	8.40446	8.08524	8.06488	9.27278	8.28297	9.52263	8.35067	8.1801	8.34126	8.2104	9.81173	7.3705	9.05678	7.3705	7.3705	8.07639	7.3705	7.3705	7.99483	7.3705	7.3705	7.3705	8.88388	7.3705	7.3705	8.48026
41566-204	URS000217FCE4_9925	TACAACTCTGACCAG	CTGGTCAGAGTTGTA	204	chi-lncRNA-9608	10.5511	7.3705	7.8967	10.0012	8.07856	8.97946	9.51673	8.74733	8.08769	8.96784	7.3705	7.3705	7.3705	7.3705	8.0166	8.43032	8.75102	8.01993	8.82787	9.2043	9.50802	8.00054	7.74243	8.35909	8.6686	9.07457	7.3705	8.49806	7.3705	8.57462	9.81318	9.52038	8.58736	8.9033	7.3705	8.18344	7.3705	7.3705	7.96787	7.3705	7.3705	8.98136	7.3705	9.76182
37911-154	URS0002182423_9925	GTAGGGGCAAAGAG	CTCTTTGCCCCTAC	154	chi-lncRNA-11614	7.3705	8.85133	9.23477	8.90082	10.2455	8.12191	8.02228	9.24299	8.08769	8.96784	8.07918	8.15355	7.3705	9.2814	8.80068	9.26257	8.21995	7.3705	7.3705	8.34266	8.06488	10.811	7.3705	7.3705	7.3705	7.3705	7.3705	7.3705	8.51354	9.38579	8.1691	7.9469	8.83824	8.07639	7.3705	7.3705	7.3705	8.64181	7.3705	8.13903	7.3705	8.12306	7.3705	9.86425
43616-141	URS000217C1FA_9925	TCCAGACATAGTAAGG	CCTTACTATGTCTGGA	141	chi-lncRNA-6622	8.42402	8.5041	7.3705	8.90082	7.3705	9.72118	8.81057	7.98622	8.92236	8.70357	8.55232	9.57334	9.30569	7.3705	9.30584	7.3705	7.3705	9.31264	8.82787	7.3705	9.86528	7.3705	8.49241	7.3705	8.92896	8.89748	7.3705	7.3705	7.3705	8.57462	7.82437	7.3705	7.3705	7.3705	7.3705	8.70024	7.3705	8.32844	7.3705	9.00769	8.62816	8.61511	8.37156	7.3705
32932-1011	URS0002181946_9925	GGAGGAAAAGAAAC	GTTTCTTTTCCTCC	1011	chi-lncRNA-11063	10.0436	11.0643	10.2108	9.47647	9.42987	10.461	10.7912	10.2557	10.5988	10.5569	10.8493	8.65829	12.5242	9.05233	10.4313	11.5686	10.8844	8.01993	7.80262	9.32854	10.085	9.04425	10.5775	9.81121	11.2874	9.73227	8.91634	9.78858	9.81173	10.0065	9.05678	9.35118	9.80738	10.5729	8.04524	8.70024	11.3359	9.62453	8.71469	10.8101	10.5215	10.4635	11.2305	10.4296
43078-315	URS0002180985_9925	TATTTCATTGTCAGA	TCTGACAATGAAATA	315	chi-lncRNA-10260	9.25371	7.3705	7.8967	9.62661	8.07856	10.5723	8.81057	8.74733	9.20882	8.96784	7.3705	9.57334	9.75909	7.3705	7.3705	8.76392	7.3705	10.2293	8.40446	9.54891	10.1514	7.3705	9.45285	9.16152	10.1437	8.89748	10.5657	8.49806	7.3705	10.5813	7.82437	7.3705	8.28348	7.3705	9.36383	9.62871	7.99483	9.47446	7.3705	7.3705	9.28971	10.2111	9.83168	7.84146
4276-305	URS000218579C_9925	ACAAGGTCAGGTGG	CCACCTGACCTTGT	305	chi-lncRNA-14082	7.3705	9.56654	7.3705	9.47647	7.3705	8.97946	8.46961	7.3705	7.3705	7.3705	8.55232	7.3705	7.3705	7.3705	10.6145	9.63244	7.3705	11.1857	7.3705	7.3705	10.085	8.00054	7.3705	7.3705	7.3705	7.3705	7.3705	9.98745	7.3705	7.3705	7.3705	7.3705	8.28348	11.8186	7.3705	7.3705	7.3705	7.3705	7.3705	7.3705	9.74157	9.72345	10.7647	8.19593
45791-141	URS00021833E1_9925	TCCTGCAGTTGTCGCC	GGCGACAACTGCAGGA	141	chi-lncRNA-12335	8.75641	7.3705	9.91684	7.9284	8.07856	8.12191	7.3705	8.74733	7.3705	7.3705	9.6353	7.81451	9.01122	8.00471	7.3705	7.3705	7.3705	9.84257	7.3705	7.77168	7.75907	7.3705	8.98338	9.16152	7.94227	9.83422	9.49468	7.85072	7.3705	7.8912	7.3705	7.3705	8.58736	8.9033	7.3705	9.38027	9.03315	9.30694	7.96787	7.3705	7.92011	8.12306	8.37156	9.65156
6800-149	URS0000D611E9_9925	ACTGTAGAGGCGAG	CTCGCCTCTACAGT	149	chi-lncRNA-1875	7.99136	8.04589	8.83546	9.11923	7.3705	8.61348	8.02228	8.74733	8.56457	8.70357	7.3705	8.15355	7.3705	9.2814	9.5046	8.76392	8.21995	7.3705	7.3705	7.77168	7.75907	8.00054	9.72587	7.3705	7.3705	8.46074	9.1359	8.49806	9.58008	8.27301	9.05678	7.3705	9.4027	8.07639	7.3705	7.3705	8.42916	7.92756	7.96787	7.3705	8.62816	9.72345	8.95688	8.92148
14853-148	URS000218226D_9925	CAAGGTTGAAACTCAA	TTGAGTTTCAACCTTG	148	chi-lncRNA-11536	8.42402	8.5041	8.58488	8.32971	9.19198	7.3705	8.46961	8.4164	9.832	8.70357	8.55232	7.3705	8.64082	8.44375	9.07526	9.03468	9.44338	8.01993	7.3705	7.3705	9.60596	7.3705	8.28297	7.3705	9.14944	8.89748	7.93603	8.49806	8.75526	8.57462	9.05678	7.3705	9.4027	7.3705	7.3705	8.70024	9.03315	7.92756	7.3705	7.3705	7.3705	9.27319	8.37156	9.2589
11548-2726	URS0002181295_9925	AGTGAAAGAGGAGAGTGAAAAAGTTGGC	GCCAACTTTTTCACTCTCCTCTTTCACT	2726	chi-lncRNA-10716	10.0436	9.74324	10.5974	7.3705	10.5779	7.3705	11.6392	12.0422	11.2308	11.71	10.7648	11.059	7.3705	11.635	10.3301	7.99561	10.0957	11.4511	11.5212	11.225	11.7042	11.1355	11.8221	12.1558	10.3356	11.8833	11.4024	12.0197	12.258	11.4649	7.3705	7.3705	7.3705	10.4704	8.04524	8.18344	11.3359	12.0433	12.2641	7.3705	11.4379	12.3621	11.2794	10.2894
7413-150	URS0000D60D50_9925	AGACACACTGGAACTG	CAGTTCCAGTGTGTCT	150	chi-lncRNA-1671	9.45005	8.04589	9.39941	9.11923	8.90696	9.72118	7.3705	7.3705	8.08769	7.3705	8.55232	8.15355	8.14118	8.44375	8.0166	7.3705	7.3705	8.01993	8.63164	8.91823	7.75907	9.47001	8.83753	8.67872	9.50946	9.37443	8.65726	9.67782	7.3705	9.03648	8.68016	7.3705	7.3705	8.07639	9.56518	8.70024	7.3705	8.32844	9.39827	7.3705	7.3705	7.3705	8.37156	7.3705
9436-167	URS0000D5EF1E_9925	AGGACTGATGCTGAAGCTGAAGCTC	GAGCTTCAGCTTCAGCATCAGTCCT	167	chi-lncRNA-353	9.77713	9.56654	7.3705	7.3705	7.3705	7.3705	7.3705	7.3705	7.3705	9.84511	7.3705	7.3705	9.30569	8.7799	8.46127	7.3705	8.75102	8.46615	8.82787	8.08524	8.71843	9.04425	8.49241	9.35335	7.3705	9.62256	8.34126	9.12316	8.51354	7.3705	7.82437	7.3705	7.3705	7.3705	7.3705	7.3705	7.99483	7.3705	9.56922	7.3705	7.3705	9.27319	7.3705	8.71767
52320-149	URS000217CEBB_9925	TTGGCTGCAAGAACTTG	CAAGTTCTTGCAGCCAA	149	chi-lncRNA-7303	10.4629	8.04589	9.54718	7.3705	8.07856	9.51363	8.02228	7.3705	8.92236	7.3705	8.07918	8.15355	7.3705	7.3705	7.3705	9.26257	7.3705	8.01993	7.3705	8.34266	7.75907	7.3705	9.72587	8.67872	9.92226	7.3705	9.32641	9.55785	7.3705	7.8912	7.82437	7.3705	7.3705	7.3705	9.74183	7.3705	8.42916	9.76045	8.71469	9.00769	7.3705	8.98136	7.3705	8.48026
9074-154	URS0000D63238_9925	AGCTGTGGTTAGGG	CCCTAACCACAGCT	154	chi-lncRNA-3203	8.75641	7.3705	8.28144	8.64335	7.3705	9.72118	7.3705	8.4164	8.56457	7.96166	9.43109	8.65829	7.3705	7.3705	7.3705	7.3705	7.3705	7.3705	9.29411	9.64763	8.71843	7.3705	8.28297	8.67872	9.14944	9.23227	9.1359	8.9433	7.3705	8.82396	8.44714	8.35765	7.3705	9.42561	7.3705	9.07996	7.99483	7.92756	7.96787	8.63777	8.31715	10.3428	9.17938	7.84146
16317-458	URS0002186432_9925	CCAGTAGTCATATG	CATATGACTACTGG	458	chi-lncRNA-14688	11.4233	8.85133	9.23477	10.5446	8.90696	11.028	8.81057	7.3705	9.44772	7.3705	8.07918	8.65829	7.3705	8.7799	8.80068	7.3705	7.3705	9.84257	9.15479	9.82686	10.5948	9.47001	8.67527	7.3705	9.50946	8.46074	11.1735	9.12316	9.1432	10.6475	8.68016	7.3705	7.89804	9.6296	10.5001	9.84058	8.42916	9.88467	8.71469	8.63777	8.62816	9.90492	9.54208	7.3705
15421-137	URS0002183B84_9925	CAGAGAATGCTGAAGCC	GGCTTCAGCATTCTCTG	137	chi-lncRNA-12683	9.25371	8.5041	7.3705	7.3705	8.55142	8.12191	7.3705	7.3705	9.832	7.3705	7.3705	7.81451	7.3705	7.3705	9.30584	7.99561	7.3705	7.3705	7.3705	9.74003	7.3705	7.3705	8.83753	7.3705	9.14944	8.69557	8.91634	9.89144	7.3705	9.53312	9.21366	7.3705	7.3705	8.54829	9.36383	8.70024	7.3705	9.47446	7.3705	9.00769	7.3705	8.12306	7.3705	7.3705
20941-512	URS00021808BA_9925	CGGGCGCCGCCGGG	CCCGGCGGCGCCCG	512	chi-lncRNA-10215	7.99136	7.3705	7.3705	7.9284	7.3705	10.8626	9.08615	10.8448	7.3705	9.55485	10.2469	9.45574	9.55013	10.747	10.698	11.4347	10.7795	9.98331	8.40446	10.4906	8.88377	9.64349	8.83753	9.93639	7.3705	10.0188	10.1274	9.98745	9.81173	9.38579	7.3705	7.3705	7.89804	9.6296	9.8992	11.3134	10.4716	9.47446	10.4029	8.13903	9.60609	8.12306	9.54208	10.3612
36527-155	URS000217BF1D_9925	GGTAGAGAGACTGAAT	ATTCAGTCTCTCTACC	155	chi-lncRNA-6474	7.3705	9.56654	7.3705	9.47647	7.3705	7.3705	9.31744	7.98622	7.3705	7.3705	7.3705	8.65829	7.3705	7.3705	8.80068	8.43032	8.21995	9.31264	9.64591	8.34266	9.50802	7.3705	8.03787	9.35335	7.94227	7.83136	8.34126	7.3705	7.3705	9.38579	9.21366	7.3705	9.4027	9.18797	9.74183	7.3705	8.42916	8.64181	7.3705	7.3705	7.3705	7.3705	7.3705	9.95989
32948-381	URS0002183C08_9925	GGAGGAAGGTGGGG	CCCCACCTTCCTCC	381	chi-lncRNA-12705	9.45005	8.04589	8.83546	8.90082	9.81284	9.72118	9.08615	9.43881	10.1352	9.70727	9.81416	8.42788	9.01122	9.2814	10.4313	9.92657	7.3705	9.6866	8.40446	9.98627	8.88377	8.00054	9.72587	7.94786	9.92226	8.89748	9.32641	9.42698	9.58008	8.27301	9.99715	9.80884	9.55057	8.9033	9.74183	9.07996	8.76254	9.88467	10.3094	9.00769	7.92011	8.12306	7.95617	8.71767
4583-204	URS000217C543_9925	ACAGTCGGGGGCATT	AATGCCCCCGACTGT	204	chi-lncRNA-6800	7.99136	8.5041	10.455	10.0012	9.63403	9.27113	9.69179	7.3705	7.3705	7.3705	9.19313	7.3705	7.3705	7.3705	9.07526	9.63244	7.3705	10.534	7.3705	7.3705	10.1514	9.93816	9.23713	7.3705	8.6686	9.23227	8.65726	8.9433	8.96223	7.3705	8.44714	7.3705	7.3705	8.54829	7.3705	8.70024	8.42916	8.64181	7.3705	8.63777	7.92011	9.27319	10.1797	7.3705
32407-149	URS0002182132_9925	GGAAGGAGGAAGAAATGGAAACC	GGTTTCCATTTCTTCCTCCTTCC	149	chi-lncRNA-11476	7.3705	7.3705	8.83546	7.3705	8.07856	9.51363	7.3705	10.0312	7.3705	7.3705	7.3705	8.65829	7.3705	8.7799	8.0166	7.3705	9.13834	9.6866	8.82787	7.77168	8.31707	9.04425	7.3705	8.67872	9.50946	7.83136	8.91634	8.9433	9.44862	7.3705	8.68016	7.3705	7.3705	7.3705	7.3705	7.3705	7.3705	7.3705	8.71469	9.00769	7.3705	9.51581	7.3705	7.84146
50786-623	URS0000D62D5A_9925	TGTTTGAGGAATGG	CCATTCCTCAAACA	623	chi-lncRNA-3002	9.62284	10.1717	9.54718	10.7549	9.42987	8.61348	9.08615	8.74733	10.2658	10.1937	9.81416	9.45574	10.3814	9.47903	9.97562	9.03468	7.3705	9.51171	10.2356	10.1298	9.16658	10.1827	9.23713	9.81121	10.9777	10.1823	11.4441	10.1622	10.2668	10.5119	9.81318	10.255	9.4027	9.6296	8.85021	9.38027	7.99483	11.0465	9.20432	9.00769	10.0851	9.51581	8.95688	9.2589
6578-321	URS0000D6486C_9925	ACTGAAGTGGAGAAAG	CTTTCTCCACTTCAGT	321	chi-lncRNA-4179	8.75641	7.3705	9.54718	8.64335	7.3705	10.0637	9.69179	7.3705	9.20882	7.96166	8.90801	9.3277	9.75909	10.3012	9.07526	10.1708	9.69504	8.80648	10.0116	9.90877	9.50802	9.27278	8.28297	9.81121	8.92896	7.3705	9.32641	10.6469	9.44862	8.82396	9.48399	7.9469	7.89804	8.07639	9.36383	9.84058	7.3705	8.89911	7.96787	9.75488	9.60609	8.98136	10.3724	9.10003
7369-269	URS0000D64114_9925	AGAATGGACGTGGA	TCCACGTCCATTCT	269	chi-lncRNA-3834	9.25371	9.56654	10.2108	9.30888	8.07856	9.72118	7.3705	9.43881	8.92236	8.70357	8.07918	9.03148	8.14118	8.7799	9.5046	7.3705	9.13834	9.31264	9.42115	8.56104	9.28959	9.27278	9.23713	7.3705	9.92226	7.83136	8.91634	8.9433	9.1432	9.22168	9.48399	8.9383	8.58736	8.9033	8.50316	9.07996	9.03315	8.32844	7.96787	8.63777	8.31715	8.61511	9.3721	9.76182
11624-686	URS00021829F0_9925	AGTGATGGGACTGGATGCC	GGCATCCAGTCCCATCACT	686	chi-lncRNA-11877	7.3705	7.3705	10.5279	10.0012	10.5779	7.3705	10.4451	10.2557	7.3705	7.3705	7.3705	9.03148	7.3705	9.47903	8.0166	7.99561	8.75102	10.4394	9.5379	10.1298	9.60596	10.1827	10.0903	9.93639	9.50946	9.62256	9.64535	9.98745	10.8907	7.3705	7.3705	7.3705	7.3705	9.80828	7.3705	7.3705	10.6431	7.3705	10.4906	7.3705	10.1836	7.3705	10.7647	9.86425
17096-402	URS0000D64414_9925	CCCTGGGGTCTGGC	GCCAGACCCCAGGG	402	chi-lncRNA-3974	9.9165	9.36514	9.6812	10.1072	8.07856	8.61348	8.46961	8.4164	9.65262	9.19111	9.19313	10.3427	8.64082	8.44375	9.67926	9.45932	9.69504	7.3705	9.84033	9.2043	9.69768	10.882	10.2137	9.16152	9.14944	7.83136	10.2263	9.42698	8.75526	9.78912	9.48399	9.35118	8.83824	9.80828	8.85021	9.84058	8.76254	8.32844	9.72203	8.63777	8.62816	9.51581	9.69413	9.86425
27605-302	URS000218086C_9925	GATGAGTGCTCTCCT	AGGAGAGCACTCATC	302	chi-lncRNA-10202	8.75641	8.04589	9.04888	7.9284	8.07856	8.12191	9.31744	8.74733	8.08769	9.55485	9.19313	8.15355	10.1036	9.2814	8.80068	10.0538	9.13834	7.3705	9.5379	9.06834	8.31707	9.64349	9.95534	9.81121	9.92226	7.83136	9.78177	8.49806	7.3705	9.66679	8.68016	10.7395	9.23793	7.3705	8.85021	8.18344	8.42916	8.89911	8.71469	8.13903	8.62816	8.61511	7.3705	7.3705
35920-4713	URS000218624D_9925	GGGGCCCCGCCGCC	GGCGGCGGGGCCCC	4713	chi-lncRNA-14606	7.3705	12.573	11.6219	11.846	13.0082	12.2295	10.2349	12.5026	11.2308	12.1957	12.1592	12.3538	12.5803	12.2899	13.2016	12.3909	12.4526	12.0074	12.5373	11.5397	11.8513	12.1405	11.2885	12.3483	11.8242	12.4309	13.3124	11.9259	10.7857	11.6377	11.8347	10.8065	11.4488	11.7763	12.1061	12.5631	11.8019	11.9325	12.161	12.2355	12.6395	12.3307	12.6205	12.6497
49139-281	URS0000D611F4_9925	TGCTGGGGATAGAG	CTCTATCCCCAGCA	281	chi-lncRNA-1876	9.9165	8.5041	8.58488	8.32971	7.3705	8.61348	8.46961	9.43881	7.3705	8.70357	9.19313	10.4695	8.14118	8.44375	9.5046	7.3705	7.3705	8.01993	7.80262	8.91823	9.16658	9.47001	9.64048	7.3705	9.79734	9.83422	9.1359	9.67782	9.91495	9.90188	8.68016	7.3705	7.89804	9.42561	9.12976	8.70024	8.42916	9.47446	9.56922	9.54608	8.31715	9.27319	7.3705	8.48026
22338-150	URS000217F334_9925	CTCAGATCAGACGT	ACGTCTGATCTGAG	150	chi-lncRNA-9116	7.3705	8.04589	8.28144	7.3705	7.3705	7.3705	8.81057	7.3705	7.3705	7.3705	8.90801	7.3705	10.3814	7.3705	7.3705	7.99561	7.3705	7.3705	7.3705	7.3705	7.3705	7.3705	7.3705	7.94786	7.3705	7.3705	7.3705	7.3705	7.3705	8.57462	7.3705	8.67699	7.3705	7.3705	8.50316	8.70024	9.63067	8.89911	7.3705	9.30185	8.62816	7.3705	9.95724	7.3705
8460-270	URS0002180232_9925	AGCATGCCTGTTGGG	CCCAACAGGCATGCT	270	chi-lncRNA-9886	9.02639	7.3705	9.54718	8.64335	7.3705	10.3403	7.3705	9.43881	9.65262	8.96784	8.55232	9.3277	8.14118	8.7799	9.5046	9.45932	8.21995	7.3705	9.5379	10.5428	9.60596	8.77258	7.74243	10.4378	7.94227	7.3705	9.32641	7.3705	9.30398	10.1953	8.1691	8.67699	7.3705	8.07639	9.36383	9.38027	8.42916	8.32844	9.20432	7.3705	9.28971	9.90492	9.17938	8.71767
9123-252	URS0000D64114_9925	AGGAAAAAGAAGTC	GACTTCTTTTTCCT	252	chi-lncRNA-3834	7.3705	9.56654	9.54718	7.3705	9.97192	10.0637	7.3705	8.74733	7.3705	7.3705	9.19313	7.3705	7.3705	7.3705	9.97562	9.63244	7.3705	10.1115	8.82787	7.3705	9.9423	7.3705	7.3705	8.35909	7.3705	7.3705	7.3705	9.78858	9.91495	7.3705	7.3705	7.3705	7.3705	11.8597	9.56518	7.3705	7.3705	7.3705	7.3705	7.3705	9.28971	9.51581	9.69413	9.53216
26641-196	URS0000D5EAEF_9925	GAGGAGGAGCGGCC	GGCCGCTCCTCCTC	196	chi-lncRNA-161	7.3705	9.90063	7.3705	7.9284	9.19198	9.27113	8.02228	7.3705	7.3705	9.19111	8.07918	8.85692	7.3705	9.2814	9.07526	9.63244	9.44338	8.01993	8.1347	7.77168	9.0321	8.00054	7.74243	10.2576	8.35067	7.83136	7.93603	8.49806	8.96223	7.8912	7.3705	7.3705	7.89804	7.3705	9.8992	7.3705	9.63067	7.3705	7.3705	7.3705	7.3705	7.3705	8.95688	8.92148
45595-151	URS000217C538_9925	TCCGGTGGAGCGGTG	CACCGCTCCACCGGA	151	chi-lncRNA-6798	7.3705	8.5041	8.58488	7.3705	8.07856	8.12191	7.3705	8.74733	7.3705	8.70357	8.90801	9.18718	8.14118	7.3705	9.07526	7.3705	8.21995	9.51171	8.40446	9.32854	7.75907	8.00054	9.80648	9.52263	7.94227	8.69557	7.3705	7.3705	7.3705	8.82396	9.21366	7.3705	7.89804	8.07639	8.85021	7.3705	8.76254	8.64181	9.20432	8.13903	9.60609	8.98136	7.3705	7.3705
9728-359	URS0002182F6A_9925	AGGATGAGATGGTTGGATGGCATCACC	GGTGATGCCATCCAACCATCTCATCCT	359	chi-lncRNA-12125	7.3705	7.3705	9.80383	7.3705	7.3705	7.3705	7.3705	7.3705	7.3705	7.3705	7.3705	7.3705	7.3705	10.0756	8.46127	7.99561	11.5908	9.84257	7.80262	9.82686	9.40293	8.4376	7.74243	8.35909	8.35067	8.1801	7.93603	8.49806	8.96223	10.5119	7.3705	7.3705	7.3705	7.3705	7.3705	7.3705	7.3705	7.3705	9.8602	7.3705	7.3705	7.3705	9.83168	8.48026
40473-164	URS0000D62704_9925	GTTGTCCGGATTCAT	ATGAATCCGGACAAC	164	chi-lncRNA-2767	7.3705	7.3705	8.58488	8.32971	8.55142	7.3705	9.31744	8.74733	8.92236	8.96784	9.19313	9.03148	7.3705	9.05233	9.67926	7.99561	9.69504	7.3705	7.80262	9.06834	7.3705	8.00054	7.74243	8.67872	7.3705	7.83136	9.1359	8.9433	7.3705	9.03648	8.1691	8.35765	8.83824	8.9033	7.3705	7.3705	7.3705	7.3705	8.71469	8.63777	7.92011	8.98136	8.95688	8.48026
16444-146	URS0000D6069A_9925	CCCACGTTGGGCGCCA	TGGCGCCCAACGTGGG	146	chi-lncRNA-1393	8.75641	7.3705	7.3705	7.3705	8.07856	8.97946	9.84789	7.3705	7.3705	7.3705	8.90801	8.42788	7.3705	7.3705	9.07526	7.3705	7.3705	9.08164	8.1347	7.3705	7.75907	8.77258	9.34902	8.35909	9.14944	8.1801	9.1359	8.73779	8.51354	7.3705	8.44714	7.3705	8.58736	7.3705	7.3705	9.84058	7.3705	9.30694	9.8602	9.00769	7.3705	7.3705	7.3705	7.84146
7750-363	URS0002185AAD_9925	AGAGCCTGGTGGGC	GCCCACCAGGCTCT	363	chi-lncRNA-14223	7.99136	10.5017	10.3781	8.90082	10.1152	7.3705	9.84789	9.24299	8.08769	9.19111	9.19313	7.81451	7.3705	7.3705	8.80068	8.43032	10.0957	8.46615	7.3705	9.32854	9.69768	8.4376	8.67527	10.0516	10.4228	9.23227	9.32641	9.42698	10.7302	7.3705	10.081	9.67181	7.3705	7.3705	9.12976	9.84058	10.4716	7.3705	7.96787	7.3705	7.92011	7.3705	8.95688	9.10003
22742-541	URS000217CA89_9925	CTGAATACTTTAGCA	TGCTAAAGTATTCAG	541	chi-lncRNA-7078	10.2684	8.5041	10.2108	11.0489	9.63403	8.61348	9.08615	10.2557	9.99153	9.55485	8.90801	8.65829	8.14118	8.7799	11.0557	11.1795	10.7795	9.6866	9.15479	8.08524	9.16658	9.47001	10.3273	9.81121	7.3705	10.7503	7.93603	9.28305	10.9886	10.0065	9.71157	9.80884	11.2028	10.2407	8.50316	8.70024	8.42916	9.62453	7.3705	10.3769	7.92011	9.51581	8.69371	9.53216
4251-477	URS0000D63F1C_9925	ACAACTCTTAGCAA	TTGCTAAGAGTTGT	477	chi-lncRNA-3761	10.7128	7.3705	10.3781	8.90082	10.4754	9.51363	7.3705	9.24299	10.4961	11.088	7.3705	9.68207	7.3705	9.65282	10.4313	9.03468	9.69504	10.3382	8.82787	9.44293	9.9423	8.77258	10.0244	7.3705	9.79734	11.0758	8.65726	9.67782	9.44862	7.3705	8.88072	7.9469	9.05188	8.07639	8.04524	10.0253	9.92471	10.4648	7.96787	9.00769	10.5949	7.3705	7.95617	10.134
7275-165	URS000218482E_9925	AGAAGCCTGGCGGGC	GCCCGCCAGGCTTCT	165	chi-lncRNA-13288	9.45005	7.3705	9.23477	7.3705	7.3705	7.3705	7.3705	9.01634	7.3705	8.70357	7.3705	8.65829	8.14118	9.05233	8.0166	8.43032	8.75102	8.46615	9.29411	8.56104	9.16658	8.4376	7.74243	7.94786	7.3705	8.1801	9.1359	8.49806	7.85883	7.3705	8.68016	7.3705	7.3705	7.3705	9.36383	7.3705	7.99483	8.64181	9.56922	7.3705	8.88388	8.98136	7.3705	9.40199
33402-176	URS00021850CA_9925	GGATGAGTCGAGCC	GGCTCGACTCATCC	176	chi-lncRNA-13722	7.3705	8.04589	7.3705	8.90082	7.3705	7.3705	8.81057	7.3705	7.3705	7.3705	7.3705	7.3705	8.14118	7.3705	7.3705	7.3705	7.3705	10.8603	7.3705	7.3705	7.3705	7.3705	7.3705	7.3705	7.3705	7.3705	7.3705	7.3705	11.5011	7.3705	7.3705	7.3705	7.3705	11.9765	7.3705	7.3705	7.3705	7.3705	7.3705	7.3705	7.3705	9.27319	7.3705	7.3705
47962-183	URS0000D5F486_9925	TGACTGGGGTGAAG	CTTCACCCCAGTCA	183	chi-lncRNA-611	7.3705	8.85133	7.3705	7.3705	7.3705	8.61348	8.46961	8.74733	9.44772	8.96784	9.19313	9.3277	8.64082	7.3705	8.0166	7.3705	9.69504	7.3705	8.40446	8.56104	8.88377	8.77258	8.28297	7.3705	9.66057	9.37443	7.3705	9.12316	8.75526	7.8912	7.3705	7.3705	8.83824	9.42561	7.3705	9.62871	8.42916	7.92756	9.39827	9.00769	8.88388	9.27319	9.3721	7.3705
7075-147	URS0002179E48_9925	AGAACACCCAGGACTGATCTC	GAGATCAGTCCTGGGTGTTCT	147	chi-lncRNA-4868	7.3705	7.3705	7.3705	7.3705	7.3705	7.3705	7.3705	7.3705	7.3705	7.3705	7.3705	7.3705	7.3705	7.3705	8.0166	7.3705	8.21995	8.01993	7.80262	7.77168	10.6417	8.00054	8.03787	7.94786	7.94227	7.3705	7.93603	7.85072	8.75526	7.3705	7.3705	9.93398	7.3705	7.3705	7.3705	7.3705	9.45762	7.3705	9.98629	7.3705	9.45656	7.3705	7.3705	7.84146
5055-159	URS00021846C1_9925	ACCCTGTGCTGGACT	AGTCCAGCACAGGGT	159	chi-lncRNA-13222	9.02639	8.04589	7.8967	8.32971	9.19198	7.3705	7.3705	7.3705	7.3705	9.19111	8.55232	9.18718	7.3705	9.2814	8.80068	7.99561	9.13834	10.4394	8.63164	7.3705	8.53166	8.00054	8.83753	7.3705	8.6686	9.07457	8.65726	9.28305	7.3705	9.22168	9.21366	9.15946	8.28348	7.3705	8.04524	8.18344	7.3705	8.32844	8.98018	9.00769	8.88388	8.12306	7.3705	7.84146
3239-133	URS000217CC79_9925	AAGGTTTAGGAAATC	GATTTCCTAAACCTT	133	chi-lncRNA-7169	8.42402	9.36514	7.3705	7.9284	7.3705	8.97946	7.3705	7.3705	7.3705	7.3705	9.19313	8.15355	10.1036	7.3705	8.0166	8.76392	9.44338	9.08164	8.40446	8.91823	8.31707	7.3705	7.3705	8.94022	10.2428	9.50382	7.93603	7.85072	7.3705	8.27301	9.05678	7.3705	8.58736	8.9033	8.04524	7.3705	7.3705	9.11739	8.71469	9.00769	8.62816	8.61511	8.95688	7.3705
40471-214	URS000217D61C_9925	GTTGTAGGATCTGT	ACAGATCCTACAAC	214	chi-lncRNA-7647	9.25371	8.5041	7.3705	9.30888	8.55142	8.12191	7.3705	8.4164	9.832	7.96166	8.55232	9.03148	8.14118	9.2814	8.80068	7.3705	7.3705	8.80648	8.82787	9.44293	7.75907	8.00054	8.28297	7.3705	8.6686	7.3705	9.90639	9.98745	8.51354	8.27301	9.21366	9.15946	9.55057	8.54829	8.50316	7.3705	7.3705	9.47446	7.3705	7.3705	9.10102	8.98136	8.37156	9.65156
10073-186	URS00021846C0_9925	AGGCTGTGGTTTTTCC	GGAAAAACCACAGCCT	186	chi-lncRNA-13221	8.42402	8.85133	8.28144	7.3705	8.07856	8.97946	9.08615	9.24299	8.92236	7.96166	7.3705	9.3277	9.30569	10.4964	8.46127	7.3705	9.69504	8.01993	7.3705	10.3214	8.06488	8.00054	9.23713	9.16152	7.3705	7.3705	9.1359	10.3901	8.75526	7.3705	8.1691	7.3705	7.3705	7.3705	7.3705	7.3705	7.99483	7.92756	7.96787	7.3705	8.62816	9.27319	9.69413	9.53216
25063-196	URS0002185B40_9925	GACATTGTCAGGTGGG	CCCACCTGACAATGTC	196	chi-lncRNA-14249	8.42402	8.04589	7.8967	8.32971	8.55142	9.51363	7.3705	9.01634	9.20882	9.19111	8.07918	9.18718	8.64082	7.3705	7.3705	7.3705	7.3705	8.01993	9.5379	8.91823	9.50802	7.3705	8.98338	7.94786	7.3705	7.83136	7.3705	7.85072	7.3705	9.53312	9.05678	9.15946	7.89804	7.3705	8.50316	9.38027	7.99483	9.11739	7.3705	8.63777	8.62816	8.98136	8.69371	7.3705
13124-841	URS000217F612_9925	ATCTGCAGTGATTTTGGAGCCC	GGGCTCCAAAATCACTGCAGAT	841	chi-lncRNA-9276	9.25371	9.36514	7.3705	7.3705	10.2455	8.12191	7.3705	10.8448	9.832	11.1951	11.0767	9.57334	7.3705	9.65282	9.30584	9.26257	10.0957	10.2293	9.74639	10.1298	10.774	11.0762	10.6666	10.0516	9.66057	10.642	10.2263	10.7599	9.58008	9.38579	10.081	7.3705	7.3705	9.42561	7.3705	11.083	9.63067	9.76045	10.5733	10.3769	9.97946	9.72345	10.3724	9.10003
7849-23849	URS0002181295_9925	AGAGGAGAGTGAAAAAGTTGGC	GCCAACTTTTTCACTCTCCTCT	23849	chi-lncRNA-10716	14.1257	14.8822	15.036	13.7725	13.3499	12.5346	15.0452	14.4658	12.8965	14.8319	13.1826	14.9636	13.9064	15.4584	14.2798	12.9281	14.283	13.9461	14.6038	14.7492	14.7621	14.187	15.5183	15.5765	15.0621	15.0839	15.1603	15.0486	15.6706	13.4566	15.6227	12.8998	13.7087	13.3151	13.6545	13.4001	14.8858	14.3519	13.8333	14.0273	15.0205	13.7246	14.6855	14.8162
48445-220	URS0000D5FAFA_9925	TGATAGGCTCTACG	CGTAGAGCCTATCA	220	chi-lncRNA-860	9.02639	7.3705	9.23477	9.11923	7.3705	9.27113	8.02228	7.3705	9.65262	9.38442	7.3705	8.15355	7.3705	8.44375	10.3301	8.76392	8.21995	9.6866	9.64591	8.91823	8.31707	9.04425	8.83753	7.94786	8.6686	9.07457	7.93603	9.12316	9.44862	9.22168	9.48399	9.67181	9.55057	9.18797	9.36383	7.3705	8.76254	8.64181	7.96787	8.13903	7.3705	9.27319	8.95688	9.86425
9432-201	URS000217C4C3_9925	AGGACTGATGCTGAAGCT	AGCTTCAGCATCAGTCCT	201	chi-lncRNA-6764	9.02639	9.36514	10.2108	8.90082	8.90696	8.12191	7.3705	7.3705	7.3705	9.19111	9.19313	9.03148	7.3705	8.7799	7.3705	9.45932	7.3705	7.3705	9.00057	9.2043	9.40293	7.3705	10.4327	7.3705	7.3705	7.3705	9.64535	8.49806	9.44862	8.57462	9.35515	7.3705	8.28348	8.54829	8.85021	9.07996	8.76254	7.92756	8.38907	7.3705	7.3705	7.3705	8.69371	8.92148
7847-205	URS000217B6FB_9925	AGAGGAGAGTGAAAAAGT	ACTTTTTCACTCTCCTCT	205	chi-lncRNA-6077	7.3705	8.04589	8.58488	7.3705	7.3705	7.3705	8.81057	7.98622	7.3705	9.38442	7.3705	9.18718	9.30569	8.00471	7.3705	7.3705	8.75102	7.3705	8.82787	7.77168	7.75907	9.04425	9.34902	9.81121	7.3705	9.37443	8.34126	9.78858	9.1432	7.8912	9.60227	7.3705	7.3705	8.07639	7.3705	8.18344	7.3705	7.3705	8.71469	7.3705	9.74157	8.12306	7.3705	8.48026
9204-276	URS0000D5ED2D_9925	AGGAAGAGGGAGGCT	AGCCTCCCTCTTCCT	276	chi-lncRNA-270	7.3705	9.13099	8.58488	7.3705	8.07856	7.3705	8.02228	7.3705	10.2658	8.70357	9.81416	9.03148	9.55013	8.00471	9.07526	9.78698	7.3705	8.80648	9.84033	8.34266	8.88377	8.00054	8.67527	9.16152	7.3705	7.3705	9.78177	8.9433	9.81173	7.3705	7.3705	7.3705	7.3705	7.3705	7.3705	7.3705	7.3705	8.89911	7.96787	9.93725	10.7314	8.98136	9.69413	10.0496
31542-1001	URS0000D621F1_9925	GCGTGCTGTAGGCC	GGCCTACAGCACGC	1001	chi-lncRNA-2534	10.7874	9.90063	10.6637	11.4219	10.1152	10.2086	10.4451	9.61121	10.8692	9.70727	10.4768	9.96633	9.55013	9.80791	10.9909	11.6106	9.44338	9.98331	10.5455	10.3214	10.7313	10.9497	11.2313	10.8732	11.3774	9.73227	11.2223	10.4587	10.2668	10.8855	11.0098	10.3479	10.9599	10.7583	10.9231	9.84058	9.78517	10.7525	9.20432	9.30185	10.0851	9.90492	9.69413	10.6748
32717-139	URS000217C4C3_9925	GGACTGATGCTGAAGC	GCTTCAGCATCAGTCC	139	chi-lncRNA-6764	8.75641	9.74324	8.58488	8.90082	9.19198	7.3705	8.02228	7.3705	7.3705	8.96784	7.3705	7.81451	8.14118	9.65282	8.0166	7.3705	9.13834	7.3705	9.00057	7.77168	8.71843	7.3705	9.45285	7.94786	7.3705	8.46074	7.93603	8.49806	8.75526	8.27301	8.68016	7.3705	8.83824	7.3705	8.04524	8.18344	7.3705	7.3705	7.3705	7.3705	9.28971	7.3705	7.3705	8.71767
47132-329	URS0000D5FEFE_9925	TCTCGTTGACACCG	CGGTGTCAACGAGA	329	chi-lncRNA-1055	10.9903	8.5041	8.28144	8.64335	9.19198	8.97946	7.3705	9.24299	8.56457	8.70357	7.3705	9.96633	8.14118	10.0756	8.0166	7.3705	7.3705	8.01993	8.63164	10.2603	8.53166	10.811	10.3273	7.3705	10.2428	9.37443	9.49468	9.89144	7.3705	10.6475	9.05678	7.3705	9.05188	8.54829	8.04524	7.3705	8.42916	8.64181	8.38907	9.30185	8.62816	8.98136	9.17938	8.92148
46457-247	URS0000D62F25_9925	TCGCGGGGGCGGGG	CCCCGCCCCCGCGA	247	chi-lncRNA-3071	7.3705	9.56654	7.3705	7.3705	9.19198	9.72118	10.2349	9.24299	9.20882	7.3705	8.07918	7.3705	7.3705	7.3705	8.46127	8.43032	9.69504	8.46615	9.00057	9.06834	9.69768	9.04425	10.5308	7.94786	7.3705	8.1801	9.49468	8.49806	8.51354	8.82396	7.3705	7.3705	10.0253	9.80828	9.74183	7.3705	7.3705	7.92756	7.3705	7.3705	9.28971	7.3705	7.3705	8.19593
8138-138	URS0002183A90_9925	AGAGTTGACTCATTGGAAAAGACCC	GGGTCTTTTCCAATGAGTCAACTCT	138	chi-lncRNA-12630	7.3705	7.3705	9.23477	7.3705	7.3705	7.3705	7.3705	7.3705	7.3705	7.3705	7.3705	9.87766	7.3705	8.00471	8.0166	7.99561	7.3705	8.46615	8.1347	7.77168	7.75907	8.00054	7.74243	7.94786	8.35067	9.73227	8.65726	10.2422	8.22301	7.3705	8.68016	7.3705	7.3705	7.3705	7.3705	7.3705	7.3705	9.11739	9.20432	7.3705	7.3705	7.3705	7.95617	7.84146
9714-3540	URS0000D5EE7E_9925	AGGATGAGATGGCTGGATGG	CCATCCAGCCATCTCATCCT	3540	chi-lncRNA-326	7.99136	10.686	7.3705	9.62661	11.4976	11.4339	10.2349	12.1299	11.6208	7.96166	10.5793	12.216	7.3705	10.5848	10.5258	9.45932	10.6662	11.5897	11.8941	12.301	11.7691	10.882	12.119	12.1298	11.3774	11.1168	11.7066	11.7454	12.5423	11.3896	10.7782	12.0461	9.92046	7.3705	10.3983	7.3705	11.7652	12.0697	12.3835	11.0665	11.6933	11.179	12.1005	10.9787
28341-155	URS000217E7E9_9925	GCAGGTCAGGTGGTC	GACCACCTGACCTGC	155	chi-lncRNA-8533	7.3705	7.3705	7.3705	7.3705	7.3705	7.3705	7.3705	9.01634	9.20882	10.4743	7.3705	7.3705	8.14118	7.3705	8.0166	7.3705	7.3705	8.01993	8.82787	7.3705	8.53166	7.3705	8.03787	8.67872	7.3705	9.62256	9.1359	9.55785	9.58008	7.3705	7.3705	7.3705	7.3705	7.3705	8.04524	7.3705	9.03315	7.3705	9.8602	7.3705	7.92011	9.27319	7.3705	8.48026
14792-155	URS0000D601FA_9925	CAAGAGCTCAAAAT	ATTTTGAGCTCTTG	155	chi-lncRNA-1179	7.3705	7.3705	8.83546	8.90082	7.3705	7.3705	9.31744	7.98622	7.3705	7.3705	8.55232	7.3705	7.3705	7.3705	7.3705	7.99561	7.3705	7.3705	10.2356	7.77168	7.75907	9.04425	7.3705	7.3705	7.94227	8.1801	9.64535	7.85072	7.85883	9.38579	7.3705	9.67181	9.05188	7.3705	8.04524	8.18344	7.3705	9.88467	7.3705	7.3705	8.88388	9.27319	8.69371	9.95989
4329-258	URS000217F5ED_9925	ACACAGGTGGGTAGG	CCTACCCACCTGTGT	258	chi-lncRNA-9265	9.25371	8.85133	8.28144	10.2059	7.3705	9.90259	9.08615	7.98622	8.92236	8.96784	8.07918	9.57334	8.64082	7.3705	8.0166	9.63244	7.3705	7.3705	8.63164	9.2043	10.2149	8.00054	8.49241	9.16152	9.50946	7.3705	9.78177	8.49806	9.44862	9.38579	8.44714	8.35765	8.28348	8.9033	9.36383	9.07996	7.3705	9.11739	9.56922	8.63777	9.60609	8.61511	8.37156	7.84146
49639-431	URS0002180922_9925	TGGCTGGGGCGTGG	CCACGCCCCAGCCA	431	chi-lncRNA-10237	8.42402	9.13099	8.58488	8.90082	7.3705	9.90259	9.69179	8.74733	8.92236	9.97092	9.6353	9.87766	9.55013	9.2814	8.0166	10.0538	9.44338	10.3382	8.82787	9.74003	9.28959	7.3705	9.80648	10.9933	9.66057	10.3293	9.78177	7.3705	8.75526	10.7108	9.05678	8.67699	9.23793	8.54829	8.85021	8.70024	9.92471	9.76045	8.98018	9.54608	8.88388	10.6782	9.54208	9.76182
32436-208	URS0002185489_9925	GGAAGGTGGGGATGA	TCATCCCCACCTTCC	208	chi-lncRNA-13920	7.99136	8.04589	8.58488	7.9284	8.55142	8.12191	8.46961	8.4164	9.44772	9.19111	9.6353	8.85692	8.64082	8.7799	7.3705	7.3705	7.3705	7.3705	7.3705	8.75066	9.16658	9.79834	9.23713	8.67872	8.6686	9.73227	7.3705	9.89144	8.96223	9.03648	9.21366	7.3705	10.1231	9.42561	7.3705	7.3705	7.3705	9.11739	7.96787	7.3705	8.62816	8.12306	9.17938	8.48026
9437-213	URS0000D5EF1E_9925	AGGACTGATGCTGAAGCTGAAGCTCC	GGAGCTTCAGCTTCAGCATCAGTCCT	213	chi-lncRNA-353	7.3705	7.3705	7.3705	7.3705	7.3705	7.3705	7.3705	7.3705	7.3705	7.3705	7.3705	7.3705	7.3705	7.3705	7.3705	7.99561	8.21995	8.46615	8.1347	7.77168	9.0321	8.00054	8.28297	7.94786	7.94227	7.3705	7.3705	7.85072	8.22301	7.3705	10.081	7.3705	7.3705	7.3705	7.3705	7.3705	7.3705	7.3705	10.7963	7.3705	7.3705	7.3705	7.3705	7.84146
2553-317	URS000217C480_9925	AAGCCGGAGGAAGG	CCTTCCTCCGGCTT	317	chi-lncRNA-6744	8.42402	9.74324	9.6812	10.4671	7.3705	8.97946	8.81057	7.3705	8.08769	8.70357	10.1166	9.45574	9.01122	8.00471	9.67926	7.3705	9.69504	9.51171	9.00057	9.54891	9.86528	8.77258	8.28297	10.4378	9.79734	10.4626	8.91634	7.85072	7.85883	8.82396	9.35515	8.35765	7.89804	9.18797	9.12976	8.18344	8.76254	8.64181	8.98018	10.4979	9.86541	8.98136	8.37156	7.3705
9725-1192	URS0000D621F1_9925	AGGATGAGATGGTTGGATGGCA	TGCCATCCAACCATCTCATCCT	1192	chi-lncRNA-2534	7.3705	7.3705	7.3705	9.62661	9.97192	7.3705	10.8662	9.61121	7.3705	10.1937	9.81416	9.87766	8.14118	7.3705	9.07526	8.43032	8.21995	10.2293	10.4886	10.6419	10.6872	9.79834	10.7092	10.3505	10.2428	10.1029	10.406	10.8133	11.2478	9.38579	10.8276	7.3705	7.3705	7.3705	7.3705	11.5726	11.0612	7.3705	11.798	10.3769	10.0851	7.3705	9.95724	9.65156
9307-626	URS000217D044_9925	AGGACAGAAATGGTATGGACC	GGTCCATACCATTTCTGTCCT	626	chi-lncRNA-7376	7.3705	9.90063	7.8967	10.3852	10.8479	8.12191	7.3705	7.3705	10.3855	9.70727	7.3705	8.85692	10.5026	7.3705	9.07526	8.43032	8.75102	8.80648	8.40446	10.38	8.71843	9.93816	10.0244	8.94022	9.34065	9.23227	10.1274	10.6469	10.7302	9.90188	10.8276	7.3705	7.3705	7.3705	7.3705	7.3705	7.3705	7.3705	9.56922	10.3769	7.3705	7.3705	7.95617	9.95989
21251-172	URS0000D60FAA_9925	CGGGTGTTCTAGGC	GCCTAGAACACCCG	172	chi-lncRNA-1764	8.75641	7.3705	7.3705	7.3705	7.3705	9.27113	8.81057	7.98622	9.44772	8.70357	7.3705	8.42788	7.3705	8.00471	8.46127	7.3705	9.69504	8.46615	9.15479	7.77168	8.06488	8.00054	9.95534	8.35909	8.35067	9.07457	8.65726	8.73779	7.3705	8.82396	7.3705	9.93398	9.4027	9.42561	8.04524	9.62871	7.3705	7.3705	9.56922	9.00769	7.3705	8.12306	7.95617	7.84146
2898-139	URS0000D64A5F_9925	AAGGAGTCTGGTGGGC	GCCCACCAGACTCCTT	139	chi-lncRNA-4259	7.3705	8.85133	8.83546	7.3705	7.3705	7.3705	7.3705	7.3705	7.3705	7.3705	7.3705	7.81451	7.3705	8.44375	9.5046	7.99561	8.21995	8.80648	9.00057	9.82686	9.16658	8.77258	8.03787	8.35909	9.34065	7.83136	8.91634	7.85072	10.3428	8.82396	8.88072	7.9469	7.3705	8.54829	8.50316	7.3705	7.99483	7.3705	7.3705	8.13903	7.3705	7.3705	7.3705	9.65156
37159-259	URS0000D62174_9925	GGTTATTGTCAGGCT	AGCCTGACAATAACC	259	chi-lncRNA-2513	7.3705	7.3705	7.3705	8.64335	8.07856	8.12191	8.46961	7.3705	11.8463	8.37979	8.55232	8.15355	7.3705	7.3705	7.3705	7.99561	7.3705	7.3705	9.29411	8.56104	8.53166	7.3705	7.3705	7.3705	7.3705	7.3705	7.3705	9.89144	7.3705	7.3705	7.82437	7.3705	8.58736	8.54829	8.04524	7.3705	7.3705	7.3705	9.98629	7.3705	7.3705	8.12306	8.37156	7.3705
10006-133	URS0002185BA3_9925	AGGCGGTGGAGACT	AGTCTCCACCGCCT	133	chi-lncRNA-14272	7.3705	9.74324	7.8967	7.3705	7.3705	9.72118	8.81057	7.3705	8.08769	7.96166	9.6353	9.3277	8.14118	8.44375	7.3705	9.03468	7.3705	7.3705	7.3705	9.32854	8.71843	7.3705	8.98338	7.3705	7.3705	9.62256	7.93603	7.3705	7.3705	8.57462	7.3705	7.3705	8.28348	7.3705	8.04524	7.3705	7.99483	7.3705	7.96787	9.54608	7.92011	8.98136	8.69371	8.92148
24420-656	URS0002181101_9925	GAAGAGCTCAAATT	AATTTGAGCTCTTC	656	chi-lncRNA-10638	10.4629	10.2903	10.2969	10.5446	10.4754	9.51363	8.81057	9.43881	10.4961	10.0866	10.1166	9.57334	9.55013	8.7799	10.5258	10.0538	9.69504	9.31264	10.753	9.98627	10.9335	10.1827	9.45285	9.93639	9.79734	9.50382	10.1274	10.4587	9.70055	10.439	10.3069	9.93398	10.0253	9.6296	10.2888	9.38027	7.99483	10.105	9.39827	8.13903	8.62816	10.0661	9.69413	10.7301
49492-204	URS000217FAAB_9925	TGGATTTATTGAAGACT	AGTCTTCAATAAATCCA	204	chi-lncRNA-9490	7.99136	8.04589	8.83546	7.3705	8.07856	8.12191	7.3705	7.3705	8.92236	7.96166	8.07918	9.57334	7.3705	9.2814	8.0166	7.3705	9.13834	9.08164	8.82787	7.77168	9.28959	7.3705	9.11583	9.16152	9.50946	9.62256	7.93603	10.2422	7.85883	8.82396	8.88072	8.67699	9.05188	8.54829	9.12976	7.3705	8.76254	9.47446	8.71469	9.30185	8.31715	9.51581	9.54208	8.19593
11712-274	URS0000D5EB7E_9925	AGTGGGCCTTAGGAAGC	GCTTCCTAAGGCCCACT	274	chi-lncRNA-195	7.3705	9.90063	9.23477	8.90082	10.365	7.3705	7.3705	7.98622	8.08769	7.96166	7.3705	9.57334	7.3705	9.2814	9.67926	7.99561	9.44338	9.08164	8.63164	8.56104	8.53166	9.04425	9.64048	9.35335	8.6686	8.69557	9.32641	9.98745	11.0803	8.57462	9.81318	7.3705	9.55057	9.6296	7.3705	8.18344	7.99483	9.62453	7.3705	7.3705	9.60609	7.3705	8.95688	9.10003
24523-208	URS0002186432_9925	GAAGGAAATGGCAACTCACTCC	GGAGTGAGTTGCCATTTCCTTC	208	chi-lncRNA-14688	7.99136	8.04589	7.3705	7.3705	7.3705	8.12191	9.69179	7.3705	7.3705	10.5569	7.3705	7.3705	7.3705	8.00471	8.0166	7.99561	8.21995	8.01993	7.80262	9.44293	8.71843	8.77258	9.72587	8.35909	7.3705	7.83136	7.3705	8.73779	9.30398	7.3705	9.9081	7.3705	7.3705	7.3705	7.3705	7.3705	9.78517	7.3705	7.3705	8.13903	9.28971	7.3705	8.69371	9.2589
14403-214	URS000217EA74_9925	ATTTGAAATCTGGCC	GGCCAGATTTCAAAT	214	chi-lncRNA-8660	8.75641	8.5041	8.83546	9.30888	8.55142	9.27113	8.02228	7.3705	7.3705	7.3705	9.6353	8.65829	7.3705	9.05233	9.07526	7.99561	8.21995	8.80648	8.40446	7.3705	9.0321	8.00054	9.23713	7.94786	8.92896	9.62256	7.93603	8.73779	7.3705	10.2812	8.44714	9.15946	7.89804	7.3705	8.50316	7.3705	9.03315	7.3705	8.38907	9.54608	7.3705	8.98136	10.0727	8.48026
8175-180	URS000217B67C_9925	AGATAAGTGGGAGCCT	AGGCTCCCACTTATCT	180	chi-lncRNA-6048	7.3705	7.3705	7.3705	7.3705	7.3705	7.3705	7.3705	7.3705	7.3705	7.3705	7.3705	9.87766	9.01122	7.3705	7.3705	7.99561	7.3705	7.3705	7.3705	7.3705	7.3705	7.3705	7.3705	7.3705	7.3705	7.83136	7.3705	7.85072	7.3705	7.3705	7.82437	7.3705	7.3705	7.3705	7.3705	7.3705	7.3705	8.64181	7.3705	7.3705	7.3705	7.3705	7.3705	7.3705
8097-237	URS0002182474_9925	AGAGTCAGACACGACTGAGCGAC	GTCGCTCAGTCGTGTCTGACTCT	237	chi-lncRNA-11626	7.3705	7.3705	7.8967	7.3705	7.3705	7.3705	7.3705	7.98622	7.3705	7.3705	7.3705	7.3705	8.14118	7.3705	8.46127	7.3705	9.13834	8.01993	8.1347	9.54891	7.75907	8.77258	8.49241	7.94786	7.3705	7.3705	9.32641	8.49806	7.3705	7.3705	7.3705	7.3705	7.3705	7.3705	7.3705	7.3705	10.8673	10.2961	9.39827	7.3705	7.3705	7.3705	7.3705	7.84146
32070-232	URS00021864BA_9925	GCTTCCCTGGTGGC	GCCACCAGGGAAGC	232	chi-lncRNA-14717	7.3705	7.3705	10.2969	7.9284	9.63403	9.27113	8.02228	9.01634	9.65262	7.3705	9.81416	9.3277	7.3705	7.3705	9.07526	7.3705	8.21995	8.01993	8.63164	9.74003	8.71843	8.00054	8.67527	9.52263	7.94227	9.83422	7.3705	7.85072	7.85883	8.82396	8.68016	7.3705	7.3705	9.6296	7.3705	8.18344	7.3705	7.3705	7.3705	8.13903	7.92011	7.3705	7.3705	10.134
8102-189	URS0000D63186_9925	AGAGTCCCTTGGACTGCAAGG	CCTTGCAGTCCAAGGGACTCT	189	chi-lncRNA-3166	7.3705	7.3705	7.3705	7.3705	7.3705	7.3705	7.3705	7.3705	7.3705	7.3705	7.3705	10.2037	7.3705	7.3705	7.3705	7.99561	7.3705	8.01993	7.3705	8.91823	10.1514	8.77258	7.74243	8.67872	8.92896	7.83136	7.93603	8.2104	7.85883	7.3705	9.05678	7.3705	7.3705	7.3705	7.3705	7.3705	9.78517	7.3705	9.56922	7.3705	7.3705	7.3705	7.3705	8.19593
26683-401	URS0002182F6A_9925	GAGGATGAGATGGTTGGATGGCA	TGCCATCCAACCATCTCATCCTC	401	chi-lncRNA-12125	7.3705	8.04589	9.6812	7.3705	7.3705	7.3705	7.3705	7.98622	8.08769	9.70727	7.3705	9.3277	10.1036	7.3705	8.0166	7.3705	8.75102	10.7854	9.15479	9.74003	9.78391	8.00054	9.64048	8.94022	8.35067	9.07457	9.78177	10.1622	8.51354	7.3705	9.35515	7.3705	7.3705	8.07639	7.3705	10.9972	10.7964	7.3705	9.98629	7.3705	9.86541	7.3705	7.3705	9.2589
19705-240	URS0000D5F0AD_9925	CGCGGGGGTGGGCG	CGCCCACCCCCGCG	240	chi-lncRNA-430	7.99136	10.1717	8.83546	8.64335	8.07856	7.3705	9.31744	9.01634	8.92236	7.3705	8.90801	7.3705	9.55013	9.47903	9.67926	7.99561	8.21995	8.80648	8.40446	8.56104	9.40293	9.04425	9.72587	8.67872	8.6686	9.62256	9.32641	8.49806	8.75526	10.0065	7.3705	7.9469	8.83824	8.9033	8.04524	7.3705	7.3705	7.92756	7.96787	7.3705	8.62816	9.27319	7.3705	9.10003
2990-323	URS000218326C_9925	AAGGCTAAAACTCAA	TTGAGTTTTAGCCTT	323	chi-lncRNA-12265	8.42402	9.13099	8.83546	10.2059	9.42987	8.12191	9.84789	9.01634	8.56457	9.70727	9.19313	9.3277	8.64082	7.3705	9.5046	8.76392	9.44338	9.08164	8.63164	8.34266	9.0321	9.79834	9.64048	8.67872	8.6686	9.37443	8.65726	7.85072	9.81173	9.22168	9.60227	9.67181	8.83824	9.96725	9.74183	7.3705	8.42916	9.62453	7.3705	9.00769	8.62816	9.27319	9.17938	10.134
6966-172	URS000217BB8F_9925	ACTTGTCTGTGAAG	CTTCACAGACAAGT	172	chi-lncRNA-6290	9.62284	8.85133	7.3705	8.32971	7.3705	7.3705	8.02228	9.01634	8.56457	7.3705	7.3705	9.18718	10.1036	8.00471	7.3705	9.26257	7.3705	8.01993	9.29411	9.64763	9.28959	7.3705	9.11583	8.94022	7.3705	7.3705	8.91634	7.85072	9.1432	9.22168	8.1691	7.3705	7.3705	9.18797	8.04524	8.70024	9.63067	8.32844	8.71469	8.63777	8.31715	9.72345	8.69371	7.84146
32643-680	URS0002180B27_9925	GGACCTGCAGGACC	GGTCCTGCAGGTCC	680	chi-lncRNA-10337	7.3705	9.36514	9.39941	9.76258	7.3705	8.12191	8.02228	7.3705	7.3705	7.3705	7.3705	9.68207	10.6143	9.47903	8.46127	10.5619	9.44338	8.46615	10.4294	10.5428	7.75907	9.47001	8.28297	8.94022	7.94227	8.46074	8.65726	8.73779	8.96223	7.3705	10.2354	7.3705	9.4027	9.18797	8.04524	9.62871	9.26094	7.3705	9.20432	7.3705	9.45656	8.12306	7.3705	10.2894
39222-243	URS00021818D4_9925	GTGCTGGATGGAAAG	CTTTCCATCCAGCAC	243	chi-lncRNA-11042	8.75641	8.04589	9.04888	7.3705	9.81284	8.97946	9.69179	8.74733	8.56457	9.19111	9.43109	9.45574	9.01122	9.47903	9.07526	7.99561	7.3705	9.31264	8.82787	9.06834	7.75907	10.6576	7.3705	9.52263	9.79734	9.23227	7.93603	9.28305	9.30398	9.38579	9.21366	8.9383	7.89804	8.07639	8.04524	8.18344	7.99483	7.3705	8.98018	8.63777	7.92011	8.12306	8.37156	9.53216
15459-260	URS0000D616FB_9925	CAGCAGCGCTCGCC	GGCGAGCGCTGCTG	260	chi-lncRNA-2092	7.3705	7.3705	7.3705	7.3705	7.3705	7.3705	7.3705	7.3705	7.3705	7.3705	7.3705	9.68207	7.3705	7.3705	10.1037	7.99561	8.21995	9.08164	8.40446	9.64763	8.71843	7.3705	10.6228	9.52263	8.92896	7.83136	9.32641	8.2104	7.3705	9.78912	8.88072	7.3705	9.4027	9.42561	10.2888	7.3705	7.3705	9.47446	7.3705	9.54608	9.10102	9.72345	9.95724	7.84146
13475-156	URS0000D60B06_9925	ATGCTCGACCTGGT	ACCAGGTCGAGCAT	156	chi-lncRNA-1579	9.02639	8.5041	9.04888	7.3705	8.90696	9.27113	7.3705	7.3705	8.56457	8.70357	9.6353	9.18718	7.3705	7.3705	8.0166	7.99561	7.3705	7.3705	8.40446	7.77168	7.3705	9.79834	9.88283	8.67872	7.3705	7.83136	9.1359	10.0775	8.51354	7.3705	7.3705	7.9469	9.05188	9.18797	7.3705	7.3705	7.3705	7.3705	8.98018	7.3705	8.62816	8.61511	9.3721	7.3705
17282-136	URS0000D5F9D8_9925	CCGATGGAAGTTTG	CAAACTTCCATCGG	136	chi-lncRNA-822	9.02639	8.5041	7.8967	7.3705	7.3705	8.12191	8.02228	7.98622	8.08769	9.19111	8.07918	10.3427	8.14118	8.44375	8.0166	7.3705	7.3705	8.01993	7.3705	7.3705	8.31707	8.00054	8.83753	7.3705	7.3705	10.5249	8.34126	9.78858	7.3705	9.38579	7.82437	7.3705	8.83824	8.54829	8.04524	8.18344	7.3705	7.3705	7.3705	8.13903	7.92011	8.12306	7.95617	8.19593
40382-135	URS0000D62A0A_9925	GTTGGAGCTGGCGGCC	GGCCGCCAGCTCCAAC	135	chi-lncRNA-2878	7.99136	7.3705	7.8967	9.88683	7.3705	7.3705	7.3705	7.98622	7.3705	7.96166	7.3705	8.65829	8.14118	7.3705	8.46127	7.3705	7.3705	8.01993	7.3705	8.56104	7.3705	9.27278	9.23713	7.3705	8.35067	8.69557	8.65726	9.55785	7.85883	9.22168	8.44714	9.15946	8.83824	8.07639	9.12976	7.3705	7.3705	9.30694	8.71469	8.13903	7.92011	8.12306	8.37156	8.19593
8101-269	URS000217D419_9925	AGAGTCAGACATGACTGAGCGACT	AGTCGCTCAGTCATGTCTGACTCT	269	chi-lncRNA-7554	7.3705	8.04589	7.3705	7.3705	7.3705	7.3705	7.3705	9.76518	7.3705	7.3705	7.3705	7.3705	7.3705	9.80791	9.30584	7.99561	7.3705	9.08164	7.3705	9.06834	8.71843	9.79834	8.49241	8.35909	7.3705	7.3705	7.93603	9.78858	9.30398	7.3705	7.3705	7.3705	7.3705	9.80828	9.74183	9.84058	7.3705	11.3777	7.3705	7.3705	7.3705	7.3705	9.3721	9.40199
10237-193	URS0002186B4D_9925	AGGGACAGTCGGGG	CCCCGACTGTCCCT	193	chi-lncRNA-15039	9.02639	7.3705	7.8967	9.30888	8.07856	8.61348	7.3705	7.3705	8.08769	7.96166	7.3705	10.2749	7.3705	7.3705	8.0166	7.3705	7.3705	8.01993	10.0116	9.44293	8.31707	8.00054	9.54971	7.3705	7.3705	9.62256	9.1359	8.73779	7.3705	10.0065	8.1691	7.9469	9.23793	8.9033	8.50316	8.18344	7.99483	8.32844	8.38907	8.63777	8.62816	8.61511	7.95617	7.3705
1737-137	URS000218054D_9925	AACGGACAAGGGGAA	TTCCCCTTGTCCGTT	137	chi-lncRNA-10042	7.99136	7.3705	8.83546	7.3705	7.3705	9.51363	7.3705	7.98622	8.08769	8.70357	9.43109	7.81451	7.3705	8.00471	9.07526	7.99561	7.3705	9.84257	9.5379	8.56104	8.31707	7.3705	8.83753	7.3705	7.3705	7.3705	7.3705	8.49806	7.3705	9.90188	8.88072	7.3705	7.3705	8.07639	8.85021	9.07996	7.3705	8.64181	7.3705	7.3705	8.88388	9.27319	7.3705	8.71767
25822-547	URS0000D63BBF_9925	GAGAAATCGTGGCC	GGCCACGATTTCTC	547	chi-lncRNA-3610	10.1604	8.5041	10.1193	10.3852	9.19198	10.7722	8.81057	9.61121	9.832	8.70357	9.43109	8.65829	10.2492	9.94794	9.83504	10.7984	9.13834	9.08164	10.0902	9.54891	10.5463	10.0656	10.5308	10.6718	9.50946	9.37443	10.3189	10.2422	9.30398	9.66679	9.21366	10.255	10.6013	9.80828	9.36383	9.38027	7.3705	9.11739	9.98629	8.63777	9.45656	8.98136	10.5423	9.10003
2744-245	URS000218256B_9925	AAGCTGAAACTCCAGTACTTTGGCCACC	GGTGGCCAAAGTACTGGAGTTTCAGCTT	245	chi-lncRNA-11680	7.3705	7.3705	7.3705	7.3705	7.3705	7.3705	7.3705	10.1478	7.3705	7.3705	7.3705	7.81451	8.14118	9.47903	8.46127	8.43032	11.2414	8.80648	8.82787	10.38	8.31707	8.00054	7.74243	8.94022	8.35067	8.46074	9.78177	7.85072	8.22301	7.3705	7.3705	7.3705	7.3705	7.3705	7.3705	7.3705	10.277	7.3705	9.39827	7.3705	9.10102	10.2111	7.95617	8.92148
19942-4774	URS0000D60471_9925	CGGAAGGATCATTC	GAATGATCCTTCCG	4774	chi-lncRNA-1286	10.9258	11.3638	13.3186	11.9635	11.2715	11.797	12.2277	11.7784	13.1202	9.84511	12.4301	11.4763	9.94158	12.2087	15.4163	12.5719	8.21995	12.595	11.7563	11.9604	13.9398	12.3046	11.3163	11.3033	12.5605	11.7849	12.1209	13.1021	11.1665	10.6475	12.1189	12.0181	11.5223	15.1478	12.2591	11.3827	10.277	11.3348	9.98629	10.9007	13.3295	12.3929	14.4967	10.6173
20610-164	URS0000D635A6_9925	CGGCGGGAATGTGG	CCACATTCCCGCCG	164	chi-lncRNA-3343	10.2684	8.04589	8.28144	8.90082	8.55142	8.12191	7.3705	7.98622	7.3705	7.3705	8.07918	9.45574	7.3705	8.7799	8.80068	7.3705	7.3705	8.46615	7.80262	7.3705	9.0321	9.04425	10.2137	8.35909	7.94227	7.3705	10.488	8.2104	8.75526	9.22168	7.82437	7.3705	10.2146	7.3705	8.50316	8.70024	7.99483	7.92756	7.96787	8.13903	7.3705	7.3705	7.95617	7.84146
49211-698	URS000217E8DA_9925	TGGAATCTCGGTGC	GCACCGAGATTCCA	698	chi-lncRNA-8580	9.77713	10.0425	10.5279	10.6182	10.6736	10.2086	10.2349	10.4499	9.65262	9.97092	9.81416	9.78318	9.55013	9.65282	10.4313	10.5619	10.0957	10.3382	10.4294	10.1298	10.5948	10.1827	10.4826	10.3505	9.34065	10.3293	10.0211	10.5868	9.81173	10.0065	9.81318	9.80884	10.7917	10.7583	9.74183	10.0253	8.42916	9.99903	9.8602	9.00769	9.60609	8.61511	8.69371	10.2138
9682-334	URS0002183B84_9925	AGGATAGGTGGGAGGC	GCCTCCCACCTATCCT	334	chi-lncRNA-12683	10.6342	9.13099	7.8967	8.64335	9.19198	9.27113	8.81057	8.74733	8.92236	8.37979	8.55232	8.42788	9.75909	7.3705	9.30584	9.78698	7.3705	9.6866	7.80262	9.44293	8.71843	9.79834	9.95534	9.93639	7.3705	7.3705	9.64535	10.1622	10.2668	10.0065	9.21366	8.35765	8.83824	8.9033	9.74183	9.84058	9.45762	8.64181	9.20432	9.75488	10.4442	8.98136	9.54208	7.84146
34884-337	URS0002184AC9_9925	GGGAATGTGGTGAAA	TTTCACCACATTCCC	337	chi-lncRNA-13417	8.75641	8.85133	9.04888	9.30888	8.90696	9.72118	9.08615	10.1478	7.3705	9.55485	10.4768	7.3705	9.55013	8.44375	9.07526	10.0538	9.13834	7.3705	9.42115	8.75066	9.50802	8.00054	9.45285	9.35335	9.79734	10.4626	7.93603	10.6469	9.30398	10.1953	8.44714	8.67699	9.05188	9.42561	9.56518	8.70024	7.3705	9.11739	9.20432	9.00769	9.60609	9.90492	8.37156	9.2589
35752-150	URS000217C4E0_9925	GGGGAGGGTGGGCT	AGCCCACCCTCCCC	150	chi-lncRNA-6773	8.42402	11.5654	10.6637	8.64335	10.4754	8.12191	7.3705	7.3705	7.3705	9.84511	8.90801	7.3705	7.3705	8.7799	9.30584	7.99561	7.3705	7.3705	8.1347	8.56104	7.3705	7.3705	7.3705	7.3705	7.3705	7.3705	7.3705	7.3705	7.3705	10.1953	9.9081	7.3705	9.55057	8.54829	8.04524	9.07996	7.3705	7.92756	7.3705	7.3705	7.3705	7.3705	7.95617	8.19593
4522-132	URS0000D611E5_9925	ACAGGGAGGTAGTG	CACTACCTCCCTGT	132	chi-lncRNA-1873	7.3705	8.04589	7.3705	8.64335	7.3705	9.27113	9.51673	7.3705	7.3705	8.70357	7.3705	9.18718	7.3705	8.44375	7.3705	9.03468	7.3705	9.08164	8.40446	8.75066	7.3705	8.77258	8.98338	9.67412	7.3705	7.3705	7.3705	8.9433	7.3705	7.8912	9.05678	7.3705	7.3705	9.18797	8.04524	8.18344	7.3705	8.89911	7.96787	7.3705	7.3705	8.98136	8.69371	7.84146
15048-184	URS0000D60990_9925	CACCCTTCTTGTAC	GTACAAGAAGGGTG	184	chi-lncRNA-1513	10.0436	8.5041	8.83546	8.32971	9.42987	8.97946	9.69179	8.4164	7.3705	8.37979	8.55232	8.15355	7.3705	7.3705	10.6145	7.3705	9.13834	8.80648	9.00057	9.32854	8.88377	8.77258	7.3705	8.94022	7.3705	7.3705	7.93603	7.3705	8.75526	7.3705	9.21366	8.9383	9.4027	8.9033	8.04524	7.3705	8.42916	7.3705	8.71469	9.30185	7.3705	8.12306	7.95617	9.10003
17791-156	URS0000D63521_9925	CCTAGGACAGCTCCC	GGGAGCTGTCCTAGG	156	chi-lncRNA-3317	8.75641	7.3705	7.8967	10.9384	7.3705	8.12191	8.46961	7.98622	8.08769	7.96166	7.3705	8.65829	8.14118	7.3705	7.3705	7.3705	7.3705	7.3705	9.00057	7.77168	8.53166	11.1355	7.3705	7.94786	7.94227	7.3705	7.93603	7.3705	7.3705	9.38579	7.3705	7.9469	7.3705	8.07639	8.04524	7.3705	7.3705	8.89911	7.3705	7.3705	8.88388	8.98136	7.95617	7.3705
10599-799	URS0000D65127_9925	AGGGGAGGGAAAGGG	CCCTTTCCCTCCCCT	799	chi-lncRNA-4581	10.2684	9.13099	9.6812	7.3705	8.07856	9.51363	10.5397	10.4499	7.3705	10.1937	9.43109	11.2477	9.75909	10.1928	10.6145	8.43032	8.75102	10.1115	10.2356	10.6419	10.6872	10.882	9.54971	9.16152	9.34065	11.1955	9.90639	10.7045	8.51354	9.22168	9.05678	7.3705	7.3705	7.3705	7.3705	8.18344	11.4326	9.99903	10.2096	9.75488	9.74157	10.2111	9.54208	10.134
26682-3802	URS0002185E57_9925	GAGGATGAGATGGTTGGATGGC	GCCATCCAACCATCTCATCCTC	3802	chi-lncRNA-14401	11.2757	12.3992	12.3214	9.76258	10.8479	11.2452	11.5511	12.6874	9.832	12.497	12.5612	11.9808	11.0713	11.3111	12.0942	11.0633	12.2709	12.1336	12.4356	12.6615	12.5375	12.1113	12.6859	11.9335	11.618	12.062	12.0142	12.129	12.4763	11.4649	12.8503	11.3463	10.6013	11.07	10.5952	11.083	13.2114	11.4993	12.4507	8.13903	10.9709	11.55	11.582	12.4664
9631-3115	URS0000D61B52_9925	AGGAGTCTGGTGGGC	GCCCACCAGACTCCT	3115	chi-lncRNA-2255	11.2757	13.2215	12.4953	11.9059	12.4009	10.461	11.3039	11.5852	9.832	11.5579	11.4991	11.4763	11.8418	11.9334	12.0311	11.9421	12.1498	11.5897	12.0199	12.0713	12.0028	11.6238	11.5213	12.2791	12.3091	12.1035	12.1715	12.593	12.4593	11.7322	12.7124	10.4352	12.1742	11.6877	12.0058	11.5726	11.9066	11.0987	11.6149	11.0665	12.1236	11.4944	11.6945	12.935
13308-524	URS0002182F6A_9925	ATGAGATGGTTGGATGGC	GCCATCCAACCATCTCAT	524	chi-lncRNA-12125	7.3705	8.04589	9.39941	7.3705	9.19198	9.27113	7.3705	10.356	7.3705	10.1937	9.81416	10.2037	10.718	7.3705	8.80068	8.76392	11.2414	9.31264	10.0902	9.2043	10.7313	9.47001	9.45285	9.67412	9.79734	9.50382	8.91634	9.12316	10.1866	9.66679	9.71157	7.3705	7.3705	9.18797	9.12976	7.3705	7.99483	9.62453	11.105	7.3705	7.3705	10.3428	7.3705	9.65156
7117-389	URS0002183A90_9925	AGAACTGACTCATTGGAAAAGACCC	GGGTCTTTTCCAATGAGTCAGTTCT	389	chi-lncRNA-12630	9.25371	8.04589	10.455	7.3705	8.07856	9.72118	7.3705	7.3705	7.3705	9.38442	7.3705	9.03148	7.3705	8.00471	9.5046	7.3705	8.75102	8.46615	9.42115	8.56104	10.0154	9.47001	10.4327	8.67872	9.66057	9.23227	10.2263	9.55785	8.22301	7.3705	7.82437	7.3705	7.3705	9.80828	7.3705	8.18344	10.1689	7.3705	7.3705	10.2447	9.60609	7.3705	9.3721	9.40199
35741-271	URS000217DA26_9925	GGGGAGCTGGAAAC	GTTTCCAGCTCCCC	271	chi-lncRNA-7850	9.62284	8.5041	9.04888	9.47647	8.90696	9.27113	8.46961	8.74733	9.20882	8.37979	8.55232	9.68207	8.14118	9.2814	7.3705	9.63244	9.90926	7.3705	9.15479	7.77168	9.0321	7.3705	9.54971	8.94022	7.94227	8.89748	7.93603	10.1622	9.30398	8.27301	9.21366	7.9469	8.28348	9.6296	9.8992	9.62871	7.99483	9.47446	8.71469	7.3705	8.62816	8.61511	8.69371	8.71767
47322-218	URS0000D60063_9925	TCTGTGTAGGATAGG	CCTATCCTACACAGA	218	chi-lncRNA-1110	9.62284	8.04589	11.2428	8.64335	9.19198	8.12191	7.3705	7.3705	8.56457	7.96166	8.55232	7.3705	8.14118	7.3705	8.80068	9.63244	7.3705	8.80648	11.732	8.34266	8.71843	8.00054	8.03787	7.3705	8.6686	7.3705	7.93603	7.85072	8.22301	7.8912	7.82437	9.15946	8.28348	7.3705	9.8992	8.18344	7.99483	10.105	7.96787	8.13903	7.3705	9.27319	7.3705	9.65156
13196-226	URS000218607D_9925	ATGAACGCTGGCGG	CCGCCAGCGTTCAT	226	chi-lncRNA-14503	7.3705	7.3705	8.83546	9.11923	8.07856	8.97946	7.3705	9.43881	8.08769	8.96784	8.07918	8.15355	8.64082	9.05233	8.0166	9.78698	8.21995	10.2293	8.82787	9.44293	8.88377	9.27278	9.23713	7.94786	8.6686	8.69557	7.3705	8.73779	8.75526	9.66679	8.68016	8.67699	9.23793	9.80828	8.85021	9.38027	7.3705	9.11739	9.39827	9.00769	7.92011	9.27319	8.95688	8.48026
33508-194	URS0002183930_9925	GGATTTTGGGTTGGA	TCCAACCCAAAATCC	194	chi-lncRNA-12569	9.02639	9.36514	7.3705	8.32971	7.3705	9.27113	9.31744	7.98622	9.20882	7.96166	9.81416	9.3277	9.55013	8.44375	9.5046	9.45932	7.3705	8.80648	9.00057	9.44293	8.31707	8.77258	7.3705	9.67412	8.92896	10.1029	8.65726	7.85072	7.3705	9.90188	8.1691	7.3705	7.3705	7.3705	7.3705	7.3705	9.45762	8.89911	8.38907	8.13903	8.31715	8.12306	8.95688	9.65156
6490-165	URS000218556D_9925	ACTCTAGTCTGACT	AGTCAGACTAGAGT	165	chi-lncRNA-13966	10.1604	7.3705	7.8967	8.90082	7.3705	8.61348	7.3705	9.43881	7.3705	9.19111	7.3705	8.42788	7.3705	8.7799	7.3705	9.03468	7.3705	7.3705	7.80262	9.06834	7.3705	7.3705	8.49241	9.52263	8.92896	7.3705	10.2263	9.67782	7.3705	8.57462	8.1691	7.3705	7.3705	8.9033	8.04524	9.84058	7.99483	8.89911	7.3705	8.13903	8.31715	7.3705	10.0727	8.48026
6621-226	URS0002185796_9925	ACTGATGCTGAAGCTGAAACTCC	GGAGTTTCAGCTTCAGCATCAGT	226	chi-lncRNA-14080	7.99136	9.13099	7.8967	7.9284	8.07856	7.3705	7.3705	8.74733	7.3705	7.3705	7.3705	8.65829	7.3705	8.7799	8.0166	8.76392	8.75102	7.3705	9.64591	8.75066	9.28959	7.3705	8.83753	7.94786	9.79734	9.07457	9.32641	8.49806	8.75526	8.82396	9.9081	7.3705	9.05188	7.3705	9.12976	7.3705	7.3705	9.30694	7.96787	7.3705	7.92011	7.3705	8.95688	7.84146
31691-133	URS000217B450_9925	GCTAGTTGGTGGGG	CCCCACCAACTAGC	133	chi-lncRNA-5933	7.99136	7.3705	8.28144	7.3705	7.3705	8.12191	7.3705	9.24299	9.20882	7.3705	8.90801	7.81451	8.64082	8.7799	7.3705	7.99561	7.3705	8.01993	8.82787	7.77168	7.75907	9.79834	8.49241	7.94786	7.3705	10.2577	7.93603	7.85072	7.85883	8.82396	9.21366	8.67699	8.58736	9.42561	8.04524	9.38027	8.42916	7.92756	7.3705	7.3705	8.31715	7.3705	8.95688	7.3705
6481-352	URS000218556D_9925	ACTCTAGTCCGACTT	AAGTCGGACTAGAGT	352	chi-lncRNA-13966	8.42402	7.3705	9.91684	10.2059	8.07856	8.61348	7.3705	7.98622	8.56457	8.37979	9.81416	8.65829	9.30569	9.2814	10.2214	10.4736	7.3705	8.46615	9.29411	8.75066	9.50802	9.64349	11.1716	9.81121	9.50946	8.69557	8.34126	8.2104	7.85883	10.0065	8.68016	9.52038	7.89804	10.5729	10.2888	9.07996	7.3705	7.3705	8.71469	9.00769	8.88388	9.72345	10.4598	8.19593
7780-164	URS0000D5F0C3_9925	AGAGCTCTTTCTTG	CAAGAAAGAGCTCT	164	chi-lncRNA-434	9.25371	8.04589	8.83546	8.32971	7.3705	8.97946	7.3705	9.01634	8.56457	8.96784	8.55232	8.65829	9.30569	9.05233	8.0166	7.99561	8.75102	7.3705	8.63164	8.08524	9.40293	8.77258	7.74243	8.35909	9.34065	10.2577	8.65726	7.3705	8.96223	8.82396	7.3705	7.3705	8.28348	7.3705	7.3705	7.3705	9.26094	8.64181	7.3705	8.63777	7.92011	9.27319	9.17938	8.19593
36021-2127	URS0000D644A9_9925	GGGGCTGTAGCTCAGA	TCTGAGCTACAGCCCC	2127	chi-lncRNA-4001	12.2268	11.7832	11.7186	12.2447	11.6466	10.8626	11.5511	10.6996	11.3534	11.088	10.5793	9.3277	11.289	9.80791	12.2126	11.287	12.2316	11.4511	11.9792	12.0353	12.0557	12.1692	11.4727	10.3505	10.6565	11.1955	10.406	11.009	11.1241	11.792	11.6272	12.8371	12.3049	11.2663	11.307	10.336	10.9349	11.245	10.7963	10.0991	9.60609	10.3428	9.95724	12.7196
18129-377	URS0002184042_9925	CCTTGGGGACGCCA	TGGCGTCCCCAAGG	377	chi-lncRNA-12903	7.3705	8.04589	7.3705	7.9284	7.3705	7.3705	7.3705	8.4164	7.3705	7.96166	8.07918	7.3705	7.3705	7.3705	7.3705	7.3705	7.3705	7.3705	9.15479	7.3705	7.75907	7.3705	7.3705	7.3705	7.94227	7.3705	10.406	7.3705	7.3705	8.27301	8.1691	7.3705	8.28348	8.07639	7.3705	7.3705	7.3705	7.3705	11.5753	8.13903	8.31715	8.12306	7.95617	7.3705
23236-160	URS000217E3DE_9925	CTGTGGAACCCCATG	CATGGGGTTCCACAG	160	chi-lncRNA-8335	9.02639	7.3705	7.3705	7.9284	8.55142	8.12191	9.31744	7.3705	9.20882	7.3705	8.07918	9.78318	9.55013	8.7799	7.3705	9.45932	7.3705	7.3705	7.80262	7.3705	9.16658	9.47001	7.3705	7.94786	7.3705	10.3975	7.93603	7.3705	7.3705	9.53312	7.3705	7.3705	9.4027	7.3705	7.3705	7.3705	9.26094	7.3705	7.3705	9.00769	7.3705	8.12306	7.3705	7.3705
25189-541	URS0002186739_9925	GACCTCGGATCAGG	CCTGATCCGAGGTC	541	chi-lncRNA-14846	10.8583	8.85133	7.3705	9.11923	10.5779	9.51363	9.08615	8.74733	8.92236	8.70357	9.19313	10.6938	9.01122	9.2814	9.83504	10.5619	7.3705	8.01993	9.42115	9.90877	9.86528	9.93816	10.4327	7.94786	9.34065	10.6971	11.1735	10.8648	8.75526	10.439	9.21366	7.3705	10.6013	8.9033	9.74183	9.84058	10.0519	9.88467	8.71469	9.30185	9.28971	10.3428	9.69413	7.84146
23259-316	URS0002179D62_9925	CTGTGTAGAAGGCT	AGCCTTCTACACAG	316	chi-lncRNA-4821	7.3705	7.3705	7.8967	10.2984	8.90696	9.90259	8.02228	7.3705	7.3705	7.3705	7.3705	7.3705	10.9908	7.3705	8.80068	10.7238	7.3705	8.01993	7.80262	8.75066	10.444	7.3705	8.49241	7.3705	10.3356	7.83136	7.3705	10.2422	7.3705	10.6475	8.68016	7.3705	11.0118	9.18797	7.3705	10.189	8.76254	7.3705	7.3705	7.3705	9.60609	7.3705	9.69413	7.3705
10558-186	URS000218298C_9925	AGGGGAAAGGGGGGG	CCCCCCCTTTCCCCT	186	chi-lncRNA-11856	9.25371	8.04589	9.23477	7.3705	9.19198	7.3705	9.31744	8.4164	7.3705	9.55485	8.90801	9.18718	7.3705	8.44375	8.0166	9.26257	8.75102	8.80648	7.3705	9.64763	8.53166	7.3705	8.28297	7.94786	7.94227	10.1029	7.93603	8.9433	7.3705	8.57462	9.05678	8.35765	7.3705	8.9033	7.3705	7.3705	9.26094	7.92756	8.38907	7.3705	7.3705	7.3705	8.37156	9.40199
7056-194	URS0002182AD8_9925	AGAAATCCCAGGGC	GCCCTGGGATTTCT	194	chi-lncRNA-11926	9.02639	9.36514	8.83546	8.90082	9.42987	8.61348	9.31744	7.98622	8.56457	7.3705	7.3705	7.3705	7.3705	8.00471	8.80068	9.26257	9.13834	9.08164	9.00057	9.06834	8.88377	8.77258	8.28297	9.16152	8.6686	8.69557	8.91634	9.12316	8.96223	7.8912	8.68016	9.15946	9.05188	9.6296	9.8992	7.3705	9.63067	8.32844	8.98018	7.3705	7.92011	7.3705	9.3721	7.3705
52795-234	URS000217CFE1_9925	TTTGAGCGTCATTT	AAATGACGCTCAAA	234	chi-lncRNA-7357	8.75641	7.3705	9.39941	8.32971	7.3705	7.3705	8.46961	7.98622	7.3705	9.70727	9.6353	9.3277	9.94158	9.2814	9.07526	9.45932	8.21995	9.98331	7.80262	8.91823	9.9423	10.291	8.98338	8.67872	7.94227	7.3705	7.3705	9.89144	9.1432	9.22168	7.82437	8.35765	9.05188	9.6296	8.50316	7.3705	7.3705	8.89911	8.98018	8.63777	8.31715	8.12306	9.69413	8.92148
11713-506	URS0002185F2F_9925	AGTGGGCGCTTAATAC	GTATTAAGCGCCCACT	506	chi-lncRNA-14443	9.9165	9.74324	9.04888	9.88683	10.1152	9.51363	8.46961	10.1478	10.9492	8.70357	9.19313	8.65829	7.3705	10.4021	9.5046	9.03468	7.3705	10.2293	10.753	9.74003	9.40293	9.64349	10.5775	7.3705	10.0372	9.73227	7.3705	8.9433	10.3428	10.2812	9.35515	10.255	9.05188	9.6296	8.50316	9.07996	9.92471	10.2961	9.20432	9.30185	8.88388	8.98136	8.37156	9.86425
50500-655	URS00021853CF_9925	TGTGAGAGTTGGACTGTGAAGA	TCTTCACAGTCCAACTCTCACA	655	chi-lncRNA-13883	9.45005	11.8619	10.1193	10.1072	10.8479	10.0637	7.3705	9.9043	7.3705	10.5569	9.81416	9.45574	7.3705	10.3012	9.83504	10.7984	11.074	8.80648	10.3677	9.06834	10.6417	10.3918	11.5213	8.35909	9.79734	9.62256	8.34126	11.2214	10.3428	10.6475	10.727	7.3705	7.3705	7.3705	10.1702	7.3705	10.0519	9.88467	10.4906	8.13903	7.3705	8.12306	7.3705	9.2589
14415-135	URS0002182A94_9925	ATTTGGAAAACTCAGCAGTGGCC	GGCCACTGCTGAGTTTTCCAAAT	135	chi-lncRNA-11914	7.3705	7.3705	7.3705	7.3705	7.3705	7.3705	7.3705	7.3705	8.08769	10.1937	7.3705	9.03148	7.3705	7.3705	8.0166	7.99561	7.3705	8.46615	7.80262	7.3705	8.06488	8.77258	8.67527	7.3705	7.3705	8.46074	9.64535	8.49806	8.75526	7.3705	7.3705	7.3705	7.3705	7.3705	7.3705	7.3705	9.92471	7.3705	7.3705	7.3705	7.3705	9.27319	7.3705	7.84146
13279-175	URS000218221A_9925	ATGAGAACTTGAAG	CTTCAAGTTCTCAT	175	chi-lncRNA-11519	9.77713	8.85133	7.3705	7.3705	7.3705	9.51363	7.3705	8.4164	8.08769	9.70727	7.3705	8.15355	8.64082	7.3705	8.0166	7.3705	7.3705	7.3705	9.00057	7.3705	7.75907	9.27278	9.64048	7.3705	9.14944	9.23227	7.93603	9.55785	9.30398	8.82396	8.44714	9.35118	8.83824	9.6296	7.3705	8.18344	8.76254	9.47446	7.3705	8.63777	7.3705	8.12306	8.37156	8.71767
39715-227	URS00021869D5_9925	GTGTGGAAGGGGCTAC	GTAGCCCCTTCCACAC	227	chi-lncRNA-14966	7.99136	8.04589	9.54718	8.32971	8.07856	8.97946	8.46961	9.43881	8.92236	8.37979	8.55232	8.85692	9.01122	8.7799	9.07526	7.99561	9.44338	8.01993	9.29411	8.75066	8.88377	8.00054	8.49241	7.3705	7.3705	7.83136	7.93603	8.73779	9.30398	8.57462	8.1691	8.35765	8.83824	8.9033	8.50316	9.38027	7.99483	9.76045	8.38907	8.63777	8.88388	9.72345	9.83168	9.76182
4271-132	URS000218052E_9925	ACAAGGGATTGGTGG	CCACCAATCCCTTGT	132	chi-lncRNA-10034	9.45005	7.3705	8.28144	8.64335	7.3705	8.12191	8.81057	7.3705	7.3705	7.3705	9.43109	9.96633	7.3705	8.44375	9.97562	7.99561	7.3705	7.3705	8.40446	7.3705	7.75907	7.3705	9.45285	10.0516	9.14944	8.89748	7.93603	9.78858	7.3705	7.3705	7.3705	7.3705	8.28348	7.3705	8.50316	7.3705	7.3705	7.92756	8.98018	8.13903	7.3705	8.61511	8.95688	7.3705
9438-154	URS0000D5EF1E_9925	AGGACTGATGCTGAAGTTGAAGCTCC	GGAGCTTCAACTTCAGCATCAGTCCT	154	chi-lncRNA-353	7.3705	8.85133	7.3705	8.64335	7.3705	7.3705	7.3705	9.01634	7.3705	7.3705	7.3705	7.3705	8.14118	7.3705	8.46127	9.03468	7.3705	8.80648	9.00057	9.64763	9.69768	7.3705	9.45285	7.3705	9.66057	7.3705	7.3705	8.9433	10.1016	7.3705	7.3705	7.3705	7.3705	7.3705	7.3705	7.3705	7.3705	8.89911	7.3705	7.3705	9.10102	7.3705	7.3705	8.71767
8104-166	URS000217F491_9925	AGAGTCGGACACGAC	GTCGTGTCCGACTCT	166	chi-lncRNA-9190	8.75641	9.13099	7.3705	7.9284	8.55142	8.12191	8.46961	7.3705	7.3705	8.70357	7.3705	8.85692	7.3705	8.7799	8.80068	7.3705	8.21995	9.31264	8.82787	9.06834	8.71843	8.00054	9.88283	8.67872	7.3705	8.1801	9.32641	8.2104	7.3705	9.22168	9.71157	7.3705	9.80738	8.07639	8.50316	7.3705	8.76254	8.64181	7.3705	7.3705	8.88388	7.3705	8.95688	7.3705
42352-165	URS0000D64843_9925	TAGCGGAAGAGCTG	CAGCTCTTCCGCTA	165	chi-lncRNA-4173	8.75641	9.56654	8.28144	9.11923	9.42987	9.27113	8.46961	7.98622	7.3705	8.70357	8.90801	7.3705	8.14118	7.3705	9.30584	9.03468	8.21995	7.3705	9.00057	8.75066	8.71843	8.00054	8.49241	8.94022	8.6686	8.46074	8.65726	8.9433	9.1432	8.57462	8.1691	8.35765	8.83824	9.18797	9.12976	8.18344	7.3705	9.11739	8.98018	8.63777	7.92011	8.12306	7.95617	9.53216
32933-233	URS00021841BA_9925	GGAGGAAAAGAAACC	GGTTTCTTTTCCTCC	233	chi-lncRNA-12971	7.99136	7.3705	7.8967	7.9284	8.07856	7.3705	7.3705	7.98622	8.08769	7.96166	9.81416	10.3427	8.14118	8.00471	7.3705	7.3705	7.3705	7.3705	7.3705	8.08524	7.75907	7.3705	10.1533	7.3705	7.94227	10.1823	7.93603	9.78858	7.85883	7.8912	7.3705	7.3705	9.05188	8.07639	7.3705	7.3705	7.99483	9.47446	7.96787	7.3705	7.92011	8.12306	8.69371	7.3705
21988-210	URS000217A610_9925	CGTTGGCGGCGTGG	CCACGCCGCCAACG	210	chi-lncRNA-5232	9.77713	8.5041	7.3705	9.30888	8.55142	8.61348	8.81057	9.01634	7.3705	8.37979	9.19313	7.81451	9.75909	9.2814	7.3705	9.26257	7.3705	9.31264	7.3705	8.56104	7.75907	8.00054	9.34902	7.3705	9.14944	7.83136	9.64535	8.9433	9.91495	9.66679	8.44714	9.67181	8.83824	8.54829	9.12976	8.18344	7.99483	9.11739	7.96787	9.00769	7.3705	7.3705	8.95688	7.84146
20177-303	URS0002183C08_9925	CGGAGGAAGGTGGG	CCCACCTTCCTCCG	303	chi-lncRNA-12705	9.25371	9.36514	8.28144	8.64335	8.07856	8.97946	7.3705	9.61121	8.92236	9.19111	8.55232	9.45574	8.14118	9.2814	9.67926	10.5619	8.75102	8.46615	8.63164	9.06834	9.40293	9.79834	9.95534	8.94022	7.94227	8.1801	9.49468	10.3901	9.81173	9.22168	9.71157	7.3705	10.3007	9.6296	8.85021	8.18344	7.3705	9.76045	9.39827	9.30185	8.62816	8.61511	9.17938	8.48026
7407-445	URS000217F4C5_9925	AGAATTGATGCTTTTGAACTGTGGTGTTGGAGAAGACTC	GAGTCTTCTCCAACACCACAGTTCAAAAGCATCAATTCT	445	chi-lncRNA-9200	7.3705	7.3705	7.3705	7.3705	7.3705	7.3705	7.3705	7.3705	7.3705	7.3705	7.3705	9.3277	7.3705	7.3705	8.46127	7.99561	9.44338	9.08164	8.1347	8.75066	8.53166	8.00054	8.28297	7.94786	7.94227	8.46074	8.34126	7.85072	8.51354	7.3705	7.3705	7.3705	7.3705	7.3705	7.3705	7.3705	7.3705	7.3705	7.3705	7.3705	7.3705	7.3705	7.3705	8.92148
37941-132	URS0002184100_9925	GTAGGTGGGCGTGG	CCACGCCCACCTAC	132	chi-lncRNA-12939	7.99136	8.04589	7.3705	7.9284	8.07856	7.3705	8.81057	7.98622	7.3705	8.37979	8.55232	8.15355	9.01122	9.05233	7.3705	8.76392	7.3705	8.80648	8.63164	8.56104	9.50802	8.77258	7.3705	8.67872	7.3705	8.69557	7.93603	9.67782	7.3705	9.22168	8.68016	8.67699	9.55057	8.54829	7.3705	7.3705	7.3705	8.89911	8.38907	8.63777	8.31715	8.98136	7.3705	7.84146
27570-848	URS0002185E57_9925	GATGAGATGGTTGGATGGC	GCCATCCAACCATCTCATC	848	chi-lncRNA-14401	7.3705	10.0425	10.2969	7.3705	9.42987	7.3705	10.5397	10.621	8.08769	10.1937	9.6353	10.4075	7.3705	10.0756	9.67926	8.76392	10.0957	10.534	10.4294	10.38	10.2757	10.0656	11.2018	10.1582	9.92226	10.8015	10.7095	10.5242	11.0803	10.0065	11.0098	7.3705	10.0253	7.3705	7.3705	10.0253	7.99483	9.88467	11.4927	10.9007	9.97946	7.3705	9.54208	10.2138
2885-261	URS000217DF1F_9925	AAGGAGTACGTCAAGGC	GCCTTGACGTACTCCTT	261	chi-lncRNA-8094	9.9165	10.0425	9.6812	8.90082	8.07856	7.3705	8.02228	9.24299	7.3705	7.96166	7.3705	8.85692	7.3705	9.47903	9.67926	8.43032	8.75102	8.46615	8.1347	9.32854	9.16658	9.64349	8.83753	8.94022	10.3356	8.89748	9.1359	10.4587	8.51354	7.3705	9.81318	7.3705	7.3705	9.18797	9.56518	7.3705	9.26094	9.11739	7.3705	7.3705	7.3705	9.51581	8.95688	9.86425
31872-187	URS000217CEBB_9925	GCTGCAAGAACTTGTC	GACAAGTTCTTGCAGC	187	chi-lncRNA-7303	9.45005	8.04589	10.0216	7.9284	9.19198	8.61348	9.08615	7.98622	9.65262	8.70357	9.19313	8.85692	10.1036	7.3705	7.3705	8.76392	7.3705	8.80648	7.80262	7.3705	8.88377	7.3705	10.0244	7.3705	9.50946	7.83136	7.93603	9.42698	9.1432	8.27301	7.3705	8.67699	7.3705	9.18797	9.12976	7.3705	7.3705	9.11739	8.98018	7.3705	7.3705	7.3705	7.3705	7.84146
2804-877	URS000217F1DB_9925	AAGGAAGCTATAAG	CTTATAGCTTCCTT	877	chi-lncRNA-9041	9.25371	9.74324	10.7271	8.64335	9.19198	8.61348	9.08615	7.3705	9.44772	10.3867	10.2469	9.18718	8.14118	10.0756	9.5046	9.78698	8.21995	9.51171	9.5379	11.4874	10.5463	8.00054	10.2716	7.94786	7.94227	7.3705	11.0165	9.42698	7.3705	11.0897	9.71157	11.2533	10.3007	8.9033	10.0411	9.07996	8.76254	9.62453	9.20432	10.0991	10.0851	11.0306	7.3705	7.84146
6768-190	URS0002182D87_9925	ACTGGGTGTGGCGG	CCGCCACACCCAGT	190	chi-lncRNA-12049	9.62284	8.04589	7.3705	8.32971	8.07856	8.61348	9.08615	8.74733	8.08769	8.70357	7.3705	9.03148	7.3705	8.44375	9.07526	7.3705	7.3705	8.01993	7.80262	8.91823	8.53166	8.00054	8.83753	7.3705	7.3705	10.1823	8.91634	9.98745	7.3705	9.90188	7.3705	9.52038	10.1231	7.3705	8.50316	7.3705	7.99483	9.62453	8.71469	7.3705	7.3705	8.12306	8.37156	10.4296
40922-134	URS0000D60EE5_9925	TAAACTCTCAACAA	TTGTTGAGAGTTTA	134	chi-lncRNA-1741	7.99136	7.3705	7.3705	7.3705	7.3705	7.3705	8.02228	7.3705	7.3705	7.3705	7.3705	7.81451	7.3705	7.3705	8.0166	7.3705	7.3705	8.80648	7.3705	7.3705	7.3705	10.4859	7.3705	11.4364	7.3705	8.46074	8.65726	7.3705	7.3705	10.6475	7.82437	7.3705	9.55057	7.3705	7.3705	7.3705	7.3705	7.92756	7.96787	7.3705	9.60609	8.61511	7.95617	7.3705
26677-237	URS0002185E57_9925	GAGGATGAGATGGCTGG	CCAGCCATCTCATCCTC	237	chi-lncRNA-14401	7.3705	7.3705	7.3705	9.11923	8.90696	8.12191	7.3705	9.24299	7.3705	10.0866	10.3664	7.3705	7.3705	7.3705	8.0166	9.78698	8.21995	9.31264	9.92852	9.32854	7.3705	8.00054	10.0244	8.67872	7.94227	7.83136	8.34126	9.89144	9.44862	7.3705	8.88072	9.15946	9.55057	7.3705	7.3705	9.62871	7.3705	9.99903	9.20432	8.13903	7.3705	7.3705	7.95617	8.19593
4229-332	URS0002186F98_9925	ACAACCAACTTAGAACT	AGTTCTAAGTTGGTTGT	332	chi-lncRNA-15248	10.1604	9.90063	7.8967	8.64335	8.90696	10.2086	8.81057	7.3705	9.65262	7.3705	7.3705	9.18718	7.3705	7.3705	7.3705	7.99561	7.3705	9.31264	8.40446	8.75066	9.40293	9.93816	8.83753	7.94786	11.0341	8.46074	9.78177	7.85072	7.3705	10.439	8.88072	7.9469	8.58736	8.54829	9.74183	7.3705	10.0519	9.47446	7.3705	9.54608	9.97946	7.3705	10.5423	7.3705
31859-151	URS000217A311_9925	GCTGAGGTGTGATCTAG	CTAGATCACACCTCAGC	151	chi-lncRNA-5101	7.3705	7.3705	7.3705	10.0012	7.3705	7.3705	7.3705	8.4164	7.3705	7.96166	7.3705	7.3705	7.3705	8.00471	7.3705	10.1708	7.3705	7.3705	7.3705	7.3705	7.3705	7.3705	7.3705	7.3705	7.3705	7.3705	7.3705	7.3705	7.3705	7.3705	7.3705	7.3705	7.3705	7.3705	7.3705	7.3705	7.99483	7.3705	7.96787	8.63777	7.3705	7.3705	7.3705	7.3705
9563-689	URS00021862F9_9925	AGGAGTAAGCGTCTTTTAATTTCATGGC	GCCATGAAATTAAAAGACGCTTACTCCT	689	chi-lncRNA-14635	7.3705	7.3705	7.3705	7.3705	7.3705	11.1041	7.3705	7.3705	8.08769	10.3867	7.3705	11.059	10.6143	10.4964	8.80068	8.76392	8.21995	10.4394	9.00057	10.8635	9.40293	8.4376	9.11583	12.4568	8.92896	11.9301	9.78177	9.42698	11.2078	7.8912	7.3705	10.8705	7.3705	7.3705	8.04524	11.1639	7.99483	10.5423	10.4906	11.1428	10.5215	7.3705	9.69413	8.92148
8928-344	URS0002181E60_9925	AGCTCAACATTCAGAAAACTAAGATCATGGC	GCCATGATCTTAGTTTTCTGAATGTTGAGCT	344	chi-lncRNA-11330	7.3705	7.3705	7.3705	7.3705	7.3705	7.3705	8.02228	7.3705	7.3705	9.84511	7.3705	7.3705	9.55013	7.3705	8.80068	8.43032	9.44338	8.46615	7.80262	8.75066	7.75907	8.77258	10.4826	8.35909	8.35067	7.83136	9.1359	9.78858	9.1432	7.3705	7.3705	7.3705	7.3705	7.3705	7.3705	10.9059	9.45762	7.92756	10.4029	7.3705	9.10102	9.51581	7.3705	7.84146
17043-143	URS0000D5F9E7_9925	CCCTCCGTCCCTGCC	GGCAGGGACGGAGGG	143	chi-lncRNA-825	7.3705	7.3705	7.3705	7.3705	7.3705	7.3705	7.3705	7.3705	7.3705	7.3705	7.3705	7.3705	7.3705	7.3705	7.3705	7.3705	7.3705	7.3705	7.3705	7.3705	7.3705	7.3705	7.3705	7.3705	7.3705	7.3705	7.3705	7.3705	7.3705	7.3705	7.3705	7.3705	7.3705	7.3705	7.3705	7.3705	7.3705	7.3705	13.5868	7.3705	7.3705	7.3705	7.3705	7.3705
31700-157	URS0000D616DF_9925	GCTCACTTGATTTTG	CAAAATCAAGTGAGC	157	chi-lncRNA-2087	8.42402	7.3705	8.58488	8.32971	7.3705	10.5723	8.81057	8.4164	8.56457	7.3705	8.55232	7.3705	8.64082	7.3705	9.30584	9.92657	7.3705	9.84257	7.3705	7.3705	10.2757	7.3705	7.3705	7.3705	7.3705	7.3705	7.3705	9.42698	9.30398	8.27301	7.3705	7.9469	7.3705	9.42561	7.3705	7.3705	7.3705	7.92756	7.3705	7.3705	7.3705	9.72345	11.2305	7.3705
9042-233	URS0002184F9E_9925	AGCTGGATTTAGAAAAGGCAGAGGAACC	GGTTCCTCTGCCTTTTCTAAATCCAGCT	233	chi-lncRNA-13649	7.3705	8.04589	7.3705	7.3705	7.3705	7.3705	10.5397	7.3705	7.3705	7.3705	7.3705	7.3705	7.3705	7.3705	8.46127	8.43032	8.21995	9.98331	7.3705	8.34266	9.28959	8.00054	8.67527	7.94786	7.94227	7.83136	7.93603	9.12316	9.30398	7.3705	7.82437	7.3705	7.3705	7.3705	7.3705	7.3705	7.3705	10.105	9.72203	9.75488	7.3705	7.3705	7.3705	8.19593
47827-141	URS0000D5ECB6_9925	TGACAGAGCAGAGC	GCTCTGCTCTGTCA	141	chi-lncRNA-251	7.3705	7.3705	7.3705	10.9947	8.90696	7.3705	7.3705	10.0312	7.3705	7.3705	7.3705	8.65829	7.3705	7.3705	8.80068	7.3705	7.3705	9.6866	8.40446	8.34266	7.3705	7.3705	7.3705	7.3705	7.3705	8.46074	7.3705	8.73779	9.91495	7.3705	7.3705	7.3705	8.28348	9.18797	7.3705	8.70024	7.99483	8.64181	8.38907	8.63777	7.3705	7.3705	7.95617	8.71767
15703-226	URS00021814AA_9925	CAGGTCGGGGAGCCA	TGGCTCCCCGACCTG	226	chi-lncRNA-10819	8.42402	8.5041	8.28144	8.64335	7.3705	8.61348	7.3705	7.98622	9.20882	7.3705	7.3705	8.42788	7.3705	7.3705	9.67926	7.3705	7.3705	8.01993	7.3705	8.75066	9.69768	10.9497	7.74243	8.67872	7.3705	7.83136	9.1359	7.3705	7.3705	8.27301	7.3705	7.3705	8.58736	7.3705	9.12976	8.70024	8.42916	7.92756	12.0206	7.3705	9.10102	9.27319	9.17938	7.3705
7132-145	URS0000D5FBCD_9925	AGAACTTAGAAGACT	AGTCTTCTAAGTTCT	145	chi-lncRNA-896	7.3705	7.3705	8.28144	8.64335	8.07856	8.97946	9.51673	7.98622	8.56457	8.70357	8.55232	8.85692	8.14118	8.00471	7.3705	7.3705	8.21995	7.3705	9.15479	9.54891	8.88377	7.3705	7.74243	7.3705	8.92896	7.3705	9.1359	9.42698	7.3705	8.27301	7.3705	8.67699	7.3705	8.54829	9.12976	7.3705	7.3705	10.3829	7.96787	7.3705	7.92011	8.98136	8.69371	7.3705
27396-640	URS0000D5FFE9_9925	GATAGGTGGGAGGCT	AGCCTCCCACCTATC	640	chi-lncRNA-1085	10.1604	8.85133	9.6812	9.76258	7.3705	10.3403	9.69179	10.356	10.8692	9.84511	9.43109	10.2037	9.55013	10.747	10.2214	10.4736	7.3705	10.1115	10.3031	9.54891	10.496	9.64349	10.2716	10.5201	11.1913	10.0188	9.78177	10.6469	8.75526	9.90188	10.5617	8.9383	10.1231	8.54829	10.0411	10.336	8.76254	8.89911	9.56922	9.00769	9.86541	9.27319	9.83168	9.2589
9930-329	URS000218040C_9925	AGGCGGAGCGCGGGC	GCCCGCGCTCCGCCT	329	chi-lncRNA-9976	7.99136	9.90063	9.80383	7.3705	9.63403	7.3705	8.02228	9.9043	7.3705	7.3705	7.3705	9.03148	7.3705	9.05233	9.07526	8.76392	10.0957	8.46615	9.5379	9.54891	8.88377	9.04425	8.98338	9.81121	8.6686	9.07457	9.90639	9.55785	8.96223	8.82396	7.82437	7.3705	7.3705	9.18797	7.3705	9.84058	7.99483	7.92756	7.3705	9.54608	7.92011	9.72345	7.3705	9.10003
33045-163	URS0002185723_9925	GGAGGGAAGGGGAGGACTGGGCC	GGCCCAGTCCTCCCCTTCCCTCC	163	chi-lncRNA-14057	7.3705	7.3705	7.3705	7.3705	7.3705	7.3705	7.3705	7.98622	8.56457	8.96784	7.3705	9.45574	7.3705	8.7799	7.3705	8.43032	7.3705	8.46615	10.3677	9.2043	9.78391	9.47001	8.83753	7.3705	7.94227	9.23227	10.0211	7.3705	8.75526	7.3705	7.3705	7.3705	7.3705	7.3705	7.3705	8.18344	7.3705	7.3705	7.3705	7.3705	8.62816	7.3705	7.3705	9.76182
27711-169	URS00021802C9_9925	GATGTCTAGGTTCC	GGAACCTAGACATC	169	chi-lncRNA-9917	7.3705	8.85133	8.83546	9.11923	7.3705	9.51363	8.46961	8.74733	8.92236	7.3705	7.3705	8.42788	7.3705	8.44375	7.3705	9.63244	7.3705	8.01993	9.15479	8.56104	7.75907	8.77258	8.49241	9.16152	10.1437	9.92943	8.65726	9.12316	7.3705	9.03648	8.88072	9.93398	8.58736	7.3705	9.56518	8.70024	7.3705	7.3705	8.98018	7.3705	7.3705	8.61511	8.69371	7.84146
25395-521	URS0000D62BD9_9925	GACTAGGGATTGGC	GCCAATCCCTAGTC	521	chi-lncRNA-2950	9.25371	9.90063	9.04888	7.3705	9.42987	9.90259	9.84789	7.98622	9.65262	10.3867	11.2105	10.6409	9.01122	9.47903	7.3705	9.63244	9.13834	9.31264	8.40446	10.1298	10.085	10.1827	8.83753	9.35335	11.2874	10.1029	10.406	10.7045	10.1866	9.66679	8.88072	7.3705	9.23793	8.9033	9.74183	9.62871	7.99483	10.3829	9.56922	9.54608	9.97946	7.3705	9.3721	7.3705
10022-175	URS000217AD5F_9925	AGGCTAAAACTCAA	TTGAGTTTTAGCCT	175	chi-lncRNA-5593	9.25371	8.04589	7.3705	8.90082	9.19198	8.97946	9.08615	7.3705	7.3705	7.3705	8.55232	8.85692	8.64082	8.00471	9.07526	7.3705	9.13834	8.80648	7.3705	7.3705	9.40293	8.77258	8.98338	8.67872	7.3705	9.23227	7.3705	7.3705	9.91495	9.38579	8.68016	9.15946	9.4027	8.54829	8.50316	8.18344	9.26094	7.3705	7.96787	9.30185	8.88388	7.3705	7.3705	8.71767
32869-281	URS0002179E48_9925	GGAGATCAGTCCTGGGTGTTC	GAACACCCAGGACTGATCTCC	281	chi-lncRNA-4868	7.99136	8.04589	7.3705	9.11923	7.3705	8.12191	10.2349	7.98622	7.3705	9.97092	7.3705	7.3705	9.55013	8.00471	7.3705	9.26257	8.75102	8.01993	9.00057	9.2043	10.1514	8.4376	9.11583	9.16152	8.92896	8.46074	9.1359	9.42698	9.44862	7.3705	7.3705	7.3705	7.3705	7.3705	7.3705	7.3705	7.3705	9.62453	9.72203	7.3705	10.3624	8.12306	7.3705	7.84146
21960-149	URS000218415B_9925	CGTTGAAAAGTATT	AATACTTTTCAACG	149	chi-lncRNA-12954	9.45005	8.5041	9.39941	8.32971	8.07856	8.12191	7.3705	7.3705	8.56457	8.96784	9.19313	7.81451	8.64082	8.7799	10.1037	7.99561	9.69504	8.01993	8.40446	9.2043	7.3705	8.00054	7.3705	7.3705	8.6686	8.46074	7.3705	8.49806	7.85883	9.03648	8.88072	7.3705	8.28348	8.07639	8.04524	7.3705	8.42916	7.92756	8.38907	7.3705	8.31715	9.27319	8.69371	7.84146
27655-145	URS0002185E57_9925	GATGGCTGGATGGC	GCCATCCAGCCATC	145	chi-lncRNA-14401	7.3705	9.13099	8.58488	7.3705	7.3705	8.12191	7.3705	9.43881	7.3705	8.96784	8.90801	8.42788	8.14118	7.3705	8.80068	8.76392	9.44338	9.51171	8.82787	7.77168	8.31707	7.3705	9.54971	8.67872	7.3705	7.83136	7.93603	8.9433	8.51354	7.3705	9.21366	7.3705	7.89804	8.07639	7.3705	8.18344	8.76254	7.3705	9.72203	9.75488	7.3705	8.98136	8.95688	9.40199
17671-327	URS000217D84E_9925	CCGTCGCGGAGCCA	TGGCTCCGCGACGG	327	chi-lncRNA-7750	9.77713	8.85133	8.83546	8.64335	9.81284	8.61348	9.08615	8.4164	7.3705	8.37979	9.97326	9.78318	9.75909	9.65282	10.1037	9.45932	7.3705	9.6866	10.0116	9.32854	8.71843	9.64349	8.98338	9.81121	10.2428	7.3705	10.3189	8.9433	7.85883	9.38579	9.05678	7.3705	9.68468	8.54829	8.85021	9.07996	9.45762	8.64181	8.71469	9.30185	8.88388	8.98136	9.54208	8.71767
38833-368	URS0002185509_9925	GTGAACCTGAAACC	GGTTTCAGGTTCAC	368	chi-lncRNA-13947	8.42402	10.3998	9.54718	9.47647	8.90696	8.61348	7.3705	7.98622	8.92236	9.55485	9.97326	9.3277	7.3705	8.7799	8.0166	9.26257	9.13834	8.01993	10.1647	8.91823	9.40293	10.3918	10.5308	9.35335	9.66057	7.83136	8.91634	9.89144	10.6122	8.82396	9.99715	10.1558	9.80738	8.9033	8.85021	8.70024	8.76254	9.11739	9.72203	8.63777	8.88388	9.72345	9.17938	8.48026
14629-537	URS0002186F98_9925	CAACCAACTTAGAACT	AGTTCTAAGTTGGTTG	537	chi-lncRNA-15248	10.7874	9.56654	8.58488	10.2059	8.90696	9.90259	9.08615	7.3705	11.0249	8.96784	7.3705	10.2037	7.3705	8.7799	10.2214	7.99561	7.3705	8.01993	10.3677	9.32854	8.71843	10.0656	10.3273	7.3705	11.9172	9.07457	10.7095	9.78858	9.30398	11.2259	8.44714	9.67181	9.05188	9.42561	10.7684	8.70024	9.63067	10.3829	7.96787	9.30185	8.62816	8.98136	9.3721	7.84146
6690-318	URS0000D63D3C_9925	ACTGGAGAGGTTGG	CCAACCTCTCCAGT	318	chi-lncRNA-3667	8.42402	8.5041	8.83546	8.32971	9.42987	9.27113	9.98874	8.4164	10.1352	8.70357	9.6353	9.18718	9.55013	8.7799	9.5046	9.78698	9.13834	8.80648	9.15479	10.3214	9.0321	9.27278	7.3705	9.16152	9.79734	9.37443	8.65726	7.85072	9.91495	8.27301	9.21366	7.3705	9.68468	8.07639	10.2888	9.07996	8.42916	8.89911	8.98018	9.00769	9.45656	10.4635	8.69371	9.10003
10493-153	URS0002186190_9925	AGGGCGTGAAGACT	AGTCTTCACGCCCT	153	chi-lncRNA-14563	7.3705	7.3705	7.3705	10.6182	7.3705	7.3705	7.3705	7.3705	7.3705	7.96166	7.3705	7.3705	11.289	7.3705	7.3705	7.3705	7.3705	7.3705	9.00057	8.75066	9.86528	7.3705	7.3705	7.3705	9.50946	7.3705	7.3705	8.2104	8.51354	10.439	7.3705	7.3705	10.3819	7.3705	7.3705	9.07996	7.3705	7.3705	7.3705	7.3705	7.3705	8.61511	7.3705	7.3705
32362-211	URS0000D60DAD_9925	GGAAGAGGCGTGGC	GCCACGCCTCTTCC	211	chi-lncRNA-1686	7.3705	7.3705	7.3705	9.30888	7.3705	7.3705	7.3705	9.9043	9.65262	7.3705	7.3705	7.3705	7.3705	9.05233	11.0557	7.3705	7.3705	7.3705	7.3705	9.54891	9.69768	7.3705	7.3705	7.3705	7.3705	7.3705	8.91634	7.3705	7.3705	9.90188	7.3705	8.35765	10.2146	7.3705	7.3705	8.70024	7.3705	9.76045	8.98018	7.3705	9.74157	7.3705	8.95688	11.0237
2486-210	URS0000D5EE7E_9925	AAGATGAGATGGTTGGATGGC	GCCATCCAACCATCTCATCTT	210	chi-lncRNA-326	9.45005	8.04589	7.3705	7.3705	7.3705	9.72118	7.3705	7.3705	7.3705	8.96784	7.3705	9.03148	7.3705	7.3705	8.0166	7.99561	9.44338	8.01993	9.64591	9.06834	8.06488	8.00054	9.11583	8.94022	9.50946	9.23227	7.93603	8.9433	7.85883	9.53312	7.3705	7.3705	7.3705	7.3705	7.3705	7.3705	7.99483	9.30694	7.3705	8.13903	7.3705	7.3705	9.95724	8.92148
7405-173	URS000217F4C5_9925	AGAATTGATGCTTTTGAACTGTGGTGTTGGAGAAGA	TCTTCTCCAACACCACAGTTCAAAAGCATCAATTCT	173	chi-lncRNA-9200	7.3705	7.3705	7.3705	7.3705	7.3705	7.3705	7.3705	7.3705	7.3705	10.7091	7.3705	7.3705	7.3705	7.3705	8.0166	7.99561	8.21995	8.01993	7.80262	7.3705	8.71843	8.00054	7.74243	7.94786	7.3705	7.83136	7.93603	7.85072	7.85883	7.3705	7.3705	7.3705	7.3705	7.3705	7.3705	7.3705	7.3705	7.3705	10.5733	7.3705	7.3705	7.3705	7.3705	7.84146
19986-267	URS0002180BD8_9925	CGGAATTTGAAGCT	AGCTTCAAATTCCG	267	chi-lncRNA-10369	7.99136	8.85133	9.04888	9.30888	8.07856	10.2086	8.02228	7.3705	8.92236	8.37979	10.2469	8.85692	11.289	9.2814	8.80068	10.3796	10.0957	8.01993	9.5379	9.06834	7.3705	8.00054	9.72587	7.3705	10.5827	8.46074	9.1359	7.3705	8.51354	9.38579	7.3705	8.35765	8.83824	8.54829	7.3705	8.18344	8.42916	9.30694	8.38907	9.75488	8.31715	8.98136	7.95617	9.65156
2911-238	URS000217EBF4_9925	AAGGATTGGCTCACT	AGTGAGCCAATCCTT	238	chi-lncRNA-8745	10.1604	8.04589	9.39941	8.64335	9.97192	9.27113	8.02228	9.43881	9.20882	8.96784	8.07918	8.42788	7.3705	8.00471	8.46127	9.45932	7.3705	7.3705	7.80262	9.32854	9.86528	9.93816	8.67527	10.4378	9.14944	9.37443	9.1359	9.55785	9.1432	8.82396	7.3705	7.3705	7.3705	9.18797	8.85021	8.18344	7.99483	9.62453	9.39827	8.63777	9.10102	10.3428	7.3705	8.19593
33258-997	URS000217F626_9925	GGAGTTGGTGGTTCA	TGAACCACCAACTCC	997	chi-lncRNA-9281	9.62284	9.56654	10.5974	9.88683	10.7634	9.27113	9.69179	10.8448	9.20882	10.7796	10.8493	10.0499	10.3814	10.6682	10.8519	11.3871	10.5433	9.98331	11.3402	10.7789	10.6417	10.6576	10.0903	9.93639	10.505	10.2577	10.406	9.78858	9.70055	9.90188	10.2354	10.4352	10.731	9.96725	10.2888	10.5916	10.3776	10.2961	8.71469	10.6097	11.2232	10.9502	10.5423	11.476
26689-340	URS0000D64803_9925	GAGGATGCTTTTGG	CCAAAAGCATCCTC	340	chi-lncRNA-4159	9.9165	7.3705	8.83546	7.3705	10.365	8.97946	9.08615	9.76518	7.3705	7.96166	9.19313	10.2749	9.01122	9.47903	9.83504	9.26257	9.13834	7.3705	9.15479	8.75066	9.9423	9.04425	9.72587	7.94786	8.6686	11.1168	9.32641	9.42698	7.3705	9.66679	8.68016	7.3705	9.80738	7.3705	9.36383	9.07996	9.78517	7.3705	9.56922	8.63777	8.62816	9.90492	8.95688	9.86425
17851-209	URS00021809F9_9925	CCTCCGTCCCTGCC	GGCAGGGACGGAGG	209	chi-lncRNA-10285	7.3705	7.3705	7.3705	7.3705	7.3705	7.3705	7.3705	7.3705	7.3705	7.3705	7.3705	7.3705	7.3705	7.3705	7.3705	7.3705	7.3705	7.3705	7.3705	7.3705	7.3705	7.3705	7.3705	7.3705	7.3705	7.3705	7.3705	7.3705	7.3705	7.3705	7.3705	7.3705	7.3705	7.3705	7.3705	7.3705	7.3705	7.3705	14.1282	7.3705	7.3705	7.3705	7.3705	7.3705
9003-2335	URS0000D647AF_9925	AGCTGAAACTCCAATACTTTGGCCACC	GGTGGCCAAAGTATTGGAGTTTCAGCT	2335	chi-lncRNA-4139	7.3705	9.90063	10.0216	9.88683	11.0033	7.3705	7.3705	11.5	9.99153	11.5579	11.273	11.7752	7.3705	8.00471	10.3301	10.2789	11.461	11.2978	11.0954	12.089	11.7691	10.291	10.9764	10.8091	10.5827	10.1029	10.8402	11.0978	12.047	7.3705	10.3069	11.3463	7.3705	10.4704	7.3705	11.9829	11.9399	11.5377	12.0206	10.3769	11.8211	11.1067	11.3725	11.8451
47989-186	URS000218326F_9925	TGAGAACTTGAAGG	CCTTCAAGTTCTCA	186	chi-lncRNA-12266	10.0436	8.5041	8.58488	7.3705	8.07856	8.97946	8.81057	9.24299	7.3705	8.96784	8.90801	9.18718	8.14118	7.3705	8.0166	7.3705	9.13834	7.3705	7.80262	7.3705	8.53166	9.79834	9.88283	7.3705	7.94227	9.83422	9.1359	8.73779	7.85883	9.78912	8.1691	7.3705	9.80738	7.3705	8.50316	7.3705	8.42916	8.89911	7.3705	7.3705	8.62816	8.98136	8.37156	8.92148
27278-210	URS0000D60945_9925	GAGTTTGCGGCTTA	TAAGCCGCAAACTC	210	chi-lncRNA-1501	7.3705	7.3705	9.04888	7.3705	8.90696	8.61348	8.81057	8.4164	8.56457	7.3705	8.90801	7.3705	9.75909	7.3705	8.0166	7.3705	7.3705	10.6227	7.80262	7.3705	9.9423	7.3705	7.3705	7.3705	7.3705	7.3705	7.3705	10.1622	9.30398	7.3705	7.3705	7.3705	7.3705	12.1188	7.3705	7.3705	8.42916	7.3705	7.3705	7.3705	7.92011	9.90492	8.95688	8.71767
32868-179	URS0002181295_9925	GGAGAGTGAAAAAGTTGGCT	AGCCAACTTTTTCACTCTCC	179	chi-lncRNA-10716	7.99136	7.3705	9.23477	7.3705	7.3705	8.12191	7.3705	9.43881	7.3705	7.3705	8.55232	9.18718	8.64082	7.3705	8.46127	9.03468	9.13834	9.08164	9.00057	7.3705	7.75907	8.4376	9.11583	10.6718	7.3705	8.89748	9.32641	7.3705	7.3705	8.27301	8.44714	7.3705	9.05188	8.07639	7.3705	7.3705	9.45762	10.105	9.39827	7.3705	9.28971	8.61511	9.17938	8.19593
1992-193	URS0000D60DAD_9925	AACTCTGTCGTGCT	AGCACGACAGAGTT	193	chi-lncRNA-1686	9.25371	8.85133	7.8967	8.64335	9.19198	7.3705	9.69179	8.74733	8.92236	7.3705	8.07918	8.85692	7.3705	9.47903	8.0166	9.45932	7.3705	8.01993	8.40446	7.77168	7.75907	8.4376	8.03787	9.67412	9.14944	7.3705	9.78177	9.55785	9.44862	7.3705	9.48399	7.3705	8.28348	9.96725	8.85021	7.3705	7.3705	8.64181	7.96787	7.3705	7.3705	8.12306	9.83168	8.48026
26883-311	URS0002180E57_9925	GAGGGGATGAGTTG	CAACTCATCCCCTC	311	chi-lncRNA-10504	9.45005	7.3705	8.58488	10.2059	9.19198	9.27113	7.3705	9.01634	9.20882	8.70357	10.1166	9.45574	8.64082	9.05233	8.0166	9.63244	9.44338	7.3705	10.4294	9.06834	9.69768	9.04425	8.83753	9.52263	9.34065	9.07457	7.3705	7.85072	7.85883	9.90188	8.88072	9.80884	8.58736	9.18797	7.3705	9.38027	7.99483	7.92756	8.98018	8.13903	9.28971	10.0661	8.95688	10.5574
25089-411	URS000218482E_9925	GACCCCATGGACTGTAGCC	GGCTACAGTCCATGGGGTC	411	chi-lncRNA-13288	7.3705	7.3705	7.3705	7.3705	7.3705	7.3705	10.4451	11.262	7.3705	7.3705	7.3705	9.18718	7.3705	9.2814	8.80068	8.43032	8.21995	12.5729	9.5379	9.64763	8.31707	8.00054	8.49241	8.35909	8.35067	8.89748	8.34126	8.49806	8.22301	7.3705	9.21366	7.3705	7.3705	10.3601	10.6844	7.3705	10.277	9.62453	9.72203	7.3705	7.3705	7.3705	7.3705	7.84146
38358-168	URS000217D2EE_9925	GTCCCTATCTGCTGTG	CACAGCAGATAGGGAC	168	chi-lncRNA-7493	7.3705	8.5041	7.3705	7.9284	8.90696	7.3705	8.81057	8.74733	7.3705	8.37979	8.55232	8.15355	9.30569	8.44375	8.80068	7.3705	7.3705	8.80648	9.00057	9.64763	7.3705	8.00054	8.98338	8.94022	7.94227	7.3705	8.65726	9.89144	7.3705	8.27301	7.3705	9.67181	8.83824	8.54829	8.04524	9.07996	7.3705	7.92756	7.3705	9.00769	9.45656	10.2111	9.69413	7.3705
2857-151	URS0000D647AF_9925	AAGGACTGATGCTGAAGC	GCTTCAGCATCAGTCCTT	151	chi-lncRNA-4139	7.3705	8.04589	9.6812	8.64335	8.90696	8.12191	7.3705	7.3705	7.3705	8.70357	7.3705	9.03148	7.3705	9.05233	7.3705	7.3705	8.21995	7.3705	8.63164	9.32854	7.75907	9.04425	9.80648	9.67412	7.3705	8.46074	7.3705	7.85072	8.96223	7.3705	8.68016	7.3705	8.58736	9.42561	8.85021	7.3705	9.03315	7.3705	9.72203	8.13903	7.3705	7.3705	7.3705	9.10003
2438-346	URS0002182F6A_9925	AAGAGGATGAGATGGTTGGATGGC	GCCATCCAACCATCTCATCCTCTT	346	chi-lncRNA-12125	7.3705	7.3705	7.3705	7.3705	9.42987	9.51363	7.3705	9.76518	7.3705	9.97092	7.3705	7.3705	7.3705	9.2814	8.0166	8.43032	9.69504	8.80648	9.64591	9.32854	8.06488	8.00054	7.74243	7.94786	7.94227	9.92943	7.93603	7.85072	9.30398	7.3705	7.3705	7.3705	7.3705	9.96725	7.3705	7.3705	7.3705	7.3705	7.3705	7.3705	10.7951	9.51581	7.3705	8.92148
33383-1470	URS0002185E57_9925	GGATGAGATGGTTGGATGGC	GCCATCCAACCATCTCATCC	1470	chi-lncRNA-14401	9.62284	10.2903	9.6812	7.9284	10.1152	7.3705	9.31744	10.8448	9.44772	10.2935	10.2469	10.9326	10.8148	11.087	10.1037	8.76392	10.5433	10.3382	10.7039	11.0555	11.1108	10.9497	11.5683	10.9345	10.3356	10.3293	11.3595	10.8648	10.9405	10.0065	10.4399	7.3705	9.68468	10.4704	9.56518	10.189	11.285	10.7525	11.6149	10.2447	11.5156	10.0661	10.7647	10.7301
38716-31990	URS0000D5EE8C_9925	GTCTGAGCGTCGCT	AGCGACGCTCAGAC	31990	chi-lncRNA-329	13.3808	15.2654	13.6482	13.0966	13.8474	15.2242	15.9648	14.5155	14.9956	15.0824	15.5579	14.3607	16.7849	15.0826	15.1788	16.4359	17.0437	15.1586	13.7885	12.9972	13.4726	13.6997	14.4826	15.0858	14.0452	13.2705	14.8314	13.2642	14.285	14.3399	12.2149	12.3679	13.2162	13.8212	13.7506	15.9002	15.3646	15.7095	15.335	17.2234	14.4424	14.4275	15.0591	15.3362
37329-223	URS0000D651DE_9925	GGTTTCCTCAGGCTGG	CCAGCCTGAGGAAACC	223	chi-lncRNA-4612	9.02639	8.85133	7.8967	9.88683	7.3705	8.12191	9.51673	7.3705	9.20882	8.37979	7.3705	8.85692	8.64082	9.80791	10.2214	8.76392	7.3705	10.2293	8.40446	9.44293	9.28959	7.3705	8.28297	10.3505	8.92896	9.23227	7.93603	7.3705	7.3705	9.66679	7.3705	7.3705	8.83824	9.42561	9.36383	9.07996	7.3705	8.32844	7.96787	10.0991	9.10102	8.61511	9.17938	8.71767
49060-187	URS0000D60B06_9925	TGCTCGACCTGGTC	GACCAGGTCGAGCA	187	chi-lncRNA-1579	9.02639	7.3705	7.8967	7.3705	8.07856	10.2086	8.02228	9.61121	8.92236	8.96784	9.97326	8.85692	7.3705	8.44375	9.07526	9.03468	9.13834	7.3705	7.3705	8.91823	9.0321	9.04425	8.49241	8.94022	7.94227	8.1801	8.91634	10.4587	10.2668	8.27301	7.3705	9.15946	7.89804	8.07639	8.50316	7.3705	7.3705	7.92756	8.71469	8.13903	8.88388	9.51581	8.69371	7.84146
8162-266	URS00021853CF_9925	AGAGTTGGACTGTGAAGAAAGCTGAGTGCC	GGCACTCAGCTTTCTTCACAGTCCAACTCT	266	chi-lncRNA-13883	7.3705	7.3705	7.3705	7.3705	7.3705	7.3705	7.3705	7.3705	7.3705	7.3705	7.3705	7.3705	7.3705	7.3705	8.0166	7.99561	8.21995	8.46615	8.40446	10.0598	7.75907	8.00054	7.74243	7.94786	7.3705	9.73227	9.1359	8.73779	8.22301	7.3705	7.3705	7.3705	7.3705	10.3601	7.3705	7.3705	10.7964	7.3705	9.8602	7.3705	7.3705	7.3705	7.3705	8.48026
9722-413	URS0002182F6A_9925	AGGATGAGATGGTTGGA	TCCAACCATCTCATCCT	413	chi-lncRNA-12125	7.3705	9.56654	7.8967	9.47647	10.1152	7.3705	10.1171	10.2557	7.3705	8.96784	7.3705	8.85692	8.14118	8.00471	8.80068	9.45932	9.13834	9.31264	9.29411	8.75066	10.0154	8.77258	8.98338	10.1582	9.14944	9.50382	9.1359	8.73779	9.44862	9.03648	10.6189	7.3705	7.3705	9.42561	8.04524	7.3705	7.99483	7.92756	7.3705	7.3705	9.60609	9.72345	7.95617	11.1507
22466-195	URS000217E9D6_9925	CTCGACCTCAGATC	GATCTGAGGTCGAG	195	chi-lncRNA-8626	7.99136	9.74324	9.04888	7.9284	8.07856	9.51363	8.81057	7.3705	8.92236	7.96166	7.3705	7.81451	10.2492	8.00471	8.0166	7.99561	8.21995	7.3705	8.63164	7.3705	7.3705	9.04425	7.3705	7.3705	7.3705	7.3705	7.93603	7.3705	7.3705	7.8912	7.3705	7.3705	7.89804	8.54829	8.50316	9.07996	9.78517	8.89911	8.38907	9.54608	8.31715	8.61511	8.37156	8.71767
12609-192	URS000217F529_9925	ATCACCTCCTTTCT	AGAAAGGAGGTGAT	192	chi-lncRNA-9222	8.75641	7.3705	8.83546	9.30888	7.3705	8.12191	7.3705	7.3705	9.20882	8.37979	7.3705	9.03148	7.3705	8.7799	8.0166	7.3705	7.3705	8.01993	9.00057	9.2043	8.88377	9.79834	9.45285	9.35335	7.3705	7.3705	7.93603	7.3705	7.3705	9.03648	8.44714	7.3705	7.3705	7.3705	8.85021	8.18344	7.3705	8.89911	10.4906	9.00769	8.88388	7.3705	9.3721	8.71767
38979-140	URS000217CFE4_9925	GTGAGGATTGACAGAT	ATCTGTCAATCCTCAC	140	chi-lncRNA-7359	9.25371	7.3705	8.83546	7.3705	7.3705	9.51363	9.31744	7.3705	7.3705	8.96784	8.90801	7.81451	8.64082	7.3705	9.5046	7.3705	8.21995	7.3705	8.40446	7.3705	9.50802	9.27278	8.28297	9.16152	7.3705	8.46074	8.65726	7.85072	9.81173	8.82396	8.68016	8.9383	7.89804	9.42561	7.3705	7.3705	7.3705	9.30694	7.3705	7.3705	9.10102	7.3705	7.95617	7.3705
34810-152	URS000218077B_9925	GGGAAGGGGGGGGGC	GCCCCCCCCCTTCCC	152	chi-lncRNA-10147	9.45005	8.04589	7.8967	7.3705	7.3705	8.97946	8.02228	7.3705	7.3705	7.3705	7.3705	9.78318	7.3705	7.3705	8.0166	8.76392	8.21995	10.534	9.00057	7.77168	8.31707	7.3705	8.28297	9.16152	8.92896	7.83136	8.34126	8.2104	7.85883	9.22168	8.88072	7.3705	7.3705	7.3705	8.04524	9.62871	8.76254	7.3705	7.96787	8.13903	8.88388	7.3705	7.3705	8.48026
23379-1055	URS0000D62F25_9925	CTTCGCGGGGGCGGG	CCCGCCCCCGCGAAG	1055	chi-lncRNA-3071	7.99136	9.90063	10.1193	9.62661	10.1152	7.3705	10.3438	10.0312	7.3705	9.97092	10.8493	9.18718	9.75909	7.3705	9.67926	10.0538	11.3184	10.8603	10.653	10.4906	10.085	11.351	11.8603	8.94022	8.6686	9.37443	10.7095	9.12316	10.5494	9.66679	9.35515	11.9004	11.4488	10.9226	10.2888	10.7041	11.0612	10.2037	10.1022	8.13903	7.3705	10.7747	9.83168	9.76182
26240-434	URS0002182A94_9925	GAGAGTGAAAAAGTTGGC	GCCAACTTTTTCACTCTC	434	chi-lncRNA-11914	8.75641	9.74324	10.0216	9.30888	8.90696	8.12191	10.1171	9.43881	7.3705	9.84511	9.19313	10.4075	8.14118	9.47903	9.5046	7.3705	9.13834	8.80648	9.92852	9.44293	9.0321	9.27278	9.72587	10.3505	9.14944	9.37443	9.1359	10.8648	10.8392	7.3705	10.4399	9.35118	9.05188	8.07639	7.3705	8.18344	10.7218	7.92756	7.96787	7.3705	9.60609	9.27319	8.69371	9.53216
27972-136	URS000217E89F_9925	GCAAGAAGATTGTA	TACAATCTTCTTGC	136	chi-lncRNA-8564	7.3705	7.3705	7.3705	7.3705	7.3705	7.3705	7.3705	7.3705	7.3705	7.3705	10.6751	7.3705	7.3705	7.3705	7.3705	11.2343	7.3705	7.3705	7.3705	7.3705	7.3705	7.3705	7.3705	7.3705	7.3705	7.3705	7.3705	7.3705	7.3705	7.3705	7.3705	7.3705	7.3705	7.3705	10.1702	7.3705	7.3705	7.3705	7.3705	7.3705	7.3705	7.3705	7.3705	7.3705
32914-147	URS0002184402_9925	GGAGCGGCGGCGGC	GCCGCCGCCGCTCC	147	chi-lncRNA-13089	8.75641	9.56654	7.8967	7.3705	9.42987	7.3705	7.3705	7.3705	7.3705	9.19111	7.3705	7.3705	9.30569	7.3705	8.80068	7.99561	9.44338	8.80648	9.15479	8.08524	9.16658	8.00054	8.49241	7.3705	8.6686	8.89748	8.34126	8.73779	8.22301	7.3705	8.68016	7.3705	7.3705	8.9033	8.85021	7.3705	9.45762	9.11739	7.3705	7.3705	7.92011	8.12306	8.69371	9.2589
35481-323	URS000217E032_9925	GGGCGGCGGGCGGC	GCCGCCCGCCGCCC	323	chi-lncRNA-8162	7.3705	7.3705	7.3705	7.3705	10.6736	9.51363	8.02228	8.74733	9.20882	8.96784	10.4768	8.42788	7.3705	7.3705	8.46127	10.3796	10.2609	8.01993	9.15479	8.56104	9.0321	9.04425	9.34902	8.35909	7.3705	9.50382	7.3705	9.28305	9.81173	9.22168	8.44714	9.15946	9.4027	7.3705	9.8992	9.84058	9.26094	9.11739	10.1022	10.8101	9.10102	8.98136	7.3705	9.65156
33124-322	URS0000D635A6_9925	GGAGGTCCGGCGGAG	CTCCGCCGGACCTCC	322	chi-lncRNA-3343	7.3705	7.3705	7.3705	7.9284	7.3705	9.27113	8.02228	10.356	7.3705	9.19111	10.2469	7.81451	8.14118	8.7799	10.1037	8.43032	8.21995	9.51171	8.40446	7.77168	9.60596	9.04425	10.5775	8.67872	9.66057	8.1801	7.93603	8.2104	9.30398	7.3705	7.3705	9.52038	7.3705	7.3705	9.12976	10.0253	9.63067	10.3829	7.96787	10.6097	9.97946	7.3705	10.1797	10.0496
46908-251	URS0002181595_9925	TCGTTTGGGGGGCT	AGCCCCCCAAACGA	251	chi-lncRNA-10870	9.02639	8.5041	7.8967	8.90082	7.3705	9.27113	7.3705	8.74733	8.56457	8.37979	9.19313	9.57334	8.64082	8.44375	8.0166	9.63244	8.21995	8.80648	8.40446	8.56104	10.0154	9.79834	9.34902	7.3705	7.94227	7.3705	9.64535	9.28305	8.75526	8.57462	9.9081	8.35765	8.58736	9.18797	8.85021	10.0253	7.3705	8.89911	8.98018	10.3769	9.28971	8.98136	8.95688	8.48026
272-134	URS0000D63E01_9925	AAAATCCACGGGAAG	CTTCCCGTGGATTTT	134	chi-lncRNA-3708	8.42402	9.13099	7.3705	7.3705	9.19198	9.27113	7.3705	7.3705	7.3705	7.3705	7.3705	8.15355	8.14118	9.2814	7.3705	8.43032	7.3705	8.01993	7.3705	8.34266	7.3705	9.93816	10.4327	7.94786	7.3705	8.89748	7.93603	9.55785	7.85883	8.82396	7.3705	7.3705	8.58736	8.9033	10.1702	8.70024	7.99483	7.3705	7.3705	9.30185	8.62816	7.3705	7.3705	9.2589
7406-279	URS000217F4C5_9925	AGAATTGATGCTTTTGAACTGTGGTGTTGGAGAAGAC	GTCTTCTCCAACACCACAGTTCAAAAGCATCAATTCT	279	chi-lncRNA-9200	10.2684	7.3705	7.3705	7.3705	7.3705	7.3705	7.3705	10.621	7.3705	7.3705	7.3705	7.3705	7.3705	7.3705	8.0166	7.99561	8.21995	8.46615	7.80262	9.54891	10.085	8.00054	7.74243	8.35909	7.3705	8.1801	8.34126	7.85072	8.22301	7.3705	7.3705	7.3705	7.3705	7.3705	7.3705	7.3705	7.3705	7.3705	7.3705	7.3705	7.3705	10.4635	7.3705	7.84146
7887-143	URS0002184262_9925	AGAGGCAGGTCAGGT	ACCTGACCTGCCTCT	143	chi-lncRNA-13004	7.3705	8.5041	9.23477	8.90082	7.3705	9.27113	7.3705	7.98622	8.08769	9.19111	7.3705	8.15355	10.1036	7.3705	9.83504	7.3705	7.3705	7.3705	7.3705	7.77168	7.3705	7.3705	7.3705	9.16152	7.94227	7.3705	7.3705	7.3705	7.3705	7.3705	7.82437	8.35765	7.3705	7.3705	8.50316	7.3705	7.99483	8.89911	7.3705	7.3705	7.3705	7.3705	7.95617	7.3705
4249-265	URS000217C538_9925	ACAACTCTGAGCAA	TTGCTCAGAGTTGT	265	chi-lncRNA-6798	10.7128	9.90063	8.83546	7.3705	9.97192	8.12191	9.31744	7.3705	8.08769	7.3705	8.90801	7.81451	8.14118	8.00471	9.07526	9.92657	7.3705	7.3705	9.29411	9.90877	10.085	9.27278	8.49241	7.3705	7.3705	7.3705	7.93603	7.3705	9.81173	10.0065	8.88072	8.9383	9.23793	7.3705	8.85021	9.07996	7.99483	10.2037	8.71469	7.3705	9.45656	8.12306	8.37156	10.3612
1934-152	URS0000D65162_9925	AACTCAGTTTTATG	CATAAAACTGAGTT	152	chi-lncRNA-4592	9.77713	8.5041	7.8967	7.3705	9.19198	8.97946	9.84789	7.3705	8.56457	7.3705	7.3705	9.57334	7.3705	7.3705	8.80068	7.3705	7.3705	7.3705	8.82787	7.77168	8.71843	9.27278	9.54971	7.3705	7.3705	8.69557	9.78177	7.85072	7.3705	8.27301	7.3705	7.3705	8.58736	7.3705	7.3705	7.3705	8.42916	7.3705	7.3705	9.54608	8.88388	8.12306	9.54208	7.3705
15231-518	URS00021805E9_9925	CACGTACTGTACAGC	GCTGTACAGTACGTG	518	chi-lncRNA-10074	9.9165	9.36514	8.83546	10.9384	8.07856	9.27113	8.81057	7.3705	10.2658	8.96784	8.55232	9.96633	8.64082	8.00471	10.1037	7.3705	7.3705	7.3705	10.5455	9.06834	9.78391	10.0656	9.34902	10.6718	10.0372	9.37443	10.7763	9.89144	7.3705	10.5119	9.21366	9.35118	9.05188	8.54829	9.36383	9.38027	9.03315	10.6858	8.98018	8.63777	9.97946	9.72345	9.83168	7.3705
49288-390	URS000217DADA_9925	TGGAGACGACGGCG	CGCCGTCGTCTCCA	390	chi-lncRNA-7891	10.7874	8.85133	8.28144	7.9284	9.19198	7.3705	8.46961	7.98622	8.56457	8.96784	9.19313	10.8879	8.14118	8.7799	8.46127	8.76392	9.13834	8.01993	7.80262	9.06834	9.16658	8.77258	10.4327	7.94786	8.92896	11.4735	9.49468	10.3901	8.75526	10.7108	8.1691	7.3705	9.23793	7.3705	8.85021	10.189	8.76254	9.11739	7.3705	9.54608	8.62816	10.3428	8.69371	8.92148
32013-315	URS000217B6E3_9925	GCTGTCGGCCATACT	AGTATGGCCGACAGC	315	chi-lncRNA-6069	7.3705	8.04589	8.58488	9.30888	7.3705	7.3705	7.3705	7.3705	7.3705	8.96784	7.3705	8.42788	9.55013	7.3705	8.0166	8.76392	7.3705	8.01993	8.1347	7.3705	7.75907	12.1405	11.8603	8.35909	7.3705	7.83136	7.93603	7.3705	7.3705	8.57462	11.3847	9.80884	7.3705	7.3705	7.3705	9.07996	7.3705	7.3705	9.8602	7.3705	8.62816	8.12306	9.54208	8.71767
10799-158	URS000217E030_9925	AGGGGTGTCTGGGGC	GCCCCAGACACCCCT	158	chi-lncRNA-8161	7.3705	9.36514	9.23477	9.47647	8.90696	7.3705	7.3705	7.3705	7.3705	9.19111	9.19313	7.3705	7.3705	8.7799	9.07526	7.99561	10.0957	8.01993	8.1347	8.08524	8.88377	7.3705	8.28297	8.67872	8.92896	9.23227	7.93603	9.78858	9.58008	9.03648	8.88072	9.15946	7.89804	7.3705	9.12976	7.3705	7.3705	7.3705	7.3705	9.00769	7.3705	7.3705	7.95617	8.92148
9710-217	URS0002185E57_9925	AGGATGAGAAGGTTGGATGGC	GCCATCCAACCTTCTCATCCT	217	chi-lncRNA-14401	7.99136	7.3705	8.83546	8.90082	8.07856	9.27113	7.3705	9.01634	7.3705	7.3705	7.3705	7.81451	7.3705	9.05233	8.0166	7.99561	8.21995	9.31264	8.40446	8.91823	8.88377	8.00054	9.34902	9.67412	8.6686	8.1801	8.91634	8.73779	8.96223	7.8912	7.3705	7.3705	7.3705	8.07639	7.3705	8.18344	7.99483	7.92756	7.96787	7.3705	8.88388	7.3705	7.3705	8.92148
9828-5089	URS0002184262_9925	AGGCAGGTCAGGTGGTC	GACCACCTGACCTGCCT	5089	chi-lncRNA-13004	12.1441	12.8871	12.17	11.2931	11.944	10.8626	11.3568	12.3887	10.2658	12.5783	11.5505	12.6896	12.094	12.3667	12.063	11.287	12.1913	12.6382	12.6323	12.818	12.6793	12.2785	12.5165	12.8075	11.9469	12.463	12.3793	12.8699	12.4763	12.3039	12.099	7.3705	11.6912	12.279	11.7816	11.6866	11.9066	11.9325	12.6733	12.089	12.7073	11.2478	12.9117	12.5911
16309-387	URS00021814AA_9925	CCAGGTCGGGGAGCC	GGCTCCCCGACCTGG	387	chi-lncRNA-10819	7.99136	8.04589	7.3705	7.9284	7.3705	7.3705	8.81057	7.3705	8.56457	7.3705	7.3705	7.3705	9.01122	7.3705	7.3705	10.1708	7.3705	7.3705	8.82787	7.3705	7.3705	7.3705	7.74243	7.3705	10.6565	7.83136	7.93603	8.9433	7.3705	8.57462	7.3705	7.3705	7.3705	7.3705	7.3705	7.3705	7.3705	7.3705	11.8976	7.3705	7.3705	7.3705	7.3705	7.3705
34961-247	URS0000D60C72_9925	GGGACGCGGCGGTC	GACCGCCGCGTCCC	247	chi-lncRNA-1636	8.42402	7.3705	7.3705	8.32971	7.3705	7.3705	9.08615	9.76518	7.3705	8.37979	7.3705	9.57334	8.14118	9.2814	8.46127	7.99561	11.3915	7.3705	10.3677	8.75066	8.06488	8.4376	7.74243	7.94786	8.6686	8.1801	10.0211	7.85072	7.3705	7.3705	9.05678	7.3705	7.3705	7.3705	9.12976	7.3705	10.3776	9.88467	8.38907	7.3705	7.3705	8.12306	9.95724	8.48026
13786-499	URS0002185509_9925	ATGTGAATCTGGCT	AGCCAGATTCACAT	499	chi-lncRNA-13947	7.3705	10.0425	9.80383	11.6841	9.63403	10.6757	7.3705	7.98622	7.3705	7.3705	7.3705	7.3705	9.30569	7.3705	8.80068	10.1708	7.3705	10.4394	8.1347	9.64763	9.50802	7.3705	8.03787	7.3705	10.0372	7.3705	7.3705	11.0541	10.1866	9.90188	8.1691	7.3705	8.28348	12.9079	7.3705	7.3705	7.3705	7.3705	7.3705	7.3705	7.92011	9.72345	9.54208	10.3612
39452-889	URS0002185F2F_9925	GTGGGCGCTTAATAC	GTATTAAGCGCCCAC	889	chi-lncRNA-14443	10.9258	10.3998	10.2969	10.5446	10.6736	9.27113	9.51673	9.76518	11.0249	10.2935	9.97326	9.68207	10.1036	10.3012	10.2214	10.4736	9.69504	9.51171	11.1697	11.0191	10.1514	10.3918	10.9411	10.3505	10.5827	10.0188	9.64535	9.78858	10.7302	10.9393	10.4399	10.7395	10.85	10.4704	9.8992	9.07996	9.78517	9.76045	9.56922	9.93725	9.28971	9.27319	9.83168	10.8348
47317-145	URS000217EC43_9925	TCTGTGGAACCCCA	TGGGGTTCCACAGA	145	chi-lncRNA-8761	9.77713	8.85133	7.3705	8.64335	7.3705	9.27113	7.3705	7.3705	8.92236	8.37979	8.07918	8.85692	8.14118	7.3705	8.0166	7.3705	7.3705	7.3705	7.80262	8.75066	8.31707	9.47001	7.74243	7.94786	7.3705	9.92943	7.93603	7.85072	7.3705	9.03648	9.05678	8.9383	8.58736	7.3705	8.04524	7.3705	7.99483	9.11739	8.38907	7.3705	8.31715	9.27319	8.69371	8.48026
35012-161	URS000217E36C_9925	GGGACTGAGACACGG	CCGTGTCTCAGTCCC	161	chi-lncRNA-8315	7.99136	7.3705	9.23477	8.90082	7.3705	8.12191	9.08615	7.3705	8.08769	8.37979	10.7648	8.15355	8.14118	7.3705	9.07526	10.5619	7.3705	9.84257	9.00057	8.75066	7.75907	9.04425	7.74243	8.35909	7.3705	9.23227	8.91634	7.3705	8.96223	7.8912	8.44714	8.67699	7.3705	8.07639	8.04524	8.18344	7.3705	8.89911	7.96787	8.13903	7.92011	10.2111	8.95688	7.84146
47959-207	URS0000D5F486_9925	TGACTGGAGTGAAGT	ACTTCACTCCAGTCA	207	chi-lncRNA-611	8.42402	8.04589	9.80383	9.11923	9.81284	9.72118	7.3705	7.3705	7.3705	10.1937	9.19313	8.42788	8.64082	7.3705	9.97562	7.3705	7.3705	8.01993	8.82787	9.90877	8.53166	7.3705	9.23713	7.3705	10.1437	9.37443	9.1359	7.3705	7.3705	7.3705	7.3705	7.3705	9.05188	9.6296	7.3705	9.38027	7.99483	8.32844	7.96787	9.30185	9.45656	8.61511	8.37156	8.71767
24120-717	URS0002181595_9925	GAACGGACTTGGTA	TACCAAGTCCGTTC	717	chi-lncRNA-10870	10.3689	8.85133	9.04888	10.5446	10.5779	10.461	9.69179	9.24299	10.5988	9.38442	10.3664	10.1288	9.55013	10.3012	11.4425	10.7238	10.0957	9.84257	10.1647	9.44293	10.6872	10.3918	10.2716	9.93639	8.92896	10.4626	10.488	10.3181	10.1016	9.53312	9.9081	9.15946	9.4027	9.80828	9.8992	9.62871	7.99483	10.2961	9.98629	9.30185	10.5215	10.8651	10.3724	9.65156
26360-232	URS0002184402_9925	GAGCGGCGGCGGCC	GGCCGCCGCCGCTC	232	chi-lncRNA-13089	7.3705	7.3705	9.39941	7.3705	7.3705	8.12191	7.3705	7.3705	7.3705	9.55485	7.3705	7.81451	7.3705	8.00471	8.0166	7.99561	10.0957	8.01993	7.80262	8.91823	9.16658	8.00054	8.28297	8.94022	7.94227	8.1801	7.93603	8.9433	9.44862	7.3705	7.3705	7.3705	7.3705	7.3705	7.3705	8.18344	9.78517	7.3705	7.3705	7.3705	9.97946	7.3705	7.3705	9.2589
36528-187	URS000217E4BA_9925	GGTAGAGCACTACA	TGTAGTGCTCTACC	187	chi-lncRNA-8379	9.45005	7.3705	8.83546	7.9284	8.07856	8.12191	8.46961	7.3705	10.1352	8.96784	8.55232	8.15355	8.64082	8.00471	9.67926	9.26257	9.13834	8.01993	8.63164	9.06834	8.31707	8.4376	7.3705	9.16152	8.35067	9.07457	9.78177	8.2104	9.1432	8.82396	9.35515	7.3705	7.3705	9.80828	8.04524	7.3705	8.76254	9.76045	8.98018	8.63777	8.62816	8.98136	7.95617	9.76182
35325-432	URS0002185456_9925	GGGATTGGTGGAGT	ACTCCACCAATCCC	432	chi-lncRNA-13909	11.0521	8.85133	8.58488	10.4671	8.90696	9.72118	10.6285	9.24299	7.3705	9.38442	8.55232	9.57334	9.01122	8.7799	8.0166	8.76392	7.3705	7.3705	9.00057	10.1298	9.40293	9.27278	9.95534	10.5201	10.0372	10.1029	9.49468	10.3181	7.3705	9.66679	9.05678	9.15946	9.23793	9.42561	9.56518	7.3705	8.42916	10.2037	8.98018	9.75488	9.10102	8.12306	7.95617	9.10003
37761-367	URS00021845B9_9925	GTAGAAGGGGCAAC	GTTGCCCCTTCTAC	367	chi-lncRNA-13165	9.62284	7.3705	8.58488	8.64335	9.42987	8.12191	8.81057	9.24299	10.1352	8.70357	10.3664	9.45574	9.30569	8.7799	9.67926	9.26257	10.0957	9.51171	10.1647	8.75066	8.53166	9.27278	8.49241	7.94786	7.94227	9.62256	10.1274	9.55785	10.1016	8.57462	8.88072	8.35765	9.68468	9.42561	10.0411	9.38027	9.45762	8.64181	8.38907	9.54608	9.74157	10.0661	9.69413	10.4296
17255-659	URS0000D5F359_9925	CCGAGGGCTTGACC	GGTCAAGCCCTCGG	659	chi-lncRNA-558	8.75641	8.5041	10.0216	9.30888	9.19198	9.51363	8.81057	8.4164	8.56457	8.96784	11.0048	10.2037	11.5361	10.9605	9.30584	10.5619	9.69504	7.3705	9.15479	9.64763	9.69768	11.351	10.2716	9.16152	10.7267	11.2702	11.0708	10.4587	10.8392	9.90188	10.1603	9.35118	8.28348	8.9033	10.6844	8.70024	9.63067	8.64181	9.98629	9.93725	9.45656	10.6782	9.83168	8.71767
32435-597	URS0002185489_9925	GGAAGGTGGGGATG	CATCCCCACCTTCC	597	chi-lncRNA-13920	9.9165	9.36514	9.6812	9.76258	9.97192	9.72118	9.51673	10.1478	9.20882	10.0866	9.43109	10.2037	10.1036	9.05233	10.5258	10.3796	8.21995	10.1115	8.82787	10.1965	9.0321	10.4859	10.5775	10.0516	8.92896	9.37443	10.406	10.8133	9.91495	9.90188	9.9081	9.52038	10.2146	10.1104	9.36383	9.07996	8.76254	9.99903	10.4906	9.30185	9.28971	9.27319	10.1797	9.40199
10828-245	URS000217FF2C_9925	AGGGTGAGTCAGGG	CCCTGACTCACCCT	245	chi-lncRNA-9723	7.99136	7.3705	8.58488	9.88683	8.07856	8.12191	8.02228	8.74733	9.20882	9.97092	7.3705	9.3277	8.14118	8.7799	8.0166	9.45932	7.3705	8.01993	10.0116	8.56104	9.69768	8.4376	8.49241	7.94786	10.2428	7.83136	9.64535	7.85072	7.3705	10.1953	7.82437	8.35765	7.89804	8.9033	8.50316	10.0253	7.99483	8.32844	8.38907	8.13903	9.28971	10.2111	8.37156	7.3705
9451-168	URS000218688C_9925	AGGACTTCCCTGGTGGCTC	GAGCCACCAGGGAAGTCCT	168	chi-lncRNA-14911	7.3705	7.3705	7.3705	7.3705	7.3705	7.3705	10.2349	7.3705	7.3705	7.3705	7.3705	7.3705	7.3705	9.2814	7.3705	7.99561	8.21995	7.3705	10.0116	8.34266	8.31707	8.00054	8.03787	7.94786	8.35067	7.3705	8.34126	7.85072	8.22301	7.3705	7.3705	7.3705	7.3705	7.3705	7.3705	7.3705	7.3705	7.3705	9.98629	7.3705	7.3705	7.3705	9.3721	7.84146
31999-164	URS00021849FB_9925	GCTGGTCGCTGACT	AGTCAGCGACCAGC	164	chi-lncRNA-13383	7.3705	7.3705	7.3705	7.3705	7.3705	7.3705	7.3705	7.3705	7.3705	7.3705	7.3705	7.3705	7.3705	7.3705	7.3705	7.3705	7.3705	7.3705	7.3705	7.3705	7.3705	7.3705	7.3705	7.3705	13.6349	7.3705	7.3705	7.3705	7.3705	7.3705	7.3705	7.3705	7.3705	7.3705	7.3705	7.3705	7.3705	7.3705	7.3705	7.3705	7.3705	7.3705	7.3705	7.3705
46460-398	URS000217DFF5_9925	TCGCGGGGGTGGGC	GCCCACCCCCGCGA	398	chi-lncRNA-8145	9.62284	9.36514	9.04888	9.30888	9.19198	9.51363	7.3705	9.9043	9.20882	7.3705	10.6751	9.45574	9.75909	7.3705	8.0166	10.6451	10.2609	9.6866	8.82787	9.74003	9.9423	9.47001	9.45285	9.52263	7.94227	10.2577	9.49468	9.55785	9.30398	9.22168	7.3705	10.5175	9.55057	8.07639	7.3705	10.189	7.99483	7.3705	9.72203	9.30185	9.28971	9.72345	7.3705	9.76182
26714-201	URS00021818D4_9925	GAGGCAGTGACAAG	CTTGTCACTGCCTC	201	chi-lncRNA-11042	7.3705	8.04589	10.455	10.7549	7.3705	8.61348	7.3705	7.3705	8.92236	7.3705	7.3705	7.3705	8.14118	7.3705	10.1037	7.3705	7.3705	10.7063	8.1347	8.08524	9.16658	7.3705	7.74243	7.3705	10.0372	7.83136	7.3705	8.2104	7.3705	9.03648	8.1691	7.3705	8.83824	10.1104	8.50316	7.3705	7.99483	7.92756	7.3705	7.3705	8.62816	7.3705	7.95617	7.3705
26173-141	URS0002185E57_9925	GAGAGGATGAGATGGTTGGATGGC	GCCATCCAACCATCTCATCCTCTC	141	chi-lncRNA-14401	9.25371	7.3705	7.3705	7.3705	7.3705	7.3705	7.3705	7.3705	7.3705	7.3705	7.3705	8.65829	8.14118	7.3705	8.80068	7.3705	8.75102	8.46615	8.40446	8.56104	8.88377	7.3705	8.49241	8.35909	7.94227	8.69557	7.93603	8.2104	8.22301	7.3705	7.3705	7.3705	7.3705	7.3705	7.3705	7.3705	9.92471	7.3705	7.3705	7.3705	9.10102	7.3705	7.3705	8.19593
52665-219	URS00021815FC_9925	TTTATGGATTGCAG	CTGCAATCCATAAA	219	chi-lncRNA-10890	10.2684	7.3705	7.3705	9.11923	9.19198	8.97946	9.51673	8.74733	8.56457	7.3705	8.07918	7.3705	7.3705	8.00471	8.80068	9.92657	8.75102	8.80648	9.64591	8.56104	9.78391	7.3705	8.03787	7.94786	8.35067	7.3705	8.34126	7.3705	10.3428	10.104	8.68016	8.9383	9.68468	8.54829	9.8992	7.3705	7.99483	8.89911	7.96787	7.3705	7.92011	7.3705	7.95617	8.48026
8129-212	URS0000D62152_9925	AGAGTTCTACAGTCC	GGACTGTAGAACTCT	212	chi-lncRNA-2508	7.3705	7.3705	7.8967	7.9284	11.0752	8.12191	8.81057	8.4164	7.3705	8.96784	10.5793	7.81451	7.3705	8.00471	9.30584	10.4736	10.5433	8.80648	8.82787	8.91823	9.60596	8.77258	7.74243	7.3705	8.92896	7.3705	7.93603	7.3705	7.85883	7.8912	9.21366	8.35765	8.28348	7.3705	8.50316	10.0253	7.99483	7.92756	8.38907	9.54608	7.3705	8.61511	8.37156	8.48026
52738-168	URS000217BE7F_9925	TTTCGGCCCTGCTT	AAGCAGGGCCGAAA	168	chi-lncRNA-6442	8.42402	7.3705	8.58488	8.32971	9.19198	7.3705	7.3705	8.74733	8.08769	10.1937	8.07918	9.68207	7.3705	9.47903	8.0166	9.26257	8.21995	7.3705	7.3705	8.91823	8.53166	8.00054	8.67527	8.94022	9.92226	10.0188	9.32641	7.3705	7.3705	8.27301	7.3705	7.3705	7.3705	8.07639	8.85021	7.3705	9.03315	7.92756	8.71469	8.13903	8.62816	7.3705	9.3721	7.3705
7398-335	URS00021819CD_9925	AGAATTGATGCTTTTGAACTGTGG	CCACAGTTCAAAAGCATCAATTCT	335	chi-lncRNA-11092	7.3705	7.3705	7.3705	7.3705	7.3705	7.3705	7.3705	9.24299	8.08769	7.3705	7.3705	9.57334	7.3705	7.3705	8.46127	7.3705	8.21995	9.6866	8.1347	9.64763	8.71843	9.04425	9.11583	9.35335	7.94227	9.37443	9.1359	9.12316	9.70055	7.3705	10.3069	7.3705	9.05188	7.3705	9.56518	9.84058	9.78517	7.3705	9.56922	7.3705	10.3624	7.3705	7.3705	8.71767
10418-172	URS00021869E2_9925	AGGGCAGGAGGAGAAGGG	CCCTTCTCCTCCTGCCCT	172	chi-lncRNA-14969	9.9165	9.36514	9.23477	9.30888	7.3705	7.3705	7.3705	7.3705	7.3705	7.3705	8.07918	7.3705	7.3705	7.3705	8.46127	8.43032	7.3705	7.3705	8.40446	7.77168	9.9423	8.77258	7.74243	9.16152	8.92896	9.83422	9.1359	7.85072	8.96223	7.3705	9.35515	7.3705	7.3705	9.80828	7.3705	8.18344	7.3705	7.92756	9.20432	7.3705	7.3705	8.12306	7.3705	7.84146
486-163	URS0000D60DAD_9925	AAACTCTGTCGTGCT	AGCACGACAGAGTTT	163	chi-lncRNA-1686	9.62284	8.85133	8.28144	7.3705	8.07856	7.3705	7.3705	7.3705	7.3705	7.3705	8.90801	7.3705	8.64082	9.05233	7.3705	7.99561	7.3705	7.3705	8.63164	7.3705	8.31707	7.3705	8.83753	8.67872	7.3705	8.89748	7.93603	8.73779	7.3705	7.8912	8.68016	7.3705	9.05188	9.42561	8.04524	7.3705	9.26094	8.89911	7.96787	7.3705	8.31715	10.2111	10.0727	9.40199
9677-133	URS0002183B84_9925	AGGATAGGTGGGAG	CTCCCACCTATCCT	133	chi-lncRNA-12683	7.99136	8.04589	8.58488	8.32971	8.55142	8.12191	8.02228	8.4164	8.08769	7.3705	7.3705	9.03148	7.3705	8.44375	9.83504	8.76392	8.21995	7.3705	7.3705	8.75066	9.28959	10.1827	7.74243	7.3705	9.14944	7.3705	8.65726	7.3705	7.3705	8.27301	8.44714	7.3705	8.28348	7.3705	8.50316	9.07996	7.99483	8.32844	8.71469	8.13903	10.5215	7.3705	8.69371	7.3705
9530-189	URS0000D60577_9925	AGGAGGAGAAGGGG	CCCCTTCTCCTCCT	189	chi-lncRNA-1334	7.3705	9.13099	9.6812	7.3705	8.07856	8.97946	8.46961	7.3705	7.3705	7.96166	9.6353	8.65829	9.30569	9.2814	8.0166	7.3705	8.75102	8.01993	8.40446	9.74003	8.71843	8.4376	9.34902	9.52263	9.50946	9.23227	7.93603	7.3705	8.51354	8.27301	7.3705	7.9469	7.3705	8.54829	7.3705	9.62871	9.26094	7.3705	9.39827	9.00769	8.62816	9.51581	7.95617	8.19593
6803-2812	URS0002182F67_9925	ACTGTAGCTTTGTAT	ATACAAAGCTACAGT	2812	chi-lncRNA-12124	11.5991	11.0643	10.902	12.2447	12.7251	12.2959	8.02228	12.5877	12.8965	11.2457	9.6353	12.1032	9.94158	11.7542	12.3481	10.9369	11.1601	12.9612	13.051	10.8635	10.9335	10.6576	10.6666	12.3483	12.0326	12.5555	12.5225	12.6961	12.258	11.4278	11.2094	11.594	12.2627	13.1258	11.0627	12.2657	11.3359	12.4373	10.7257	11.742	9.97946	11.0306	11.1798	12.4167
7298-149	URS000217DE83_9925	AGAAGGGAAAGGGGAGGGC	GCCCTCCCCTTTCCCTTCT	149	chi-lncRNA-8065	7.3705	8.5041	7.3705	7.3705	7.3705	7.3705	7.3705	7.3705	7.3705	7.3705	9.43109	9.68207	7.3705	9.94794	8.80068	7.99561	9.69504	8.01993	8.1347	10.1965	8.88377	8.4376	8.98338	7.94786	8.6686	7.3705	7.3705	8.49806	9.44862	7.3705	7.3705	7.3705	7.3705	7.3705	7.3705	8.18344	7.3705	8.64181	7.3705	7.3705	8.62816	8.61511	7.95617	9.40199
32257-150	URS0002183F08_9925	GGAAAGGTGAAAAGAAC	GTTCTTTTCACCTTTCC	150	chi-lncRNA-12857	8.75641	7.3705	9.80383	7.3705	7.3705	9.27113	8.81057	9.43881	7.3705	8.70357	7.3705	7.3705	7.3705	7.3705	8.80068	8.43032	8.21995	8.01993	8.1347	8.08524	9.28959	9.27278	8.03787	8.94022	9.66057	7.3705	9.64535	9.78858	8.51354	7.3705	9.21366	7.3705	7.3705	8.9033	9.36383	9.07996	7.3705	9.11739	7.3705	8.13903	7.92011	8.98136	9.17938	7.3705
14339-280	URS0002185B40_9925	ATTGTCAGGTGGGG	CCCCACCTGACAAT	280	chi-lncRNA-14249	8.75641	8.85133	7.3705	8.64335	8.90696	9.90259	8.81057	7.3705	8.56457	9.19111	8.90801	8.85692	10.1036	8.7799	7.3705	9.78698	7.3705	8.80648	9.29411	9.98627	10.444	8.4376	8.49241	9.35335	8.92896	8.69557	9.90639	9.12316	8.75526	10.5119	9.05678	7.3705	9.05188	8.07639	10.2888	8.18344	7.99483	9.76045	7.3705	9.30185	8.31715	7.3705	7.95617	8.71767
12341-303	URS0000D5E9A4_9925	ATACTGTCTCCTCC	GGAGGAGACAGTAT	303	chi-lncRNA-112	7.99136	8.85133	9.23477	7.3705	9.19198	7.3705	7.3705	7.3705	8.92236	10.635	8.90801	9.96633	9.30569	7.3705	8.0166	9.26257	9.13834	9.31264	7.3705	9.54891	9.50802	8.00054	9.11583	10.6718	11.0884	8.69557	10.7095	8.73779	7.3705	9.66679	7.3705	8.67699	9.05188	9.18797	8.85021	7.3705	8.42916	10.5423	8.98018	8.63777	7.3705	8.98136	9.95724	7.3705
20662-149	URS000217D84E_9925	CGGCTCCGGGACGGC	GCCGTCCCGGAGCCG	149	chi-lncRNA-7750	7.3705	9.56654	7.3705	7.9284	9.63403	7.3705	8.02228	7.3705	7.3705	7.3705	9.19313	7.81451	7.3705	7.3705	8.0166	7.99561	8.21995	10.1115	8.1347	7.77168	7.75907	8.00054	8.03787	9.16152	7.3705	8.46074	8.34126	8.49806	8.96223	7.3705	9.05678	7.3705	7.3705	7.3705	7.3705	7.3705	7.99483	7.3705	7.3705	7.3705	7.3705	7.3705	7.3705	8.19593
32361-592	URS0000D601C9_9925	GGAAGAGCTCAAATT	AATTTGAGCTCTTCC	592	chi-lncRNA-1169	10.6342	10.2903	9.04888	10.1072	9.19198	10.6757	9.31744	9.76518	10.5988	8.70357	9.97326	10.4075	9.30569	8.7799	10.5258	9.92657	9.69504	9.31264	10.1647	9.98627	10.7313	10.5743	9.34902	9.16152	10.4228	9.62256	10.0211	10.0775	10.1866	9.66679	9.99715	9.93398	9.4027	9.6296	10.1702	7.3705	10.1689	9.62453	9.8602	9.75488	9.45656	8.12306	9.83168	10.4949
24950-149	URS0000D60D50_9925	GACACACTGGAACTG	CAGTTCCAGTGTGTC	149	chi-lncRNA-1671	9.25371	7.3705	7.3705	8.64335	7.3705	10.461	8.81057	7.3705	9.832	7.3705	7.3705	7.81451	7.3705	7.3705	8.0166	7.3705	7.3705	8.46615	9.29411	9.06834	8.88377	8.77258	8.67527	7.94786	9.34065	7.3705	8.65726	8.9433	7.3705	9.90188	8.44714	7.3705	7.3705	7.3705	8.04524	7.3705	9.03315	9.30694	7.3705	7.3705	7.3705	7.3705	8.95688	7.3705
31568-297	URS0000D60E36_9925	GCGTTACTGACGTG	CACGTCAGTAACGC	297	chi-lncRNA-1711	8.75641	8.85133	9.23477	9.11923	7.3705	11.028	7.3705	8.74733	8.56457	7.96166	7.3705	8.85692	10.8148	7.3705	7.3705	9.45932	7.3705	7.3705	8.63164	8.91823	10.7313	8.77258	9.23713	8.94022	10.4228	7.3705	9.64535	9.78858	8.51354	9.38579	9.81318	7.3705	8.83824	9.42561	9.12976	8.70024	9.26094	7.3705	8.71469	7.3705	9.10102	8.98136	9.54208	8.92148
32669-132	URS000218304F_9925	GGACGGACTGGCCC	GGGCCAGTCCGTCC	132	chi-lncRNA-12160	7.3705	7.3705	8.28144	8.90082	7.3705	9.51363	7.3705	8.74733	7.3705	7.96166	9.43109	8.85692	9.01122	9.2814	7.3705	9.45932	8.21995	8.01993	8.1347	9.32854	7.75907	8.4376	9.11583	8.35909	7.3705	9.50382	8.34126	7.3705	8.22301	7.3705	7.3705	7.3705	7.3705	7.3705	7.3705	7.3705	7.3705	8.64181	8.71469	9.30185	7.3705	7.3705	8.69371	9.10003
24972-166	URS0002186613_9925	GACACTGTGGCCGAG	CTCGGCCACAGTGTC	166	chi-lncRNA-14786	7.3705	7.3705	7.3705	8.90082	8.55142	7.3705	8.02228	7.98622	7.3705	7.96166	7.3705	7.81451	7.3705	8.44375	9.5046	9.45932	9.69504	8.80648	7.3705	8.56104	8.31707	10.1827	8.28297	7.94786	8.6686	8.46074	7.3705	7.3705	7.3705	10.8296	8.68016	9.67181	8.83824	7.3705	7.3705	7.3705	7.99483	8.64181	7.3705	7.3705	8.62816	9.27319	8.37156	7.3705
35015-162	URS000217C4C3_9925	GGGACTGATGCTGAAGC	GCTTCAGCATCAGTCCC	162	chi-lncRNA-6764	7.99136	8.5041	7.8967	10.1072	8.55142	7.3705	7.3705	8.4164	7.3705	8.70357	8.90801	9.18718	8.64082	9.80791	8.0166	7.3705	7.3705	9.31264	7.3705	8.34266	8.06488	8.00054	9.11583	8.67872	7.3705	7.3705	9.1359	9.78858	9.58008	8.82396	8.44714	7.3705	8.28348	7.3705	7.3705	8.70024	7.3705	8.32844	8.38907	7.3705	8.88388	8.12306	8.69371	9.53216
8612-1352	URS0000D64ABC_9925	AGCCTGGCTTGGAGAATTTTGAGC	GCTCAAAATTCTCCAAGCCAGGCT	1352	chi-lncRNA-4275	7.3705	10.0425	9.54718	7.9284	10.7634	7.3705	10.5397	7.3705	10.3855	10.3867	7.3705	9.18718	10.1036	7.3705	9.5046	8.76392	9.69504	9.51171	10.6003	10.1965	10.444	9.64349	10.7505	9.67412	9.79734	9.07457	9.78177	9.28305	9.58008	7.3705	10.3749	7.3705	7.3705	9.96725	9.8992	7.3705	7.99483	7.3705	7.3705	7.3705	10.7314	7.3705	10.4598	10.2894
8821-149	URS00021822C8_9925	AGCGGTCGGAGGGC	GCCCTCCGACCGCT	149	chi-lncRNA-11548	8.75641	7.3705	7.8967	8.32971	7.3705	8.61348	9.98874	9.01634	7.3705	8.37979	9.19313	8.15355	9.30569	8.00471	7.3705	8.76392	7.3705	8.01993	7.80262	7.77168	9.0321	8.00054	8.67527	7.94786	7.94227	8.46074	7.3705	9.28305	8.96223	8.82396	8.68016	9.35118	8.28348	7.3705	8.85021	7.3705	7.99483	9.11739	7.96787	7.3705	7.3705	9.27319	7.3705	7.84146
26713-1436	URS0002184262_9925	GAGGCAGGTCAGGTGGTC	GACCACCTGACCTGCCTC	1436	chi-lncRNA-13004	11.1113	10.686	10.9559	7.3705	9.81284	8.12191	10.7912	10.8448	7.3705	11.8476	10.4768	10.7448	10.718	9.94794	10.777	9.26257	10.7795	11.2978	11.0171	11.732	11.4109	10.3918	10.4327	10.5201	10.2428	11.4735	11.0165	10.9625	10.5494	10.439	10.727	9.80884	10.3819	7.3705	10.1702	10.5916	11.5665	7.3705	11.6149	11.7902	9.74157	10.6782	7.95617	10.3612
41144-225	URS0000D650B9_9925	TAACGGTCCTAAGG	CCTTAGGACCGTTA	225	chi-lncRNA-4557	9.25371	9.56654	9.23477	8.64335	7.3705	10.3403	8.81057	7.3705	8.92236	8.70357	7.3705	9.18718	7.3705	7.3705	9.30584	9.03468	7.3705	9.6866	9.5379	8.75066	9.69768	9.04425	9.11583	9.35335	8.92896	7.3705	9.49468	7.3705	7.3705	9.78912	9.05678	7.3705	9.23793	9.42561	8.85021	7.3705	8.76254	8.64181	9.39827	9.30185	8.62816	7.3705	7.3705	7.3705
22301-147	URS000217C909_9925	CTATTGTGTTGGTC	GACCAACACAATAG	147	chi-lncRNA-6994	7.3705	7.3705	7.3705	7.9284	7.3705	8.12191	7.3705	7.3705	8.92236	10.2935	8.07918	9.96633	8.14118	7.3705	8.0166	9.78698	7.3705	7.3705	8.1347	10.0598	9.50802	7.3705	8.28297	8.94022	10.7937	7.3705	7.93603	7.3705	7.3705	8.82396	7.3705	7.3705	7.89804	7.3705	7.3705	7.3705	7.99483	10.105	8.98018	9.00769	7.92011	7.3705	7.95617	7.3705
4176-258	URS0002186849_9925	AATTGTAGAATTTA	TAAATTCTACAATT	258	chi-lncRNA-14896	8.75641	8.04589	8.58488	9.11923	9.97192	8.97946	9.08615	9.01634	8.92236	7.96166	10.1166	9.3277	9.30569	8.44375	9.5046	7.99561	10.2609	8.80648	7.3705	7.3705	9.40293	9.93816	8.83753	7.94786	7.3705	10.2577	7.93603	9.28305	9.70055	8.82396	9.21366	8.35765	9.4027	8.54829	8.50316	8.18344	8.42916	8.89911	9.20432	9.00769	9.74157	8.61511	8.69371	8.92148
11014-323	URS0002181295_9925	AGGTGAAAGAGGAGAGTGAAAAAGTTGGC	GCCAACTTTTTCACTCTCCTCTTTCACCT	323	chi-lncRNA-10716	7.99136	9.90063	9.23477	7.3705	8.07856	8.12191	7.3705	7.3705	7.3705	7.3705	7.3705	7.3705	7.3705	7.3705	9.07526	7.99561	8.21995	8.46615	9.42115	9.2043	10.0154	7.3705	8.83753	8.35909	9.14944	9.50382	7.93603	8.49806	7.85883	7.3705	7.82437	7.3705	7.3705	7.3705	7.3705	7.3705	7.3705	7.3705	7.3705	7.3705	10.5215	7.3705	11.2794	10.3612
27568-199	URS0002185E57_9925	GATGAGATGGCTGGATGG	CCATCCAGCCATCTCATC	199	chi-lncRNA-14401	7.3705	7.3705	7.3705	7.3705	7.3705	8.12191	7.3705	7.3705	7.3705	7.96166	7.3705	7.81451	8.14118	7.3705	8.0166	7.3705	7.3705	8.80648	8.40446	8.91823	8.53166	7.3705	8.83753	9.16152	9.34065	8.46074	8.91634	8.9433	8.75526	7.3705	7.3705	7.3705	7.3705	7.3705	7.3705	8.18344	7.3705	7.3705	9.72203	10.2447	7.3705	7.3705	7.3705	7.3705
31934-134	URS0000D63115_9925	GCTGGACCACCTCCT	AGGAGGTGGTCCAGC	134	chi-lncRNA-3147	7.3705	7.3705	8.28144	8.32971	7.3705	8.61348	8.02228	8.4164	8.08769	9.19111	7.3705	9.68207	9.01122	8.00471	8.80068	10.0538	8.21995	8.80648	7.80262	8.34266	7.75907	7.3705	7.3705	9.16152	9.14944	8.89748	7.3705	7.85072	7.3705	8.27301	8.44714	7.3705	7.3705	8.54829	8.50316	9.07996	9.03315	7.92756	7.96787	8.63777	9.28971	7.3705	7.95617	8.92148
39748-332	URS0000D5F4E0_9925	GTGTTCCTGAGCCT	AGGCTCAGGAACAC	332	chi-lncRNA-627	9.9165	8.5041	9.54718	9.47647	8.55142	8.97946	9.31744	8.4164	7.3705	8.96784	9.81416	9.45574	7.3705	8.44375	8.80068	10.0538	9.44338	9.08164	9.74639	9.74003	10.085	8.77258	9.45285	9.16152	9.34065	9.62256	7.93603	9.42698	8.51354	9.03648	9.05678	9.52038	9.68468	9.42561	9.74183	9.07996	9.03315	9.62453	8.98018	8.13903	9.60609	9.51581	9.3721	7.84146
37797-160	URS000217C9E8_9925	GTAGAGAGACTGAAT	ATTCAGTCTCTCTAC	160	chi-lncRNA-7037	7.99136	8.85133	8.58488	8.64335	7.3705	8.12191	7.3705	9.61121	8.92236	7.96166	7.3705	7.3705	7.3705	8.00471	9.83504	7.99561	7.3705	9.08164	7.3705	7.3705	8.31707	8.77258	8.83753	8.67872	7.3705	8.46074	7.93603	8.49806	9.91495	8.57462	9.21366	9.35118	7.3705	7.3705	7.3705	7.3705	8.42916	9.30694	7.96787	9.00769	7.3705	9.27319	7.3705	10.134
38411-158	URS0000D642E9_9925	GTCCGGACTGGCCC	GGGCCAGTCCGGAC	158	chi-lncRNA-3919	8.75641	7.3705	7.8967	8.64335	8.07856	7.3705	7.3705	7.3705	7.3705	7.3705	9.43109	7.3705	7.3705	8.7799	9.30584	7.3705	9.13834	7.3705	7.3705	8.56104	7.3705	7.3705	9.80648	7.94786	9.50946	7.3705	8.91634	9.67782	7.3705	9.53312	9.05678	8.9383	8.58736	8.54829	7.3705	7.3705	7.99483	9.30694	8.98018	9.30185	9.45656	7.3705	7.3705	7.84146
13485-145	URS000217F4C5_9925	ATGCTTTTGAACTGTGGTGTTGGAG	CTCCAACACCACAGTTCAAAAGCAT	145	chi-lncRNA-9200	7.3705	7.3705	7.3705	7.3705	7.3705	7.3705	7.3705	7.3705	7.3705	7.3705	7.3705	7.3705	7.3705	7.3705	7.3705	7.3705	8.21995	7.3705	8.1347	8.75066	8.06488	9.04425	8.03787	7.3705	8.35067	8.46074	7.3705	8.49806	8.51354	7.3705	8.88072	7.3705	7.3705	7.3705	7.3705	7.3705	7.3705	7.3705	9.39827	7.3705	7.3705	7.3705	7.3705	8.48026
48888-285	URS000217E6C2_9925	TGCGATCTCAAATC	GATTTGAGATCGCA	285	chi-lncRNA-8479	9.9165	8.04589	8.28144	8.90082	8.07856	8.12191	9.31744	7.98622	10.2658	8.37979	9.19313	9.87766	9.75909	9.47903	9.5046	9.45932	7.3705	8.01993	7.3705	7.3705	10.085	9.27278	9.72587	7.3705	9.92226	9.07457	10.0211	9.12316	9.30398	9.03648	8.1691	8.9383	8.58736	8.9033	8.85021	9.07996	7.99483	8.32844	8.38907	8.63777	9.45656	9.27319	8.95688	7.3705
3148-133	URS0000D627A2_9925	AAGGGGAGGGAAAGGG	CCCTTTCCCTCCCCTT	133	chi-lncRNA-2795	8.75641	9.13099	8.58488	8.90082	7.3705	8.12191	7.3705	9.01634	7.3705	7.3705	8.90801	8.42788	9.55013	7.3705	7.3705	7.3705	9.44338	8.46615	8.1347	7.77168	9.16658	9.64349	8.28297	8.67872	8.6686	8.89748	9.32641	9.28305	8.22301	7.3705	8.88072	7.3705	7.3705	7.3705	7.3705	7.3705	9.63067	9.11739	7.3705	8.13903	7.3705	8.12306	7.3705	8.19593
8103-145	URS0000D627AA_9925	AGAGTCGGACACAACTGAGTGAC	GTCACTCAGTTGTGTCCGACTCT	145	chi-lncRNA-2796	7.3705	7.3705	7.3705	7.3705	7.3705	7.3705	7.3705	10.0312	7.3705	7.3705	7.3705	7.3705	7.3705	7.3705	7.3705	7.99561	7.3705	8.01993	9.00057	8.08524	7.75907	8.4376	7.3705	7.94786	7.94227	9.07457	7.93603	7.85072	7.85883	9.66679	7.3705	7.3705	7.3705	7.3705	8.04524	7.3705	7.3705	7.3705	7.3705	7.3705	7.3705	7.3705	7.3705	8.19593
4881-8172	URS0000D60591_9925	ACCCCATGGACTGTAGCC	GGCTACAGTCCATGGGGT	8172	chi-lncRNA-1338	11.9304	14.0666	12.0999	13.0837	14.0572	12.9396	12.4389	13.4708	10.9492	12.1432	11.7831	12.65	11.22	12.7387	13.0823	12.3167	12.4181	13.0598	13.2524	13.5566	12.9916	13.2136	13.5201	13.1554	12.461	12.6564	13.2431	13.3206	13.1192	12.5313	13.0817	12.3228	12.1742	12.8478	12.8854	12.0695	12.4593	13.1446	13.6453	11.6404	13.0187	11.6551	12.045	13.4285
9717-145	URS0002185E57_9925	AGGATGAGATGGCTGGATGGCAT	ATGCCATCCAGCCATCTCATCCT	145	chi-lncRNA-14401	9.02639	7.3705	7.3705	7.3705	7.3705	7.3705	7.3705	9.9043	7.3705	9.97092	7.3705	9.45574	7.3705	7.3705	8.0166	7.99561	10.9823	8.46615	8.1347	9.54891	7.75907	8.4376	8.28297	7.94786	9.79734	7.83136	7.93603	7.85072	7.85883	7.3705	7.3705	7.3705	7.3705	7.3705	7.3705	9.62871	9.26094	9.11739	7.3705	7.3705	7.3705	7.3705	7.3705	9.10003
30053-256	URS0002185489_9925	GCCGCTGTAAAACC	GGTTTTACAGCGGC	256	chi-lncRNA-13920	7.3705	8.04589	9.04888	11.5775	7.3705	7.3705	7.3705	7.3705	9.832	7.3705	7.3705	7.3705	7.3705	7.3705	9.07526	7.99561	7.3705	8.80648	10.4294	8.34266	8.71843	7.3705	7.74243	7.3705	8.92896	7.3705	7.3705	8.9433	10.7302	8.82396	7.3705	8.9383	7.89804	11.8186	7.3705	7.3705	7.3705	7.3705	8.71469	7.3705	7.3705	7.3705	7.3705	7.3705
43333-526	URS0000D63114_9925	TCACTGGGCTTAAAG	CTTTAAGCCCAGTGA	526	chi-lncRNA-3146	10.0436	9.56654	9.6812	9.47647	7.3705	9.51363	9.51673	7.98622	10.6947	9.97092	7.3705	10.0499	9.55013	8.44375	9.30584	7.3705	8.21995	9.84257	9.84033	9.90877	10.6417	10.291	9.34902	10.6718	9.92226	9.62256	10.5657	9.55785	7.3705	10.6475	9.35515	9.80884	9.80738	8.9033	9.56518	9.38027	8.42916	9.47446	9.56922	10.9007	9.74157	9.72345	9.95724	8.71767
22803-146	URS000217D765_9925	CTGAGGGTTGGGCC	GGCCCAACCCTCAG	146	chi-lncRNA-7706	8.75641	8.5041	7.3705	7.9284	8.07856	8.61348	8.02228	7.3705	8.08769	9.70727	8.55232	9.57334	8.14118	9.05233	9.67926	9.26257	7.3705	7.3705	7.80262	9.82686	8.88377	8.00054	7.3705	7.3705	9.50946	9.07457	7.3705	7.3705	7.3705	9.38579	7.3705	9.35118	7.89804	8.07639	8.04524	8.18344	7.99483	7.3705	7.96787	9.30185	7.92011	8.61511	7.95617	7.84146
13134-172	URS0000D60577_9925	ATCTGGAGGAGCGG	CCGCTCCTCCAGAT	172	chi-lncRNA-1334	7.3705	7.3705	7.3705	7.3705	7.3705	12.7153	7.3705	8.4164	7.3705	7.96166	7.3705	10.7941	12.132	7.3705	7.3705	9.26257	7.3705	7.3705	7.80262	7.3705	7.3705	7.3705	7.3705	7.3705	10.1437	7.3705	9.32641	9.55785	7.3705	8.57462	7.3705	7.3705	7.3705	7.3705	8.04524	7.3705	9.92471	7.3705	7.3705	7.3705	7.3705	7.3705	7.3705	7.3705
33426-137	URS0000D63643_9925	GGATGGGGTTTGGG	CCCAAACCCCATCC	137	chi-lncRNA-3376	9.25371	7.3705	8.28144	8.32971	7.3705	8.61348	7.3705	7.98622	8.08769	8.37979	9.43109	8.65829	7.3705	9.2814	7.3705	7.99561	7.3705	7.3705	8.40446	9.06834	8.88377	8.00054	9.23713	7.94786	9.92226	9.37443	9.32641	7.3705	7.3705	9.38579	7.82437	7.3705	8.83824	8.54829	8.85021	8.70024	7.3705	7.92756	7.3705	9.00769	7.3705	8.98136	7.3705	8.48026
4912-939	URS000217CC68_9925	ACCCCGTGGACTGCAGC	GCTGCAGTCCACGGGGT	939	chi-lncRNA-7163	7.3705	10.0425	10.2108	7.3705	11.693	7.3705	10.4451	10.774	7.3705	7.3705	7.3705	10.3427	7.3705	10.4021	9.07526	7.99561	9.13834	9.98331	10.3031	10.6891	8.53166	10.291	11.0773	10.8091	10.2428	10.0188	11.4024	10.4587	10.9405	7.8912	7.3705	9.93398	7.3705	10.5729	11.1278	11.1639	7.99483	10.105	10.6515	7.3705	9.45656	11.1067	10.896	8.92148
7005-149	URS0002183D5F_9925	AGAAACGCTGGGCTGGAAGAAGC	GCTTCTTCCAGCCCAGCGTTTCT	149	chi-lncRNA-12783	7.3705	8.04589	7.3705	7.3705	9.97192	7.3705	7.3705	9.9043	7.3705	7.3705	7.3705	8.65829	7.3705	7.3705	8.0166	7.3705	9.44338	8.01993	9.92852	8.91823	7.75907	7.3705	9.23713	7.3705	7.3705	7.3705	7.93603	7.85072	9.70055	7.3705	9.35515	7.3705	7.3705	7.3705	7.3705	7.3705	7.3705	7.3705	7.3705	7.3705	9.74157	7.3705	7.3705	7.3705
9724-18540	URS0002185E57_9925	AGGATGAGATGGTTGGATGGC	GCCATCCAACCATCTCATCCT	18540	chi-lncRNA-14401	13.2682	14.2239	14.3017	12.5753	13.8267	13.2216	13.873	14.4432	12.3953	13.9045	12.4301	14.3234	13.1242	14.2195	14.0447	12.8945	13.6554	14.1614	14.1964	14.3408	14.3032	13.6898	14.9231	14.5814	13.9084	13.8715	14.2485	14.3814	14.7815	13.7927	14.5957	13.1133	12.7186	12.8273	12.6173	12.8344	14.2124	13.7291	14.3958	13.3933	14.5432	12.6687	14.1474	14.5618
7798-237	URS000218072F_9925	AGAGGAACTAAAGAGCC	GGCTCTTTAGTTCCTCT	237	chi-lncRNA-10129	8.75641	9.36514	8.83546	9.88683	9.19198	8.97946	9.08615	7.3705	7.3705	7.3705	8.07918	9.3277	8.14118	9.47903	8.46127	7.99561	8.21995	8.46615	8.40446	9.44293	9.69768	9.47001	8.28297	8.35909	10.4228	8.1801	8.65726	10.3181	7.85883	7.8912	9.48399	9.15946	8.28348	7.3705	9.56518	7.3705	9.03315	7.3705	7.3705	7.3705	9.74157	9.90492	7.95617	7.84146
5582-186	URS0000D608BD_9925	ACGAGAGGACTGGG	CCCAGTCCTCTCGT	186	chi-lncRNA-1473	9.02639	8.85133	9.23477	8.32971	7.3705	7.3705	7.3705	8.4164	8.08769	9.19111	8.90801	8.42788	8.64082	8.44375	8.46127	7.3705	7.3705	8.01993	8.63164	9.32854	9.0321	9.27278	8.67527	7.94786	9.50946	7.3705	9.1359	7.85072	9.58008	8.82396	9.35515	7.3705	8.83824	10.4704	9.12976	7.3705	7.3705	8.89911	8.71469	9.00769	8.31715	7.3705	7.3705	8.71767
9827-748	URS000217E7E9_9925	AGGCAGGTCAGGTGG	CCACCTGACCTGCCT	748	chi-lncRNA-8533	7.3705	10.2903	7.3705	7.3705	9.81284	7.3705	7.3705	10.1478	7.3705	9.38442	7.3705	7.81451	10.3814	9.80791	8.46127	7.99561	8.21995	10.3382	9.92852	10.2603	9.16658	9.04425	9.88283	10.2576	9.34065	10.3975	10.1274	10.7045	9.44862	7.3705	9.71157	7.3705	7.3705	10.2407	9.74183	10.0253	9.92471	10.3829	9.8602	9.93725	7.3705	10.7747	10.6943	9.10003
8100-303	URS000217CF8A_9925	AGAGTCAGACACGACTGAGTGACT	AGTCACTCAGTCGTGTCTGACTCT	303	chi-lncRNA-7345	7.3705	7.3705	9.54718	7.3705	7.3705	7.3705	8.02228	9.61121	9.44772	7.3705	7.3705	9.45574	7.3705	7.3705	8.80068	8.43032	9.44338	8.01993	9.64591	8.56104	8.71843	9.79834	9.45285	7.94786	7.94227	10.2577	8.34126	8.73779	8.96223	7.8912	9.48399	7.3705	8.83824	7.3705	7.3705	7.3705	9.63067	10.105	9.98629	9.54608	9.60609	7.3705	7.3705	8.19593
27259-181	URS0002179D62_9925	GAGTTGGACTGTGAAGAAGGC	GCCTTCTTCACAGTCCAACTC	181	chi-lncRNA-4821	7.99136	9.56654	7.3705	9.11923	7.3705	7.3705	7.3705	7.3705	7.3705	8.96784	7.3705	9.03148	7.3705	7.3705	8.46127	7.99561	8.75102	9.08164	8.63164	8.34266	9.78391	8.77258	9.54971	7.3705	8.35067	8.89748	7.93603	7.85072	7.3705	9.03648	8.88072	7.3705	7.3705	7.3705	7.3705	7.3705	7.99483	9.30694	9.8602	7.3705	8.88388	7.3705	8.95688	8.71767
10069-1008	URS0000D63AA6_9925	AGGCTGTATATTGTCACCC	GGGTGACAATATACAGCCT	1008	chi-lncRNA-3564	9.02639	10.8494	10.5279	10.6182	10.2455	7.3705	9.31744	9.9043	9.20882	10.4743	9.19313	10.6938	9.94158	10.6682	11.0557	9.63244	9.13834	10.1115	10.3031	9.98627	9.69768	10.1827	11.6579	11.256	11.3774	10.0188	12.2203	10.2422	11.2078	10.3623	11.2462	10.0491	10.5318	8.07639	9.8992	10.336	9.63067	9.99903	10.5733	10.3769	10.4442	10.5748	11.582	10.0496
13520-378	URS00021849FB_9925	ATGGACTGGTTGGATCTCC	GGAGATCCAACCAGTCCAT	378	chi-lncRNA-13383	7.3705	7.3705	7.3705	9.47647	7.3705	8.12191	7.3705	10.4499	7.3705	7.3705	7.3705	7.81451	9.55013	7.3705	8.0166	8.43032	8.21995	8.46615	8.63164	10.2603	8.31707	8.4376	10.5308	8.35909	7.94227	9.37443	9.49468	9.12316	8.96223	7.3705	9.48399	7.3705	7.3705	8.07639	10.0411	10.4694	10.0519	7.3705	10.1022	7.3705	7.3705	8.12306	7.3705	8.92148
747-247	URS000217DF1F_9925	AAAGGAGTACGTCAAGGC	GCCTTGACGTACTCCTTT	247	chi-lncRNA-8094	9.25371	9.36514	9.6812	7.3705	8.90696	7.3705	8.02228	7.3705	7.3705	9.70727	7.3705	7.3705	7.3705	8.7799	8.46127	9.03468	7.3705	8.46615	9.00057	9.82686	8.71843	8.77258	9.80648	7.94786	9.79734	9.62256	7.93603	9.12316	7.85883	9.66679	10.081	7.3705	7.3705	9.80828	7.3705	7.3705	9.78517	8.64181	9.39827	8.13903	7.3705	7.3705	7.3705	8.19593
40501-133	URS0000D64EFD_9925	GTTGTTGTGTGGCT	AGCCACACAACAAC	133	chi-lncRNA-4467	7.3705	7.3705	7.3705	7.3705	7.3705	7.3705	7.3705	11.9488	8.08769	7.3705	7.3705	7.3705	7.3705	7.3705	7.3705	7.3705	12.3464	7.3705	7.3705	9.2043	7.3705	7.3705	7.3705	7.3705	7.94227	7.3705	7.3705	7.3705	7.3705	7.3705	7.82437	7.3705	9.68468	7.3705	7.3705	7.3705	7.3705	7.3705	7.3705	7.3705	7.3705	8.12306	7.3705	8.71767
6480-2442	URS000218556D_9925	ACTCTAGTCCGACT	AGTCGGACTAGAGT	2442	chi-lncRNA-13966	8.75641	11.6565	12.3214	12.6648	8.07856	11.3737	10.5397	10.621	10.4961	10.2935	11.7395	10.2037	11.1476	10.3012	11.2343	12.6942	10.2609	12.3826	10.8005	10.4364	12.3803	10.291	12.3382	10.2576	10.1437	9.50382	10.488	11.9259	12.2182	11.7014	11.7086	8.35765	10.1231	14.4852	11.9708	10.4694	9.78517	9.88467	9.39827	8.63777	10.9709	11.9723	11.7988	9.76182
51641-532	URS0000D62F25_9925	TTCGCGGGGGCGGG	CCCGCCCCCGCGAA	532	chi-lncRNA-3071	7.3705	9.90063	8.83546	7.3705	9.42987	8.12191	8.02228	10.4499	9.44772	9.55485	9.81416	7.3705	8.14118	9.47903	9.83504	9.78698	10.409	9.08164	9.00057	9.2043	9.0321	9.93816	10.8679	9.16152	8.35067	10.3975	10.8402	9.42698	9.1432	9.90188	9.60227	9.35118	10.731	9.18797	10.3983	10.336	9.45762	9.99903	9.98629	10.2447	9.45656	7.3705	9.17938	9.53216
47760-1369	URS000217CA89_9925	TGAATACTTTAGCA	TGCTAAAGTATTCA	1369	chi-lncRNA-7078	10.8583	9.90063	11.058	10.7549	11.549	10.8626	7.3705	11.4094	10.5988	10.2935	10.7648	10.7448	10.2492	10.4021	11.7073	10.7238	11.461	10.2293	10.8005	10.3214	11.2075	11.0762	11.3163	11.2072	10.7937	11.3412	11.0708	10.4587	12.0918	10.8296	10.5021	11.7035	10.9599	10.9982	10.2888	11.4488	10.8673	11.7155	9.56922	10.4979	10.2758	10.4635	10.6203	11.4432
7164-176	URS000218102F_9925	AGAAGAAAGGAAGAGAGGGC	GCCCTCTCTTCCTTTCTTCT	176	chi-lncRNA-10594	7.99136	8.85133	7.3705	7.9284	7.3705	7.3705	9.31744	9.01634	7.3705	9.70727	7.3705	7.3705	9.01122	9.2814	7.3705	9.03468	7.3705	8.01993	8.40446	8.34266	7.3705	8.77258	7.3705	7.3705	7.94227	9.37443	8.91634	8.73779	7.3705	9.90188	7.3705	7.3705	8.83824	8.54829	7.3705	9.38027	7.3705	9.76045	7.3705	9.00769	7.3705	8.12306	8.69371	7.3705
7875-181	URS0002185E57_9925	AGAGGATGAGATGGCTGGA	TCCAGCCATCTCATCCTCT	181	chi-lncRNA-14401	7.3705	9.74324	7.3705	8.90082	10.1152	7.3705	7.3705	7.3705	7.3705	7.3705	9.43109	7.3705	9.30569	9.94794	8.0166	7.3705	7.3705	8.46615	8.1347	8.56104	9.50802	8.77258	8.83753	7.3705	7.3705	9.23227	8.34126	8.9433	9.1432	7.3705	8.68016	7.3705	7.3705	7.3705	7.3705	7.3705	9.03315	7.3705	7.96787	7.3705	7.3705	7.3705	7.3705	7.3705
20175-168	URS000217E89F_9925	CGGAGGAAGGCGGGG	CCCCGCCTTCCTCCG	168	chi-lncRNA-8564	9.9165	8.5041	9.04888	9.30888	8.07856	8.97946	7.3705	7.3705	7.3705	7.3705	7.3705	7.81451	9.30569	7.3705	7.3705	7.99561	7.3705	9.08164	9.15479	8.56104	7.3705	7.3705	9.54971	8.67872	8.6686	8.69557	9.49468	9.67782	7.85883	9.22168	8.1691	8.9383	9.4027	8.07639	9.56518	8.18344	7.99483	7.3705	8.98018	7.3705	7.92011	9.27319	8.95688	7.84146
32290-547	URS0000D64EB2_9925	GGAACGGACTTGGG	CCCAAGTCCGTTCC	547	chi-lncRNA-4452	10.6342	9.36514	9.23477	10.2059	10.4754	9.90259	9.31744	7.98622	9.832	9.38442	8.90801	8.85692	9.55013	9.80791	10.4313	9.63244	10.0957	10.3382	10.0116	9.74003	8.71843	9.47001	10.0903	9.16152	9.92226	9.37443	9.49468	9.78858	10.3428	9.90188	9.35515	9.35118	10.6013	9.6296	10.3983	10.0253	9.03315	9.99903	8.98018	9.93725	9.60609	8.61511	8.95688	10.2894
33319-657	URS0000D5FFE9_9925	GGATAGGTGGGAGGCT	AGCCTCCCACCTATCC	657	chi-lncRNA-1085	9.77713	9.56654	9.54718	8.90082	10.1152	10.0637	9.08615	7.3705	11.2934	9.55485	10.1166	10.2037	9.94158	10.1928	10.2214	10.4736	8.21995	9.6866	10.2356	9.2043	9.78391	10.5743	9.72587	10.5979	10.4228	9.37443	11.2223	10.8133	11.0803	10.104	10.3069	9.35118	10.0253	9.42561	9.74183	9.07996	9.26094	9.62453	10.3094	9.93725	9.60609	10.2111	9.83168	9.2589
41231-277	URS000217FDE5_9925	TAAGACGGTGGGGG	CCCCCACCGTCTTA	277	chi-lncRNA-9654	8.42402	8.5041	8.58488	9.47647	7.3705	8.61348	8.46961	8.4164	9.832	8.70357	8.07918	9.18718	9.94158	8.44375	10.1037	7.3705	7.3705	9.51171	9.5379	9.82686	9.86528	8.00054	9.64048	9.16152	7.3705	7.3705	7.93603	9.55785	8.75526	9.66679	7.3705	7.9469	9.55057	10.2407	9.36383	9.62871	8.42916	7.92756	7.96787	8.63777	9.74157	10.0661	7.95617	7.84146
9824-423	URS0000D60577_9925	AGGCAGGAGGAGAAGGGG	CCCCTTCTCCTCCTGCCT	423	chi-lncRNA-1334	7.99136	10.0425	8.83546	8.90082	9.19198	7.3705	7.3705	9.9043	7.3705	7.3705	9.43109	8.65829	10.2492	9.05233	10.1037	7.99561	9.13834	8.01993	9.64591	9.2043	9.0321	9.04425	9.11583	9.93639	8.6686	9.37443	9.1359	10.5242	8.75526	9.66679	7.3705	7.3705	7.3705	9.96725	10.0411	9.84058	7.3705	7.3705	7.3705	10.4979	9.86541	7.3705	9.54208	9.95989
14424-2251	URS0000D64BAA_9925	ATTTGGGGATGAGCTG	CAGCTCATCCCCAAAT	2251	chi-lncRNA-4319	12.1154	11.1294	12.0758	11.6841	11.1437	10.8626	11.9111	11.3128	11.8875	11.1425	11.273	10.7941	10.9908	10.4964	12.1546	10.9369	11.461	11.7946	11.9372	11.4605	11.6593	11.5385	11.7423	11.9032	10.7267	11.733	11.0165	11.6011	12.1773	12.1526	11.6272	12.3679	11.7227	11.4391	11.307	10.4694	11.9066	11.1979	10.7257	10.0991	9.86541	11.1067	11.0163	12.5761
33398-228	URS0000D61259_9925	GGATGAGCTGTGTGG	CCACACAGCTCATCC	228	chi-lncRNA-1892	7.99136	8.5041	8.58488	8.64335	8.07856	9.51363	8.02228	9.01634	8.08769	8.70357	9.19313	8.65829	9.30569	8.00471	8.0166	9.63244	7.3705	7.3705	8.82787	8.75066	9.0321	10.3918	8.49241	9.67412	9.14944	9.50382	9.1359	7.3705	9.44862	9.03648	9.21366	7.3705	9.23793	10.3601	9.12976	7.3705	7.3705	9.11739	8.98018	9.30185	9.10102	9.51581	8.95688	8.92148
42435-223	URS000217D8AB_9925	TAGGAGTCATGTTGCT	AGCAACATGACTCCTA	223	chi-lncRNA-7773	9.45005	7.3705	9.04888	8.90082	7.3705	8.97946	7.3705	7.3705	9.832	7.96166	8.90801	8.85692	8.64082	7.3705	10.4313	7.99561	7.3705	8.01993	8.40446	8.91823	8.31707	10.1827	8.49241	9.16152	7.3705	7.3705	9.78177	9.98745	7.3705	8.82396	8.88072	8.9383	7.3705	7.3705	9.8992	9.38027	8.42916	9.99903	7.3705	8.63777	9.60609	8.12306	9.54208	7.3705
18557-206	URS0000D62BD9_9925	CGACTAGGGATTGGC	GCCAATCCCTAGTCG	206	chi-lncRNA-2950	7.99136	8.5041	7.8967	8.64335	8.07856	8.12191	8.81057	7.3705	7.3705	9.38442	9.19313	9.68207	8.14118	8.7799	7.3705	7.99561	7.3705	7.3705	8.63164	7.77168	9.16658	8.00054	8.67527	7.3705	10.505	8.69557	8.91634	7.85072	10.2668	9.03648	7.82437	8.35765	8.58736	8.9033	8.04524	8.70024	7.3705	9.30694	10.3094	7.3705	8.88388	8.61511	8.95688	7.84146
6406-136	URS0002180EF1_9925	ACTCATCAGGGCAAGA	TCTTGCCCTGATGAGT	136	chi-lncRNA-10534	7.3705	8.85133	9.04888	9.47647	7.3705	8.61348	7.3705	7.3705	8.56457	7.3705	7.3705	7.3705	8.14118	7.3705	9.97562	7.99561	7.3705	9.31264	7.3705	7.77168	9.40293	7.3705	7.3705	7.94786	9.50946	7.3705	7.3705	8.9433	9.81173	10.5813	7.3705	7.3705	8.58736	9.80828	7.3705	9.07996	7.3705	7.3705	7.3705	7.3705	7.3705	8.61511	7.95617	8.48026
[truncated: 344 more rows]
[truncated: 55 more columns]

## Sheet: miRNA
ID	Reference	Sequence	RevComp	Total	Annotation	S01	S03	S05	S07	S11	S13	S15	S17	S19	S21	S23	S25	S27	S29	S31	S33	S35	S37	S39	S41	S43	S45	S47	S49	S51	S53	S55	S57	S59	S02	S04	S06	S08	S10	S12	S14	S16	S18	S20	S24	S26	S28	S30	S32
[truncated: 2,747 more rows]
[truncated: 55 more columns]

[truncated: 12 more sheets: rRNA, rRNA-parts, scRNA-parts, snRNA, snRNA-parts, snoRNA, snoRNA-parts, SRP_RNA-parts, tRNA, vaultRNA-parts, y-RNA-parts, Other]
