# Supplementary material for: Impact of interspecies colostrum and milk replacement on circulating sncRNA dynamics of neonatal goat kids
Source: RNA Biol. 2026 Jun 26;23(1):1–21. doi: 10.1080/15476286.2026.2692293 (PMC13313187; doi:10.1080/15476286.2026.2692293)
Supplement: Supplemental Material [file KRNB_A_2692293_SM4394.zip › Supplemental Table ST6 - Bovine specific USs.xlsx]

## Sheet: Sheet 1
	Supplemental Table ST6. Bovine specific Uss
ID	Unique Sequence (US)	RevComp	Length	Total	S01	S03	S05	S07	S11	S13	S15	S17	S19	S21	S23	S25	S27	S29	S31	S33	S35	S37	S39	S41	S43	S45	S47	S49	S51	S53	S55	S57	S59	S02	S04	S06	S08	S10	S12	S14	S16	S18	S20	S24	S26	S28	S30	S32	S34
19830-282	CAAGGTTAGCAGAACGAC	GTCGTTCTGCTAACCTTG	18	282	0	0	0	0	0	0	0	0	0	0	0	0	0	0	0	0	0	0	0	0	0	0	0	0	0	0	0	0	0	0	0	0	0	0	0	0	0	0	0	0	0	0	0	0	0
19831-261	CAAGGTTAGCAGAACGACT	AGTCGTTCTGCTAACCTTG	19	261	0	0	0	0	0	0	0	0	0	0	0	0	0	0	0	0	0	0	0	0	0	0	0	0	0	0	0	0	0	0	0	0	0	0	0	0	0	0	0	0	0	0	0	0	0
49987-221	GTCACGGCGGCGGGTCCG	CGGACCCGCCGCCGTGAC	18	221	0	0	0	0	0	0	0	0	0	0	0	0	0	0	0	0	0	0	0	0	0	0	0	0	0	0	0	0	0	0	0	0	0	0	0	0	0	0	0	0	0	0	0	0	0
60288-234	TCGAGAAACGATGTTAGAC	GTCTAACATCGTTTCTCGA	19	234	0	0	0	0	0	0	0	0	0	0	0	0	0	0	0	0	0	0	0	0	0	0	0	0	0	0	0	0	0	0	0	0	0	0	0	0	0	0	0	0	0	0	0	0	0
49200-173	GTAAGGCGGGACACGTG	CACGTGTCCCGCCTTAC	17	173	0	0	0	0	0	0	0	0	0	0	0	0	0	0	0	0	0	0	0	0	0	0	0	0	0	0	0	0	0	0	0	0	0	0	0	0	0	0	0	0	0	0	0	0	0
24012-1228	CCTGTATCGGCGTGCT	AGCACGCCGATACAGG	16	1228	0	0	0	0	0	0	0	0	0	0	0	0	0	0	0	0	0	0	0	0	0	0	0	0	0	0	0	0	0	0	0	0	0	0	0	0	0	0	0	0	0	0	0	0	0
19514-654	CAACGGATAAAAGCTACC	GGTAGCTTTTATCCGTTG	18	654	0	0	0	0	0	0	0	0	0	0	0	0	0	0	0	0	0	0	0	0	0	0	0	0	0	0	0	0	0	0	0	0	0	0	0	0	2	0	0	0	0	0	0	1	0
65186-605	TGGGTCACTGGTTCGAGCC	GGCTCGAACCAGTGACCCA	19	605	0	0	0	0	0	0	0	0	0	0	0	0	0	0	0	0	0	0	0	0	0	0	0	0	0	0	0	0	0	0	0	0	0	0	0	0	0	0	0	0	0	0	0	0	0
8244-186	ACGCCGGAAGTAGTTGG	CCAACTACTTCCGGCGT	17	186	0	0	0	0	0	0	0	0	0	0	0	0	0	0	0	0	0	0	0	0	0	0	0	0	0	0	0	0	0	0	0	0	0	0	0	0	0	0	0	0	0	0	0	0	0
24551-1142	CGACAGACGAACTCAAT	ATTGAGTTCGTCTGTCG	17	1142	0	0	0	0	0	0	0	0	0	0	0	0	0	0	0	0	0	0	0	0	0	0	0	0	0	0	0	0	0	0	0	0	0	0	0	0	0	1	0	0	0	0	0	0	0
19923-733	CAATACGGTCAGTACG	CGTACTGACCGTATTG	16	733	0	0	0	0	0	0	0	0	0	0	0	0	0	0	0	0	0	0	0	0	0	0	0	0	0	0	0	0	0	0	0	0	0	0	0	0	0	0	0	0	0	0	0	0	0
34883-285	GAGCCACCTGAACACTCACC	GGTGAGTGTTCAGGTGGCTC	20	285	0	0	0	0	0	0	0	0	0	0	0	0	0	0	0	0	0	0	0	0	0	0	0	0	0	0	0	0	0	0	0	0	0	0	0	0	0	0	0	0	0	0	0	0	0
46717-249	GGGGACAACGTTTGGAAAC	GTTTCCAAACGTTGTCCCC	19	249	0	0	0	0	0	0	0	0	0	0	0	0	0	0	0	0	0	0	0	0	0	0	0	0	0	0	0	0	0	0	0	0	0	0	0	0	0	0	0	0	0	0	0	0	0
21842-225	CCAGACGTAGACCGTA	TACGGTCTACGTCTGG	16	225	0	0	0	0	0	0	0	0	0	0	0	0	0	0	0	0	0	0	0	0	0	0	0	0	0	0	0	0	0	0	0	0	0	0	0	0	0	0	0	0	0	0	0	0	0
4354-172	AAGGAGCTGCTGAAAAAGGA	TCCTTTTTCAGCAGCTCCTT	20	172	0	0	0	0	0	0	0	0	0	0	0	0	0	0	0	0	0	0	0	0	0	0	0	0	0	0	0	0	0	0	0	0	0	0	0	0	0	1	0	0	0	0	0	0	0
17129-170	ATCCCGCTAGGCTCCACCA	TGGTGGAGCCTAGCGGGAT	19	170	0	0	0	0	0	0	0	0	0	0	0	0	0	0	0	0	0	0	0	0	0	0	0	0	0	0	0	0	0	0	0	0	0	0	0	0	0	0	0	0	0	0	0	0	0
34765-707	GAGAGTGTATGTGGAGGAGCTGAAGCCCACCCCTGAGGGCGACC	GGTCGCCCTCAGGGGTGGGCTTCAGCTCCTCCACATACACTCTC	44	707	0	0	0	0	0	0	0	0	0	0	0	0	0	0	0	0	0	0	0	0	0	0	0	0	0	0	0	0	0	0	0	0	0	0	0	0	0	0	0	0	0	0	0	0	0
34767-357	GAGAGTGTATGTGGAGGAGCTGAAGCCCACCCCTGAGGGCGACCTGGAGATCC	GGATCTCCAGGTCGCCCTCAGGGGTGGGCTTCAGCTCCTCCACATACACTCTC	53	357	0	0	0	0	0	0	0	0	0	0	0	0	0	0	0	0	0	0	0	0	0	0	0	0	0	0	0	0	0	0	0	0	0	0	0	0	0	0	0	0	0	0	0	0	0
34768-635	GAGAGTGTATGTGGAGGAGCTGAAGCCCACCCCTGAGGGCGACCTGGAGATCCT	AGGATCTCCAGGTCGCCCTCAGGGGTGGGCTTCAGCTCCTCCACATACACTCTC	54	635	0	0	0	0	0	0	0	0	0	0	0	0	0	0	0	0	0	0	0	0	0	0	0	0	0	0	0	0	0	0	0	0	0	0	0	0	0	0	0	0	0	0	0	0	0
34769-377	GAGAGTGTATGTGGAGGAGCTGAAGCCCACCCCTGAGGGCGACCTGGAGATCCTGCT	AGCAGGATCTCCAGGTCGCCCTCAGGGGTGGGCTTCAGCTCCTCCACATACACTCTC	57	377	0	0	0	0	0	0	0	0	0	0	0	0	0	0	0	0	0	0	0	0	0	0	0	0	0	0	0	0	0	0	0	0	0	0	0	0	0	0	0	0	0	0	0	0	0
62679-171	TGAGAGTGTATGTGGAGGAGCTGAAGCCCACCCCTGAGGGCGACC	GGTCGCCCTCAGGGGTGGGCTTCAGCTCCTCCACATACACTCTCA	45	171	0	0	0	0	0	0	0	0	0	0	0	0	0	0	0	0	0	0	0	0	0	0	0	0	0	0	0	0	0	0	0	0	0	0	0	0	0	0	0	0	0	0	0	0	0
34764-362	GAGAGTGTATGTGGAGGAGCT	AGCTCCTCCACATACACTCTC	21	362	0	0	0	0	0	0	0	0	0	0	0	0	0	0	0	0	0	0	0	0	0	0	0	0	0	0	0	0	0	0	0	0	0	0	0	0	0	0	0	0	0	0	0	0	0
42835-821	GGAATCTGGATGAACTTTTTGG	CCAAAAAGTTCATCCAGATTCC	22	821	0	0	0	0	0	0	0	0	0	0	0	0	0	0	0	0	0	0	0	0	0	0	0	0	0	0	0	0	0	0	0	0	0	0	0	0	0	0	0	0	0	0	0	0	0
10557-406	AGAATCTAGATGAACTTTTTGG	CCAAAAAGTTCATCTAGATTCT	22	406	0	0	0	0	0	0	0	0	0	0	0	0	0	0	0	0	0	0	0	0	0	0	0	0	0	0	0	0	0	0	0	0	0	0	0	0	0	0	0	0	0	0	0	0	0
10560-464	AGAATCTGGATGAACTTTTTG	CAAAAAGTTCATCCAGATTCT	21	464	0	0	0	0	0	0	0	0	0	0	0	0	0	0	0	0	0	0	0	0	0	0	0	0	0	0	0	0	0	0	0	0	0	0	0	0	0	0	0	0	0	0	0	0	0
69303-407	TTTCTGTGATGAATCAAACTAGCTCACTATGACTTAAACAATGAAAAGACATGAACACCTGAGAAA	TTTCTCAGGTGTTCATGTCTTTTCATTGTTTAAGTCATAGTGAGCTAGTTTGATTCATCACAGAAA	66	407	0	0	0	0	0	0	0	0	0	0	0	0	0	0	0	0	0	0	0	0	0	0	0	0	0	0	0	0	0	0	0	0	0	0	0	0	0	0	0	0	0	0	0	0	0
69302-532	TTTCTGTGATGAATCAAACTAGCTCACTATGACTTAAACAATGAAAAGACATGAACACCTGAGAA	TTCTCAGGTGTTCATGTCTTTTCATTGTTTAAGTCATAGTGAGCTAGTTTGATTCATCACAGAAA	65	532	0	0	0	0	0	0	0	0	0	0	0	0	0	0	0	0	0	0	0	0	0	0	0	0	0	0	0	0	0	0	0	0	0	0	0	0	0	0	0	0	0	0	0	0	0
69301-1815	TTTCTGTGATGAATCAAACTAGCTCACTATGACTTAAACAATGAAAAGACATGAACACCTGAGA	TCTCAGGTGTTCATGTCTTTTCATTGTTTAAGTCATAGTGAGCTAGTTTGATTCATCACAGAAA	64	1815	0	0	0	0	0	0	0	0	0	0	0	0	0	0	0	0	0	0	0	0	0	0	0	0	0	0	0	0	0	0	0	0	0	0	0	0	0	0	0	0	0	0	0	0	0
40368-221	GCGCGGTGATGATCCCAACATGCCATCTGAGTGCCTATGCTGAAACCCAGAGGCTGTTTCTGAGCTG	CAGCTCAGAAACAGCCTCTGGGTTTCAGCATAGGCACTCAGATGGCATGTTGGGATCATCACCGCGC	67	221	0	0	0	0	0	0	0	0	0	0	0	0	0	0	0	0	0	0	0	0	0	0	0	0	0	0	0	0	0	0	0	0	0	0	0	0	0	0	0	0	0	0	0	0	0
60128-165	TCCTTCGACTACACAGTGTTTAAATTACTCTCTCTGAGGGTGGTTCGAGACC	GGTCTCGAACCACCCTCAGAGAGAGTAATTTAAACACTGTGTAGTCGAAGGA	52	165	0	0	0	0	0	0	0	0	0	0	0	0	0	0	0	0	0	0	0	0	0	0	0	0	0	0	0	0	0	0	0	0	0	0	0	0	0	0	0	0	0	0	0	0	0
45401-2189	GGCTGGTCCGAGTGCAGTGGTGTTTACAAT	ATTGTAAACACCACTGCACTCGGACCAGCC	30	2189	0	0	0	0	0	0	0	0	0	0	0	0	0	0	0	0	0	0	0	0	0	0	0	0	0	0	0	0	0	0	0	0	0	0	0	0	0	0	0	0	0	0	0	0	0
45400-254	GGCTGGTCCGAGTGCAGTGGTGTTTACAA	TTGTAAACACCACTGCACTCGGACCAGCC	29	254	0	0	0	0	0	0	0	0	0	0	0	0	0	0	0	0	0	0	0	0	0	0	0	0	0	0	0	0	0	0	0	0	0	0	0	0	0	0	0	0	0	0	0	0	2
45399-404	GGCTGGTCCGAGTGCAGTGGTGTTT	AAACACCACTGCACTCGGACCAGCC	25	404	0	0	0	0	0	0	0	0	0	0	0	0	0	0	0	0	0	0	0	0	0	0	0	0	0	0	0	0	0	0	0	0	0	0	0	0	0	0	0	0	0	0	0	0	0
61235-187	TCTCCACTCCCACTGCTTCACTTGACTAGCCTTT	AAAGGCTAGTCAAGTGAAGCAGTGGGAGTGGAGA	34	187	0	0	0	0	0	0	0	0	0	0	0	0	0	0	0	0	0	0	0	0	0	0	0	0	0	0	0	0	0	0	0	0	0	0	0	0	0	0	0	0	0	0	0	0	0
29635-413	CTCCACTCCCACTGCTTCACTTGACTAGCCTT	AAGGCTAGTCAAGTGAAGCAGTGGGAGTGGAG	32	413	0	0	0	0	0	0	0	0	0	0	0	0	0	0	0	0	0	0	0	0	0	0	0	0	0	0	0	0	0	0	0	0	0	0	0	0	0	0	0	0	0	0	0	0	0
61234-1104	TCTCCACTCCCACTGCTTCACTTGACTAGCCTT	AAGGCTAGTCAAGTGAAGCAGTGGGAGTGGAGA	33	1104	0	0	0	0	0	0	0	0	0	0	0	0	0	0	0	0	0	0	0	0	0	0	0	0	0	0	0	0	0	0	0	0	0	0	0	0	0	0	0	0	0	0	0	0	0
69054-206	TTGTTCCTTCTCCACTCCCACTGCTTCACTTGACTAGCCTT	AAGGCTAGTCAAGTGAAGCAGTGGGAGTGGAGAAGGAACAA	41	206	0	0	0	0	0	0	0	0	0	0	0	0	0	0	0	0	0	0	0	0	0	0	0	0	0	0	0	0	0	0	0	0	0	0	0	0	0	0	0	0	0	0	0	0	0
67989-706	TTCTCCACTCCCACTGCTTCACTTGACTAGCCTT	AAGGCTAGTCAAGTGAAGCAGTGGGAGTGGAGAA	34	706	0	0	0	0	0	0	0	0	0	0	0	0	0	0	0	0	0	0	0	0	0	0	0	0	0	0	0	0	0	0	0	0	0	0	0	0	0	0	0	0	0	0	0	0	0
67988-1300	TTCTCCACTCCCACTGCTTCACTTGACTAGCCT	AGGCTAGTCAAGTGAAGCAGTGGGAGTGGAGAA	33	1300	0	0	0	0	0	0	0	0	0	0	0	0	0	0	0	0	0	0	0	0	0	0	0	0	0	0	0	0	0	0	0	0	0	0	0	0	0	0	0	0	0	0	0	0	0
24118-446	CCTTCTCCACTCCCACTGCTTCACTTGACTAGCCT	AGGCTAGTCAAGTGAAGCAGTGGGAGTGGAGAAGG	35	446	0	0	0	0	0	0	0	0	0	0	0	0	0	0	0	0	0	0	0	0	0	0	0	0	0	0	0	0	0	0	0	0	0	0	0	0	0	0	0	0	0	0	0	0	0
61231-171	TCTCCACTCCCACTGCTTCACTTGACTAGCC	GGCTAGTCAAGTGAAGCAGTGGGAGTGGAGA	31	171	0	0	0	0	0	0	0	0	0	0	0	0	0	0	0	0	0	0	0	0	0	0	0	0	0	0	0	0	0	0	0	0	0	0	0	0	0	0	0	0	0	0	0	0	0
69224-252	TTTCGATGGTAGTCGCTGTGCCT	AGGCACAGCGACTACCATCGAAA	23	252	0	0	0	0	0	0	0	0	0	0	0	0	0	0	0	0	0	0	0	0	0	0	0	0	0	0	0	0	0	0	0	0	0	0	0	0	0	0	0	0	0	0	0	0	0
42690-169	GGAAGGCTCGTCCG	CGGACGAGCCTTCC	14	169	0	0	0	0	0	0	0	0	0	0	0	0	0	0	0	0	0	0	0	0	0	0	0	0	0	0	0	0	0	0	0	0	0	0	0	0	0	0	0	0	0	0	0	0	0
11033-1411	AGAGAGAGCGTGTGACT	AGTCACACGCTCTCTCT	17	1411	0	0	0	0	0	0	0	0	0	0	0	0	0	0	0	0	0	0	0	0	0	0	0	0	0	0	0	0	0	0	0	0	0	0	0	0	0	0	0	0	0	0	0	0	0
64860-370	TGGGAACGTGTTAGC	GCTAACACGTTCCCA	15	370	0	0	0	0	0	0	0	0	0	0	0	0	0	0	0	0	0	0	0	0	0	0	0	0	0	0	0	0	0	0	0	0	0	0	0	0	0	0	0	0	0	0	0	0	0
27976-231	CGGGGCCGGGAGCGGCCGGGGC	GCCCCGGCCGCTCCCGGCCCCG	22	231	0	0	0	0	0	0	0	0	0	0	0	0	0	0	0	0	0	0	0	0	0	0	0	0	0	0	0	0	0	0	0	0	0	0	0	0	0	0	0	0	0	0	0	0	1
62369-400	TGACGGCTGGAAGGT	ACCTTCCAGCCGTCA	15	400	0	0	0	0	0	0	0	0	0	0	0	0	0	0	0	0	0	0	0	0	0	0	0	0	0	0	0	0	0	0	0	0	0	0	0	0	0	0	0	0	0	0	0	1	0
22558-273	CCCGCTAGGCTCCACCA	TGGTGGAGCCTAGCGGG	17	273	0	0	0	0	0	0	0	0	0	0	0	0	0	0	0	0	0	0	0	0	0	0	0	0	0	0	0	0	0	0	0	0	0	0	0	0	0	0	0	0	0	0	0	0	0
46649-331	GGGGAAAGATTAGTTGCT	AGCAACTAATCTTTCCCC	18	331	0	0	0	0	0	0	0	0	0	0	0	0	0	0	0	0	0	0	0	0	0	0	0	0	0	0	0	0	0	0	0	0	0	0	0	0	0	0	0	0	0	0	0	0	0
15878-559	AGTGTAAAGGACTACC	GGTAGTCCTTTACACT	16	559	0	0	0	0	0	0	0	0	0	0	0	0	0	0	0	0	0	0	0	0	0	0	0	0	0	0	0	0	0	0	0	0	0	0	0	0	0	0	0	0	0	0	0	0	0
8639-372	ACGGCGGTAACACG	CGTGTTACCGCCGT	14	372	0	0	0	0	0	0	0	0	0	0	0	0	0	0	0	0	0	0	0	0	0	0	0	0	0	0	0	0	0	0	0	0	0	0	0	0	0	0	0	0	5	0	0	0	0
41082-588	GCGGGATGGAGCAGCT	AGCTGCTCCATCCCGC	16	588	0	0	0	0	0	0	0	0	0	0	0	0	0	0	0	0	0	0	0	0	0	0	0	0	0	0	0	0	0	0	0	0	0	0	0	0	0	0	0	0	0	0	0	0	1
34218-592	GACTTGTGGGTAGCGG	CCGCTACCCACAAGTC	16	592	0	0	0	0	0	0	0	0	0	0	0	0	0	0	0	0	0	0	0	0	0	0	0	0	0	0	0	0	0	0	0	0	0	0	0	0	0	0	0	0	1	0	0	0	0
42778-169	GGAAGTTGGGAGTACC	GGTACTCCCAACTTCC	16	169	0	0	0	0	0	0	0	0	0	0	0	0	0	0	0	0	0	0	0	0	0	0	0	0	0	0	0	0	0	0	0	0	0	0	0	0	0	0	0	0	0	0	0	0	0
6781-178	ACAGGACGGAAAGACC	GGTCTTTCCGTCCTGT	16	178	0	0	0	0	0	0	0	0	0	0	0	0	0	0	0	0	0	0	0	0	0	0	0	0	0	0	0	0	0	0	0	0	0	0	0	0	0	0	0	0	0	0	0	0	0
6076-196	AATGTAGAGGTCGGC	GCCGACCTCTACATT	15	196	0	0	0	0	0	0	0	0	0	0	0	0	0	0	0	0	0	0	0	0	0	0	0	0	0	0	0	0	0	0	0	0	0	0	0	0	0	2	1	0	0	0	0	0	0
15108-433	AGGTTAAGGAAGGTGCT	AGCACCTTCCTTAACCT	17	433	0	0	0	0	0	0	0	0	0	0	0	0	0	0	0	0	0	0	0	0	0	0	0	0	0	0	0	0	0	0	0	0	0	0	0	0	0	0	0	0	0	0	0	0	0
45808-321	GGGACACGGGGCGCGGCC	GGCCGCGCCCCGTGTCCC	18	321	0	0	0	0	0	0	0	0	0	0	0	0	0	0	0	0	0	0	0	0	0	0	0	0	0	0	0	0	0	0	0	0	0	0	0	0	0	0	0	0	0	0	0	0	0
49986-317	GTCACGGCGGCGGGTCC	GGACCCGCCGCCGTGAC	17	317	0	0	0	0	0	0	0	0	0	0	0	0	0	0	0	0	0	0	0	0	0	0	0	0	0	0	0	0	0	0	0	0	0	0	0	0	0	0	0	0	0	0	0	0	0
8994-202	ACGTCAAATCATCATGC	GCATGATGATTTGACGT	17	202	0	0	0	0	0	0	0	0	0	0	0	0	0	0	0	0	0	0	0	0	0	0	0	0	0	0	0	0	0	0	0	0	0	0	0	0	0	0	0	0	0	0	0	0	0
16765-332	ATAGGGACCGAACT	AGTTCGGTCCCTAT	14	332	0	0	0	0	0	0	0	0	0	0	0	0	0	0	0	0	0	0	0	0	0	0	0	0	0	0	0	0	0	0	0	0	0	0	0	0	2	0	0	0	0	0	0	0	0
4308-392	AAGGACGTGACTAAC	GTTAGTCACGTCCTT	15	392	0	0	0	0	0	0	0	0	0	0	0	0	0	0	0	0	0	0	0	0	0	0	0	0	0	0	0	0	0	0	0	0	0	0	0	0	0	0	0	1	0	0	0	0	0
36182-231	GATAGCTGGTTCTCTCC	GGAGAGAACCAGCTATC	17	231	0	0	0	0	0	0	0	0	0	0	0	0	0	0	0	0	0	0	0	0	0	0	0	0	0	0	0	0	0	0	0	0	0	0	0	0	0	0	0	0	0	0	0	0	0
[truncated: 73 more columns]
