# Supplementary material for: Impact of interspecies colostrum and milk replacement on circulating sncRNA dynamics of neonatal goat kids
Source: RNA Biol. 2026 Jun 26;23(1):1–21. doi: 10.1080/15476286.2026.2692293 (PMC13313187; doi:10.1080/15476286.2026.2692293)
Supplement: Supplemental Material [file KRNB_A_2692293_SM4394.zip › Supplemental Table ST7 - Top 10 USs.xlsx]

## Sheet: Table ST4A
	Supplemental Table ST4. Occurrence of top 28 unique sequences expressed in goat serum.
				Read count goat serum						Read count goat colostrum				Read count goat milk				Read count bovine colostrum				Read count bovine colostrum milk
ID	Unique sequence (US)	Length	Annotation	Total US	Perc.	All similar	Perc.	Average	Max	Total US	Perc.	All similar	Perc.	Total US	Perc.	All similar	Perc.	Total US	Perc.	All similar	Perc.	Total US	Perc.	All similar	Perc.
29251-39602678	GCATTGGTGGTTCAGTGGTAGAATTCTCGC	30	tRNA-Gly-CCC 5' half	39602678	0.178062			168880	566799	337312	0.0109192			323804	0.0113848			29729	0.00155494			3726	0.000680599
29272-9219531	GCATTGGTGGTTCAGTGGTAGAATTCTCGCC	31	tRNA-Gly-CCC 5' half	9219531	0.041453			36739.2	153279	710567	0.0230018			873360	0.0307069			85193	0.00445592			4014	0.000733206
29282-6395965	GCATTGGTGGTTCAGTGGTAGAATTCTCGCCT	32	tRNA-Gly-CCC 5' half	6395965	0.0287577			22111.7	117225	1913373	0.061938			1284070	0.0451472			911039	0.0476509			34285	0.00626257
29514-977552	GCATT-GTGGTTCAGTGGTAGAATTCTCGC	29	tRNA-Gly-CCC 5' half	977552	0.00439529			3867.5	22028.7	5609	0.00018157			5537	0.000194678			409	2.13923e-05			25	4.56655e-06
				56195726	0.252668	69207344	0.311171			2966861	0.0960406	3807053	0.123239	2486771	0.0874336	3241682	0.113976	1026370	0.0536831	1222061	0.0639185	42050	0.00768094	50278	0.00918389
	GCATGGGTGGTTCAGTGGTAGAATTCTCGC	30	tRNA-Gly-CCC 5' half	6571599	0.0295473			24659.1	150246	130445	0.00422265			115650	0.00406619			2176	0.000113813			479	8.74952e-05
	GCATGGGTGGTTCAGTGGTAGAATTCTCGCC	31	tRNA-Gly-CCC 5' half	1895377	0.00852203			7452.2	33984.7	132964	0.00430419			149581	0.00525919			4998	0.000261415			279	5.09627e-05
	GCATGGGTGGTTCAGTGGTAGAATTCTC	28	tRNA-Gly-CCC 5' half	1073043	0.00482464			3466.41	23652.6	56701	0.00183547			90441	0.00317986			1346	7.0401e-05			496	9.06004e-05
				9540019	0.042894	10428654	0.0468895			320110	0.0103623	3697861	0.119704	355672	0.0125052	3152149	0.110828	8520	0.000445629	1152742	0.0602929	1254	0.000229058	48735	0.00890204
	TCCCTGGTGGTCTAGTGGTTAGGATTCGGCGC	32	tRNA-Glu-CTC 5' half	9847093	0.0442747			41768.2	143630	2013632	0.0651835			2223242	0.078168			139199	0.00728065			3954	0.000722246
	TCCCTGGTGGTCTAGTGGTTAGGATTCGGC	30	tRNA-Glu-CTC 5' half	8401643	0.0377756			32440.4	88446.5	154527	0.00500221			137220	0.00482458			5766	0.000301584			651	0.000118913
	TCCCTGGTGGTCTAGTGGTTAGGATTCGGCG	31	tRNA-Glu-CTC 5' half	3946860	0.0177459			16461.7	68417.2	327123	0.0105893			295805	0.0104003			7614	0.000398242			209	3.81764e-05
	TCCCTGGTGGTCTAGTGGTTAGGATTCGGCGCT	33	tRNA-Glu-CTC 5' half	1549536	0.00696705			6004.38	37796.7	488009	0.0157974			343927	0.0120923			464264	0.0242828			3669	0.000670187
				23745132	0.106763	24991819	0.112369			2983291	0.0965725	6257071	0.202548	3000194	0.105485	6003010	0.211063	616843	0.0322633	1365109	0.0714005	8483	0.00154952	13588	0.00248201
45219-6471711	TCCCT-GTGGTCTAGTGGTTAGGATTCGGCGC	31	tRNA-Glu-CTC 5' half	6471711	0.0290982			27475.3	96659.1	1349999	0.043701			1457859	0.0512576			76619	0.00400747			1313	0.000239835
45203-5591104	TCCCT-GTGGTCTAGTGGTTAGGATTCGGC	29	tRNA-Glu-CTC 5' half	5591104	0.0251388			21625.1	59264.8	106531	0.00344853			93165	0.00327563			3077	0.000160939			283	5.16934e-05
45211-2679029	TCCCT-GTGGTCTAGTGGTTAGGATTCGGCG	30	tRNA-Glu-CTC 5' half	2679029	0.0120455			11062.2	45650.8	228354	0.00739207			202991	0.00713706			4514	0.0002361			101	1.84489e-05
45224-999327	TCCCT-GTGGTCTAGTGGTTAGGATTCGGCGCT	32	tRNA-Glu-CTC 5' half	999327	0.00449319			3877.78	23234.2	331214	0.0107218			227313	0.00799221			255967	0.0133881			1125	0.000205495
				15741171	0.0707757	19161431	0.086154			2016098	0.0652633	2739972	0.088696	1981328	0.0696624	2589862	0.0910582	340177	0.0177926	524998	0.0274594	2822	0.000515472	3522	0.000643336
	GTTTCCGTAGTGTAGTGGTTATCACGTTCGCC	32	tRNA-Val-AAC 5' half	6370810	0.0286446	8007602	0.0360039	25075.6	111282	184783	0.00598163	282560	0.00914678	192333	0.00676233	261296	0.00918703	4306	0.00022522	31839	0.0016653	69	1.26037e-05	359	6.55757e-05
	GCCGTGATCGTATAGTGGTTAGTACTCTGC	30	tRNA-His-GTG 5' half	2017815	0.00907254	4582789	0.0206052	7209.67	35416.9	1073	3.47342e-05	45503	0.00147298	594	2.08847e-05	27866	0.000979754	90	4.70735e-06	6032	0.000315497	26	4.74921e-06	130	2.37461e-05
	GTTTCCGTAGTGTAGTGGTTATCACGTTCGCCT	33	tRNA-Val-CAC 5' half	1074832	0.00483268	8007602	0.0360039	3959.97	21836.2	71212	0.00230521	282560	0.00914678	48540	0.00170664	261296	0.00918703	20753	0.00108546	31839	0.0016653	200	3.65324e-05	359	6.55757e-05
45967-5102377	TCCTGTACTGAGCTGCCCCGAG	22	miR486-5p	5102377	0.0229414			20962.8	95191.9	1237	4.00431e-05			1053	3.70229e-05			146	7.63636e-06			66	1.20557e-05
45939-3728430	TCCTGTACTGAGCTGCCCCGA	21	miR486-5p	3728430	0.0167638			14934	45212.2	896	2.90045e-05			734	2.58071e-05			74	3.87049e-06			43	7.85447e-06
46004-2567751	TCCTGTACTGAGCTGCCCCGAGT	23	miR486-5p	2567751	0.0115452			10332.2	56540.2	981	3.17561e-05			812	2.85495e-05			124	6.48568e-06			36	6.57584e-06
45968-1002290	TCCTGTACTGAGCTGCCCCGAGA	23	miR486-5p	1002290	0.00450651			4011.56	23893.1	364	1.17831e-05			312	1.09698e-05			26	1.3599e-06			8	1.4613e-06
				12400848	0.0557569	13662236	0.0614284			3478	0.000112587	3617	0.000117086	2911	0.000102349	3063	0.000107693	370	1.93524e-05	380	1.98755e-05	153	2.79473e-05	157	2.8678e-05
25606-1427219	GACTCTTAGCGGTGGATCACTCGGC	25	5.8S rRNA-5p	1427219	0.00641709			4035.71	29382.1	4809	0.000155673			3815	0.000134133			311	1.62665e-05			67	1.22384e-05
25622-632220	GACTCTTAGCGGTGGATCACTCGGCTCG	28	5.8S rRNA-5p	632220	0.0028426			1242.87	25431.7	4531	0.000146674			2981	0.00010481			208	1.08792e-05			40	7.30648e-06
25616-589097	GACTCTTAGCGGTGGATCACTCGGCT	26	5.8S rRNA-5p	589097	0.00264871			1616.58	19715	3926	0.000127089			2578	9.06411e-05			330	1.72603e-05			10	1.82662e-06
25619-500266	GACTCTTAGCGGTGGATCACTCGGCTC	27	5.8S rRNA-5p	500266	0.00224931			1098.29	21222	3164	0.000102422			2328	8.18513e-05			401	2.09738e-05			58	1.05944e-05
				3148802	0.0141577	4860121	0.0218522			16430	0.000531857	2764788	0.0894993	11702	0.000411436	2609726	0.0917566	1250	6.53798e-05	132851	0.00694862	175	3.19659e-05	5129	0.000936874
19306-890162	CGCGACCTCAGATCAGACG	19	28S rRNA-5p	890162	0.00400236			1915.6	28111.1	18221	0.000589834			13932	0.000489842			1827	9.55592e-05			226	4.12816e-05
19316-518536	CGCGACCTCAGATCAGACGT	20	28S rRNA-5p	518536	0.00233145			1166.29	17864	19997	0.000647325			15741	0.000553445			3505	0.000183325			245	4.47522e-05
				1408698	0.00633381	4135499	0.0185941			38218	0.00123716	774841	0.0250825	29673	0.00104329	1139548	0.0400659	5332	0.000278884	70430	0.00368376	471	8.60339e-05	6807	0.00124338
			Total	131643853	0.591899	167045097	0.751071			8601554	0.278442	20655826	0.668652	8109718	0.285133	19289498	0.678209	2024011	0.105864	4538281	0.23737	55703	0.0101748	129064	0.0235751
	Total reads			222409143						30891736				28441838				19119046				5474589
44731-8401643
44739-3946860
44752-9847093
44756-1549536

## Sheet: Table ST4B
Supplemental Table ST4B. Relavtive occurrence of top 28 unique sequences (US) expressed in serum samples.
			Percentage
Unique sequence (US)	Length	Annotation	Goat serum	Goat Colostrum	Goat milk	Cow colostrum	Cow milk
GCATTGGTGGTTCAGTGGTAGAATTCTCGC	30	tRNA-Gly-CCC 5' half	0.178062	0.0109192	0.0113848	0.00155494	0.000680599
GCATTGGTGGTTCAGTGGTAGAATTCTCGCC	31	tRNA-Gly-CCC 5' half	0.041453	0.0230018	0.0307069	0.00445592	0.000733206
GCATTGGTGGTTCAGTGGTAGAATTCTCGCCT	32	tRNA-Gly-CCC 5' half	0.0287577	0.061938	0.0451472	0.0476509	0.00626257
GCATT-GTGGTTCAGTGGTAGAATTCTCGC	29	tRNA-Gly-CCC 5' half	0.00439529	0.00018157	0.000194678	2.13923e-05	4.56655e-06
			0.252668	0.0960406	0.0874336	0.0536831	0.00768094
GCATGGGTGGTTCAGTGGTAGAATTCTCGC	30	tRNA-Gly-CCC 5' half	0.0295473	0.00422265	0.00406619	0.000113813	8.74952e-05
GCATGGGTGGTTCAGTGGTAGAATTCTCGCC	31	tRNA-Gly-CCC 5' half	0.00852203	0.00430419	0.00525919	0.000261415	5.09627e-05
GCATGGGTGGTTCAGTGGTAGAATTCTC	28	tRNA-Gly-CCC 5' half	0.00482464	0.00183547	0.00317986	7.0401e-05	9.06004e-05
			0.042894	0.0103623	0.0125052	0.000445629	0.000229058
TCCCTGGTGGTCTAGTGGTTAGGATTCGGCGC	32	tRNA-Glu-CTC 5' half	0.0442747	0.0651835	0.078168	0.00728065	0.000722246
TCCCTGGTGGTCTAGTGGTTAGGATTCGGC	30	tRNA-Glu-CTC 5' half	0.0377756	0.00500221	0.00482458	0.000301584	0.000118913
TCCCTGGTGGTCTAGTGGTTAGGATTCGGCG	31	tRNA-Glu-CTC 5' half	0.0177459	0.0105893	0.0104003	0.000398242	3.81764e-05
TCCCTGGTGGTCTAGTGGTTAGGATTCGGCGCT	33	tRNA-Glu-CTC 5' half	0.00696705	0.0157974	0.0120923	0.0242828	0.000670187
			0.106763	0.0965725	0.105485	0.0322633	0.00154952
TCCCT-GTGGTCTAGTGGTTAGGATTCGGCGC	31	tRNA-Glu-CTC 5' half	0.0290982	0.043701	0.0512576	0.00400747	0.000239835
TCCCT-GTGGTCTAGTGGTTAGGATTCGGC	29	tRNA-Glu-CTC 5' half	0.0251388	0.00344853	0.00327563	0.000160939	5.16934e-05
TCCCT-GTGGTCTAGTGGTTAGGATTCGGCG	30	tRNA-Glu-CTC 5' half	0.0120455	0.00739207	0.00713706	0.0002361	1.84489e-05
TCCCT-GTGGTCTAGTGGTTAGGATTCGGCGCT	32	tRNA-Glu-CTC 5' half	0.00449319	0.0107218	0.00799221	0.0133881	0.000205495
			0.0707757	0.0652633	0.0696624	0.0177926	0.000515472
GTTTCCGTAGTGTAGTGGTTATCACGTTCGCC	32	tRNA-Val-AAC 5' half	0.0286446	0.00598163	0.00676233	0.00022522	1.26037e-05
GCCGTGATCGTATAGTGGTTAGTACTCTGC	30	tRNA-His-GTG 5' half	0.00907254	3.47342e-05	2.08847e-05	4.70735e-06	4.74921e-06
GTTTCCGTAGTGTAGTGGTTATCACGTTCGCCT	33	tRNA-Val-CAC 5' half	0.00483268	0.00230521	0.00170664	0.00108546	3.65324e-05
TCCTGTACTGAGCTGCCCCGAG	22	miR486-5p	0.0229414	4.00431e-05	3.70229e-05	7.63636e-06	1.20557e-05
TCCTGTACTGAGCTGCCCCGA	21	miR486-5p	0.0167638	2.90045e-05	2.58071e-05	3.87049e-06	7.85447e-06
TCCTGTACTGAGCTGCCCCGAGT	23	miR486-5p	0.0115452	3.17561e-05	2.85495e-05	6.48568e-06	6.57584e-06
TCCTGTACTGAGCTGCCCCGAGA	23	miR486-5p	0.00450651	1.17831e-05	1.09698e-05	1.3599e-06	1.4613e-06
			0.0557569	0.000112587	0.000102349	1.93524e-05	2.79473e-05
GACTCTTAGCGGTGGATCACTCGGC	25	5.8S rRNA-5p	0.00641709	0.000155673	0.000134133	1.62665e-05	1.22384e-05
GACTCTTAGCGGTGGATCACTCGGCTCG	28	5.8S rRNA-5p	0.0028426	0.000146674	0.00010481	1.08792e-05	7.30648e-06
GACTCTTAGCGGTGGATCACTCGGCT	26	5.8S rRNA-5p	0.00264871	0.000127089	9.06411e-05	1.72603e-05	1.82662e-06
GACTCTTAGCGGTGGATCACTCGGCTC	27	5.8S rRNA-5p	0.00224931	0.000102422	8.18513e-05	2.09738e-05	1.05944e-05
			0.0141577	0.000531857	0.000411436	6.53798e-05	3.19659e-05
CGCGACCTCAGATCAGACG	19	28S rRNA-5p	0.00400236	0.000589834	0.000489842	9.55592e-05	4.12816e-05
CGCGACCTCAGATCAGACGT	20	28S rRNA-5p	0.00233145	0.000647325	0.000553445	0.000183325	4.47522e-05
			0.00633381	0.00123716	0.00104329	0.000278884	8.60339e-05
		Total	0.591899	0.278442	0.285133	0.105864	0.0101748

## Sheet: Table ST4C
Supplemental Table ST4C. Relative occurrence of top 10 RNAs expressed in goat serum.
			Percentage
Most occuring Unique sequence (US)	Length	Annotation	Goat serum	Goat Colostrum	Goat milk	Cow colostrum	Cow milk replacer
GCATTGGTGGTTCAGTGGTAGAATTCTCGC	30	tRNA-Gly-CCC 5' half	0.311171	0.123239	0.113976	0.0639185	0.00918389
GCATGGGTGGTTCAGTGGTAGAATTCTCGC	30	tRNA-Gly-CCC* 5' half	0.0468895	0.119704	0.110828	0.0602929	0.00890204
TCCCTGGTGGTCTAGTGGTTAGGATTCGGCGC	32	tRNA-Glu-CTC 5' half	0.112369	0.202548	0.211063	0.0714005	0.00248201
TCCCT-GTGGTCTAGTGGTTAGGATTCGGCGC	31	tRNA-Glu-CTC* 5' half	0.086154	0.088696	0.0910582	0.0274594	0.000643336
GTTTCCGTAGTGTAGTGGTTATCACGTTCGCC	32	tRNA-Val-AAC 5' half	0.0360039	0.00914678	0.00918703	0.0016653	6.55757e-05
GCCGTGATCGTATAGTGGTTAGTACTCTGC	30	tRNA-His-GTG 5' half	0.0206052	0.00147298	0.000979754	0.000315497	2.37461e-05
GTTTCCGTAGTGTAGTGGTTATCACGTTCGCCT	33	tRNA-Val-CAC 5' half	0.0360039	0.00914678	0.00918703	0.0016653	6.55757e-05
TCCTGTACTGAGCTGCCCCGAG	22	miR486	0.0614284	0.000117086	0.000107693	1.98755e-05	2.8678e-05
GACTCTTAGCGGTGGATCACTCGGC	25	5.8S rRNA-5p	0.0218522	0.0894993	0.0917566	0.00694862	0.000936874
CGCGACCTCAGATCAGACG	19	28S rRNA-5p	0.0185941	0.0250825	0.0400659	0.00368376	0.00124338
		Total	0.751071	0.668652	0.678209	0.23737	0.0235751
