# Supplementary material for: Impact of interspecies colostrum and milk replacement on circulating sncRNA dynamics of neonatal goat kids
Source: RNA Biol. 2026 Jun 26;23(1):1–21. doi: 10.1080/15476286.2026.2692293 (PMC13313187; doi:10.1080/15476286.2026.2692293)
Supplement: Supplemental Material [file KRNB_A_2692293_SM4394.zip › Supplemental Table ST8 - DiP sncRNAs during development.xlsx]

## Sheet: lncRNA
Name	S01	S03	S05	S07	S11	S13	S15	S17	S19	S21	S23	S25	S27	S29	S31	S33	S35	S37	S39	S41	S43	S45	S47	S49	S51	S53	S55	S57	S59	S02	S04	S06	S08	S10	S12	S14	S16	S18	S20	S24	S26	S28	S30	S32	S34	S36	S38	S40	S42
chi-lncRNA-14057	7.34707	7.34707	7.34707	7.34707	7.34707	8.5739	7.34707	8.13052	8.66924	9.59657	9.74013	10.8545	7.34707	8.9221	9.99212	10.3051	10.9987	10.7132	10.8739	10.5295	10.4832	10.4116	10.9409	10.7585	10.0246	10.9577	11.3572	10.2238	11.2939	7.34707	7.34707	7.34707	7.34707	7.34707	7.34707	9.20775	8.17151	8.6675	8.91565	8.76727	10.9002	8.88224	9.41375	10.9255	11.8708	10.8155	9.89398	10.6216	10.5123
chi-lncRNA-3474	7.99913	8.16937	7.34707	7.34707	9.06873	9.22719	8.70427	8.63543	8.1546	9.93369	9.28634	9.29616	10.598	10.5037	12.0388	12.3109	11.8859	10.639	11.7896	10.7423	10.3445	11.4925	9.99628	11.2318	11.225	10.4929	12.0428	11.2968	11.3941	7.34707	7.86373	7.34707	9.09047	7.34707	7.34707	8.80887	8.17151	9.15265	8.55543	7.34707	12.6952	10.7382	10.1225	11.9122	12.5038	11.1637	12.2177	11.874	12.2962
chi-lncRNA-12992	7.34707	7.34707	7.91104	8.28371	7.34707	7.34707	7.34707	8.63543	9.04779	7.34707	7.34707	8.12556	7.34707	7.34707	7.34707	8.7046	8.2653	7.34707	7.34707	7.71278	7.34707	7.34707	7.95807	8.5963	7.34707	8.43219	9.44052	8.11681	12.2283	8.81569	7.86373	7.34707	7.34707	8.52944	7.34707	11.2574	11.6325	13.0171	11.8883	13.3627	8.39938	8.05437	8.72259	10.4876	10.0102	10.8797	8.20091	9.01121	9.26919
chi-lncRNA-329	13.4436	15.6044	13.7433	13.0272	14.095	15.1729	16.3918	14.9276	15.1914	15.3631	15.6941	14.3264	17.0321	15.3152	14.9147	16.3542	17.1703	14.9995	13.5935	12.8249	13.2501	13.5211	14.3028	14.9625	13.796	13.2375	14.5767	13.0795	14.1391	14.021	12.4044	12.7156	13.2805	13.8058	13.7542	16.0893	15.849	15.7688	15.6638	17.4523	14.6291	14.291	15.1214	15.3308	15.8852	16.9259	15.5976	13.8146	14.1466
chi-lncRNA-8626	15.1754	18.6612	16.667	14.4991	14.2508	17.7331	18.332	15.5173	17.8568	16.178	15.1424	13.6173	19.3731	15.3748	16.4836	17.1295	16.4712	15.018	14.7142	13.6855	14.1154	16.9686	14.6352	14.9659	14.6579	14.0655	15.4888	15.5342	14.2458	14.8854	13.2847	15.1316	14.9082	14.5957	15.8541	17.3106	18.3964	16.7261	17.1076	18.6402	16.5892	16.1798	16.5106	16.8612	17.8534	19.3052	18.5732	15.4657	16.1107
chi-lncRNA-8030	9.29457	9.07158	10.4603	7.8901	8.1676	10.2924	10.3522	11.9794	9.59532	9.39297	11.5735	10.3097	10.3134	10.2727	10.7469	7.95192	10.3683	10.1966	9.76239	9.90895	10.9339	8.65347	10.5854	8.5963	9.15079	10.9129	10.3369	10.0782	10.2122	7.34707	10.0692	7.34707	10.0773	7.34707	9.12565	10.7598	11.8443	11.8683	12.0422	12.3848	12.424	12.3185	10.6742	13.6326	12.2381	9.94033	10.2459	11.3955	9.54459
chi-lncRNA-270	7.34707	10.0201	8.63099	8.28371	8.1676	7.34707	9.85439	10.3849	10.4349	10.0767	10.2305	9.64992	10.3134	9.99748	10.2898	10.7927	8.82194	8.96494	10.4227	9.07308	9.22944	8.91477	8.85582	10.2398	7.34707	9.47294	9.80468	9.14092	9.97389	7.78378	7.34707	8.53595	7.34707	7.34707	8.49467	8.2557	8.17151	9.66701	9.64932	10.9194	11.5315	8.88224	10.4246	10.8775	11.4902	10.2626	10.2459	9.01121	8.92852
chi-lncRNA-11680	7.34707	7.34707	7.34707	7.34707	7.34707	9.67521	9.85439	11.1526	7.34707	9.77495	7.34707	10.4364	8.23613	9.65707	9.10781	8.7046	11.771	10.3901	10.1935	11.2393	9.12028	10.1322	9.40502	9.83004	9.59098	10.4306	10.1803	8.813	9.57899	7.34707	7.34707	7.34707	7.34707	7.34707	7.34707	9.99405	11.7423	7.34707	10.9489	9.93891	11.0858	10.6484	10.4246	9.75307	9.46272	8.35205	8.73366	8.63759	10.8532
chi-lncRNA-4601	7.34707	10.3315	7.91104	7.34707	7.34707	10.0166	7.34707	7.34707	7.34707	7.34707	7.34707	7.34707	7.34707	7.34707	7.34707	7.34707	7.34707	8.96494	9.14483	9.07308	9.42574	7.92343	9.8696	7.34707	7.84807	8.86775	7.84119	7.34707	8.42382	9.2837	7.86373	9.41725	9.733	9.61265	9.12565	7.34707	7.34707	7.9312	7.34707	7.34707	7.34707	7.34707	7.34707	7.34707	7.34707	7.34707	7.34707	7.34707	8.72234
chi-lncRNA-1986	9.96594	10.8048	9.87898	7.34707	7.34707	11.324	12.1715	12.4113	11.2054	12.7499	11.2018	11.3165	12.0782	12.6424	11.2399	12.2112	10.9987	9.18965	8.86187	12.1606	10.2951	11.1809	8.38596	12.456	10.2812	11.7266	10.9354	12.9495	9.33187	7.34707	7.34707	10.1039	7.90254	7.34707	7.34707	10.7598	12.3042	10.9886	11.2936	11.2776	9.89114	8.05437	10.0059	10.8775	10.5172	12.6235	8.20091	7.79231	8.19273
chi-lncRNA-8336	7.34707	8.16937	7.91104	7.34707	7.34707	7.34707	7.34707	10.8192	7.34707	10.0767	10.0848	7.34707	7.34707	9.45108	9.10781	7.34707	8.82194	8.69865	9.58439	9.30504	8.87352	8.91477	10.5025	8.85102	10.2007	8.86775	8.50112	9.63316	9.6883	7.78378	7.34707	9.96037	7.34707	7.34707	8.03209	10.5001	10.4695	10.9886	10.598	11.1096	10.135	7.34707	9.218	7.34707	9.46272	7.93535	7.34707	9.43584	9.66479
chi-lncRNA-3878	7.99913	9.37312	8.63099	8.84692	7.34707	9.67521	11.1014	12.5868	9.04779	8.04827	8.62062	11.6397	8.78213	11.4205	7.91046	7.34707	8.2653	10.9771	10.7943	11.6083	8.87352	9.64826	9.99628	11.1863	11.9221	11.0434	11.1192	11.4818	11.6039	8.81569	11.0056	7.34707	7.34707	7.34707	7.34707	9.77637	12.2308	12.6845	11.2936	11.4978	7.34707	9.16714	10.7487	8.18042	8.56959	7.93535	8.20091	10.8687	11.287
chi-lncRNA-12432	13.0904	12.6192	11.3745	11.65	14.0533	13.8305	13.1047	14.8379	13.0889	13.1072	13.6502	11.8591	12.3321	11.24	12.433	12.5336	13.1357	14.35	12.8377	14.7595	13.263	13.845	13.8824	13.8833	12.9296	14.6646	14.3612	12.7596	13.2755	12.7028	13.2435	13.5175	12.282	13.2082	13.4313	15.0045	15.7572	14.5589	16.4301	15.6008	12.3534	11.6213	11.753	12.153	13.2622	12.2636	12.5377	14.7178	14.4357
chi-lncRNA-5010	7.34707	7.34707	7.34707	7.34707	8.1676	9.85597	7.34707	9.76053	7.34707	9.39297	9.531	7.7882	7.34707	7.34707	7.34707	7.34707	7.34707	9.38404	7.73619	9.07308	7.6904	10.5718	8.98365	8.5963	11.6761	8.43219	9.80468	10.4178	7.34707	7.34707	7.34707	9.17875	7.34707	8.05613	9.12565	11.1707	11.1652	10.1523	13.2377	10.5768	7.34707	8.88224	7.34707	8.46658	7.34707	7.34707	9.12187	9.94676	10.23
chi-lncRNA-7633	8.44658	8.16937	7.34707	7.34707	7.34707	10.7233	8.70427	10.1062	9.04779	7.34707	10.0848	7.34707	10.598	7.34707	7.34707	7.34707	9.79306	7.34707	7.34707	7.34707	7.6904	8.91477	7.34707	7.34707	7.34707	7.34707	7.34707	7.34707	8.65685	7.34707	7.34707	7.34707	7.34707	7.34707	8.49467	8.80887	10.4695	9.15265	7.34707	11.3548	9.42484	9.40494	9.41375	10.2817	10.2859	11.0001	10.2459	7.34707	7.34707
chi-lncRNA-3275	7.34707	7.34707	7.34707	7.34707	7.34707	8.5739	8.70427	11.1526	7.34707	9.39297	9.74013	9.00058	8.78213	7.34707	7.91046	8.97154	7.34707	8.96494	7.73619	9.68027	8.87352	9.64826	7.95807	7.8921	7.84807	8.86775	8.20856	8.11681	8.42382	7.34707	7.34707	7.34707	7.34707	7.34707	7.34707	10.5001	9.07501	9.3452	8.07423	9.72296	7.34707	8.52689	8.72259	8.70526	7.34707	8.67497	9.42746	8.13206	7.83099
chi-lncRNA-6369	14.0215	14.6199	13.7102	13.7963	15.0779	14.7783	14.767	13.9986	14.7484	13.486	13.7503	12.3683	14.3271	11.9376	14.2592	13.7716	14.3092	13.1501	13.2497	11.9195	12.4814	14.2282	13.2554	13.701	13.7401	12.6647	14.3657	13.3883	13.8168	12.6521	13.124	14.2231	13.6501	14.1555	14.401	15.0956	15.4116	14.2088	14.712	14.5615	14.1354	13.0369	13.4112	14.3995	14.56	14.4122	14.7813	13.5215	14.4441
chi-lncRNA-802	7.34707	7.34707	7.34707	7.34707	9.06873	8.08714	7.34707	8.13052	7.34707	7.34707	7.34707	7.34707	9.74208	8.07808	7.34707	7.95192	7.34707	7.94858	7.73619	8.00428	7.34707	7.92343	7.34707	9.06745	8.21923	8.86775	7.34707	8.11681	8.85742	7.78378	7.34707	7.34707	7.90254	7.34707	7.34707	9.51989	7.34707	7.9312	8.91565	7.34707	7.34707	9.60904	9.218	7.34707	7.34707	7.93535	9.67949	8.13206	7.34707
chi-lncRNA-1636	8.78761	9.62241	10.2913	9.82483	8.1676	8.5739	9.39103	10.1062	8.1546	8.87193	8.62062	10.242	8.23613	10.1416	9.46616	8.7046	11.5095	9.38404	10.3687	9.50482	10.2951	8.91477	9.40502	9.06745	8.75893	8.66634	12.0428	7.78268	12.676	9.41113	9.35229	7.34707	9.27984	8.05613	9.89841	10.9798	11.5137	12.3891	11.5202	12.0554	9.42484	10.0901	10.1225	11.0606	9.46272	10.5258	9.12187	9.01121	9.41345
chi-lncRNA-12538	7.34707	7.34707	8.88974	9.06303	7.34707	8.08714	9.85439	7.34707	7.34707	9.59657	7.34707	7.7882	9.74208	7.34707	9.61669	7.95192	8.82194	7.34707	8.29477	7.34707	7.34707	7.34707	7.34707	7.34707	7.34707	8.66634	8.50112	7.34707	8.14576	7.78378	7.34707	7.34707	7.34707	7.34707	7.34707	7.34707	9.07501	8.6675	9.44363	7.34707	9.22858	7.34707	9.87909	9.24871	9.66918	9.81465	8.20091	8.63759	7.83099
chi-lncRNA-10896	9.66896	9.62241	8.63099	9.41719	8.68741	11.1956	10.924	10.8192	12.1548	8.04827	9.74013	9.42397	10.8355	9.45108	8.3146	9.71628	10.6542	8.37182	10.6204	10.1063	8.39999	9.49684	9.40502	9.06745	9.31291	9.59151	9.44052	8.98626	9.57899	8.11855	9.00389	7.34707	9.27984	8.05613	9.36093	11.0784	12.0716	10.1523	8.55543	12.525	10.3435	9.16714	10.2304	9.85573	7.34707	12.1896	11.3773	8.83646	9.66479
chi-lncRNA-11330	7.34707	7.34707	7.34707	7.34707	7.34707	7.34707	8.1797	7.34707	7.34707	10.0767	7.34707	7.34707	9.74208	7.34707	8.62994	8.3768	9.53585	8.37182	7.73619	8.63547	7.6904	8.65347	10.3207	8.28674	8.21923	7.80529	8.95223	9.63316	9.03348	7.34707	7.34707	7.34707	7.34707	7.34707	7.34707	11.0784	9.83895	7.9312	10.6941	7.34707	9.22858	9.40494	7.34707	7.8231	8.08412	9.67696	8.20091	9.01121	8.72234
chi-lncRNA-8533	7.34707	11.0795	7.34707	7.8901	10.0166	7.34707	8.1797	12.061	9.34738	11.6527	8.12004	10.1709	11.2181	9.99748	9.10781	8.7046	9.22261	11.2001	10.71	11.2671	10.136	9.64826	10.2205	11.0403	9.82402	11.5621	10.9354	11.3293	10.8043	7.78378	9.97181	7.34707	7.34707	10.2243	10.0407	11.2574	10.9068	11.2516	11.761	11.3548	9.7518	11.5237	11.0723	10.2817	9.84976	9.94033	10.3942	10.9134	11.324
chi-lncRNA-8065	7.34707	8.68988	7.34707	7.34707	7.34707	7.34707	7.34707	7.34707	7.34707	7.34707	9.531	9.64992	7.34707	10.1416	8.62994	7.95192	9.79306	7.94858	8.04235	10.0435	8.73227	8.33414	8.85582	7.8921	8.51417	7.34707	7.34707	8.38793	9.33187	7.34707	7.34707	7.34707	7.34707	7.34707	7.34707	8.2557	7.34707	8.6675	7.34707	7.34707	8.73154	8.52689	7.96205	9.39226	8.56959	9.52474	8.73366	8.13206	8.92852
chi-lncRNA-11063	10.0943	11.5697	10.2913	9.93859	10.1807	10.5239	11.1826	11.0762	10.7737	10.8083	11.3366	9.64992	12.9278	9.2107	10.4588	11.7955	11.0974	8.37182	8.69643	9.76059	9.95705	8.91477	10.4591	10.1477	11.3794	10.2259	8.74423	10.5889	10.2122	10.003	9.63271	9.62186	10.5144	10.6525	8.84438	8.80887	11.9396	9.66701	9.64932	11.4281	11.0265	10.4502	11.4745	10.6101	11.0477	12.0291	11.3042	10.1842	9.41345
chi-lncRNA-11626	7.34707	7.34707	7.91104	7.34707	7.34707	7.34707	7.34707	8.13052	7.34707	7.34707	7.34707	7.34707	8.23613	7.34707	8.3146	7.34707	9.22261	7.94858	8.04235	9.40839	7.6904	8.65347	8.38596	7.8921	7.34707	7.34707	9.13398	8.38793	7.34707	7.34707	7.34707	7.34707	7.34707	7.34707	7.34707	7.34707	11.3148	10.3449	9.64932	7.34707	7.34707	7.34707	7.34707	7.8231	8.08412	8.35205	8.20091	7.34707	10.0651
chi-lncRNA-12428	7.34707	7.34707	7.34707	7.34707	7.34707	9.22719	7.34707	9.0087	7.34707	9.59657	8.12004	9.15593	7.34707	9.65707	8.3146	8.7046	10.3683	8.37182	7.34707	8.63547	8.1999	8.33414	9.31064	7.34707	7.84807	8.15253	7.34707	9.73383	7.34707	7.34707	7.34707	7.34707	7.90254	7.34707	7.34707	7.34707	7.34707	7.9312	7.34707	9.16032	10.135	8.52689	7.34707	9.95158	9.46272	9.67696	9.42746	7.79231	7.83099
chi-lncRNA-1930	7.99913	8.16937	8.63099	7.34707	7.34707	8.5739	7.34707	9.76053	7.34707	9.15584	9.28634	8.12556	9.74208	7.34707	8.88857	10.4866	8.2653	7.34707	8.69643	8.24667	8.1999	7.92343	7.68468	8.85102	7.34707	9.04445	7.34707	8.38793	7.80099	7.78378	7.34707	7.34707	7.34707	9.61265	7.34707	9.51989	8.69286	8.93037	8.91565	7.34707	9.00136	8.52689	10.1225	9.75307	9.66918	9.35454	9.12187	7.34707	7.34707
chi-lncRNA-14984	9.66896	7.34707	7.34707	8.59262	7.34707	7.34707	10.0401	7.34707	7.34707	7.34707	7.34707	8.39879	8.23613	8.9221	8.3146	8.7046	7.34707	7.34707	8.04235	7.34707	7.34707	7.34707	7.34707	7.8921	7.34707	8.15253	7.34707	7.34707	7.34707	7.34707	7.34707	10.2344	7.34707	7.34707	7.34707	7.34707	9.37684	7.34707	7.34707	7.34707	8.73154	8.88224	9.58609	10.6677	8.08412	10.5258	8.73366	7.34707	7.83099
chi-lncRNA-10285	7.34707	7.34707	7.34707	7.34707	7.34707	8.08714	10.2046	9.30498	7.34707	9.39297	7.34707	7.34707	10.4627	9.2107	8.3146	10.3051	8.2653	7.94858	9.14483	7.71278	7.96752	8.91477	7.68468	9.06745	7.84807	7.34707	8.95223	8.38793	7.80099	7.34707	7.34707	7.34707	9.09047	7.34707	7.34707	8.2557	8.17151	8.93037	14.4959	7.34707	10.5256	8.05437	9.74002	9.52282	10.9718	9.35454	9.42746	10.0303	8.72234
chi-lncRNA-3642	7.34707	7.34707	7.34707	7.8901	7.34707	7.34707	7.34707	7.34707	7.34707	7.34707	7.34707	8.62842	10.598	7.34707	7.34707	7.95192	11.0974	8.69865	7.34707	7.34707	7.6904	7.34707	7.34707	10.1477	7.34707	9.04445	8.50112	7.34707	7.34707	7.34707	7.34707	7.34707	7.34707	7.34707	7.34707	7.34707	11.6884	7.34707	7.34707	7.34707	10.5256	10.6484	11.1291	7.34707	7.34707	12.3791	7.34707	7.34707	7.34707
chi-lncRNA-1221	10.7685	9.62241	9.6181	9.06303	7.34707	9.85597	10.3522	10.1062	10.1548	10.6343	7.34707	9.00058	11.377	11.4205	9.10781	8.97154	10.5183	7.94858	9.01028	9.59521	9.00217	9.13593	9.31064	9.25561	9.45864	12.1883	9.6932	9.63316	9.19037	8.98911	9.4993	9.96037	7.34707	7.34707	7.34707	7.34707	11.2419	7.9312	9.44363	7.34707	11.4436	10.3399	10.8869	9.52282	11.1886	9.67696	8.20091	10.4501	9.54459
chi-lncRNA-354	7.34707	7.34707	7.91104	8.28371	8.68741	7.34707	7.34707	8.13052	7.34707	9.39297	8.12004	7.34707	8.23613	7.34707	7.91046	7.34707	9.53585	7.34707	8.50954	7.71278	7.34707	8.65347	9.57704	7.8921	7.34707	8.43219	7.34707	8.98626	11.1096	8.81569	9.00389	8.53595	10.3551	10.2243	8.84438	7.34707	7.34707	7.34707	8.55543	8.22529	9.59756	9.78781	8.39186	8.91001	8.08412	9.94033	7.34707	7.34707	8.92852
chi-lncRNA-8828	11.7393	14.8078	12.168	13.2083	11.3757	12.2774	13.6808	12.2114	13.9249	13.8064	10.9724	12.1078	14.2776	11.3628	14.3208	13.8061	10.3683	11.8859	12.1511	12.7083	12.2804	11.966	11.2766	12.9128	11.4852	13.21	12.4891	12.6087	9.97389	11.4267	11.1461	12.5749	11.6188	10.4542	11.9736	12.0718	13.561	12.3891	13.4313	12.9046	11.2501	10.9025	11.8576	11.2609	11.2542	12.9567	12.5055	12.932	12.9209
chi-lncRNA-9404	7.34707	7.34707	9.6181	7.34707	8.1676	9.22719	7.34707	9.30498	7.34707	9.39297	7.34707	8.39879	9.17728	7.34707	8.88857	7.95192	8.82194	7.94858	7.73619	8.00428	8.39999	8.91477	8.56014	7.8921	8.75893	7.80529	7.84119	7.34707	7.34707	7.34707	7.34707	7.34707	9.09047	7.34707	7.34707	9.77637	7.34707	8.6675	9.82931	7.34707	7.34707	9.16714	9.41375	8.18042	8.56959	8.67497	9.42746	9.3077	9.10889
chi-lncRNA-9999	7.34707	7.34707	7.34707	7.34707	9.61918	7.34707	7.34707	7.34707	7.34707	8.04827	7.34707	8.62842	7.34707	7.34707	9.10781	7.95192	9.22261	9.38404	8.29477	9.30504	7.6904	8.65347	8.38596	8.28674	8.21923	8.15253	8.20856	8.98626	8.85742	7.34707	9.63271	7.34707	7.34707	7.34707	7.34707	7.34707	10.1884	7.34707	7.34707	7.34707	7.96711	7.34707	7.96205	8.18042	8.56959	7.93535	8.73366	9.85804	9.77574
chi-lncRNA-12160	7.34707	7.34707	8.31547	8.84692	7.34707	9.46852	7.34707	9.0087	7.34707	8.04827	9.531	8.82647	9.17728	9.45108	7.34707	9.39144	8.2653	7.94858	8.04235	9.19372	7.6904	8.33414	8.98365	8.28674	7.34707	9.47294	8.20856	7.34707	8.14576	7.34707	7.34707	7.34707	7.34707	7.34707	7.34707	7.34707	7.34707	8.6675	8.91565	9.4689	7.34707	7.34707	8.72259	9.08928	7.34707	7.93535	7.34707	8.13206	8.19273
chi-lncRNA-3303	9.49388	11.8396	10.1987	8.84692	8.1676	10.9787	11.7601	9.30498	11.0479	9.39297	10.484	11.249	12.3704	9.65707	9.46616	10.9861	10.2008	9.38404	7.34707	8.94143	9.5147	11.277	8.98365	9.06745	9.15079	11.3087	10.5439	9.91626	9.88483	10.6454	8.79204	9.80102	10.176	9.1704	10.2891	11.1707	11.6325	10.7371	10.3843	12.0554	10.0182	10.7382	10.0059	9.85573	10.7165	12.4011	11.3773	8.83646	10.1499
chi-lncRNA-8300	8.44658	10.7002	9.6181	9.56624	10.0166	7.34707	10.2046	9.30498	9.34738	8.5181	10.6996	10.242	10.1469	9.83729	9.46616	10.3987	10.8927	9.84678	10.3687	9.97777	9.00217	10.0256	10.1676	9.06745	8.51417	9.34375	8.50112	9.40793	10.4788	10.4808	10.3272	10.2344	10.908	9.95066	10.3989	9.99405	7.34707	8.34583	8.91565	9.4689	10.0182	10.0901	10.0059	10.3536	10.5172	9.16154	11.0596	11.0796	9.41345
chi-lncRNA-4976	9.29457	8.68988	9.29941	9.56624	9.06873	9.67521	9.85439	8.13052	10.7737	9.59657	10.0848	9.00058	9.95866	9.2107	9.29809	10.205	7.34707	10.1966	9.01028	11.0919	10.136	8.91477	10.1676	7.8921	10.0246	9.47294	10.0047	9.91626	10.4166	10.4215	9.63271	8.89286	9.733	11.923	10.1703	9.20775	7.34707	8.93037	8.91565	7.34707	8.73154	8.52689	8.39186	9.64253	8.08412	9.81465	8.20091	7.79231	9.66479
chi-lncRNA-4868	7.99913	8.16937	7.34707	9.06303	7.34707	8.08714	11.4681	8.13052	9.80684	10.2068	7.34707	7.34707	9.74208	8.07808	8.3146	9.39144	9.53585	9.55531	9.58439	9.40839	11.1437	8.91477	9.49359	9.42203	9.15079	9.04445	9.29538	10.0782	9.97389	7.34707	7.34707	10.2344	7.34707	7.34707	7.34707	7.34707	9.83895	9.66701	11.5717	7.34707	11.0265	8.05437	10.1225	8.46658	8.56959	8.93867	9.12187	9.85804	10.6928
chi-lncRNA-11835	7.99913	7.34707	7.34707	7.34707	7.34707	7.34707	7.34707	7.34707	7.34707	9.15584	7.34707	7.34707	7.34707	7.34707	8.3146	7.34707	9.22261	7.34707	8.50954	10.0435	9.12028	8.91477	10.1676	8.85102	9.31291	8.15253	8.74423	9.14092	8.85742	7.34707	7.34707	7.34707	7.34707	8.52944	7.34707	7.34707	7.34707	7.34707	8.91565	9.4689	7.34707	7.34707	7.34707	9.24871	8.93218	7.34707	9.42746	7.34707	10.0651
chi-lncRNA-14969	10.321	11.6278	9.87898	9.25095	9.83155	10.2924	9.08813	10.8192	9.34738	11.5088	9.92274	8.82647	10.4627	9.45108	8.62994	10.6478	9.53585	8.69865	9.76239	9.59521	10.6496	10.0256	8.71554	10.0494	9.82402	10.8188	9.6932	10.4178	10.2836	8.81569	10.0692	7.34707	7.34707	9.79153	7.34707	8.2557	8.17151	8.93037	10.6941	9.72296	9.89114	8.05437	11.1838	9.95158	10.9718	11.1112	10.0807	9.3077	9.54459
chi-lncRNA-904	7.34707	7.34707	7.34707	7.34707	7.34707	7.34707	7.34707	7.34707	7.34707	7.34707	8.12004	7.34707	7.34707	7.34707	7.34707	7.34707	7.34707	11.1475	7.34707	7.34707	7.34707	7.34707	7.34707	7.34707	7.34707	7.34707	7.34707	7.34707	7.34707	8.39009	7.34707	7.34707	7.34707	7.34707	7.34707	10.874	7.34707	7.34707	8.07423	8.22529	12.2011	7.34707	7.96205	8.91001	8.08412	7.34707	11.9566	7.34707	7.34707
chi-lncRNA-4581	11.2811	9.62241	10.7485	9.41719	10.3279	10.6271	11.2594	11.7527	10.4349	11.5088	10.2305	12.3683	11.5201	11.7702	11.455	9.98125	11.1897	10.639	11.2474	12.0044	11.5111	11.6799	10.909	10.2398	9.31291	11.9649	10.667	11.8162	9.46071	9.14391	10.9555	7.34707	8.87243	8.05613	9.12565	8.80887	12.595	10.6668	12.0052	10.1267	10.8327	10.5527	11.2874	11.5936	10.8067	10.4433	9.42746	9.94676	11.59
chi-lncRNA-4809	7.34707	8.68988	8.31547	8.28371	9.06873	8.93721	9.85439	9.0087	8.66924	9.93369	9.28634	8.39879	9.48715	9.83729	8.62994	9.19671	9.53585	7.34707	9.01028	7.71278	8.87352	8.91477	8.18782	7.8921	8.51417	8.43219	8.50112	8.813	7.80099	7.34707	7.34707	7.34707	7.90254	7.34707	8.03209	8.2557	8.69286	8.6675	8.91565	9.16032	8.39938	8.52689	8.39186	8.91001	9.2217	7.34707	9.12187	9.16706	7.34707
chi-lncRNA-12630	11.169	12.436	11.6786	9.70132	10.9899	12.7122	12.4589	13.4208	13.0889	14.3191	11.3366	12.7192	12.6758	11.8976	12.1417	12.6332	10.8927	11.5634	11.3624	13.1793	11.5951	13.0081	11.6095	12.9405	11.8179	13.5101	12.0876	13.7365	10.3516	8.61852	10.7358	9.96037	8.61547	10.3439	10.0407	9.51989	13.2061	11.5146	13.2692	12.1451	11.9373	8.52689	9.58609	10.5501	10.6203	11.7141	9.67949	11.1183	11.59
chi-lncRNA-13405	8.44658	9.07158	9.29941	8.59262	8.1676	7.34707	8.70427	8.13052	8.66924	8.04827	9.74013	7.7882	8.23613	8.56095	7.34707	7.34707	7.34707	7.34707	9.84379	8.63547	9.33093	9.49684	8.71554	7.34707	7.34707	7.34707	7.84119	7.34707	9.19037	9.83138	8.24337	9.80102	9.59717	8.52944	8.49467	7.34707	8.69286	7.9312	7.34707	8.22529	9.59756	9.40494	7.96205	9.52282	7.34707	7.34707	7.34707	7.34707	9.66479
chi-lncRNA-14823	7.34707	8.16937	7.34707	8.84692	7.34707	7.34707	8.1797	10.2523	7.34707	9.77495	8.12004	9.00058	7.34707	10.5037	8.3146	9.39144	8.82194	9.97305	8.86187	10.1665	8.57567	7.92343	9.10108	9.57123	8.21923	8.66634	8.50112	9.40793	9.97389	7.34707	8.79204	9.80102	7.34707	7.34707	7.34707	9.77637	9.62632	7.34707	9.98931	7.34707	9.59756	9.16714	9.87909	9.08928	9.84976	9.16154	9.42746	10.0303	8.19273
chi-lncRNA-277	9.06325	9.62241	8.63099	7.8901	7.34707	8.93721	7.34707	7.34707	7.34707	9.39297	8.99155	9.00058	8.23613	8.9221	7.91046	8.7046	9.53585	7.34707	9.38128	8.63547	8.1999	7.34707	8.98365	9.25561	9.45864	9.04445	9.80468	9.28059	7.34707	8.98911	9.18858	9.17875	9.27984	9.61265	9.7405	7.34707	7.34707	7.34707	8.91565	7.34707	8.73154	9.40494	7.96205	8.70526	8.93218	8.67497	7.34707	8.63759	7.83099
chi-lncRNA-220	7.99913	9.8349	7.34707	7.8901	7.34707	7.34707	7.34707	10.2523	8.1546	8.04827	9.28634	9.42397	8.23613	9.83729	7.91046	8.3768	7.34707	9.18965	7.73619	9.07308	8.39999	8.65347	8.18782	8.5963	9.45864	9.80288	8.95223	9.63316	8.65685	7.34707	9.18858	7.34707	7.34707	7.34707	7.34707	8.2557	10.5919	7.34707	7.34707	9.72296	9.89114	7.34707	9.218	7.8231	9.2217	9.81465	8.20091	9.16706	8.92852
chi-lncRNA-4139	10.0943	10.9936	11.0952	11.4725	12.063	10.8136	10.924	12.9922	10.871	12.9302	11.9553	12.6159	9.48715	10.9579	11.5328	11.2599	12.6421	12.3719	11.7689	12.8342	12.5033	11.8458	11.9441	12.1108	11.3794	12.297	11.5615	11.839	13.1377	10.3597	11.4289	12.4728	8.87243	10.9066	10.5962	12.777	13.1475	12.2273	13.2848	10.814	12.7693	12.0295	12.9726	12.9293	12.1022	12.0291	10.6516	12.4303	12.8717
chi-lncRNA-11476	7.34707	7.34707	8.88974	7.34707	8.1676	9.46852	9.64123	10.3849	7.34707	9.15584	8.99155	10.0961	7.34707	9.83729	7.91046	7.34707	9.22261	9.7084	9.38128	8.45413	9.33093	9.49684	9.57704	9.42203	9.59098	8.86775	9.44052	9.52494	10.137	7.34707	9.75481	7.34707	7.34707	7.34707	7.34707	7.34707	7.34707	7.34707	9.98931	9.16032	9.59756	9.94685	7.34707	9.08928	9.84976	8.67497	8.20091	9.94676	10.5123
chi-lncRNA-12125	11.9909	14.1296	12.4549	12.411	12.2221	13.6585	14.6362	14.146	13.7441	14.8238	13.2152	13.2799	14.8245	12.6901	13.4917	13.6048	14.0131	13.2657	13.2347	14.1292	13.7444	13.4404	12.906	14.1257	12.8787	14.3525	13.3813	14.0317	13.1568	12.5027	13.5855	11.9721	11.1211	12.1695	11.6574	13.6034	14.3141	12.9593	14.2884	13.6498	13.0625	12.509	12.6228	12.9175	12.6078	13.0848	11.7519	13.1991	13.6236
chi-lncRNA-9276	9.29457	9.62241	7.34707	7.34707	10.4615	8.08714	7.34707	11.2252	9.99127	11.4575	11.2018	9.54136	7.34707	9.83729	9.10781	9.19671	10.2008	10.0891	9.58439	9.97777	10.5688	10.9082	10.5025	9.94389	9.45864	10.6099	10.0047	10.5889	9.46071	9.14391	10.2462	7.34707	7.34707	9.4084	7.34707	11.2574	10.0242	9.80447	10.8689	10.5768	10.135	9.60904	10.4246	9.08928	7.34707	9.52474	8.73366	10.4501	11.17
chi-lncRNA-13649	9.29457	9.37312	7.34707	9.06303	7.34707	8.93721	10.924	7.34707	8.1546	8.87193	9.92274	8.62842	9.74208	8.07808	8.62994	9.39144	8.82194	9.84678	7.34707	9.19372	9.75276	7.92343	9.20966	9.25561	9.45864	8.86775	9.80468	8.98626	9.19037	8.11855	8.79204	7.34707	7.34707	8.05613	8.49467	9.51989	8.17151	10.5148	10.3843	9.93891	7.34707	8.88224	7.96205	8.18042	8.08412	9.35454	8.73366	9.3077	10.4468
chi-lncRNA-11877	7.34707	7.34707	10.6116	9.93859	10.8011	7.34707	10.8263	10.6183	7.34707	7.34707	7.34707	9.00058	7.34707	9.65707	7.91046	7.95192	8.82194	10.2966	9.38128	9.97777	9.42574	10.0256	9.93433	9.83004	9.31291	9.59151	9.44052	9.82793	10.7549	7.34707	7.34707	7.34707	7.34707	9.79153	7.34707	7.34707	11.0841	7.34707	10.7841	7.34707	10.3435	7.34707	10.8195	9.85573	8.56959	9.16154	9.42746	9.94676	10.23
chi-lncRNA-10405	9.06325	9.37312	9.10907	7.8901	8.1676	7.34707	7.34707	7.34707	7.34707	9.77495	7.34707	7.34707	8.23613	10.1416	9.29809	9.39144	9.79306	7.34707	8.50954	7.71278	7.6904	8.65347	9.10108	9.42203	8.96813	9.34375	8.20856	7.34707	8.85742	7.78378	7.86373	7.34707	7.34707	7.34707	7.34707	7.34707	9.83895	9.51506	10.2643	7.34707	9.22858	7.34707	8.99145	9.85573	9.66918	8.93867	8.20091	8.40685	9.77574
chi-lncRNA-13221	8.44658	9.07158	8.31547	7.34707	8.1676	8.93721	9.39103	9.55066	9.04779	8.04827	7.34707	9.29616	9.48715	10.7028	8.3146	7.34707	9.79306	7.94858	7.34707	10.1665	7.96752	7.92343	9.10108	9.06745	7.34707	7.34707	8.95223	10.2238	8.65685	7.34707	8.24337	7.34707	7.34707	7.34707	7.34707	7.34707	8.17151	7.9312	8.07423	7.34707	8.73154	9.16714	9.74002	9.52282	7.34707	9.16154	8.20091	7.34707	7.83099
chi-lncRNA-12191	7.34707	7.34707	7.34707	9.25095	7.34707	8.08714	7.34707	7.34707	7.34707	9.59657	7.34707	10.0961	7.34707	7.34707	8.62994	7.34707	7.34707	7.94858	9.26789	8.63547	8.87352	8.33414	8.85582	9.57123	8.21923	7.34707	8.74423	9.14092	9.57899	7.34707	8.79204	9.17875	7.90254	7.34707	8.03209	8.2557	7.34707	7.9312	7.34707	9.4689	9.22858	7.34707	10.0059	8.18042	7.34707	8.67497	9.12187	9.85804	9.87877
chi-lncRNA-9514	8.44658	8.16937	8.31547	8.28371	9.61918	8.08714	9.08813	7.34707	8.66924	8.5181	9.74013	9.93379	8.23613	9.45108	9.29809	9.39144	7.34707	9.7084	8.29477	9.30504	7.6904	7.34707	7.34707	9.25561	7.34707	8.43219	8.50112	8.61606	7.34707	8.11855	7.34707	7.34707	8.3026	7.34707	7.34707	9.20775	8.17151	8.93037	8.91565	8.76727	8.39938	8.88224	8.72259	8.46658	8.08412	7.34707	8.20091	9.3077	9.54459
chi-lncRNA-7031	10.321	10.3315	9.87898	10.044	10.1807	9.85597	7.34707	10.2523	10.3016	9.77495	8.99155	9.42397	7.34707	8.9221	10.61	10.3051	10.2008	10.2966	10.7527	10.1063	9.33093	9.49684	9.57704	9.06745	8.96813	10.2259	8.50112	8.11681	10.5957	9.73723	10.0692	10.354	10.6579	11.188	9.7405	10.3503	10.1884	10.1523	11.3537	9.72296	7.34707	7.34707	7.34707	10.6101	9.84976	10.2626	11.0596	10.5667	8.92852
chi-lncRNA-14911	7.34707	7.34707	7.34707	7.34707	7.34707	7.34707	10.6086	7.34707	7.34707	7.34707	7.34707	7.34707	7.34707	9.45108	7.34707	7.95192	8.2653	7.34707	9.84379	8.24667	8.1999	7.92343	7.95807	7.8921	8.21923	7.34707	8.20856	7.78268	8.14576	7.34707	7.34707	7.34707	7.34707	7.34707	7.34707	7.34707	7.34707	7.34707	10.2643	7.34707	7.34707	7.34707	9.41375	7.8231	8.08412	7.93535	8.20091	10.1093	7.83099
chi-lncRNA-480	9.06325	7.34707	7.34707	7.34707	7.34707	7.34707	10.3522	9.30498	7.34707	8.04827	7.34707	9.64992	9.48715	9.99748	8.62994	7.34707	7.34707	8.37182	8.50954	9.07308	10.136	7.92343	7.34707	8.28674	8.21923	8.15253	8.74423	9.52494	7.34707	7.34707	8.79204	7.34707	7.34707	7.34707	7.34707	7.34707	9.62632	9.80447	7.34707	7.34707	7.96711	7.34707	8.99145	7.8231	8.56959	9.52474	8.20091	8.40685	9.41345
chi-lncRNA-10890	10.6058	10.9023	10.3783	9.70132	10.1807	9.22719	9.85439	9.9437	8.66924	9.59657	8.12004	8.82647	8.23613	9.45108	9.46616	9.98125	9.22261	8.69865	9.76239	9.68027	9.5985	10.2315	8.98365	10.3263	10.1153	8.86775	9.90815	10.2914	10.4166	10.2951	11.3144	10.1039	10.437	8.52944	10.3989	7.34707	8.17151	9.51506	9.20366	9.72296	9.89114	8.88224	10.0059	10.8278	9.2217	11.1637	9.42746	10.1842	10.6351
chi-lncRNA-11092	9.49388	11.4457	9.75443	10.2343	9.37005	8.93721	11.6503	11.4232	10.4349	8.04827	9.74013	11.349	10.4627	10.7028	9.8775	9.56298	10.2008	10.3901	10.6204	11.1226	10.9339	10.9671	11.2515	10.8779	10.9571	11.4409	11.0754	11.2968	11.7623	7.34707	12.2675	8.53595	9.733	7.34707	10.7698	9.99405	10.9068	11.8365	11.8047	10.814	11.3501	10.7382	10.4246	10.9719	10.0102	10.163	8.73366	12.0243	12.139
chi-lncRNA-14635	9.66896	8.68988	8.63099	10.044	8.1676	11.2612	10.0401	8.13052	10.7737	11.2316	8.62062	11.6658	11.377	11.0337	10.0983	9.71628	8.2653	11.2001	10.5735	12.0371	10.8338	10.0256	10.2715	12.6861	10.7462	12.2254	10.4092	10.2914	11.1096	9.41113	9.75481	11.3213	7.34707	8.88523	9.56316	12.0231	9.83895	11.2027	11.1655	11.6279	12.2011	10.6484	10.5957	9.24871	8.56959	10.2626	11.0596	10.0303	10.6351
chi-lncRNA-6050	7.99913	9.07158	7.91104	8.59262	10.0166	8.08714	8.70427	7.34707	7.34707	8.87193	8.12004	8.39879	8.23613	7.34707	9.29809	7.34707	7.34707	7.34707	10.3126	7.34707	7.34707	7.34707	7.34707	7.34707	9.15079	7.34707	9.13398	9.40793	9.46071	8.81569	9.4993	9.80102	8.3026	8.05613	8.49467	8.2557	8.17151	7.9312	8.07423	9.16032	7.96711	8.52689	7.96205	7.34707	7.34707	7.34707	7.34707	7.34707	10.306
chi-lncRNA-14080	10.517	12.3693	11.1944	10.6891	11.9763	10.6271	11.4018	11.7527	9.80684	11.9036	11.6272	10.8084	9.48715	12.0876	11.2399	10.205	11.9923	10.9155	11.8301	11.7915	11.5111	11.7147	11.8297	11.5521	11.9715	12.1694	10.9836	11.5386	11.7114	9.83138	12.6286	8.89286	10.5879	7.34707	11.3644	11.7515	11.8443	11.3891	12.1813	9.93891	12.1465	10.5527	12.2903	11.9591	11.2542	11.0001	10.87	11.7562	12.1181
chi-lncRNA-7996	8.78761	7.34707	9.10907	8.28371	7.34707	8.5739	8.70427	9.0087	7.34707	7.34707	7.34707	8.39879	7.34707	8.56095	8.62994	7.34707	9.22261	7.34707	9.14483	8.63547	8.73227	8.65347	9.20966	7.34707	8.51417	7.34707	7.34707	7.34707	8.42382	8.11855	9.63271	8.89286	9.09047	8.52944	8.49467	7.34707	10.0242	8.6675	8.07423	7.34707	7.34707	8.52689	7.34707	8.46658	8.08412	7.34707	7.34707	7.34707	7.34707
chi-lncRNA-5736	9.82508	7.34707	7.34707	10.044	8.1676	9.85597	10.0401	11.2943	7.34707	9.77495	8.12004	7.34707	10.7216	10.8777	9.29809	8.3768	10.2008	9.7084	8.69643	9.97777	8.57567	11.3227	9.40502	10.7585	10.6883	10.4306	10.6067	9.73383	10.137	7.34707	9.75481	10.1039	7.34707	9.61265	9.56316	10.1832	10.3358	9.92996	11.231	7.34707	9.22858	7.34707	11.2874	9.39226	8.93218	9.35454	9.42746	11.2636	11.59
chi-lncRNA-1607	9.96594	7.34707	8.63099	10.044	8.1676	9.46852	9.64123	7.34707	10.6694	8.5181	8.62062	9.15593	8.78213	8.9221	8.88857	8.7046	7.34707	9.7084	9.92083	9.50482	9.5147	9.49684	9.31064	10.7585	7.34707	9.47294	8.95223	9.14092	9.57899	10.003	10.4038	8.06066	8.61547	8.88523	9.7405	10.874	8.69286	7.9312	8.55543	8.76727	9.00136	9.40494	10.3307	7.34707	7.34707	11.2143	8.73366	7.79231	7.34707
chi-lncRNA-10129	9.82508	11.1606	11.1944	9.82483	10.1807	10.8985	9.39103	11.651	10.1548	11.4575	10.0848	11.1783	8.23613	9.65707	10.4588	8.97154	11.0974	10.7132	11.0557	10.962	11.3752	10.7829	11.9598	11.5158	11.4508	11.4409	10.9836	11.5932	11.7871	11.126	11.3144	9.41725	8.3026	10.6525	9.89841	11.4167	11.6325	11.771	12.0422	11.1961	12.2011	11.6677	11.2365	11.2979	10.2859	10.4433	10.2459	10.7749	12.3147
chi-lncRNA-6898	7.34707	7.34707	7.34707	7.8901	9.37005	7.34707	7.34707	9.30498	7.34707	7.34707	7.34707	8.39879	8.23613	7.34707	7.91046	8.7046	7.34707	8.69865	8.86187	8.24667	8.1999	10.0256	9.20966	8.5963	7.34707	8.15253	8.50112	9.40793	8.14576	7.34707	7.86373	7.34707	7.34707	8.05613	9.12565	8.2557	10.1884	9.66701	10.598	7.34707	7.34707	7.34707	8.99145	8.70526	8.93218	7.93535	8.20091	9.43584	9.87877
chi-lncRNA-9325	8.78761	7.34707	7.34707	7.34707	9.06873	7.34707	8.1797	10.5063	7.34707	9.15584	7.34707	7.7882	7.34707	9.65707	7.34707	7.34707	8.2653	7.34707	8.29477	9.40839	8.39999	7.92343	8.18782	8.85102	8.21923	10.2974	7.84119	7.34707	8.85742	7.34707	7.34707	7.34707	7.34707	7.34707	7.34707	7.34707	8.17151	7.9312	9.20366	7.34707	7.34707	7.34707	8.72259	8.18042	7.34707	8.93867	8.20091	8.13206	8.19273
chi-lncRNA-9200	10.9826	9.8349	9.29941	8.28371	8.1676	8.08714	9.08813	12.1753	8.66924	12.639	7.34707	11.6658	8.23613	9.2107	10.1972	10.8601	11.8296	11.0929	10.4227	11.5417	11.2251	11.0779	10.6252	11.0403	9.45864	10.8188	10.1803	9.73383	11.328	8.98911	10.7358	9.17875	8.61547	7.34707	8.84438	8.80887	11.8927	10.0454	12.0052	9.72296	11.5315	10.5527	10.5957	11.9122	10.1546	10.8155	9.89398	11.1928	12.4547
chi-lncRNA-7610	7.34707	8.68988	7.34707	8.59262	7.34707	7.34707	7.34707	7.34707	7.34707	7.34707	10.2305	7.7882	9.17728	10.2727	8.62994	9.19671	9.53585	9.18965	9.48641	8.24667	10.244	8.91477	8.85582	7.8921	8.21923	8.15253	7.84119	8.11681	7.80099	7.34707	8.24337	7.34707	9.44721	7.34707	8.49467	7.34707	7.34707	7.34707	8.91565	7.34707	10.8327	7.34707	10.6742	8.46658	9.46272	9.67696	8.20091	8.63759	9.97492
chi-lncRNA-9030	9.66896	9.8349	9.6181	9.41719	7.34707	9.22719	8.1797	9.30498	9.34738	9.39297	8.99155	8.39879	9.48715	8.07808	9.61669	9.39144	9.79306	9.55531	9.76239	10.1063	9.95705	9.64826	8.98365	9.06745	9.15079	7.80529	9.29538	9.28059	8.65685	9.91976	10.4038	9.62186	10.2683	9.95066	8.84438	9.51989	9.37684	9.3452	9.44363	8.22529	9.22858	7.34707	7.96205	8.91001	10.1546	8.93867	9.12187	9.43584	9.26919
chi-lncRNA-6773	8.44658	11.888	10.7485	8.59262	10.6965	8.08714	7.34707	7.34707	7.34707	10.0767	8.99155	7.34707	7.34707	8.9221	9.10781	7.95192	7.34707	7.34707	8.04235	8.45413	7.34707	7.34707	7.34707	7.34707	7.34707	7.34707	7.34707	7.34707	7.34707	9.91976	10.0692	7.34707	9.59717	8.52944	8.03209	9.20775	7.34707	7.9312	7.34707	7.34707	7.34707	7.34707	7.96205	8.18042	7.34707	7.34707	7.34707	7.34707	8.4817
chi-lncRNA-2384	7.99913	10.0201	9.10907	7.8901	9.61918	7.34707	7.34707	8.13052	7.34707	8.87193	8.12004	7.34707	9.17728	8.07808	8.88857	8.3768	7.34707	8.37182	9.48641	8.45413	8.87352	8.91477	8.18782	8.28674	7.84807	9.59151	8.95223	9.14092	8.14576	8.81569	9.35229	10.1039	9.09047	8.05613	8.84438	7.34707	8.17151	7.34707	7.34707	9.16032	7.34707	7.34707	7.34707	8.70526	8.56959	8.35205	8.20091	8.63759	8.19273
chi-lncRNA-782	8.44658	7.34707	9.10907	8.59262	9.06873	8.08714	8.70427	9.55066	10.1548	8.04827	7.34707	7.34707	7.34707	8.9221	9.10781	8.97154	8.2653	8.96494	9.58439	8.24667	8.73227	7.34707	8.56014	7.34707	7.84807	7.80529	8.50112	7.34707	9.57899	8.81569	8.79204	9.17875	9.09047	9.1704	9.36093	8.2557	8.69286	9.15265	7.34707	8.22529	7.34707	7.34707	7.34707	8.91001	8.08412	7.34707	8.20091	9.01121	7.34707
chi-lncRNA-7182	10.8435	9.62241	8.31547	8.84692	7.34707	8.5739	10.3522	9.9437	8.1546	8.04827	8.62062	10.4364	8.78213	8.9221	8.88857	9.39144	7.34707	8.69865	7.73619	8.45413	9.5985	7.34707	9.49359	7.8921	7.84807	8.15253	8.50112	9.40793	9.97389	9.14391	9.4993	9.80102	9.733	9.1704	8.49467	7.34707	7.34707	7.9312	8.07423	7.34707	7.34707	9.16714	8.39186	7.34707	11.5952	9.16154	8.20091	8.83646	9.87877
chi-lncRNA-14177	7.34707	7.34707	7.34707	7.34707	10.3279	8.08714	7.34707	7.34707	7.34707	7.34707	7.34707	8.82647	7.34707	7.34707	7.91046	7.95192	8.2653	8.37182	8.69643	8.45413	8.57567	7.92343	9.65593	9.06745	7.84807	8.43219	8.50112	8.813	9.03348	7.34707	9.00389	7.34707	7.34707	7.34707	8.03209	7.34707	7.34707	7.34707	7.34707	7.34707	7.96711	7.34707	9.87909	8.18042	7.34707	8.35205	8.20091	8.63759	9.10889
chi-lncRNA-2799	7.34707	9.07158	9.29941	7.34707	7.34707	8.5739	7.34707	8.63543	10.1548	7.34707	10.3628	8.12556	9.17728	7.34707	9.8775	11.6123	7.34707	8.69865	8.29477	9.07308	8.57567	9.13593	9.10108	9.25561	8.75893	9.04445	8.74423	7.78268	7.34707	8.98911	8.79204	7.34707	9.09047	11.188	9.89841	9.77637	7.34707	8.34583	9.20366	9.16032	9.00136	7.34707	8.99145	8.91001	7.34707	8.67497	9.12187	8.63759	8.92852
chi-lncRNA-14454	8.78761	8.68988	8.63099	9.70132	8.68741	8.08714	8.70427	8.13052	8.66924	7.34707	8.12004	8.39879	7.34707	7.34707	7.91046	7.34707	9.22261	8.37182	9.14483	8.45413	8.73227	7.92343	8.85582	9.06745	9.15079	7.80529	7.84119	7.78268	8.14576	8.11855	9.97181	9.96037	7.90254	8.05613	8.03209	7.34707	8.69286	7.34707	8.07423	7.34707	9.00136	7.34707	7.96205	7.8231	10.6203	7.34707	7.34707	7.79231	7.83099
chi-lncRNA-11236	7.34707	10.1842	9.29941	9.41719	10.3279	7.34707	8.1797	8.13052	7.34707	7.34707	9.92274	7.7882	9.74208	8.07808	8.88857	9.39144	8.2653	7.34707	8.86187	8.45413	7.34707	8.65347	8.18782	8.28674	7.34707	7.80529	9.6932	8.38793	9.03348	8.81569	8.79204	9.80102	9.09047	9.61265	9.7405	7.34707	7.34707	9.15265	7.34707	7.34707	8.73154	7.34707	7.34707	9.24871	9.46272	8.67497	9.12187	10.2554	10.306
chi-lncRNA-5087	7.34707	7.34707	7.34707	7.34707	10.0166	7.34707	7.34707	9.55066	8.1546	7.34707	7.34707	7.34707	7.34707	8.07808	8.62994	7.95192	10.3683	7.34707	7.73619	9.19372	7.96752	8.65347	8.18782	8.28674	7.84807	8.43219	8.50112	7.78268	7.80099	7.34707	9.00389	7.34707	7.34707	7.34707	7.34707	7.34707	9.62632	8.93037	7.34707	7.34707	9.42484	9.40494	7.34707	9.52282	8.56959	8.35205	8.20091	8.63759	7.83099
chi-lncRNA-14553	9.66896	10.9023	7.34707	7.34707	7.34707	7.34707	7.34707	10.7223	7.34707	7.34707	7.34707	7.34707	7.34707	7.34707	7.34707	7.34707	10.2008	9.55531	8.69643	9.76059	8.87352	7.92343	9.20966	9.06745	8.21923	8.43219	8.95223	8.98626	8.65685	7.34707	7.34707	7.34707	7.34707	7.34707	7.34707	7.34707	8.17151	7.34707	11.3537	7.34707	9.59756	7.34707	7.96205	7.8231	8.93218	8.35205	7.34707	8.63759	10.306
chi-lncRNA-6655	7.99913	8.16937	7.34707	7.34707	7.34707	8.93721	8.70427	9.76053	8.66924	8.04827	8.62062	7.34707	8.78213	8.9221	7.34707	7.95192	10.0113	9.38404	7.34707	7.71278	7.34707	8.91477	9.31064	7.8921	7.34707	7.80529	7.84119	7.34707	7.34707	7.34707	8.79204	8.89286	9.09047	7.34707	8.84438	10.5001	10.0242	8.34583	10.4951	10.814	7.34707	8.88224	7.96205	7.34707	8.08412	7.34707	9.42746	9.43584	7.83099
chi-lncRNA-7554	9.06325	10.0201	7.34707	7.34707	7.34707	7.34707	7.34707	11.1526	7.34707	9.93369	7.34707	10.4958	7.34707	11.0337	9.46616	9.56298	10.2008	9.7084	9.92083	10.7423	9.75276	10.4939	10.2715	9.70643	9.59098	9.98721	10.6067	10.5341	10.0578	7.34707	10.6753	7.34707	7.34707	10.3439	9.7405	11.4167	11.7942	12.2026	9.64932	7.34707	10.5256	7.34707	10.1225	9.64253	7.34707	10.163	8.73366	10.5667	11.3952
chi-lncRNA-2471	9.66896	10.0201	9.46754	9.82483	9.37005	10.6271	10.0401	10.3849	7.34707	8.04827	8.99155	9.00058	8.23613	8.9221	8.62994	9.71628	9.22261	8.37182	8.50954	10.0435	9.5985	9.32764	9.20966	8.5963	8.51417	8.43219	10.2607	9.14092	8.14576	7.34707	9.35229	9.17875	9.97143	7.34707	8.84438	8.2557	10.4695	9.80447	8.91565	8.22529	9.22858	8.88224	8.99145	9.95158	8.08412	9.16154	9.42746	8.63759	10.5123
chi-lncRNA-5111	7.99913	10.0201	10.0998	7.8901	9.06873	7.34707	8.1797	9.0087	8.1546	8.5181	7.34707	7.7882	10.1469	8.07808	9.10781	8.3768	8.82194	7.34707	8.69643	7.71278	7.34707	7.34707	8.71554	7.8921	8.51417	7.80529	7.84119	8.11681	7.80099	7.78378	9.63271	8.89286	7.34707	7.34707	8.03209	7.34707	7.34707	7.9312	8.91565	8.22529	9.7518	7.34707	9.218	10.126	9.46272	10.3558	9.12187	9.3077	8.4817
chi-lncRNA-9457	8.44658	9.07158	7.91104	7.34707	9.06873	7.34707	9.39103	9.0087	8.66924	9.39297	9.92274	7.34707	8.23613	8.9221	7.91046	9.19671	9.22261	8.69865	7.34707	8.63547	7.6904	7.34707	7.34707	7.8921	8.96813	9.04445	8.50112	7.78268	7.34707	7.78378	8.24337	7.34707	7.90254	8.05613	7.34707	9.20775	11.3148	8.6675	8.55543	8.22529	8.73154	8.88224	7.96205	9.39226	9.66918	10.0559	8.20091	7.79231	7.34707
chi-lncRNA-14282	10.2121	8.16937	9.87898	9.56624	8.68741	9.46852	8.70427	9.55066	9.04779	8.5181	8.62062	9.84523	8.23613	8.9221	9.10781	7.34707	8.2653	9.18965	7.34707	10.2243	9.12028	8.65347	9.73073	10.1477	8.51417	9.04445	8.50112	10.356	9.33187	11.0497	8.24337	9.41725	9.09047	9.1704	9.12565	8.2557	9.83895	8.93037	8.07423	9.4689	7.34707	8.88224	8.39186	7.8231	7.34707	8.67497	7.34707	7.34707	9.54459
chi-lncRNA-9834	7.34707	7.34707	7.34707	7.34707	10.1807	7.34707	7.34707	7.34707	7.34707	7.34707	7.34707	7.7882	8.23613	9.2107	8.3146	8.97154	9.79306	7.94858	9.38128	8.79655	8.1999	7.92343	7.34707	8.28674	7.84807	8.66634	7.84119	9.63316	7.80099	7.34707	7.86373	7.34707	7.34707	7.34707	7.34707	7.34707	7.34707	7.34707	8.07423	7.34707	9.7518	7.34707	7.34707	7.8231	8.56959	7.93535	8.73366	7.79231	8.92852
chi-lncRNA-2795	10.8435	10.9023	10.2913	9.56624	10.0166	10.0166	7.34707	10.3849	9.34738	9.77495	10.2305	11.2832	11.4503	11.3027	10.4588	11.7607	12.3535	9.55531	10.4747	9.68027	10.5266	10.9082	9.65593	10.3263	9.31291	10.6099	10.667	10.4771	9.03348	7.78378	10.5459	9.41725	9.733	9.1704	7.34707	7.34707	12.1131	10.9298	10.6941	10.4418	10.5256	10.7382	9.74002	10.8775	9.84976	10.8797	9.12187	9.66233	11.324
chi-lncRNA-8207	9.96594	9.8349	9.46754	7.34707	9.37005	10.5239	8.1797	8.13052	7.34707	9.93369	9.28634	8.39879	9.74208	9.2107	9.61669	9.19671	10.2008	9.55531	8.86187	9.50482	9.95705	9.13593	8.56014	8.85102	9.31291	9.80288	9.57239	10.2238	9.19037	7.34707	7.86373	9.80102	7.90254	8.05613	8.03209	9.99405	8.17151	7.34707	7.34707	8.22529	9.89114	9.94685	9.41375	8.18042	9.66918	8.93867	8.73366	9.16706	9.97492
chi-lncRNA-7357	9.06325	11.3102	10.9322	9.82483	10.0166	8.08714	9.08813	10.5063	7.34707	10.0767	10.7964	9.29616	10.1469	9.45108	10.1972	10.7221	10.6542	10.0891	9.26789	9.97777	10.136	11.1303	10.4591	9.57123	8.51417	8.86775	10.0047	10.7893	10.2122	10.3597	10.9036	9.80102	9.85714	10.4542	8.84438	7.34707	10.4695	9.92996	9.98931	9.16032	8.39938	8.05437	9.74002	9.08928	8.56959	8.35205	9.67949	10.0303	10.7483
chi-lncRNA-4557	9.29457	9.8349	9.29941	8.59262	7.34707	10.2924	9.08813	7.34707	9.04779	8.87193	7.34707	9.15593	7.34707	7.34707	9.10781	8.97154	7.34707	9.55531	9.38128	8.63547	9.5147	8.91477	8.98365	9.25561	8.75893	7.34707	9.29538	7.34707	7.34707	9.52821	9.18858	7.34707	9.27984	9.4084	8.84438	7.34707	9.07501	8.6675	9.64932	9.4689	8.73154	7.34707	7.34707	7.34707	7.34707	8.93867	8.20091	9.3077	7.83099
chi-lncRNA-10099	9.49388	8.68988	7.34707	8.59262	9.06873	7.34707	7.34707	8.13052	8.66924	7.34707	9.92274	8.82647	8.23613	7.34707	8.88857	7.34707	7.34707	7.94858	8.50954	7.34707	8.1999	7.34707	8.56014	7.8921	7.34707	7.34707	7.84119	9.14092	7.34707	9.41113	8.24337	7.34707	7.34707	7.34707	8.49467	9.20775	8.17151	8.6675	7.34707	7.34707	10.0182	7.34707	8.39186	7.34707	8.08412	7.34707	9.42746	9.01121	7.83099
chi-lncRNA-12122	10.2121	9.62241	8.63099	9.25095	9.06873	9.67521	9.85439	9.30498	9.34738	8.5181	10.0848	9.75088	9.95866	9.2107	7.91046	9.56298	10.8927	10.1966	8.69643	8.63547	9.67769	8.33414	9.20966	8.85102	9.59098	7.34707	8.74423	8.61606	8.85742	8.98911	9.75481	9.41725	10.0773	9.1704	9.89841	8.2557	8.69286	8.6675	9.98931	9.93891	9.22858	9.60904	10.4246	9.39226	8.08412	10.4433	7.34707	9.3077	7.83099
chi-lncRNA-5019	10.321	11.6838	11.4567	9.82483	11.3064	11.0547	11.8622	12.2114	10.1548	12.4937	11.8237	10.8992	8.23613	12.2868	10.1972	9.98125	10.8927	11.2998	11.7689	11.5643	11.7497	10.7829	12.3161	11.7529	10.9571	12.5227	11.203	11.5932	12.154	11.3007	12.5963	7.34707	7.34707	9.79153	10.6856	10.7598	12.6524	10.9886	11.1655	7.34707	11.7302	10.4502	12.0465	11.1841	10.7165	10.0559	10.0807	10.6216	12.8465
chi-lncRNA-7376	7.34707	10.1842	7.91104	10.3208	11.0757	8.08714	7.34707	7.34707	10.5569	9.93369	7.34707	8.82647	10.7216	7.34707	8.88857	8.3768	8.82194	8.69865	8.29477	10.2243	8.57567	9.78529	9.8696	8.85102	9.15079	9.20185	9.90815	10.4771	10.5957	9.6365	11.0056	7.34707	7.34707	7.34707	7.34707	7.34707	7.34707	7.34707	9.82931	10.5768	7.34707	7.34707	7.96205	9.95158	8.56959	9.16154	8.20091	9.16706	10.5123
chi-lncRNA-13089	8.78761	9.8349	9.6181	7.34707	9.61918	8.08714	7.34707	7.34707	7.34707	10.4363	7.34707	7.7882	9.48715	8.07808	8.88857	8.3768	10.7784	8.96494	9.14483	9.07308	9.75276	8.33414	8.85582	8.85102	8.75893	9.20185	8.50112	9.40793	9.57899	7.34707	8.79204	7.34707	7.34707	8.88523	8.84438	8.2557	10.9068	9.15265	7.34707	7.34707	10.243	8.05437	8.72259	10.0414	9.46272	8.35205	9.12187	8.13206	9.87877
chi-lncRNA-13004	13.6138	14.3003	13.6059	12.2659	13.8851	12.6645	14.1018	14.0191	12.6694	14.6631	12.4176	13.7205	14.6871	13.7753	13.3804	12.5541	13.4477	13.6529	13.5335	14.1254	13.9297	13.3102	13.2491	13.9597	13.517	13.8144	13.5667	13.9763	13.4408	12.845	13.4014	12.5993	12.4491	12.9501	13.0319	13.4461	14.2033	13.4739	13.8925	14.0603	14.1142	12.7653	14.2674	13.4803	13.1287	14.2936	13.6268	13.4474	14.8353
chi-lncRNA-8379	10.517	9.37312	10.8736	9.93859	8.1676	8.93721	9.85439	10.5063	11.1288	9.93369	9.531	9.29616	10.4627	9.2107	10.0983	10.3051	10.2008	9.7084	10.3687	9.50482	10.4384	10.4939	9.49359	10.0494	9.45864	10.0712	10.0952	9.14092	9.19037	10.003	10.612	9.96037	9.59717	10.9823	9.7405	8.2557	10.4695	10.4323	9.44363	10.2928	10.243	8.88224	7.96205	10.9719	10.8067	9.52474	10.3942	10.3233	9.97492
chi-lncRNA-10819	10.321	10.4651	10.2913	10.8137	10.6965	10.5239	10.2046	10.5063	10.9622	9.77495	9.74013	10.0172	10.8355	9.99748	11.144	11.9581	10.3683	10.1966	9.48641	11.4955	11.2512	11.9072	10.2715	10.7585	11.3042	11.5908	11.5929	11.2635	11.7871	10.2274	9.63271	8.06066	10.3551	10.2243	11.1297	9.77637	11.4504	10.3449	16.8917	10.814	10.9002	10.4502	11.2365	10.9719	9.46272	11.5264	10.3942	9.3077	10.6351
chi-lncRNA-14991	13.3438	13.1624	13.3394	12.9066	13.1386	13.1706	13.1254	13.5394	13.3305	13.0037	13.3329	13.2457	13.3481	13.215	13.0899	13.0341	12.797	12.6237	12.9151	12.7482	13.2566	13.8988	13.2234	13.3131	13.1058	13.3511	13.2594	13.4488	13.4945	12.6776	12.8774	12.9425	13.2805	12.3517	12.7505	12.6222	12.1131	12.63	13.0508	13.6031	13.1895	13.0719	12.8427	12.5853	13.3246	12.7318	12.0035	12.7219	12.3147
chi-lncRNA-7345	10.2121	7.34707	10.7485	7.34707	7.34707	7.34707	11.1826	11.3602	9.80684	11.9414	7.34707	10.8084	10.1469	7.34707	10.7469	9.19671	11.2766	10.0891	10.9122	10.8193	10.5688	11.1809	11.3732	9.70643	10.2007	11.7266	10.667	11.0458	10.8983	8.98911	11.4289	7.34707	8.87243	9.95066	7.34707	8.2557	12.5655	12.0171	11.9283	9.72296	11.3501	7.34707	11.6005	10.3536	9.46272	10.0559	9.89398	11.5451	12.6711
chi-lncRNA-12800	8.44658	8.68988	8.63099	8.28371	7.34707	8.08714	8.70427	8.13052	8.66924	8.04827	8.62062	9.29616	8.23613	8.07808	7.91046	8.97154	7.34707	8.96494	8.29477	8.24667	9.95705	9.32764	9.99628	10.4079	10.3576	8.86775	7.34707	7.34707	8.42382	9.91976	7.86373	8.53595	9.44721	10.5568	8.49467	9.20775	11.3148	7.34707	9.44363	9.72296	7.34707	8.88224	9.218	9.24871	8.93218	7.93535	9.67949	7.79231	7.34707
chi-lncRNA-7217	7.99913	8.68988	8.31547	8.59262	7.34707	7.34707	7.34707	7.34707	8.66924	8.5181	8.12004	8.39879	7.34707	8.07808	8.88857	9.19671	7.34707	7.34707	8.86187	9.19372	9.42574	8.91477	7.68468	7.34707	8.75893	7.34707	9.13398	7.78268	7.34707	7.78378	8.79204	7.34707	7.90254	8.05613	9.7405	8.80887	7.34707	7.34707	10.4951	8.76727	9.89114	8.52689	7.34707	7.34707	7.34707	7.34707	7.34707	7.34707	7.83099
chi-lncRNA-6248	8.44658	10.1842	9.75443	7.34707	7.34707	7.34707	7.34707	7.34707	7.34707	8.04827	7.34707	7.7882	7.34707	8.9221	7.91046	7.95192	7.34707	7.34707	9.38128	9.50482	8.1999	9.49684	7.68468	9.70643	7.84807	9.89799	7.84119	7.34707	8.42382	7.78378	7.86373	9.96037	8.87243	7.34707	7.34707	7.34707	7.34707	7.34707	7.34707	7.34707	7.34707	7.34707	9.41375	8.18042	8.08412	8.93867	8.20091	9.01121	10.1499
chi-lncRNA-5489	9.49388	8.16937	8.88974	7.8901	8.1676	8.08714	9.39103	8.63543	7.34707	9.15584	7.34707	8.39879	8.23613	8.07808	7.34707	8.7046	9.22261	7.94858	8.69643	8.45413	9.00217	8.33414	8.38596	8.28674	7.34707	8.86775	7.34707	8.11681	8.65685	9.52821	9.18858	8.06066	8.3026	9.4084	8.03209	7.34707	7.34707	8.34583	8.07423	7.34707	7.96711	8.52689	9.41375	10.2817	9.84976	7.34707	7.34707	7.34707	7.83099
chi-lncRNA-1538	9.29457	8.16937	8.88974	7.34707	10.8986	7.34707	8.70427	10.2523	7.34707	9.77495	8.12004	7.34707	7.34707	7.34707	9.46616	8.97154	7.34707	8.37182	7.34707	8.00428	8.57567	9.78529	7.34707	7.8921	8.21923	8.15253	7.84119	8.38793	7.34707	8.11855	7.86373	7.34707	8.87243	7.34707	9.12565	9.77637	9.07501	9.92996	9.82931	9.4689	7.34707	7.34707	7.34707	9.24871	8.56959	9.16154	7.34707	9.3077	9.97492
chi-lncRNA-1206	9.96594	7.34707	8.88974	7.34707	8.1676	10.2924	7.34707	9.76053	7.34707	9.39297	9.74013	7.34707	7.34707	10.3928	9.29809	9.98125	9.53585	7.94858	9.26789	10.2243	9.00217	9.32764	8.71554	8.85102	8.21923	10.8666	9.44052	9.82793	9.03348	8.81569	9.18858	8.06066	8.87243	9.4084	10.0407	10.3503	10.1884	7.34707	9.98931	10.7003	10.3435	10.4502	10.1225	10.2817	10.5172	10.3558	10.2459	9.3077	8.19273
chi-lncRNA-14606	8.44658	12.9279	11.9296	11.9505	13.2536	12.3088	11.1014	12.9066	11.5373	12.6158	12.3233	12.3997	12.8486	12.542	12.9692	12.3109	12.5752	12.0089	12.3592	11.3984	11.8557	12.077	11.1732	12.2721	11.6153	12.4461	13.1262	11.7457	10.6507	11.3333	12.0221	11.1334	11.6535	11.7607	12.109	12.7473	12.268	12.152	12.5326	12.558	12.8569	12.2284	12.681	12.6439	13.6265	13.423	13.5178	11.4572	12.6566
chi-lncRNA-15064	9.66896	11.0795	10.7485	9.93859	10.5838	10.5239	10.0401	9.9437	9.99127	10.4363	9.531	10.3097	10.598	10.2727	10.61	10.4866	8.82194	9.84678	9.14483	9.07308	10.2951	10.0256	9.93433	9.57123	10.2007	10.3656	10.667	9.9995	10.2122	9.6365	10.4038	8.53595	11.1211	8.05613	10.3989	10.1832	9.07501	10.7371	10.4951	9.93891	10.8327	10.2204	10.9514	10.8775	9.84976	11.816	10.2459	10.5096	11.17
chi-lncRNA-5011	10.4223	7.34707	7.34707	7.34707	7.34707	7.34707	7.34707	7.34707	7.34707	7.34707	7.34707	9.42397	7.34707	7.34707	7.91046	7.95192	8.82194	8.37182	8.69643	8.79655	8.1999	7.92343	7.68468	8.28674	7.34707	7.80529	7.84119	7.78268	7.80099	7.34707	7.34707	7.34707	7.34707	7.34707	7.34707	7.34707	7.34707	7.34707	7.34707	7.34707	7.34707	7.34707	7.34707	7.8231	7.34707	7.93535	7.34707	8.13206	9.26919
chi-lncRNA-3251	8.78761	7.34707	8.63099	7.34707	7.34707	7.34707	10.4861	7.34707	7.34707	9.39297	7.34707	8.82647	7.34707	8.56095	9.29809	7.95192	8.2653	7.94858	8.29477	7.71278	8.57567	7.92343	7.34707	8.5963	8.21923	7.34707	7.34707	9.14092	7.34707	8.61852	8.54363	7.34707	7.34707	7.34707	7.34707	7.34707	9.07501	9.51506	7.34707	9.72296	9.00136	7.34707	7.34707	7.34707	8.08412	8.93867	8.20091	7.79231	10.23
chi-lncRNA-3121	9.29457	9.37312	9.6181	8.84692	9.61918	8.08714	10.0401	9.9437	9.04779	8.87193	9.531	8.82647	8.78213	9.83729	9.46616	8.97154	7.34707	9.18965	8.50954	9.30504	9.22944	9.91043	9.65593	8.85102	7.84807	9.47294	8.95223	8.61606	7.80099	9.14391	9.00389	7.34707	9.27984	9.4084	8.03209	8.80887	9.07501	10.2518	9.98931	9.72296	9.42484	10.0901	10.2304	7.8231	9.84976	9.16154	10.0807	10.7749	9.54459
chi-lncRNA-4706	7.34707	7.34707	9.46754	9.41719	9.83155	7.34707	7.34707	7.34707	7.34707	7.34707	7.34707	7.34707	7.34707	7.34707	7.91046	7.34707	8.82194	7.34707	8.04235	8.00428	7.34707	7.34707	8.56014	8.85102	9.15079	9.59151	8.20856	8.38793	8.65685	7.78378	7.34707	7.34707	7.34707	7.34707	7.34707	8.2557	7.34707	7.34707	9.44363	7.34707	7.34707	7.34707	7.34707	8.18042	8.56959	7.93535	7.34707	7.79231	9.10889
chi-lncRNA-14184	9.96594	7.34707	8.88974	9.41719	7.34707	9.46852	9.39103	7.34707	8.66924	8.04827	8.62062	8.12556	8.23613	9.65707	7.34707	7.95192	7.34707	7.94858	8.86187	8.79655	8.87352	8.91477	8.38596	10.2398	9.45864	10.4306	9.13398	10.4178	7.34707	8.61852	9.18858	10.2344	8.87243	9.4084	7.34707	7.34707	8.17151	9.80447	7.34707	8.76727	8.73154	8.05437	8.99145	7.34707	7.34707	7.34707	8.20091	7.34707	7.34707
chi-lncRNA-13138	7.99913	8.68988	7.34707	8.59262	7.34707	8.08714	9.08813	8.13052	8.1546	9.39297	8.12004	9.00058	9.48715	8.56095	9.29809	7.95192	7.34707	9.38404	9.76239	9.19372	8.87352	9.13593	7.68468	7.8921	9.31291	7.34707	8.50112	7.34707	7.34707	9.41113	8.54363	8.06066	9.97143	9.61265	9.7405	8.80887	9.37684	7.34707	9.82931	9.72296	8.73154	7.34707	7.96205	7.8231	7.34707	9.94033	8.20091	7.79231	8.4817
chi-lncRNA-78	7.34707	7.34707	7.34707	7.34707	7.34707	8.93721	7.34707	9.0087	7.34707	9.15584	9.92274	8.39879	7.34707	8.9221	9.99212	8.97154	8.82194	7.94858	9.01028	8.94143	8.1999	7.92343	7.95807	8.85102	9.15079	8.43219	9.13398	8.38793	7.34707	7.78378	7.34707	7.34707	7.90254	7.34707	9.7405	10.3503	7.34707	9.3452	9.44363	8.22529	8.73154	8.05437	7.34707	8.91001	9.2217	7.93535	9.12187	9.43584	8.72234
chi-lncRNA-4001	12.534	12.3348	12.1183	12.4877	12.1044	11.3841	12.426	11.5974	12.3017	12.0837	11.5179	10.7608	11.8801	10.8777	12.2608	11.7607	12.4686	11.5634	11.8695	12.0044	12.2287	12.4093	11.4191	10.8194	10.8019	11.5908	11.0754	11.5662	11.6039	12.0134	12.4594	13.5303	12.581	11.717	12.0429	11.1707	11.6884	12.0996	11.4668	11.1096	11.1426	11.1838	10.8869	12.941	12.3015	11.5264	11.7519	12.2327	11.8905
chi-lncRNA-10745	9.96594	9.62241	9.29941	8.84692	9.06873	10.0166	11.4018	10.9101	9.99127	9.93369	9.92274	9.15593	9.74208	8.56095	10.0983	10.3987	10.5183	8.96494	7.73619	9.19372	9.5985	10.9082	9.10108	9.25561	10.4991	10.7693	10.4781	10.0782	10.3516	9.91976	9.86739	9.62186	11.8456	9.4084	9.56316	8.80887	8.69286	9.80447	9.98931	9.72296	10.243	9.94685	9.41375	9.24871	10.4062	10.6039	8.20091	9.66233	9.54459
chi-lncRNA-4779	7.34707	7.34707	7.34707	7.34707	7.34707	7.34707	7.34707	7.34707	7.34707	7.34707	11.2018	7.34707	7.34707	7.34707	7.91046	7.95192	9.79306	8.69865	7.73619	9.19372	9.22944	7.92343	8.98365	8.28674	7.34707	7.34707	7.84119	7.78268	8.42382	7.34707	7.34707	7.34707	7.34707	7.34707	7.34707	8.2557	8.17151	7.34707	8.07423	7.34707	7.34707	7.34707	7.34707	8.70526	8.08412	8.35205	7.34707	7.79231	8.72234
chi-lncRNA-12869	9.49388	9.07158	8.63099	12.0296	10.3279	10.9787	11.0154	11.9794	11.8069	9.77495	9.28634	11.1416	9.17728	11.24	11.1927	7.95192	7.34707	10.9155	11.5192	8.63547	8.87352	9.91043	9.8696	10.0494	10.9571	11.6467	11.1617	11.0061	11.5758	9.2837	10.0692	10.2344	10.0773	11.2505	9.12565	12.2515	10.3358	10.9886	10.1333	10.9194	10.135	10.0901	10.1225	10.8775	10.4062	7.93535	11.6375	10.9989	9.41345
chi-lncRNA-5148	10.6894	10.7002	9.75443	10.5529	10.3279	9.67521	8.1797	9.0087	9.80684	8.04827	9.92274	9.15593	7.34707	9.99748	10.0983	9.98125	9.53585	7.94858	9.67613	10.1063	9.5985	10.5718	11.7953	9.83004	10.7462	10.3656	10.0047	8.813	8.85742	9.2837	11.3917	9.96037	10.3551	11.3105	10.8493	10.6358	8.17151	9.3452	9.82931	9.72296	7.34707	10.2204	10.5957	9.39226	9.84976	11.1637	9.42746	10.4501	9.10889
chi-lncRNA-367	9.29457	7.34707	9.10907	7.34707	9.61918	8.08714	7.34707	8.13052	7.34707	8.87193	7.34707	8.82647	9.48715	7.34707	8.88857	7.34707	9.22261	7.34707	8.04235	8.94143	7.34707	8.91477	7.68468	8.5963	8.96813	9.59151	9.57239	8.98626	7.80099	7.34707	8.79204	7.34707	7.34707	7.34707	9.12565	7.34707	7.34707	9.66701	7.34707	9.4689	7.96711	7.34707	9.41375	8.18042	8.93218	8.93867	8.73366	8.13206	9.41345
chi-lncRNA-1686	12.3914	11.8396	12.3936	12.199	11.4419	10.9787	11.7063	11.801	12.4349	10.7239	12.0368	10.6606	10.8355	11.6787	12.6229	12.2368	12.9099	11.2508	12.6355	12.2186	12.2418	11.6799	11.6487	11.276	11.2652	10.4306	11.2431	10.6416	11.3614	11.7254	12.8639	13.3692	13.0528	12.6356	11.4688	11.3392	11.3148	12.152	11.1655	10.7003	11.0265	11.1838	11.753	13.0854	13.0385	12.0571	12.7453	12.5052	11.6784
chi-lncRNA-5101	7.34707	7.34707	7.34707	9.93859	7.34707	7.34707	7.34707	8.63543	7.34707	8.04827	7.34707	7.34707	7.34707	8.07808	7.34707	10.0975	7.34707	7.34707	7.34707	7.34707	7.34707	7.34707	7.34707	7.34707	7.34707	7.34707	7.34707	7.34707	7.34707	7.34707	7.34707	7.34707	7.34707	7.34707	7.34707	7.34707	8.17151	7.34707	8.07423	8.76727	7.34707	7.34707	7.34707	7.34707	7.34707	7.34707	7.34707	7.34707	7.34707
chi-lncRNA-3403	7.34707	8.68988	7.34707	7.8901	8.1676	7.34707	9.39103	7.34707	8.1546	9.15584	10.3628	7.34707	7.34707	9.65707	9.46616	7.34707	7.34707	10.3901	9.38128	8.00428	9.67769	8.65347	7.68468	7.8921	8.21923	9.20185	7.34707	7.34707	7.34707	8.39009	7.34707	8.53595	7.34707	7.34707	9.36093	9.77637	9.37684	8.34583	9.44363	9.72296	8.39938	8.52689	7.34707	8.18042	8.08412	8.67497	7.34707	8.40685	7.83099
chi-lncRNA-13454	10.0943	9.37312	10.3783	9.25095	8.1676	9.46852	11.0154	10.6183	10.1548	10.0767	11.1293	10.0961	9.74208	10.2727	9.99212	10.6478	9.79306	9.38404	10.0636	10.5295	10.191	9.13593	9.31064	11.0906	9.31291	9.47294	9.13398	11.1587	10.4788	10.4808	10.2462	9.80102	9.85714	9.79153	9.7405	9.99405	9.37684	8.34583	9.44363	9.4689	10.5256	9.94685	10.3307	9.85573	9.2217	10.5258	9.67949	8.40685	8.92852
chi-lncRNA-8094	11.2811	12.7028	12.9427	11.0847	10.8011	11.324	11.1826	11.2252	10.1548	12.2738	10.6996	11.6132	10.1469	12.0876	11.8388	10.7221	10.9987	10.7132	11.3897	11.8293	10.9971	11.5704	11.9124	11.5876	11.9471	11.3429	12.1938	12.2662	11.1484	10.8838	12.7064	10.663	10.0773	11.188	11.0645	10.5001	12.7607	11.1521	11.0248	11.0176	12.0605	10.7382	11.7163	11.7617	10.0102	11.6785	10.9679	12.1036	12.7948
chi-lncRNA-9841	7.99913	8.16937	9.6181	9.56624	7.34707	7.34707	9.39103	10.1062	10.1548	9.59657	9.531	7.7882	7.34707	9.99748	10.4588	9.98125	9.22261	10.1966	9.38128	9.76059	10.136	10.4939	9.57704	9.06745	9.15079	8.66634	9.80468	9.9995	8.42382	8.11855	10.4038	7.34707	10.3551	9.4084	8.84438	10.5001	10.0242	10.0454	9.20366	8.22529	10.0182	9.40494	10.3307	10.6677	10.2859	10.7484	9.89398	9.7635	8.92852
chi-lncRNA-4142	7.99913	8.16937	9.10907	7.8901	7.34707	8.93721	7.34707	9.30498	8.1546	7.34707	8.99155	7.34707	8.78213	9.2107	9.10781	9.19671	9.22261	7.34707	8.86187	8.79655	9.00217	9.64826	7.34707	9.06745	7.34707	9.34375	9.29538	9.40793	8.65685	8.81569	7.86373	8.89286	8.87243	9.1704	8.84438	8.80887	7.34707	7.34707	9.44363	9.16032	9.42484	9.40494	9.218	8.70526	8.08412	8.67497	7.34707	7.34707	7.34707
chi-lncRNA-14966	9.06325	9.07158	10.1987	9.41719	10.3279	10.1611	10.2046	11.2252	9.99127	9.39297	10.2305	9.84523	10.598	9.65707	10.5364	10.0975	9.79306	9.18965	9.26789	9.97777	10.4384	10.4116	8.98365	9.70643	8.75893	7.80529	10.0952	8.813	9.97389	8.61852	8.54363	8.53595	10.176	9.95066	9.89841	10.5001	9.62632	10.4323	9.64932	10.2928	10.135	11.1184	10.5957	10.6677	8.93218	8.93867	10.9679	9.7635	8.92852
chi-lncRNA-6798	10.7685	10.9936	9.46754	9.56624	10.3279	9.85597	10.8263	9.0087	9.80684	10.2068	11.1293	9.84523	9.74208	8.07808	10.1972	10.3051	10.2008	9.97305	9.84379	10.8193	10.5688	9.32764	9.93433	9.94389	8.21923	9.34375	8.95223	7.34707	9.6883	10.0818	9.97181	9.17875	10.176	8.05613	9.56316	10.3503	10.3358	10.8042	10.3843	9.93891	11.1426	11.2463	9.41375	11.1841	11.377	10.2626	11.7519	9.01121	8.19273
chi-lncRNA-10645	7.34707	9.07158	11.7125	8.59262	7.34707	11.1269	7.34707	9.0087	8.1546	7.34707	7.34707	7.34707	7.34707	7.34707	10.1972	9.56298	7.34707	8.37182	8.69643	7.34707	10.244	7.34707	8.56014	7.34707	7.34707	7.34707	7.34707	9.52494	7.34707	7.34707	7.34707	7.34707	7.34707	7.34707	7.34707	7.34707	7.34707	7.34707	7.34707	8.22529	9.89114	7.34707	10.8869	7.34707	7.34707	7.93535	8.20091	7.34707	12.4712
chi-lncRNA-7365	7.34707	7.34707	7.34707	9.25095	7.34707	7.34707	7.34707	7.34707	7.34707	7.34707	7.34707	7.34707	7.34707	7.34707	7.34707	7.95192	7.34707	7.34707	7.34707	7.34707	7.34707	7.34707	7.34707	7.34707	7.34707	7.34707	7.34707	7.34707	7.34707	7.34707	7.34707	7.34707	7.34707	7.34707	7.34707	7.34707	8.17151	7.9312	7.34707	7.34707	7.34707	7.34707	7.34707	7.34707	7.34707	7.34707	7.34707	7.34707	7.83099
chi-lncRNA-6474	7.34707	9.8349	7.34707	9.41719	7.34707	7.34707	9.64123	8.13052	7.34707	7.34707	7.34707	8.62842	7.34707	7.34707	8.62994	8.3768	8.2653	9.18965	9.48641	8.24667	9.33093	7.34707	7.95807	9.25561	7.84807	7.80529	8.20856	7.34707	7.34707	9.14391	9.35229	7.34707	9.44721	9.1704	9.7405	7.34707	8.69286	8.6675	7.34707	7.34707	7.34707	7.34707	7.34707	9.95158	9.46272	7.93535	7.34707	7.79231	8.19273
chi-lncRNA-7428	8.44658	9.8349	9.10907	7.8901	7.34707	8.5739	7.34707	7.34707	9.34738	8.87193	7.34707	8.62842	8.78213	9.45108	8.88857	8.3768	8.2653	10.1966	8.69643	9.07308	9.12028	7.92343	9.20966	9.06745	7.84807	8.86775	7.84119	7.34707	7.34707	8.81569	7.34707	7.34707	8.61547	8.88523	10.2891	7.34707	7.34707	8.93037	7.34707	8.22529	7.34707	9.40494	7.34707	8.70526	9.2217	8.35205	9.42746	7.34707	7.34707
chi-lncRNA-8549	12.7046	12.4682	12.4143	12.4689	10.8011	11.7919	11.5314	12.2467	12.1156	10.8083	10.7964	9.84523	10.8355	10.6067	11.7108	12.3583	12.4686	11.4376	11.9995	12.1457	12.4366	11.4925	11.9441	12.8411	12.0426	12.8306	11.8995	11.0844	11.3941	13.3613	12.5123	12.4461	12.1905	11.188	11.3092	12.0718	11.5743	11.6666	10.4951	10.9194	11.6143	10.8227	11.3365	11.735	12.1022	11.4439	12.0035	11.4871	10.3781
chi-lncRNA-10410	8.78761	7.34707	7.34707	8.59262	7.34707	7.34707	9.39103	8.13052	9.04779	8.87193	7.34707	8.62842	8.23613	8.9221	7.34707	7.95192	7.34707	8.37182	7.73619	8.63547	7.6904	9.13593	7.34707	9.57123	8.51417	7.80529	8.74423	8.11681	8.14576	8.61852	9.86739	9.17875	9.27984	8.88523	8.03209	7.34707	8.17151	8.6675	8.91565	7.34707	7.34707	7.34707	7.34707	8.46658	9.84976	8.35205	8.73366	8.13206	8.19273
chi-lncRNA-8162	10.321	11.4457	10.0998	12.0296	11.9763	10.8985	13.0838	10.9101	11.8553	11.0354	12.3233	11.6658	11.0394	10.7028	11.2856	13.0195	12.3929	12.6428	12.8866	11.9369	12.2287	11.4925	12.2541	10.5585	11.9956	12.0707	10.6067	10.6925	11.223	13.0547	11.0539	11.539	12.3679	12.8324	12.2909	12.717	11.0841	11.771	11.3537	12.0554	11.9691	11.1838	10.4246	12.0267	11.645	11.5659	10.7649	11.9403	10.9976
chi-lncRNA-10594	7.99913	9.07158	7.34707	7.8901	7.34707	7.34707	9.64123	9.30498	7.34707	9.93369	7.34707	7.34707	9.17728	9.45108	7.34707	8.97154	7.34707	7.94858	8.29477	8.24667	7.34707	8.65347	7.34707	7.34707	7.84807	9.34375	8.74423	8.61606	7.34707	9.6365	7.34707	7.34707	8.87243	8.52944	7.34707	9.51989	7.34707	9.80447	7.34707	9.16032	7.34707	8.05437	8.72259	7.34707	8.93218	8.93867	9.42746	8.63759	9.54459
chi-lncRNA-2480	11.2262	10.9023	11.1456	12.1288	12.0203	11.1269	9.39103	11.651	11.3475	10.7239	10.2305	10.4364	10.9411	9.99748	11.8388	10.6478	10.8927	11.4376	11.9635	10.6184	10.8338	10.4939	10.8431	10.2398	10.0246	10.7181	9.13398	10.6416	9.57899	10.8838	10.7358	11.1334	11.7204	12.1695	10.5962	10.3503	11.2419	10.8042	9.82931	10.814	9.22858	9.60904	7.96205	11.9359	11.0477	10.3558	12.049	11.9618	10.23
chi-lncRNA-6994	7.34707	7.34707	7.34707	7.8901	7.34707	8.08714	7.34707	7.34707	9.04779	10.5387	8.12004	9.93379	8.23613	7.34707	7.91046	9.71628	7.34707	7.34707	8.04235	9.90895	9.33093	7.34707	8.18782	8.85102	10.5649	7.34707	7.84119	7.34707	7.34707	8.61852	7.34707	7.34707	7.90254	7.34707	7.34707	7.34707	8.17151	10.1523	9.20366	9.16032	7.96711	7.34707	7.96205	7.34707	7.34707	7.34707	7.34707	7.34707	8.19273
chi-lncRNA-10638	10.517	10.5875	10.3783	10.4796	10.6965	9.46852	9.08813	9.76053	10.6694	10.3261	10.2305	9.54136	9.74208	8.9221	10.2898	9.98125	9.79306	9.18965	10.5735	9.83668	10.7261	10.0256	9.31064	9.83004	9.59098	9.47294	9.90815	10.2914	9.57899	10.1564	10.4766	10.2344	10.0773	9.61265	10.2891	9.51989	8.17151	10.1523	9.64932	8.22529	8.73154	9.94685	9.74002	10.7231	10.5172	10.3558	9.67949	9.43584	9.77574
chi-lncRNA-4796	7.99913	9.62241	10.3783	10.6226	7.34707	8.5739	8.1797	8.13052	8.66924	9.15584	10.5958	7.34707	10.7216	9.2107	8.3146	10.4866	7.34707	11.2508	10.4747	9.59521	9.95705	9.13593	10.5025	9.94389	10.0246	9.59151	7.34707	9.82793	10.6507	11.126	11.2327	7.34707	10.0773	12.7264	10.0407	9.20775	10.5919	7.34707	8.55543	9.16032	9.22858	9.16714	11.0723	7.8231	9.46272	11.6419	9.12187	9.16706	11.8656
chi-lncRNA-9989	11.9575	10.9936	11.9582	13.2083	13.5219	13.2373	10.2046	13.4208	13.7821	11.7413	11.3996	12.9701	11.1315	13.3985	14.1337	11.4468	11.1897	13.3727	13.4899	10.5746	10.6098	11.277	9.80184	12.7963	12.7988	13.1241	12.4891	12.8295	13.6376	11.4267	11.1461	11.8552	11.5095	13.2998	10.5962	13.3309	13.369	13.3333	11.231	12.9301	11.1426	14.2761	11.384	14.1446	11.1886	10.3558	13.5339	13.4398	11.1288
chi-lncRNA-12351	9.06325	8.16937	8.31547	9.82483	8.1676	10.5239	8.1797	9.0087	9.99127	8.5181	8.12004	9.64992	8.78213	7.34707	7.91046	7.95192	7.34707	7.94858	9.48641	9.30504	9.75276	7.92343	9.10108	9.94389	10.2007	9.04445	7.84119	7.78268	7.34707	10.3597	7.34707	9.41725	7.90254	9.1704	9.12565	8.2557	8.17151	9.15265	8.91565	8.22529	7.96711	8.88224	8.99145	7.34707	7.34707	7.93535	8.20091	7.34707	9.41345
chi-lncRNA-10270	7.99913	10.5875	7.34707	9.82483	8.68741	8.08714	8.1797	7.34707	8.66924	8.5181	8.62062	9.54136	8.23613	10.2727	7.34707	9.56298	7.34707	9.38404	10.3126	9.59521	7.6904	7.34707	10.2205	7.8921	9.15079	9.59151	7.34707	7.34707	7.34707	8.61852	7.34707	8.06066	8.3026	10.7423	9.36093	9.77637	8.17151	7.9312	8.07423	8.76727	9.7518	9.40494	7.96205	9.08928	8.08412	9.67696	9.67949	7.34707	7.34707
chi-lncRNA-10424	9.49388	9.8349	9.10907	9.06303	9.06873	8.5739	9.08813	9.55066	8.1546	9.39297	10.9724	8.82647	7.34707	9.65707	9.10781	7.34707	8.82194	7.94858	10.4227	14.0831	7.6904	9.64826	10.1676	7.8921	10.43	7.34707	10.667	7.34707	8.14576	11.5145	8.79204	12.244	10.0773	8.05613	9.12565	11.4167	10.5919	8.93037	8.91565	9.16032	10.6873	10.9781	7.34707	7.34707	7.34707	7.34707	7.34707	10.5667	10.5123
chi-lncRNA-6014	8.78761	8.68988	9.46754	9.25095	7.34707	8.5739	10.2046	8.63543	8.66924	9.59657	8.62062	8.12556	7.34707	8.56095	7.91046	7.34707	9.22261	7.94858	9.14483	8.63547	9.5985	8.65347	7.34707	9.06745	9.31291	7.80529	8.50112	7.78268	8.42382	8.81569	9.00389	9.62186	9.733	7.34707	8.03209	8.2557	7.34707	8.93037	8.07423	7.34707	9.00136	8.88224	7.96205	9.85573	10.2859	7.93535	7.34707	7.79231	7.34707
chi-lncRNA-5833	8.44658	7.34707	7.34707	9.25095	7.34707	8.93721	7.34707	8.63543	7.34707	8.04827	8.62062	8.12556	9.17728	8.56095	9.10781	8.7046	7.34707	7.34707	7.73619	8.94143	8.1999	8.65347	8.18782	8.5963	7.34707	7.34707	9.13398	7.78268	8.85742	9.2837	9.18858	8.89286	8.61547	9.4084	8.84438	9.51989	7.34707	8.6675	8.07423	8.76727	7.34707	8.88224	8.72259	7.34707	9.46272	9.16154	7.34707	9.7635	7.34707
chi-lncRNA-1393	10.9826	7.34707	9.46754	10.3208	8.68741	10.1611	11.1014	10.2523	11.1288	9.39297	9.531	9.15593	8.23613	7.34707	10.5364	9.19671	8.82194	10.639	10.3126	9.76059	8.87352	10.2315	10.5445	9.94389	10.2007	10.2259	9.57239	10.1528	8.65685	9.14391	9.18858	9.62186	10.0773	8.05613	9.7405	11.56	8.69286	10.5928	11.5202	11.0176	10.0182	8.52689	7.96205	9.24871	8.93218	11.9112	11.0596	9.16706	9.26919
chi-lncRNA-14688	12.147	12.0242	10.538	10.8137	9.83155	11.6521	11.2594	11.0762	9.59532	12.1172	9.92274	11.5017	9.74208	12.1228	10.4588	9.56298	10.2008	10.639	10.7943	11.3473	11.9223	10.6457	12.1759	11.3188	10.8555	11.8023	12.0654	11.3293	11.8822	11.0099	11.535	9.17875	9.44721	10.7423	10.5962	10.1832	12.4078	11.6301	11.1655	9.16032	10.243	10.0901	11.2874	10.6101	8.08412	10.9412	10.5287	11.3636	12.2962
chi-lncRNA-14401	14.5155	15.8594	15.4153	13.7735	15.1881	14.4737	15.3447	16.2097	13.5954	15.7414	14.8528	15.4891	14.7682	15.6405	14.9647	14.2634	15.5235	15.9018	15.3494	15.6219	15.5087	14.9579	15.9215	15.5707	14.798	15.2352	15.2996	15.5498	15.88	14.7563	15.9571	14.2996	13.9015	14.1957	13.892	15.241	16.2964	15.2605	16.375	15.0877	15.8674	14.1095	15.1353	15.7037	14.9645	14.779	14.17	15.2625	16.133
chi-lncRNA-14485	7.34707	8.16937	9.29941	8.84692	7.34707	8.08714	7.34707	8.63543	7.34707	8.87193	9.28634	8.12556	9.17728	9.99748	7.34707	8.97154	7.34707	7.94858	9.26789	8.94143	9.67769	8.91477	8.98365	9.83004	9.15079	8.86775	8.95223	7.34707	7.34707	8.81569	9.63271	8.53595	9.44721	9.1704	9.12565	8.2557	10.0242	8.34583	8.91565	9.4689	7.34707	9.60904	9.41375	7.34707	9.2217	9.81465	7.34707	7.79231	8.92852
chi-lncRNA-5593	9.29457	8.16937	7.34707	8.84692	9.37005	8.93721	9.39103	7.34707	7.34707	7.34707	8.62062	8.82647	8.78213	8.07808	8.88857	7.34707	9.22261	8.69865	7.34707	7.34707	9.22944	8.65347	8.85582	8.5963	7.34707	9.20185	7.34707	7.34707	9.78991	9.14391	8.79204	9.41725	9.44721	8.52944	8.49467	8.2557	9.62632	7.34707	8.07423	9.4689	9.00136	7.34707	7.34707	8.70526	8.93218	7.34707	7.34707	9.85804	8.4817
chi-lncRNA-12265	8.44658	9.37312	8.88974	10.1423	9.61918	8.08714	10.2046	9.30498	8.66924	9.93369	9.28634	9.29616	8.78213	7.34707	9.29809	8.7046	9.53585	8.96494	8.50954	8.24667	8.87352	9.64826	9.49359	8.5963	8.51417	9.34375	8.50112	7.78268	9.6883	8.98911	9.75481	9.96037	8.87243	9.95066	9.7405	7.34707	8.69286	9.66701	7.34707	9.16032	8.73154	9.16714	9.218	10.126	9.2217	9.67696	8.20091	10.9134	8.4817
chi-lncRNA-11914	10.4223	11.888	11.5719	9.82483	9.61918	8.08714	11.3324	11.2943	9.80684	11.5584	9.28634	11.8591	10.8355	11.3027	9.8775	8.7046	10.2008	10.0891	11.3345	11.2943	10.9971	10.4116	11.0904	11.4008	10.6279	11.2009	11.2822	12.1617	11.4572	7.78378	12.3857	10.354	9.44721	10.2243	8.49467	8.2557	12.6803	10.1523	10.3843	9.16032	11.3501	9.94685	9.74002	10.7231	10.8067	9.52474	9.12187	11.1183	12.1596
chi-lncRNA-10289	9.66896	8.16937	9.10907	9.82483	7.34707	8.93721	8.1797	8.63543	9.34738	7.34707	9.74013	8.62842	8.78213	8.56095	9.46616	9.19671	9.79306	7.94858	9.38128	8.63547	8.57567	7.34707	8.98365	8.85102	7.34707	10.4306	7.84119	7.78268	7.34707	8.98911	8.54363	9.62186	9.59717	8.52944	8.03209	7.34707	7.34707	9.3452	7.34707	8.22529	7.96711	8.52689	7.96205	7.34707	9.2217	7.93535	7.34707	7.34707	8.92852
chi-lncRNA-3340	7.34707	10.9936	11.2416	10.044	11.624	8.08714	9.64123	11.2943	9.34738	10.8083	9.92274	9.29616	10.1469	9.65707	10.61	9.85484	11.7099	9.18965	10.2543	9.83668	9.00217	10.7159	10.4145	10.6949	9.82402	9.47294	10.834	9.28059	10.6507	10.7931	11.6653	10.5672	9.59717	10.6525	10.7698	9.20775	9.62632	9.3452	9.98931	9.72296	10.6873	9.78781	9.41375	11.3339	9.84976	10.8155	9.67949	9.85804	11.3601
chi-lncRNA-10644	8.78761	7.34707	9.10907	8.59262	8.1676	8.08714	9.08813	7.34707	9.04779	8.04827	7.34707	8.12556	8.78213	8.07808	8.88857	7.34707	7.34707	7.34707	9.26789	8.45413	7.34707	7.92343	9.20966	7.34707	7.34707	9.47294	7.84119	7.78268	7.34707	9.41113	9.18858	8.06066	9.09047	8.88523	8.84438	8.80887	8.17151	9.51506	8.55543	8.76727	8.73154	8.52689	9.218	7.8231	7.34707	8.93867	8.20091	7.34707	7.34707
chi-lncRNA-6271	10.517	9.8349	9.75443	8.84692	8.1676	7.34707	7.34707	7.34707	9.80684	7.34707	7.34707	7.34707	8.23613	9.2107	8.62994	7.95192	8.82194	8.69865	8.69643	9.19372	9.42574	8.91477	9.65593	8.5963	9.9278	8.86775	10.4781	9.82793	10.2122	7.34707	9.75481	7.34707	7.34707	8.05613	9.12565	7.34707	11.0841	7.34707	9.64932	8.22529	10.243	7.34707	10.2304	9.08928	8.08412	8.35205	8.73366	7.79231	9.10889
chi-lncRNA-10199	10.0943	8.16937	7.34707	7.34707	8.1676	8.93721	7.34707	9.0087	9.34738	7.34707	7.34707	10.0172	7.34707	9.2107	7.34707	7.34707	7.34707	7.34707	7.73619	7.71278	9.75276	8.91477	8.71554	7.8921	7.34707	9.89799	9.13398	8.61606	7.34707	9.41113	7.34707	7.34707	8.87243	7.34707	7.34707	7.34707	9.37684	8.93037	7.34707	7.34707	9.00136	8.05437	8.99145	9.24871	7.34707	7.34707	9.12187	8.63759	8.72234
chi-lncRNA-9271	9.49388	9.62241	8.88974	9.41719	10.0166	10.0166	9.39103	9.76053	10.871	8.87193	10.8871	10.0961	9.95866	9.2107	10.3767	8.97154	10.0113	8.96494	9.67613	7.71278	8.87352	10.1322	9.49359	8.85102	8.21923	10.5526	8.50112	10.0782	9.03348	9.52821	7.86373	7.34707	10.437	9.95066	8.84438	9.51989	9.37684	9.3452	8.55543	9.93891	7.34707	10.2204	9.218	9.75307	10.4062	7.34707	9.42746	8.83646	11.17
chi-lncRNA-161	7.34707	10.1842	7.34707	7.8901	9.37005	9.22719	8.1797	7.34707	7.34707	9.39297	8.12004	8.82647	7.34707	9.45108	8.88857	9.56298	9.53585	7.94858	8.04235	7.71278	8.87352	7.92343	7.68468	10.1477	8.21923	7.80529	7.84119	8.38793	8.85742	7.78378	7.34707	7.34707	7.90254	7.34707	9.89841	7.34707	10.0242	7.34707	7.34707	7.34707	7.34707	7.34707	8.99145	8.91001	9.66918	7.93535	8.20091	7.34707	8.92852
chi-lncRNA-14196	9.29457	14.1093	13.5129	13.5229	14.5348	13.3166	9.08813	10.7223	12.6143	11.6063	13.3648	8.39879	13.9126	10.1416	13.5676	14.9981	13.1357	10.7839	11.4942	8.45413	9.95705	11.0779	10.5025	10.8194	11.9221	7.34707	12.1732	10.8353	12.1917	11.9727	11.4651	12.2127	13.9159	14.1056	13.7542	13.8184	9.37684	10.9298	10.6941	11.3548	12.3291	13.6125	13.3764	12.3767	13.4834	14.7276	15.3108	10.9568	11.6495
chi-lncRNA-3974	9.96594	9.62241	9.75443	10.044	8.1676	8.5739	8.70427	8.63543	9.80684	9.39297	9.28634	10.3097	8.78213	8.56095	9.46616	9.39144	9.79306	7.34707	9.67613	9.07308	9.5147	10.7159	10.0557	9.06745	8.96813	7.80529	10.0047	9.28059	8.65685	9.52821	9.63271	9.62186	8.87243	9.79153	8.84438	9.99405	9.07501	8.34583	9.98931	8.76727	8.73154	9.40494	9.74002	9.85573	9.84976	8.93867	9.42746	9.85804	9.41345
chi-lncRNA-6622	8.44658	8.68988	7.34707	8.84692	7.34707	9.67521	9.08813	8.13052	9.04779	8.87193	8.62062	9.54136	9.48715	7.34707	9.10781	7.34707	7.34707	9.18965	8.69643	7.34707	9.67769	7.34707	8.38596	7.34707	8.75893	8.86775	7.34707	7.34707	7.34707	8.39009	7.86373	7.34707	7.34707	7.34707	7.34707	8.80887	7.34707	8.34583	7.34707	9.16032	8.73154	8.52689	8.39186	7.34707	7.34707	7.93535	7.34707	7.34707	8.72234
chi-lncRNA-3116	7.34707	9.62241	7.91104	7.34707	7.34707	8.08714	8.1797	7.34707	9.59532	7.34707	7.34707	8.82647	7.34707	7.34707	8.3146	9.39144	8.82194	7.34707	8.04235	8.79655	9.12028	8.65347	7.34707	7.8921	8.21923	9.04445	7.84119	8.38793	8.14576	7.34707	7.86373	7.34707	7.34707	7.34707	8.03209	7.34707	10.5919	7.34707	8.07423	7.34707	7.96711	7.34707	7.34707	9.08928	8.08412	8.35205	7.34707	8.40685	7.34707
chi-lncRNA-14249	10.8435	10.8048	9.6181	10.7527	10.1807	11.0547	11.1014	10.3849	11.2054	10.888	9.531	10.6606	10.7216	9.99748	10.8108	9.71628	9.22261	10.7839	10.8739	10.962	11.5326	10.0256	10.5445	10.4852	9.9278	11.3763	10.4092	10.9232	9.97389	11.3333	11.1007	10.5672	9.44721	10.6525	10.5962	10.1832	11.9849	10.8684	8.91565	11.1096	10.7618	10.5527	10.4246	9.08928	10.1546	9.94033	10.3942	9.43584	11.6784
chi-lncRNA-2976	7.99913	10.5875	7.91104	9.25095	7.34707	9.22719	7.34707	7.34707	8.1546	10.0767	7.34707	9.00058	7.34707	7.34707	9.75298	8.3768	10.0113	8.37182	8.50954	9.30504	9.42574	9.32764	8.98365	9.06745	8.96813	9.04445	9.13398	8.813	8.65685	9.14391	10.4038	9.17875	9.09047	9.79153	9.12565	7.34707	9.37684	9.66701	9.44363	9.72296	9.00136	8.88224	8.99145	10.3536	8.56959	9.35454	9.12187	9.7635	9.66479
chi-lncRNA-2175	9.49388	9.07158	7.34707	9.25095	7.34707	9.22719	7.34707	7.34707	7.34707	8.04827	7.34707	9.42397	7.34707	8.07808	7.34707	8.7046	7.34707	7.34707	8.29477	8.63547	8.1999	9.13593	8.85582	9.42203	9.45864	8.66634	9.57239	8.38793	7.34707	8.61852	8.54363	7.34707	9.09047	9.1704	8.49467	7.34707	8.69286	8.34583	7.34707	9.16032	9.59756	9.60904	7.96205	7.34707	7.34707	7.93535	7.34707	8.83646	8.4817
chi-lncRNA-5475	11.5284	10.7002	8.63099	7.8901	10.1807	9.67521	10.2046	9.0087	9.34738	8.04827	7.34707	10.1709	7.34707	9.45108	9.61669	8.7046	7.34707	9.84678	7.34707	7.71278	7.34707	9.64826	9.31064	8.85102	12.257	9.20185	10.1803	11.0458	7.80099	11.2674	9.00389	10.1039	9.733	8.52944	10.3989	8.80887	9.07501	9.80447	7.34707	10.4418	9.7518	8.88224	7.96205	7.34707	8.08412	8.67497	9.12187	8.63759	10.5123
chi-lncRNA-5782	7.99913	10.0201	7.91104	8.28371	8.68741	8.08714	8.1797	7.34707	10.9622	8.04827	9.531	10.242	9.17728	10.7028	10.4588	9.71628	10.6542	8.69865	10.3687	7.71278	8.73227	9.78529	8.85582	8.28674	8.21923	10.6099	9.13398	7.34707	8.42382	9.6365	7.34707	9.17875	7.90254	8.52944	8.03209	9.99405	10.1884	7.9312	8.07423	8.22529	9.7518	8.88224	9.41375	10.206	8.08412	10.4433	7.34707	8.13206	7.83099
chi-lncRNA-12281	10.6894	12.5305	10.9886	10.9823	11.2335	11.8781	11.3324	11.7028	11.4767	12.4151	12.2568	11.7166	12.4441	12.2555	11.8079	12.2866	11.9401	11.4808	11.9452	11.8293	10.9013	10.7829	10.809	10.9882	12.5287	11.6467	11.1617	10.356	9.46071	11.5145	11.0056	11.1334	11.3068	11.0542	11.192	9.77637	8.69286	9.92996	11.3537	11.3548	11.7302	11.9935	11.6401	12.2315	11.8708	12.8487	11.0596	11.0796	11.17
chi-lncRNA-13726	9.49388	7.34707	9.87898	8.84692	8.1676	8.93721	9.39103	9.9437	7.34707	8.5181	10.2305	7.7882	9.74208	7.34707	7.34707	8.7046	7.34707	7.94858	9.01028	8.45413	8.57567	7.34707	9.57704	9.57123	8.75893	9.47294	8.50112	8.61606	7.80099	8.61852	9.35229	9.17875	9.27984	8.52944	9.7405	7.34707	8.17151	7.9312	8.55543	7.34707	8.39938	8.05437	7.96205	9.52282	8.93218	7.34707	9.12187	9.43584	7.34707
chi-lncRNA-10845	9.49388	12.5902	12.0669	11.3129	11.6799	9.46852	7.34707	10.1062	9.04779	11.4042	7.34707	9.15593	10.598	10.8777	11.8988	12.1852	12.3535	7.94858	9.67613	9.30504	9.67769	9.91043	9.31064	9.83004	9.7122	7.34707	11.1617	8.98626	7.34707	10.7931	11.7558	9.17875	10.5144	11.528	10.8493	8.2557	9.62632	9.66701	9.82931	7.34707	10.243	9.60904	10.8195	12.153	8.08412	11.3564	10.0807	10.0303	12.7274
chi-lncRNA-4650	9.29457	9.07158	10.538	10.044	8.1676	11.0547	9.85439	9.0087	10.1548	8.04827	9.92274	9.64992	10.9411	10.1416	10.3767	10.6478	8.2653	10.0891	10.71	9.30504	10.7261	9.64826	9.20966	8.28674	10.8019	9.04445	8.20856	12.5409	11.7114	12.336	9.35229	7.34707	11.3068	12.1695	9.7405	9.77637	7.34707	7.9312	10.1333	7.34707	9.42484	10.0901	7.96205	9.24871	9.66918	8.35205	9.42746	8.40685	12.0313
chi-lncRNA-10716	15.307	16.4531	16.3879	14.9528	15.1735	14.6309	16.5664	16.5039	14.716	16.4016	14.8696	16.2331	15.4786	16.6578	15.3288	14.9094	16.2927	15.3148	15.9366	15.7951	15.8006	15.4961	16.4931	16.6586	16.0265	16.208	16.0073	16.1868	16.4113	14.729	16.9953	14.3436	15.1026	14.6489	14.9757	14.7958	16.7907	15.802	15.9212	15.4463	16.4009	15.2048	15.9858	16.1985	15.461	15.6167	14.3442	15.7585	17.0957
chi-lncRNA-2167	8.44658	8.68988	8.63099	8.28371	9.37005	8.93721	8.70427	7.34707	9.34738	9.39297	10.0848	9.84523	8.78213	8.56095	7.34707	8.7046	8.2653	7.94858	8.50954	9.07308	9.42574	9.13593	8.98365	7.34707	8.96813	10.4929	7.84119	9.52494	8.85742	9.14391	9.35229	9.41725	9.09047	8.52944	8.03209	9.51989	9.07501	8.34583	8.91565	8.76727	9.22858	8.05437	8.39186	7.8231	9.46272	8.93867	9.42746	7.34707	8.72234
chi-lncRNA-13383	7.34707	7.34707	7.34707	9.41719	7.34707	8.08714	7.34707	10.8192	7.34707	7.34707	7.34707	7.7882	9.74208	7.34707	7.91046	8.3768	8.2653	8.37182	8.50954	10.1063	8.1999	8.33414	10.3683	8.28674	13.3955	9.34375	9.29538	8.98626	8.85742	7.34707	9.63271	7.34707	7.34707	8.05613	10.0407	10.6358	10.4695	7.34707	10.3843	7.34707	7.34707	8.05437	7.34707	8.91001	8.08412	7.93535	9.42746	8.63759	10.306
chi-lncRNA-8248	9.82508	10.9023	10.2913	8.59262	11.1568	11.6521	8.70427	11.0762	7.34707	10.4363	10.484	10.9846	8.78213	9.2107	10.9306	9.71628	9.79306	9.97305	10.8347	10.5295	10.9971	10.4116	11.0904	10.2398	11.052	10.665	10.667	10.356	10.4166	10.0818	11.4289	8.89286	9.09047	8.88523	9.56316	10.6358	10.7047	10.9298	11.0248	10.5768	9.59756	8.52689	9.87909	10.206	9.2217	9.81465	10.0807	10.9134	11.324
chi-lncRNA-5125	8.78761	8.68988	7.34707	8.59262	7.34707	7.34707	8.70427	7.34707	7.34707	7.34707	7.34707	7.34707	10.1469	7.34707	7.34707	7.34707	10.2008	7.34707	7.34707	7.34707	8.39999	7.34707	7.34707	10.4079	7.34707	8.86775	8.74423	8.61606	7.34707	7.34707	7.34707	7.34707	7.90254	8.52944	7.34707	7.34707	11.7423	7.34707	7.34707	8.22529	9.00136	8.05437	11.0723	7.34707	7.34707	11.7141	7.34707	7.79231	7.34707
chi-lncRNA-15111	8.44658	8.16937	8.63099	7.8901	8.68741	7.34707	7.34707	7.34707	8.66924	7.34707	7.34707	8.62842	10.1469	9.45108	7.91046	8.7046	7.34707	9.84678	8.86187	8.24667	9.12028	7.34707	7.34707	7.8921	7.84807	7.34707	9.29538	7.34707	7.34707	9.2837	7.34707	7.34707	7.34707	7.34707	8.49467	9.77637	9.07501	7.9312	8.91565	8.76727	7.34707	8.88224	9.218	9.24871	7.34707	7.93535	9.42746	8.63759	7.34707
chi-lncRNA-7647	9.29457	8.68988	7.34707	9.25095	8.68741	8.08714	7.34707	8.63543	9.99127	8.04827	8.62062	9.00058	8.23613	9.45108	8.62994	7.34707	7.34707	8.69865	8.69643	9.30504	7.6904	7.92343	8.18782	7.34707	8.51417	7.34707	9.6932	9.82793	8.42382	8.11855	9.35229	9.41725	9.59717	8.52944	8.49467	7.34707	7.34707	9.51506	7.34707	7.34707	9.22858	8.88224	8.39186	9.64253	7.34707	7.34707	7.34707	8.83646	8.19273
chi-lncRNA-560	8.78761	8.68988	8.31547	9.56624	9.37005	8.5739	9.64123	9.0087	7.34707	9.39297	8.12004	9.15593	9.48715	7.34707	9.99212	9.56298	10.0113	9.7084	9.92083	8.45413	9.22944	7.92343	9.20966	7.34707	8.21923	8.43219	8.50112	8.61606	8.42382	10.2274	9.00389	10.663	8.61547	9.1704	9.56316	7.34707	9.83895	9.15265	8.91565	7.34707	8.73154	7.34707	7.34707	10.2817	9.46272	10.6039	8.20091	9.16706	8.19273
chi-lncRNA-2895	7.34707	8.16937	9.46754	8.84692	8.1676	10.0166	7.34707	7.34707	9.34738	8.5181	7.34707	7.7882	8.23613	8.56095	9.61669	7.34707	7.34707	9.18965	7.34707	8.24667	9.82412	8.91477	8.38596	9.25561	8.51417	7.34707	8.50112	7.34707	7.34707	9.73723	8.54363	9.41725	7.34707	7.34707	7.34707	8.2557	7.34707	8.34583	8.91565	8.22529	7.96711	9.78781	7.96205	8.46658	8.08412	7.34707	8.20091	7.34707	7.34707
chi-lncRNA-5817	8.44658	7.34707	8.31547	8.28371	7.34707	9.22719	7.34707	11.4836	13.6513	7.34707	7.34707	8.39879	7.34707	7.34707	7.91046	7.95192	10.3683	7.34707	11.2172	8.00428	7.34707	9.49684	10.9409	7.34707	8.51417	9.47294	9.57239	7.78268	10.8521	8.61852	7.86373	8.06066	10.5879	8.05613	10.5009	11.6267	7.34707	7.9312	9.20366	9.16032	7.34707	8.88224	9.218	7.34707	7.34707	13.4964	7.34707	7.34707	7.34707
chi-lncRNA-5933	7.99913	7.34707	8.31547	7.34707	7.34707	8.08714	7.34707	9.55066	9.34738	7.34707	8.99155	7.7882	8.78213	8.9221	7.34707	7.95192	7.34707	7.94858	8.69643	7.71278	7.6904	9.64826	8.38596	7.8921	7.34707	10.2259	7.84119	7.78268	7.80099	8.61852	9.35229	8.89286	8.61547	9.4084	8.03209	9.51989	8.69286	7.9312	7.34707	7.34707	8.39938	7.34707	8.99145	7.34707	8.08412	7.93535	8.20091	7.34707	7.83099
chi-lncRNA-1363	9.06325	10.0201	8.31547	8.59262	8.1676	8.08714	7.34707	8.63543	7.34707	8.5181	8.99155	8.12556	8.78213	8.56095	7.34707	7.34707	7.34707	7.94858	9.58439	8.45413	8.73227	9.64826	8.71554	7.34707	7.34707	7.80529	9.44052	7.78268	7.34707	8.61852	9.18858	9.41725	8.87243	9.4084	8.03209	7.34707	7.34707	9.3452	9.20366	8.22529	9.00136	8.52689	8.72259	8.70526	8.08412	9.16154	7.34707	8.63759	7.83099
chi-lncRNA-11079	7.34707	9.07158	9.10907	7.8901	8.1676	8.08714	7.34707	7.34707	8.66924	9.39297	7.34707	7.34707	9.17728	8.56095	8.88857	9.98125	7.34707	7.34707	7.73619	7.34707	8.57567	7.34707	8.38596	7.34707	8.75893	7.34707	7.34707	8.813	7.34707	8.39009	9.4993	8.89286	7.34707	9.1704	8.03209	9.77637	9.62632	7.34707	9.20366	7.34707	9.00136	7.34707	7.96205	8.70526	8.08412	7.93535	7.34707	7.34707	7.83099
chi-lncRNA-14896	11.8526	9.07158	9.87898	10.044	11.3064	9.85597	10.2046	10.5063	10.5569	8.87193	10.9724	10.9425	9.48715	10.1416	10.6801	8.3768	11.1897	10.1966	10.4227	9.50482	9.89211	11.0236	10.809	9.83004	9.7122	11.7522	10.3369	10.5341	10.8983	9.2837	9.75481	10.5672	10.176	8.88523	9.12565	9.20775	10.0242	9.92996	10.1333	9.72296	10.5256	9.78781	10.3307	10.8278	11.1199	9.16154	9.89398	10.7749	10.951
chi-lncRNA-10629	10.4223	9.8349	8.31547	9.56624	8.1676	10.5239	9.39103	8.63543	9.59532	8.87193	10.0848	10.9846	9.17728	9.45108	10.3767	10.7221	8.2653	11.0361	10.3126	10.385	10.136	10.0256	9.80184	10.9882	10.3576	8.66634	10.3369	9.91626	8.85742	11.126	8.79204	8.06066	8.87243	9.61265	10.3989	11.1707	8.17151	9.15265	9.82931	9.72296	9.89114	10.3399	10.2304	9.52282	7.34707	10.4433	9.89398	7.34707	9.10889
chi-lncRNA-860	9.96594	9.07158	9.6181	9.82483	9.61918	9.22719	8.1797	9.9437	10.1548	10.2068	7.34707	8.39879	8.78213	8.9221	10.8719	9.56298	8.82194	10.0891	10.4747	9.07308	8.57567	9.13593	8.71554	8.5963	8.75893	9.34375	7.84119	9.14092	9.33187	8.98911	9.97181	10.354	9.733	9.61265	9.56316	7.34707	9.07501	10.4323	8.07423	8.22529	9.00136	9.78781	10.0059	10.0414	10.6203	9.52474	8.73366	9.16706	9.77574
chi-lncRNA-10097	9.06325	8.16937	9.10907	9.25095	9.06873	8.5739	8.70427	10.3849	8.66924	9.15584	9.74013	9.64992	8.78213	8.07808	7.91046	9.39144	9.53585	9.97305	8.69643	9.40839	10.191	9.64826	10.5025	7.8921	7.34707	9.89799	10.1803	9.82793	8.42382	9.52821	10.8498	8.06066	9.85714	8.05613	9.12565	9.51989	9.62632	9.15265	11.3537	10.1267	7.96711	8.05437	8.72259	8.46658	9.46272	7.34707	8.73366	7.79231	7.83099
chi-lncRNA-178	7.34707	9.07158	9.87898	8.59262	9.06873	8.08714	9.08813	7.34707	7.34707	8.04827	7.34707	8.39879	9.74208	8.07808	7.91046	7.95192	9.53585	9.38404	8.29477	8.45413	7.34707	8.91477	7.34707	9.25561	7.34707	7.34707	8.50112	9.14092	7.34707	7.34707	9.4993	9.41725	7.34707	9.4084	7.34707	7.34707	9.07501	7.34707	8.07423	7.34707	8.73154	8.05437	9.218	7.8231	8.08412	10.0559	7.34707	8.63759	7.34707
chi-lncRNA-3802	7.34707	8.16937	7.34707	9.06303	7.34707	9.22719	7.34707	8.13052	9.80684	9.15584	8.99155	8.39879	10.3134	9.2107	7.34707	7.34707	7.34707	8.96494	8.50954	8.45413	9.42574	7.92343	9.10108	9.06745	9.7122	8.43219	7.84119	8.813	7.34707	9.2837	7.34707	8.89286	7.34707	7.34707	9.12565	7.34707	9.37684	7.34707	7.34707	7.34707	9.00136	9.60904	7.96205	8.91001	9.2217	9.94033	9.42746	7.79231	7.83099
chi-lncRNA-9116	10.517	10.4651	10.4603	9.06303	9.06873	8.5739	9.64123	9.55066	10.3016	9.93369	11.1293	10.7115	12.2524	8.9221	9.29809	11.2599	10.3683	10.3901	10.6659	10.5746	10.5266	10.1322	10.7741	11.3604	9.9278	9.89799	9.57239	8.38793	10.4166	12.0724	9.63271	11.0649	8.87243	8.88523	11.2518	10.3503	10.4695	9.80447	10.9489	10.814	9.7518	11.05	11.0723	11.7879	9.66918	11.2632	9.67949	9.85804	7.83099
chi-lncRNA-4275	7.99913	10.4651	10.9322	7.8901	10.9899	7.34707	10.924	7.34707	10.5569	10.6343	7.34707	9.29616	10.3134	7.34707	9.46616	8.97154	10.2008	9.7084	10.4747	10.5746	10.8679	9.49684	11.0025	9.70643	9.59098	9.04445	9.57239	9.52494	9.57899	9.52821	10.5459	7.34707	7.34707	9.95066	9.89841	7.34707	8.17151	7.34707	7.34707	7.34707	10.9002	7.34707	10.5127	10.6677	9.46272	9.67696	8.20091	10.2554	11.5593
chi-lncRNA-8745	10.2121	8.16937	9.46754	8.59262	10.1807	9.22719	8.1797	9.76053	9.34738	9.15584	8.12004	8.39879	7.34707	8.07808	8.3146	9.39144	7.34707	7.34707	7.73619	9.19372	9.67769	9.78529	8.56014	10.3263	8.96813	9.34375	8.95223	9.40793	9.03348	8.61852	7.34707	7.34707	7.34707	9.1704	8.84438	8.2557	8.17151	9.66701	9.64932	8.76727	9.22858	10.2204	7.34707	8.18042	8.08412	9.94033	8.20091	8.13206	7.83099
chi-lncRNA-9883	9.06325	9.07158	9.46754	9.70132	10.1807	9.22719	9.85439	8.63543	8.66924	9.15584	8.62062	9.15593	9.95866	9.2107	8.62994	9.19671	7.34707	9.18965	10.4227	8.63547	8.1999	9.32764	9.20966	7.8921	9.59098	8.86775	9.29538	8.61606	10.4166	9.52821	10.4038	9.80102	8.87243	9.61265	9.36093	9.20775	10.0242	8.6675	7.34707	8.22529	7.34707	8.05437	8.72259	9.39226	9.66918	9.52474	9.12187	9.3077	8.4817
chi-lncRNA-11601	9.66896	8.16937	7.91104	9.06303	9.83155	9.67521	9.39103	9.76053	9.80684	9.39297	9.28634	8.62842	9.74208	8.56095	9.29809	11.8627	7.34707	7.94858	7.34707	10.9276	9.00217	10.3244	11.1997	7.8921	7.84807	11.3429	9.13398	10.6925	12.3498	8.61852	9.00389	9.17875	8.87243	9.1704	9.36093	9.51989	9.83895	9.15265	14.5737	9.93891	9.00136	8.88224	9.41375	10.0414	8.08412	11.0001	9.89398	7.34707	7.83099
chi-lncRNA-7600	7.34707	10.1842	10.538	7.8901	8.1676	10.2924	10.6086	9.30498	7.34707	9.15584	9.531	11.2141	9.95866	8.9221	9.10781	8.7046	11.1897	10.7839	9.14483	8.94143	7.96752	10.2315	10.5445	10.8194	8.51417	10.4306	8.74423	8.813	9.6883	9.6365	9.00389	7.34707	8.87243	8.05613	9.89841	10.3503	10.3358	9.80447	9.98931	9.93891	9.59756	7.34707	7.34707	9.75307	10.2859	9.52474	8.20091	10.0303	9.54459
chi-lncRNA-3565	9.06325	9.07158	7.91104	8.84692	7.34707	8.5739	7.34707	9.55066	9.34738	9.59657	9.92274	7.7882	7.34707	9.45108	7.34707	7.34707	7.34707	7.94858	7.34707	8.94143	8.73227	9.49684	7.68468	9.25561	8.96813	7.34707	9.57239	9.14092	8.85742	8.81569	9.86739	7.34707	7.34707	7.34707	9.12565	10.1832	8.17151	9.80447	9.44363	9.4689	7.96711	7.34707	8.39186	7.8231	9.2217	9.16154	7.34707	9.01121	7.34707
chi-lncRNA-12202	7.34707	7.34707	7.91104	8.59262	7.34707	7.34707	7.34707	9.9437	7.34707	8.87193	8.99155	7.7882	9.48715	8.9221	8.88857	8.3768	7.34707	8.96494	8.50954	8.00428	8.57567	8.91477	8.56014	8.85102	8.75893	7.34707	7.84119	8.98626	8.14576	7.78378	7.86373	9.41725	7.34707	7.34707	8.03209	7.34707	9.37684	8.6675	9.98931	9.16032	7.34707	8.88224	9.218	8.18042	8.56959	7.34707	8.20091	9.16706	7.34707
chi-lncRNA-187	8.44658	9.37312	8.63099	9.41719	9.37005	10.2924	9.39103	8.63543	9.59532	8.04827	9.28634	8.62842	9.17728	7.34707	10.0983	7.34707	7.34707	9.97305	8.69643	8.94143	9.89211	9.13593	8.56014	7.8921	8.51417	7.34707	7.84119	9.14092	7.34707	8.61852	8.79204	8.06066	8.3026	10.4542	9.12565	8.2557	8.17151	7.34707	7.34707	8.22529	10.8327	8.52689	9.218	7.34707	7.34707	7.93535	9.89398	9.01121	11.324
chi-lncRNA-4166	10.0943	10.1842	10.2913	10.3208	8.68741	10.6271	8.70427	10.3849	10.3016	9.59657	11.1293	10.3097	11.1315	11.3027	7.34707	10.7927	8.2653	10.7132	9.99397	10.8563	10.8338	10.2315	10.7383	9.42203	11.052	9.98721	10.8856	9.82793	10.8043	11.0883	9.35229	9.80102	9.97143	9.1704	10.1703	9.77637	9.83895	10.7371	9.44363	10.5768	9.22858	10.0901	9.41375	9.24871	10.4062	9.52474	10.3942	10.0303	10.0651
chi-lncRNA-2714	9.06325	8.68988	8.88974	9.25095	8.68741	8.08714	7.34707	7.34707	9.34738	7.34707	9.74013	8.12556	8.78213	9.2107	8.62994	7.95192	9.22261	9.18965	7.34707	8.24667	9.75276	10.0256	9.31064	8.5963	8.51417	8.43219	8.50112	7.34707	8.85742	8.61852	9.35229	10.354	8.61547	8.88523	8.03209	7.34707	7.34707	8.6675	8.91565	8.76727	9.59756	9.40494	7.96205	8.91001	7.34707	7.34707	8.20091	9.3077	7.83099
chi-lncRNA-628	11.169	10.1842	10.4603	11.5098	10.1807	10.8136	12.974	10.9101	10.3016	8.87193	10.484	10.4958	10.1469	11.0337	11.0412	10.6478	10.0113	11.0929	11.0895	11.0284	11.1714	11.277	11.528	10.8779	10.7462	11.2009	11.3202	11.0844	12.2641	10.003	11.7558	11.1988	11.2625	10.4542	11.192	9.77637	10.3358	10.6668	10.1333	11.4978	10.6873	10.3399	11.4299	10.4221	10.8916	8.35205	10.2459	10.6216	9.54459
chi-lncRNA-588	9.66896	7.34707	8.88974	7.34707	7.34707	9.22719	7.34707	9.0087	7.34707	9.15584	8.12004	9.64992	7.34707	9.45108	7.91046	7.34707	7.34707	7.94858	7.34707	7.71278	7.34707	10.0256	8.85582	7.34707	9.15079	9.70106	9.44052	9.63316	7.80099	9.14391	8.54363	7.34707	9.09047	7.34707	7.34707	8.2557	7.34707	9.15265	9.64932	10.2928	7.96711	9.40494	9.58609	8.91001	8.08412	7.93535	8.20091	9.43584	8.72234
chi-lncRNA-3937	7.34707	8.68988	10.6817	10.9823	8.1676	8.5739	9.85439	8.13052	8.66924	7.34707	7.34707	7.34707	10.3134	7.34707	10.61	8.3768	7.34707	9.97305	9.14483	7.71278	10.2951	10.0256	8.85582	9.06745	10.3576	7.34707	7.34707	8.813	8.42382	10.9691	9.4993	8.53595	8.61547	11.3105	8.49467	8.80887	8.69286	8.34583	8.07423	7.34707	8.39938	11.2463	9.218	7.34707	7.34707	10.0559	8.73366	8.13206	12.0535
chi-lncRNA-6765	8.44658	9.8349	7.34707	9.56624	7.34707	7.34707	7.34707	9.0087	7.34707	7.34707	7.34707	9.64992	9.17728	7.34707	7.91046	10.4866	9.79306	8.96494	8.86187	7.34707	8.1999	7.34707	8.38596	9.25561	7.84807	9.04445	7.34707	8.61606	9.57899	8.81569	7.34707	10.1039	9.09047	9.4084	9.12565	8.2557	8.17151	7.34707	9.20366	9.72296	8.39938	9.16714	7.34707	7.34707	7.34707	7.34707	7.34707	9.01121	9.41345
chi-lncRNA-619	11.3852	12.0242	11.9861	12.2217	11.8357	12.5641	12.2489	11.0762	11.4135	11.7413	11.9966	11.4426	11.8801	11.1058	11.8691	12.5743	10.2008	12.1758	11.705	13.0333	12.1053	11.8768	11.7054	11.5158	11.6153	11.3087	11.3572	12.7111	12.2641	11.8655	11.7848	10.4645	11.8752	14.8132	12.0086	11.3392	10.8093	11.5146	11.3537	9.72296	11.3501	11.4191	11.6787	12.153	11.1886	11.6044	11.3042	10.9568	13.6236
chi-lncRNA-3071	9.06325	11.8396	11.5345	10.3208	12.2592	10.5239	11.7063	12.3477	10.6694	10.9636	12.4176	9.84523	10.3134	10.7028	10.987	11.4023	12.797	11.5227	11.5917	11.5188	11.5326	12.18	13.6755	11.0403	9.9278	11.0844	11.8995	10.7893	11.9496	11.6238	11.6338	12.7156	13.4379	12.2935	11.8241	12.0718	12.1926	11.3447	11.2936	10.9194	10.9648	11.1184	11.2874	11.2979	12.1717	11.4008	12.049	12.197	11.4959
chi-lncRNA-2643	8.78761	8.16937	9.29941	9.41719	7.34707	8.08714	8.70427	8.13052	8.66924	8.5181	8.62062	8.39879	8.78213	8.07808	9.10781	7.95192	10.0113	7.34707	7.73619	8.63547	8.73227	7.34707	8.56014	7.34707	9.45864	7.34707	7.34707	7.78268	7.34707	8.39009	8.24337	8.53595	9.27984	8.88523	8.03209	7.34707	7.34707	8.93037	8.07423	8.76727	7.34707	9.16714	8.72259	7.8231	9.2217	9.16154	8.20091	7.79231	7.34707
chi-lncRNA-2878	9.06325	9.62241	8.63099	10.3208	10.8011	8.08714	7.34707	9.9437	9.04779	9.59657	8.62062	9.15593	8.78213	10.2727	9.75298	8.7046	9.22261	9.55531	9.38128	9.68027	8.87352	9.91043	10.3683	9.06745	10.1153	9.47294	10.0047	9.9995	10.3516	9.2837	9.86739	9.80102	9.59717	8.88523	10.0407	8.2557	8.17151	10.3449	9.44363	8.22529	10.135	9.78781	9.87909	9.39226	9.84976	8.93867	10.2459	7.34707	8.19273
chi-lncRNA-9608	10.6058	7.34707	7.91104	9.93859	8.1676	8.93721	9.85439	9.0087	8.1546	9.15584	7.34707	7.34707	7.34707	7.34707	7.91046	8.3768	8.82194	7.94858	8.69643	9.07308	9.33093	7.92343	7.68468	8.28674	8.51417	9.04445	7.34707	8.38793	7.34707	8.39009	9.97181	9.80102	8.61547	8.88523	7.34707	8.2557	7.34707	7.34707	8.07423	7.34707	7.34707	8.88224	7.34707	9.75307	7.34707	9.16154	8.20091	11.1183	8.72234
chi-lncRNA-4180	7.99913	8.16937	10.1987	8.59262	9.06873	8.5739	7.34707	8.63543	7.34707	9.59657	8.12004	7.34707	9.17728	9.45108	9.75298	7.34707	9.79306	9.18965	9.58439	9.68027	8.57567	8.91477	7.68468	7.34707	8.96813	9.04445	7.34707	8.813	7.34707	8.39009	9.18858	8.89286	8.87243	9.1704	8.84438	9.51989	7.34707	8.6675	8.91565	9.4689	9.22858	8.88224	7.34707	9.08928	8.08412	9.16154	7.34707	7.34707	8.72234
chi-lncRNA-3264	7.99913	8.16937	9.29941	8.84692	9.37005	8.08714	7.34707	9.55066	8.1546	8.87193	8.99155	8.82647	7.34707	8.9221	9.10781	8.97154	8.2653	9.18965	8.29477	8.00428	7.96752	9.13593	8.18782	9.42203	8.21923	8.15253	8.20856	8.11681	9.6883	7.34707	9.18858	7.34707	7.34707	8.05613	7.34707	7.34707	8.17151	7.34707	7.34707	7.34707	9.00136	7.34707	7.34707	8.46658	8.93218	8.67497	7.34707	8.63759	8.4817
chi-lncRNA-10959	9.29457	8.16937	9.75443	8.84692	8.68741	8.08714	8.70427	9.0087	9.59532	8.04827	9.531	8.12556	8.78213	8.9221	8.62994	9.98125	7.34707	7.94858	8.29477	7.71278	7.6904	7.92343	9.31064	8.5963	7.84807	9.34375	8.50112	9.28059	8.65685	8.39009	8.24337	7.34707	8.87243	8.52944	8.49467	8.80887	8.69286	9.92996	8.55543	7.34707	9.42484	9.16714	9.74002	8.46658	8.93218	8.67497	8.20091	7.79231	8.72234
chi-lncRNA-14170	10.7685	7.34707	9.29941	9.06303	7.34707	8.5739	8.1797	8.13052	9.59532	8.04827	7.34707	9.29616	8.23613	7.34707	7.91046	9.56298	7.34707	10.1966	8.29477	9.59521	9.67769	8.65347	8.98365	8.5963	7.84807	7.34707	8.50112	8.61606	7.34707	8.61852	8.54363	7.34707	8.61547	8.52944	9.89841	8.2557	9.37684	7.34707	7.34707	7.34707	7.96711	8.05437	7.96205	7.34707	7.34707	7.93535	7.34707	9.16706	8.72234
chi-lncRNA-3573	7.34707	8.16937	9.10907	8.28371	9.61918	8.93721	7.34707	7.34707	8.1546	8.04827	8.62062	7.34707	9.48715	7.34707	9.46616	10.0975	7.34707	8.96494	7.34707	7.71278	8.87352	7.34707	7.34707	7.34707	7.34707	9.34375	7.34707	9.28059	9.78991	9.41113	8.24337	7.34707	8.87243	11.2505	7.34707	8.2557	7.34707	7.34707	7.34707	7.34707	7.34707	8.88224	7.34707	7.34707	7.34707	7.34707	9.12187	7.34707	9.66479
chi-lncRNA-5232	9.82508	8.68988	7.34707	9.25095	8.68741	8.5739	9.08813	9.30498	7.34707	8.5181	9.28634	7.7882	9.95866	9.45108	7.34707	9.19671	7.34707	9.18965	7.34707	8.45413	7.6904	7.92343	9.20966	7.34707	8.96813	7.80529	9.44052	8.813	9.78991	9.41113	8.54363	9.96037	8.87243	8.52944	9.12565	8.2557	8.17151	9.15265	8.07423	9.16032	7.34707	7.34707	8.99145	7.8231	10.1546	7.34707	7.34707	8.63759	9.41345
chi-lncRNA-3761	10.7685	7.34707	10.4603	8.84692	10.6965	9.46852	7.34707	9.55066	10.6694	11.3489	7.34707	9.64992	7.34707	9.83729	10.1972	8.97154	9.79306	10.1966	8.69643	9.30504	9.75276	8.65347	9.8696	7.34707	9.59098	11.0434	8.50112	9.52494	9.33187	7.34707	9.00389	8.06066	9.09047	8.05613	8.03209	10.1832	10.3358	10.5148	8.07423	9.16032	10.7618	7.34707	7.96205	10.126	8.93218	11.9713	9.42746	8.40685	8.19273
chi-lncRNA-10691	7.99913	8.16937	9.10907	8.28371	8.1676	10.6271	8.70427	8.13052	9.80684	8.04827	8.99155	7.7882	10.3134	7.34707	7.34707	7.34707	7.34707	7.94858	10.2543	8.94143	7.6904	7.92343	9.20966	9.06745	7.84807	8.43219	7.84119	8.38793	8.42382	8.81569	8.54363	7.34707	7.34707	7.34707	9.36093	7.34707	10.5919	8.6675	9.82931	9.72296	8.73154	9.40494	7.96205	10.126	7.34707	8.67497	10.0807	7.79231	7.34707
chi-lncRNA-2534	11.3852	11.6838	11.4961	11.65	12.2955	10.5239	12.3577	11.7527	11.1288	11.8647	12.151	11.6658	10.7216	11.3027	11.6422	12.1587	11.2766	11.6415	11.9816	12.3015	11.8894	12.1294	12.1489	12.336	11.8968	11.7775	12.2927	12.0094	12.3161	11.4566	12.5123	10.663	11.3913	11.6256	11.192	12.1188	12.9327	12.0171	12.6569	11.8034	12.0897	11.1184	11.3365	12.0267	11.4902	11.2143	10.9679	11.9403	12.5823
chi-lncRNA-8902	7.34707	8.68988	8.63099	9.56624	7.34707	9.67521	10.0401	7.34707	9.04779	9.39297	7.34707	8.62842	9.48715	9.2107	7.34707	9.39144	7.34707	7.34707	9.26789	9.50482	9.33093	9.49684	9.99628	9.25561	10.1153	9.04445	8.74423	7.34707	9.46071	9.2837	7.34707	7.34707	10.0773	8.88523	7.34707	9.51989	9.37684	9.51506	8.91565	8.22529	9.59756	10.4502	9.58609	9.08928	8.08412	9.35454	10.3942	8.63759	7.83099
chi-lncRNA-304	9.29457	8.16937	8.31547	9.93859	9.06873	8.93721	9.85439	9.55066	9.59532	9.15584	10.2305	8.62842	7.34707	8.07808	8.62994	8.97154	9.53585	8.37182	9.84379	7.71278	8.39999	8.65347	9.65593	9.25561	8.21923	9.34375	8.20856	9.40793	8.42382	8.11855	9.4993	8.89286	9.44721	9.95066	8.03209	8.2557	8.69286	8.6675	7.34707	7.34707	9.00136	8.52689	8.72259	10.206	7.34707	9.94033	8.20091	8.83646	8.72234
chi-lncRNA-2938	9.82508	9.62241	10.3783	7.34707	7.34707	7.34707	7.34707	7.34707	8.1546	7.34707	7.34707	8.82647	7.34707	9.2107	7.91046	7.95192	7.34707	9.18965	7.73619	8.79655	8.39999	7.34707	9.20966	9.42203	8.51417	7.34707	9.80468	7.78268	8.14576	8.98911	9.97181	9.62186	7.90254	9.1704	9.12565	7.34707	7.34707	10.2518	8.07423	7.34707	7.34707	7.34707	9.74002	7.8231	8.08412	8.93867	8.73366	10.1093	10.1499
chi-lncRNA-2092	9.29457	8.16937	9.10907	8.28371	8.1676	7.34707	8.70427	9.0087	10.1548	8.87193	8.12004	10.0172	7.34707	9.2107	10.1972	8.3768	8.2653	9.18965	9.38128	9.59521	9.42574	7.92343	10.5854	9.83004	10.0246	9.34375	9.80468	8.11681	7.34707	10.003	9.86739	7.34707	10.0773	9.79153	10.3989	7.34707	7.34707	9.92996	7.34707	10.2928	9.22858	9.60904	10.5127	9.64253	7.34707	10.3558	9.12187	8.63759	9.66479
chi-lncRNA-3610	10.321	9.62241	10.9322	10.5529	10.1807	10.9787	9.39103	10.1062	10.1548	9.15584	10.2305	9.29616	10.8355	10.1416	9.75298	10.9245	10.0113	8.96494	9.99397	9.76059	10.7629	10.4116	10.6252	10.7585	10.1153	9.98721	10.1803	10.6925	9.88483	9.73723	9.97181	10.9173	10.6579	10.2243	9.36093	9.51989	7.34707	9.3452	11.0968	8.76727	10.0182	8.88224	10.8195	9.08928	9.2217	9.94033	10.3942	9.43584	10.3781
chi-lncRNA-1284	8.78761	9.37312	9.29941	7.8901	10.3279	8.5739	7.34707	10.1062	9.80684	9.15584	8.12004	7.34707	9.17728	9.2107	9.46616	7.95192	9.53585	7.34707	9.48641	8.79655	7.34707	7.92343	7.68468	9.57123	9.15079	7.34707	7.34707	9.82793	7.34707	8.39009	9.00389	10.5672	9.09047	10.094	10.2891	7.34707	8.69286	7.34707	8.07423	9.72296	8.73154	8.05437	8.39186	9.64253	9.2217	7.93535	8.20091	10.7749	7.34707
chi-lncRNA-13545	8.44658	7.34707	8.31547	8.59262	7.34707	7.34707	9.39103	9.55066	7.34707	7.34707	8.99155	8.39879	7.34707	9.45108	9.61669	9.19671	9.22261	7.94858	9.14483	8.79655	7.34707	7.34707	7.68468	8.5963	9.45864	7.34707	9.44052	7.78268	8.85742	8.81569	7.34707	7.34707	9.09047	7.34707	7.34707	10.3503	8.69286	8.34583	7.34707	9.72296	7.34707	9.16714	8.72259	7.8231	8.08412	7.34707	7.34707	7.34707	8.4817
chi-lncRNA-10561	10.321	10.3315	9.87898	11.27	10.5838	8.93721	10.0401	9.0087	10.871	10.3261	10.9724	10.6077	9.48715	10.1416	10.0983	10.5694	10.2008	10.5607	9.58439	11.211	10.244	11.2297	11.0025	10.4852	10.4991	9.98721	11.1617	9.82793	9.78991	10.7455	10.9036	10.4645	10.7884	10.9066	11.0645	10.6358	10.3358	10.2518	10.6941	9.72296	10.0182	9.60904	9.74002	10.3536	11.1199	9.52474	10.2459	11.156	11.2101
chi-lncRNA-6351	10.0943	9.07158	7.91104	9.06303	7.34707	8.93721	7.34707	9.0087	9.04779	7.34707	8.99155	10.7115	9.48715	9.2107	7.91046	7.34707	7.34707	8.96494	7.34707	9.07308	9.95705	10.2315	8.38596	8.85102	7.84807	10.2974	9.13398	9.82793	7.34707	10.4808	9.18858	9.17875	8.87243	8.52944	9.7405	9.77637	8.69286	9.80447	7.34707	9.72296	7.34707	8.88224	8.72259	8.46658	8.08412	7.34707	8.20091	7.34707	10.0651
chi-lncRNA-4842	7.34707	8.16937	9.46754	8.59262	7.34707	10.9787	9.39103	9.55066	10.7737	8.04827	7.34707	10.242	9.17728	8.56095	9.46616	10.0975	7.34707	9.7084	8.69643	8.94143	10.6098	7.34707	9.57704	10.4079	9.59098	8.86775	8.74423	7.78268	7.34707	9.2837	8.24337	7.34707	7.34707	7.34707	9.12565	10.3503	9.07501	7.9312	9.20366	9.93891	9.7518	9.16714	8.99145	8.46658	7.34707	9.16154	8.20091	8.40685	8.72234
chi-lncRNA-264	8.78761	8.68988	7.34707	8.84692	8.68741	7.34707	10.6086	7.34707	8.1546	7.34707	7.34707	8.62842	7.34707	9.65707	8.62994	8.97154	7.34707	7.34707	9.01028	8.63547	7.96752	8.33414	7.68468	7.34707	7.84807	9.20185	8.20856	7.34707	9.19037	8.11855	8.54363	9.80102	8.3026	9.4084	7.34707	7.34707	7.34707	7.34707	8.07423	7.34707	7.34707	7.34707	7.34707	9.95158	9.84976	7.93535	8.20091	7.34707	8.72234
chi-lncRNA-12278	9.82508	11.3796	10.3783	10.9283	10.4615	10.6271	9.08813	11.2943	10.7737	11.8647	12.4772	9.84523	11.7113	11.4205	11.0412	11.725	11.7099	9.7084	10.5249	10.5746	10.4384	11.1809	10.8764	10.7585	11.0973	11.0012	12.131	11.3293	10.8521	10.8392	10.2462	10.4645	9.09047	10.5568	10.3989	12.1188	10.9982	10.2518	12.0052	9.93891	10.6873	11.1184	11.5597	11.2979	10.9718	11.0001	9.67949	10.3881	10.951
chi-lncRNA-12291	10.2121	9.07158	9.99362	9.70132	8.68741	7.34707	8.70427	10.3849	9.59532	9.39297	7.34707	8.39879	9.74208	8.9221	10.1972	9.39144	10.7784	8.96494	9.38128	9.76059	10.191	9.64826	9.40502	8.5963	8.51417	9.59151	8.95223	7.78268	8.42382	9.41113	9.75481	11.0649	10.3551	8.88523	8.03209	9.77637	9.37684	9.3452	9.44363	9.16032	8.39938	8.05437	7.34707	10.206	10.1546	8.35205	8.20091	9.16706	8.19273
chi-lncRNA-4173	8.78761	11.3102	9.29941	9.70132	10.5838	9.46852	8.70427	8.63543	7.34707	9.59657	9.28634	7.7882	8.23613	8.56095	9.46616	8.97154	9.53585	7.94858	9.76239	9.07308	10.0788	8.91477	8.85582	9.70643	9.59098	8.66634	10.0952	9.14092	9.97389	8.98911	10.5459	9.80102	9.44721	9.95066	10.5009	8.80887	9.07501	10.0454	9.82931	8.76727	9.00136	8.05437	8.99145	10.4221	7.34707	9.81465	9.42746	9.55353	9.97492
chi-lncRNA-11201	9.29457	9.07158	7.34707	7.8901	8.1676	8.5739	7.34707	8.13052	7.34707	8.5181	8.12004	8.62842	8.78213	8.9221	7.34707	8.7046	9.22261	9.97305	8.69643	8.45413	9.12028	8.65347	8.71554	8.5963	8.96813	7.80529	8.74423	8.98626	9.33187	9.73723	9.18858	9.41725	8.3026	9.4084	8.03209	8.2557	8.17151	8.6675	9.20366	9.93891	7.34707	10.0901	8.72259	7.34707	8.08412	7.93535	8.20091	9.7635	7.34707
chi-lncRNA-10236	9.82508	9.37312	8.63099	9.56624	7.34707	9.67521	10.4861	9.0087	8.1546	10.0767	8.12004	7.34707	7.34707	8.9221	9.8775	10.205	8.2653	8.69865	9.38128	8.79655	9.00217	8.65347	10.2205	8.85102	7.34707	8.86775	9.13398	8.61606	7.80099	9.14391	8.54363	10.354	10.0773	8.88523	10.5009	10.3503	8.17151	7.9312	8.07423	8.22529	9.59756	8.05437	9.58609	8.91001	8.08412	9.81465	10.2459	9.85804	9.87877
chi-lncRNA-5923	11.5284	10.9936	9.29941	11.4342	11.3757	10.6271	10.6086	11.4836	10.871	11.1038	11.6272	10.5528	11.1315	10.7929	11.0935	11.1565	10.2008	10.639	11.1548	10.9276	11.3752	11.3227	11.2258	11.8437	11.9956	11.1631	10.2607	10.8353	9.97389	10.1564	10.5459	10.9173	11.7204	11.2505	11.5183	10.3503	10.8093	10.5148	11.4668	11.1096	11.3501	11.7986	11.0131	10.0414	11.5952	10.8797	11.0596	10.3233	10.306
chi-lncRNA-991	9.29457	9.62241	9.6181	11.8667	8.68741	10.0166	10.7216	10.3849	10.7737	9.77495	10.2305	11.0255	10.3134	9.83729	11.455	9.19671	8.2653	11.2508	10.4227	10.6609	11.1714	10.1322	10.2205	10.9341	10.5649	8.86775	10.4092	8.61606	8.85742	10.6963	9.00389	8.06066	9.733	10.2243	10.8493	11.1707	10.0242	10.1523	10.2643	10.7003	10.9002	11.3062	10.3307	8.91001	8.93218	9.94033	11.3042	9.01121	9.77574
chi-lncRNA-2530	8.44658	9.37312	8.31547	9.41719	10.0166	9.85597	8.1797	8.63543	7.34707	8.87193	8.99155	8.12556	9.48715	9.45108	9.10781	8.7046	8.2653	7.34707	8.29477	9.40839	8.73227	9.78529	9.93433	7.34707	8.75893	7.34707	8.74423	9.40793	9.46071	8.11855	9.35229	8.06066	8.61547	9.79153	9.12565	8.2557	8.17151	8.6675	7.34707	8.76727	9.89114	8.52689	8.39186	7.8231	8.93218	7.34707	7.34707	7.79231	7.83099
chi-lncRNA-7424	8.44658	9.8349	9.46754	7.8901	9.06873	9.22719	11.4018	9.76053	9.99127	10.5387	7.34707	7.34707	10.598	9.99748	10.4588	9.56298	10.5183	8.69865	9.26789	9.40839	9.00217	9.49684	7.95807	9.06745	8.96813	10.4929	9.13398	9.40793	9.46071	9.2837	8.54363	9.17875	8.87243	9.61265	7.34707	8.2557	12.1131	10.0454	9.20366	9.93891	10.4374	7.34707	10.9514	9.08928	10.0102	11.4008	8.20091	9.66233	9.87877
chi-lncRNA-12335	8.78761	7.34707	9.99362	7.8901	8.1676	8.08714	7.34707	9.0087	7.34707	7.34707	9.74013	7.7882	9.17728	8.07808	7.34707	7.34707	7.34707	9.7084	7.34707	7.71278	7.6904	7.34707	8.85582	9.06745	7.84807	9.80288	9.29538	7.78268	7.34707	7.78378	7.34707	7.34707	8.61547	8.88523	7.34707	9.51989	9.37684	9.3452	8.07423	7.34707	7.96711	8.05437	8.39186	9.64253	7.34707	7.34707	7.34707	7.34707	9.26919
chi-lncRNA-9976	7.99913	10.1842	9.87898	7.34707	9.83155	7.34707	8.1797	10.2523	7.34707	7.34707	7.34707	9.00058	7.34707	9.2107	8.88857	8.7046	10.2008	8.37182	9.38128	9.40839	8.73227	8.91477	8.85582	9.70643	8.51417	9.04445	9.6932	9.40793	8.85742	8.61852	7.86373	7.34707	7.34707	9.1704	7.34707	9.99405	8.17151	7.9312	7.34707	9.72296	7.96711	9.60904	7.34707	9.08928	8.56959	8.67497	7.34707	8.83646	10.0651
chi-lncRNA-6827	7.34707	7.34707	7.34707	10.6891	7.34707	7.34707	7.34707	7.34707	7.34707	7.34707	7.34707	7.34707	7.34707	7.34707	8.62994	7.34707	7.34707	7.34707	7.34707	7.34707	7.34707	7.34707	7.34707	7.34707	7.34707	7.34707	7.34707	8.813	7.34707	7.34707	7.34707	7.34707	7.34707	7.34707	7.34707	7.34707	7.34707	7.34707	7.34707	7.34707	7.34707	7.34707	7.34707	7.34707	7.34707	7.34707	7.34707	7.34707	10.6928
chi-lncRNA-6315	10.6894	10.7002	11.4961	10.3208	11.5052	10.6271	11.3324	11.801	11.4767	11.4042	10.9724	11.4724	10.598	11.5809	11.3728	11.7607	11.3584	10.8512	11.5192	10.6609	11.2512	11.3671	10.7015	11.3188	10.9571	11.2737	10.0952	10.4771	10.9866	10.2274	10.5459	10.4645	11.1698	11.368	9.89841	11.3392	11.3842	10.9298	10.3843	11.2776	10.9648	11.05	11.0131	11.982	11.2542	11.0001	11.4469	10.8226	10.3781
chi-lncRNA-14717	7.34707	7.34707	10.3783	7.8901	9.83155	9.22719	8.1797	9.30498	9.80684	7.34707	9.92274	9.29616	7.34707	7.34707	8.88857	7.34707	8.2653	7.94858	8.50954	9.59521	8.57567	7.92343	8.56014	9.42203	7.84807	9.80288	7.34707	7.78268	7.80099	8.61852	8.79204	7.34707	7.34707	9.61265	7.34707	8.2557	7.34707	7.34707	7.34707	8.22529	7.96711	7.34707	7.34707	10.126	10.0102	9.16154	9.42746	9.66233	9.10889
chi-lncRNA-12783	7.34707	8.16937	7.34707	7.34707	10.1807	7.34707	7.34707	10.2523	7.34707	7.34707	7.34707	8.62842	7.34707	7.34707	7.91046	7.34707	9.53585	7.94858	9.76239	8.79655	7.6904	7.34707	9.10108	7.34707	7.34707	7.34707	7.84119	7.78268	9.57899	7.34707	9.4993	7.34707	7.34707	7.34707	7.34707	7.34707	7.34707	7.34707	7.34707	7.34707	9.89114	7.34707	7.34707	7.34707	7.34707	8.93867	7.34707	8.40685	9.26919
chi-lncRNA-2397	7.99913	9.37312	8.88974	7.34707	7.34707	7.34707	7.34707	9.0087	8.1546	7.34707	7.34707	7.34707	9.48715	9.2107	8.88857	9.56298	9.22261	7.94858	9.26789	7.34707	8.39999	9.32764	7.34707	7.34707	8.96813	7.80529	8.20856	8.11681	7.34707	7.34707	8.79204	7.34707	7.34707	10.3439	7.34707	9.77637	8.17151	7.34707	9.64932	9.16032	9.22858	7.34707	7.34707	8.46658	9.2217	9.35454	9.42746	9.01121	8.4817
chi-lncRNA-3950	10.0943	8.68988	7.34707	7.34707	8.68741	8.5739	8.70427	9.0087	7.34707	8.04827	8.12004	9.64992	8.78213	8.07808	7.91046	7.34707	8.2653	7.94858	8.50954	8.79655	8.39999	8.65347	9.40502	7.34707	9.31291	9.20185	8.50112	9.14092	9.6883	9.41113	9.18858	7.34707	8.87243	9.4084	7.34707	7.34707	7.34707	8.34583	8.55543	9.16032	8.39938	7.34707	8.39186	7.34707	7.34707	7.34707	8.20091	7.34707	7.83099
chi-lncRNA-12939	7.99913	8.16937	7.34707	7.8901	8.1676	7.34707	9.08813	8.13052	7.34707	8.5181	8.62062	8.12556	9.17728	9.2107	7.34707	8.7046	7.34707	8.69865	8.50954	8.45413	9.33093	8.65347	7.34707	8.5963	7.34707	8.66634	7.84119	9.52494	7.34707	8.98911	8.79204	8.89286	9.59717	8.52944	7.34707	7.34707	7.34707	8.93037	8.55543	8.76727	8.39938	8.88224	7.34707	7.8231	7.34707	7.34707	9.12187	7.34707	7.34707
chi-lncRNA-7907	8.44658	8.16937	8.63099	9.25095	8.1676	10.4128	9.08813	7.34707	8.66924	9.39297	7.34707	8.62842	9.17728	7.34707	7.34707	9.56298	7.34707	9.38404	8.29477	8.63547	7.6904	9.49684	8.56014	7.34707	8.51417	9.20185	7.84119	7.34707	9.33187	8.98911	9.18858	8.06066	9.44721	9.79153	8.84438	9.20775	9.62632	8.6675	7.34707	9.16032	8.73154	7.34707	7.96205	7.8231	8.08412	8.67497	7.34707	9.3077	7.34707
chi-lncRNA-2513	9.49388	9.07158	8.63099	9.93859	8.68741	11.7919	9.08813	8.63543	12.7737	10.0767	9.531	9.84523	8.78213	8.07808	9.10781	9.19671	10.3683	10.2966	10.71	11.1822	10.9658	10.0256	8.71554	10.0494	10.2812	7.80529	8.50112	10.0782	7.34707	11.6755	9.18858	8.53595	9.09047	9.79153	9.7405	8.80887	9.07501	9.3452	11.0248	10.2928	9.59756	8.88224	9.87909	9.52282	8.08412	7.34707	7.34707	7.79231	8.92852
chi-lncRNA-5853	7.34707	8.68988	8.88974	8.28371	7.34707	8.93721	8.1797	7.34707	7.34707	7.34707	8.12004	8.39879	9.48715	7.34707	9.61669	9.56298	7.34707	8.69865	8.69643	7.34707	9.00217	7.34707	7.34707	7.34707	8.75893	7.34707	7.34707	9.82793	10.0578	8.61852	9.35229	7.34707	8.61547	11.188	8.03209	9.20775	7.34707	7.34707	7.34707	7.34707	8.73154	10.0901	9.87909	7.8231	7.34707	7.93535	7.34707	7.34707	10.8532
chi-lncRNA-5427	7.34707	8.16937	9.10907	7.34707	9.06873	8.08714	7.34707	7.34707	8.1546	7.34707	7.34707	7.34707	9.17728	8.9221	7.91046	9.98125	8.2653	9.55531	9.48641	9.07308	9.75276	8.65347	8.18782	7.34707	8.51417	7.34707	7.84119	8.38793	9.97389	9.91976	7.86373	7.34707	10.0773	10.7423	7.34707	7.34707	9.07501	7.34707	7.34707	7.34707	9.22858	8.88224	9.41375	8.46658	7.34707	7.34707	8.20091	7.34707	9.41345
chi-lncRNA-15041	8.78761	7.34707	7.34707	7.34707	7.34707	7.34707	10.0401	10.1062	7.34707	8.87193	7.34707	8.82647	7.34707	8.07808	8.62994	7.34707	7.34707	7.94858	8.04235	9.30504	9.5147	8.65347	7.34707	9.42203	9.9278	7.34707	9.29538	7.78268	7.34707	7.34707	10.0692	7.34707	7.34707	7.34707	7.34707	7.34707	9.62632	8.6675	9.20366	8.22529	8.73154	7.34707	9.74002	9.39226	7.34707	8.93867	7.34707	8.13206	8.19273
chi-lncRNA-5637	7.34707	7.34707	8.63099	7.34707	7.34707	9.46852	7.34707	9.30498	7.34707	7.34707	8.12004	7.34707	9.48715	7.34707	8.62994	7.34707	7.34707	7.94858	7.34707	9.59521	7.6904	7.34707	7.68468	9.06745	9.15079	9.04445	7.34707	7.78268	9.19037	7.78378	7.34707	7.34707	8.87243	8.88523	8.03209	9.20775	9.62632	8.6675	9.82931	7.34707	9.00136	9.78781	7.96205	8.70526	7.34707	8.67497	9.42746	7.34707	8.72234
chi-lncRNA-2469	9.29457	9.62241	10.9886	8.28371	9.83155	9.67521	8.1797	7.34707	10.7737	10.8083	9.28634	10.4958	8.23613	8.56095	10.3767	8.97154	7.34707	12.7525	7.73619	9.30504	9.89211	8.65347	8.71554	10.1477	7.34707	9.04445	7.84119	9.82793	7.80099	9.6365	8.24337	9.41725	8.61547	9.1704	10.1703	8.80887	8.69286	9.3452	7.34707	8.22529	11.8715	8.88224	9.74002	7.34707	7.34707	7.93535	8.20091	7.34707	7.83099
chi-lncRNA-1579	10.6894	9.07158	10.4603	9.06303	10.1807	10.7233	9.08813	10.1062	10.4349	10.0767	11.6272	10.0172	9.74208	8.56095	9.10781	10.7221	9.22261	7.94858	9.14483	9.07308	9.75276	10.4939	11.0324	10.4079	8.96813	9.59151	10.2607	11.7696	10.7549	10.2951	7.86373	9.80102	9.44721	10.3439	9.12565	8.2557	8.17151	9.3452	10.1333	8.22529	9.7518	10.5527	10.3307	7.8231	8.93218	9.16154	8.73366	7.79231	8.92852
chi-lncRNA-11926	9.06325	9.62241	8.88974	8.84692	9.61918	8.5739	9.64123	8.13052	8.66924	7.34707	7.34707	7.34707	7.34707	8.07808	8.62994	9.19671	9.22261	8.96494	8.86187	8.94143	8.73227	8.65347	8.18782	9.06745	8.51417	8.66634	8.74423	8.98626	8.85742	7.78378	8.79204	9.41725	9.09047	9.61265	9.89841	7.34707	10.0242	8.34583	9.20366	7.34707	7.96711	7.34707	9.41375	7.34707	8.08412	9.35454	7.34707	9.3077	9.10889
chi-lncRNA-7940	9.29457	7.34707	7.91104	8.28371	7.34707	8.5739	8.70427	8.13052	7.34707	9.77495	8.12004	9.29616	8.23613	8.56095	7.34707	9.56298	7.34707	7.34707	9.48641	7.71278	8.1999	8.65347	9.49359	8.5963	7.84807	8.43219	8.50112	7.78268	8.42382	8.98911	7.34707	9.17875	7.34707	9.61265	7.34707	9.20775	8.17151	7.9312	8.07423	7.34707	8.73154	8.05437	7.34707	8.46658	8.93218	7.93535	7.34707	7.34707	7.34707
chi-lncRNA-3823	7.99913	8.16937	9.6181	9.25095	9.06873	10.9787	8.1797	8.13052	9.04779	8.87193	8.62062	9.75088	11.2997	8.9221	9.46616	9.56298	8.2653	9.7084	9.99397	8.63547	9.82412	7.34707	9.65593	7.8921	10.2007	9.89799	10.0047	7.34707	9.33187	9.83138	9.63271	8.53595	8.61547	10.2243	8.03209	9.51989	10.1884	7.9312	8.07423	9.72296	7.34707	10.0901	9.218	9.39226	9.46272	7.93535	9.12187	10.1842	7.34707
chi-lncRNA-430	7.99913	10.4651	8.88974	8.59262	8.1676	7.34707	9.64123	9.30498	9.04779	7.34707	8.99155	7.34707	9.74208	9.65707	9.46616	7.95192	8.2653	8.69865	8.29477	8.45413	9.22944	8.91477	9.57704	8.5963	8.51417	9.59151	9.13398	8.38793	8.65685	9.73723	7.34707	8.06066	8.87243	8.88523	8.03209	7.34707	7.34707	7.9312	8.07423	7.34707	8.73154	9.16714	7.34707	9.08928	8.08412	8.67497	8.73366	9.55353	8.92852
chi-lncRNA-2274	9.06325	9.8349	10.3783	9.70132	9.06873	9.22719	9.64123	10.1062	10.1548	9.93369	9.92274	9.00058	9.74208	10.5037	9.99212	9.19671	9.22261	9.84678	9.01028	9.97777	10.5688	10.7829	9.93433	9.83004	10.2812	9.04445	8.95223	8.98626	9.33187	8.81569	9.4993	9.96037	10.176	8.88523	9.89841	9.77637	8.69286	10.5928	9.82931	10.2928	10.5256	8.88224	10.0059	10.3536	9.66918	9.67696	8.73366	7.34707	10.23
chi-lncRNA-10147	9.49388	8.16937	7.91104	7.34707	7.34707	8.93721	8.1797	7.34707	7.34707	7.34707	7.34707	9.75088	7.34707	7.34707	7.91046	8.7046	8.2653	10.3901	8.86187	7.71278	8.1999	7.34707	8.18782	9.06745	8.75893	7.80529	8.20856	8.11681	7.80099	8.98911	9.00389	7.34707	7.34707	7.34707	8.03209	9.77637	9.07501	7.34707	8.07423	8.22529	9.00136	7.34707	7.34707	8.46658	7.34707	8.35205	9.89398	7.34707	8.72234
chi-lncRNA-1778	9.66896	10.3315	8.88974	10.1423	10.6965	9.85597	8.70427	9.0087	10.3016	10.5387	11.1293	10.3097	11.2181	11.0337	9.29809	10.205	10.0113	9.38404	10.5735	10.2799	10.8338	10.7159	10.8431	9.57123	10.2812	10.9129	10.8856	10.7893	10.2122	10.1564	10.9036	10.2344	11.4318	9.61265	9.89841	9.77637	9.07501	9.92996	9.82931	10.7003	10.243	10.2204	10.4246	9.24871	8.08412	9.35454	10.2459	10.2554	10.4468
chi-lncRNA-9917	7.34707	9.07158	8.88974	9.06303	7.34707	9.46852	8.70427	9.0087	9.04779	7.34707	7.34707	8.39879	7.34707	8.56095	7.34707	9.56298	7.34707	7.94858	9.01028	8.45413	7.6904	8.65347	8.38596	9.06745	9.9278	9.89799	8.50112	8.98626	7.34707	8.81569	9.00389	10.2344	8.61547	7.34707	9.56316	8.80887	7.34707	7.34707	9.20366	7.34707	7.34707	8.52689	8.72259	7.8231	7.34707	9.52474	8.20091	9.01121	8.4817
chi-lncRNA-11519	9.82508	9.07158	7.34707	7.34707	7.34707	9.46852	7.34707	8.63543	8.1546	9.93369	7.34707	8.12556	8.78213	7.34707	7.91046	7.34707	7.34707	7.34707	8.86187	7.34707	7.6904	9.13593	9.49359	7.34707	8.96813	9.20185	7.84119	9.40793	9.19037	8.61852	8.54363	9.62186	8.87243	9.61265	7.34707	8.2557	9.07501	9.51506	7.34707	8.76727	7.34707	8.05437	8.39186	8.70526	9.2217	7.34707	7.34707	7.34707	8.4817
chi-lncRNA-7169	8.44658	9.8349	8.63099	8.28371	8.1676	10.7233	8.70427	8.13052	8.1546	8.04827	10.0848	9.84523	12.8755	8.07808	8.3146	8.7046	9.53585	8.96494	8.29477	9.68027	10.3445	7.92343	10.4145	9.70643	10.4991	10.7693	7.84119	7.78268	7.34707	9.52821	10.0692	8.06066	8.87243	9.1704	8.03209	8.2557	8.17151	9.3452	9.20366	9.4689	9.00136	8.88224	9.218	8.70526	9.2217	8.35205	7.34707	8.40685	8.72234
chi-lncRNA-2041	7.99913	10.5875	7.34707	9.25095	10.1807	7.34707	7.34707	7.34707	9.59532	7.34707	7.34707	7.7882	7.34707	7.34707	9.61669	7.95192	9.22261	8.37182	9.14483	9.07308	8.73227	8.33414	7.34707	9.06745	7.34707	8.66634	8.20856	8.61606	8.42382	7.34707	8.79204	7.34707	9.85714	8.05613	9.36093	9.51989	8.17151	7.34707	9.20366	7.34707	9.22858	7.34707	8.99145	8.91001	7.34707	8.35205	8.73366	9.3077	9.77574
chi-lncRNA-3002	9.66896	10.4651	9.6181	10.6891	9.61918	8.5739	9.39103	9.0087	10.4349	10.4363	9.92274	9.42397	10.598	9.65707	9.75298	8.97154	7.34707	9.38404	10.0636	9.97777	9.00217	10.0256	9.10108	9.70643	10.7462	10.1506	11.203	9.9995	10.137	10.2274	9.97181	10.5672	9.44721	9.61265	8.84438	9.51989	8.17151	11.0997	9.44363	9.16032	10.243	9.40494	8.99145	9.24871	8.08412	7.93535	10.0807	9.3077	10.0651
chi-lncRNA-3919	8.78761	7.34707	7.91104	8.59262	8.1676	7.34707	7.34707	7.34707	7.34707	7.34707	9.531	7.34707	7.34707	8.9221	9.10781	7.34707	9.22261	7.34707	7.34707	8.45413	7.34707	7.34707	9.65593	7.8921	9.31291	7.34707	8.74423	9.52494	7.34707	9.2837	9.18858	9.17875	8.61547	8.52944	7.34707	7.34707	8.17151	9.3452	9.20366	9.4689	9.59756	7.34707	7.34707	7.8231	9.2217	7.93535	7.34707	7.79231	7.83099
chi-lncRNA-11042	9.82508	9.37312	10.8736	10.8721	10.0166	9.85597	10.0401	9.30498	9.80684	10.2068	10.0848	9.75088	9.48715	10.2727	10.3767	8.3768	9.53585	11.0929	9.84379	9.30504	9.5985	10.5718	9.20966	9.42203	10.7462	9.80288	8.20856	9.40793	9.97389	9.91976	9.97181	9.17875	9.44721	10.6525	9.89841	9.20775	8.69286	7.9312	9.82931	8.76727	9.42484	9.16714	9.87909	9.52282	7.34707	8.67497	8.20091	8.40685	10.951
chi-lncRNA-251	7.34707	7.34707	7.34707	10.9283	9.06873	7.34707	7.34707	10.3849	7.34707	7.34707	7.34707	8.62842	7.34707	7.34707	8.62994	7.34707	7.34707	9.55531	8.29477	8.24667	7.34707	7.34707	7.34707	7.34707	7.34707	8.43219	7.34707	8.61606	9.78991	7.34707	7.34707	7.34707	8.3026	9.1704	7.34707	8.80887	8.17151	8.6675	8.55543	8.76727	7.34707	7.34707	7.96205	8.70526	7.34707	7.34707	8.73366	9.3077	7.34707
chi-lncRNA-3343	10.321	8.16937	8.31547	9.06303	8.68741	9.46852	8.1797	10.8192	7.34707	9.39297	10.484	9.54136	8.23613	9.65707	10.1972	8.3768	8.2653	9.7084	8.50954	7.71278	9.95705	9.64826	11.1461	9.06745	9.59098	8.15253	10.3369	8.61606	9.6883	8.98911	7.86373	9.80102	10.2683	7.34707	9.56316	10.5001	10.1884	10.5148	8.55543	10.9194	10.135	7.34707	10.3307	10.126	10.6203	8.67497	10.6516	9.3077	9.10889
chi-lncRNA-6463	7.34707	7.34707	7.34707	7.34707	10.6965	8.08714	8.70427	7.34707	8.66924	9.39297	9.28634	8.62842	7.34707	8.07808	8.62994	8.7046	8.2653	7.34707	8.69643	9.30504	8.57567	7.34707	8.71554	8.5963	7.34707	8.86775	8.50112	7.34707	8.42382	8.11855	7.34707	8.06066	8.87243	8.52944	8.03209	8.2557	7.34707	8.93037	9.20366	8.76727	7.96711	8.52689	9.74002	8.46658	7.34707	10.3558	7.34707	7.34707	9.10889
chi-lncRNA-13589	10.6058	9.07158	8.31547	10.4024	7.34707	10.8136	9.08813	9.76053	7.34707	8.5181	7.34707	8.12556	9.74208	9.83729	9.75298	9.39144	7.34707	7.94858	10.0636	9.83668	9.5147	9.13593	9.65593	9.57123	10.5649	10.2259	10.1803	9.63316	8.85742	8.11855	10.0692	9.96037	9.27984	9.4084	9.36093	10.7598	8.69286	8.6675	8.07423	9.4689	7.96711	9.40494	8.99145	8.18042	7.34707	9.35454	7.34707	8.40685	8.92852
chi-lncRNA-14503	11.169	11.7376	12.0405	11.3949	11.1568	11.0547	12.4589	12.0208	10.6694	11.7413	10.6996	11.8364	10.8355	11.6787	10.987	11.2092	11.1897	11.9176	11.7689	12.1155	11.4893	10.7829	11.9283	11.9566	11.6761	11.9867	11.6832	11.9478	11.8355	11.3007	12.4948	9.62186	10.908	11.717	10.6856	10.874	11.5743	11.8041	11.6214	11.5643	12.0002	10.8227	11.9551	11.5016	10.1546	11.3564	11.3773	11.5451	12.2962
chi-lncRNA-2713	7.34707	7.34707	7.34707	7.34707	9.61918	8.08714	7.34707	7.34707	7.34707	7.34707	8.12004	7.7882	7.34707	11.5809	7.91046	7.95192	8.82194	7.34707	7.34707	7.71278	11.9544	7.34707	7.34707	7.8921	7.34707	7.34707	7.84119	7.78268	7.34707	8.98911	9.4993	7.34707	7.34707	7.34707	12.9441	7.34707	7.34707	7.34707	7.34707	8.22529	7.34707	7.34707	7.34707	8.46658	7.34707	7.34707	7.34707	13.6259	7.83099
chi-lncRNA-1555	9.06325	8.68988	9.46754	8.28371	7.34707	10.5239	8.1797	7.34707	7.34707	7.34707	7.34707	9.00058	9.17728	8.9221	7.91046	7.95192	9.22261	8.96494	9.01028	8.24667	10.0788	8.91477	8.98365	8.5963	9.31291	8.86775	8.95223	7.34707	7.34707	9.2837	9.63271	7.34707	7.34707	8.88523	9.12565	7.34707	8.17151	7.9312	8.55543	8.22529	9.00136	8.88224	8.99145	7.8231	7.34707	8.93867	7.34707	9.7635	7.83099
chi-lncRNA-3621	7.34707	10.5875	7.91104	8.84692	10.3279	9.46852	8.1797	8.13052	7.34707	7.34707	8.12004	7.34707	7.34707	8.07808	9.75298	8.7046	9.22261	8.69865	8.69643	8.00428	8.1999	8.33414	8.38596	7.34707	9.15079	9.20185	8.20856	8.38793	8.65685	9.2837	9.63271	9.17875	9.27984	8.05613	9.7405	8.2557	8.17151	9.66701	8.07423	7.34707	7.34707	8.05437	7.96205	10.5501	9.46272	9.67696	8.20091	8.63759	9.66479
chi-lncRNA-4101	7.34707	7.34707	7.34707	9.70132	7.34707	7.34707	9.08813	7.34707	7.34707	7.34707	8.12004	7.34707	11.6504	7.34707	7.91046	7.34707	7.34707	8.69865	8.86187	7.34707	7.6904	7.34707	7.34707	7.34707	8.21923	7.34707	7.34707	9.9995	8.14576	8.61852	7.34707	7.34707	10.2683	9.4084	7.34707	7.34707	7.34707	7.34707	8.55543	7.34707	7.34707	7.34707	7.96205	7.34707	7.34707	7.34707	8.20091	7.34707	11.324
chi-lncRNA-15206	7.99913	8.16937	8.31547	8.59262	8.1676	8.08714	7.34707	7.34707	8.1546	11.0354	7.34707	9.15593	8.23613	7.34707	9.10781	8.3768	7.34707	8.96494	9.14483	7.34707	8.39999	8.33414	8.18782	7.8921	7.34707	7.34707	8.95223	9.91626	7.34707	8.11855	8.24337	7.34707	8.3026	8.52944	9.56316	9.51989	8.17151	8.93037	8.07423	8.22529	7.96711	7.34707	7.96205	7.34707	7.34707	7.93535	8.73366	8.63759	9.54459
chi-lncRNA-3168	12.0554	12.2632	12.168	12.199	12.2955	11.5508	12.2489	12.0208	11.6512	11.3489	11.3366	10.9425	11.1315	11.476	12.0388	11.6508	11.771	10.9771	11.5917	11.4955	12.1053	11.4101	11.1732	11.5521	10.9571	12.0293	10.667	12.0094	12.1154	12.0724	11.9727	12.3047	12.0415	11.1226	11.6125	11.0784	11.4504	11.3891	11.231	10.9194	10.243	11.1838	11.7163	12.07	12.1717	12.0291	11.8058	11.9829	11.7616
chi-lncRNA-62	7.99913	8.16937	8.88974	8.59262	8.1676	8.08714	7.34707	9.76053	8.1546	7.34707	7.34707	8.82647	8.78213	9.83729	9.10781	7.34707	7.34707	7.94858	8.50954	7.34707	8.57567	7.34707	7.34707	7.34707	9.31291	7.34707	8.74423	9.28059	8.85742	8.61852	7.86373	8.53595	8.61547	8.05613	9.12565	8.80887	7.34707	8.34583	7.34707	8.22529	8.39938	8.52689	7.96205	7.8231	7.34707	7.93535	7.34707	8.83646	7.34707
chi-lncRNA-10734	9.66896	7.34707	9.29941	8.59262	9.06873	8.08714	7.34707	7.34707	9.04779	7.34707	8.99155	8.39879	10.3134	9.83729	8.88857	9.56298	8.2653	7.94858	8.86187	8.94143	8.87352	7.34707	8.71554	7.34707	8.75893	7.34707	8.50112	9.28059	9.03348	8.39009	8.24337	7.34707	8.3026	8.88523	8.84438	8.2557	7.34707	9.3452	8.91565	7.34707	8.73154	8.88224	9.58609	9.08928	7.34707	8.67497	9.12187	7.34707	7.83099
chi-lncRNA-15002	7.34707	9.07158	9.10907	10.044	8.1676	10.4128	8.70427	9.0087	7.34707	8.5181	7.34707	7.34707	10.9411	8.9221	10.4588	9.71628	7.34707	10.2966	7.73619	9.68027	10.4384	7.34707	7.95807	7.8921	8.51417	8.15253	9.29538	10.5341	9.46071	9.41113	9.00389	7.34707	9.27984	11.9609	9.36093	8.2557	9.07501	9.51506	9.64932	8.22529	8.73154	10.6484	8.72259	8.91001	8.56959	8.67497	7.34707	8.83646	11.1288
chi-lncRNA-1517	10.6894	14.8694	14.0911	14.8727	15.6039	13.634	10.0401	11.4232	13.7312	11.3489	12.7186	10.242	14.1179	10.7929	14.6869	12.8476	13.2037	12.0089	13.4318	7.71278	11.1437	11.4101	11.4637	12.4939	13.0027	8.15253	14.2175	11.1221	14.1197	11.5145	12.6602	13.1878	15.045	15.0558	15.2456	14.4992	8.17151	11.8365	11.9673	12.101	12.8569	14.3773	14.5168	12.4442	13.823	14.6653	16.7234	13.3932	13.0143
chi-lncRNA-14531	8.44658	9.8349	7.34707	9.25095	7.34707	9.67521	7.34707	8.13052	7.34707	9.15584	8.62062	9.15593	8.23613	7.34707	7.34707	9.85484	7.34707	9.97305	7.73619	9.50482	8.87352	9.13593	8.38596	9.06745	9.15079	7.80529	9.13398	7.78268	7.34707	8.61852	7.86373	7.34707	8.3026	9.1704	8.84438	9.99405	9.37684	8.6675	8.07423	10.4418	9.89114	9.60904	7.96205	8.46658	7.34707	9.52474	7.34707	8.83646	7.83099
chi-lncRNA-9019	9.06325	10.8048	8.63099	9.41719	7.34707	9.85597	9.64123	8.13052	9.59532	7.34707	9.74013	9.00058	8.78213	8.07808	7.91046	10.7927	8.2653	7.94858	9.84379	7.34707	11.5326	7.34707	7.68468	8.85102	7.34707	9.80288	7.34707	7.78268	10.8521	8.11855	9.18858	8.53595	7.34707	12.4615	8.49467	7.34707	7.34707	7.34707	7.34707	8.76727	9.00136	10.8227	10.8195	9.95158	9.2217	7.34707	9.89398	7.79231	7.83099
chi-lncRNA-9221	7.34707	7.34707	7.34707	7.34707	7.34707	7.34707	7.34707	7.34707	9.99127	7.34707	7.34707	7.34707	7.34707	11.9376	7.34707	7.34707	7.34707	7.34707	8.50954	11.9879	7.34707	7.34707	12.4327	7.34707	7.34707	9.98721	9.44052	7.34707	9.6883	7.34707	7.34707	7.34707	7.34707	7.34707	7.34707	8.80887	7.34707	9.51506	7.34707	7.34707	7.34707	7.34707	7.34707	7.34707	8.93218	9.16154	7.34707	7.34707	7.34707
chi-lncRNA-10409	7.34707	8.16937	7.91104	8.59262	7.34707	8.08714	9.85439	9.0087	7.34707	9.59657	8.12004	8.62842	10.3134	8.07808	9.10781	8.97154	7.34707	7.34707	9.01028	7.34707	8.57567	10.7829	7.68468	7.8921	7.34707	7.34707	7.34707	7.34707	7.34707	8.11855	7.86373	8.89286	8.61547	8.05613	8.03209	7.34707	7.34707	9.15265	8.07423	7.34707	7.96711	9.40494	7.96205	7.34707	7.34707	7.34707	9.42746	9.16706	7.34707
chi-lncRNA-2749	9.96594	9.37312	9.75443	10.1423	9.37005	9.67521	9.39103	9.0087	10.3016	8.87193	8.12004	9.93379	10.598	8.9221	9.61669	9.56298	7.34707	9.55531	9.99397	8.45413	9.00217	10.0256	9.8696	9.42203	10.1153	9.59151	9.57239	10.2238	8.65685	8.61852	8.79204	9.80102	9.59717	8.88523	10.1703	9.20775	8.17151	8.93037	10.4951	8.22529	10.4374	9.16714	9.41375	8.46658	8.93218	9.16154	9.89398	10.5096	10.0651
chi-lncRNA-3252	10.2121	9.8349	10.6116	11.8952	11.3757	10.9787	10.4861	11.651	11.2054	10.888	10.3628	10.6077	9.17728	11.0337	11.3728	10.3987	10.6542	10.9771	10.4747	10.2799	10.4832	10.1322	10.1127	10.5585	11.225	11.5908	10.0047	10.7893	11.3941	10.003	9.97181	9.62186	10.5879	10.9823	10.5009	10.9798	11.3842	11.474	10.2643	9.93891	10.3435	10.9781	10.6742	11.4033	10.9718	9.35454	11.4469	11.5732	10.306
chi-lncRNA-14085	9.66896	10.3315	10.8736	8.84692	9.37005	9.85597	8.1797	11.2252	7.34707	11.1038	10.0848	9.64992	9.95866	8.9221	11.0412	9.71628	10.9987	11.0361	9.67613	9.30504	10.2951	10.1322	9.73073	9.94389	9.45864	10.4929	9.6932	8.61606	9.97389	8.81569	10.6753	8.06066	9.85714	9.79153	9.56316	9.51989	11.4504	10.2518	10.1333	10.7003	9.59756	9.78781	10.5957	10.2817	9.66918	10.2626	8.20091	10.1093	10.7483
chi-lncRNA-13277	11.2811	11.3102	12.0669	11.7153	11.5658	11.7468	11.4018	11.9794	12.5859	11.7836	12.0368	11.7166	12.1237	11.6306	11.9279	11.5727	10.6542	11.7862	11.568	11.8661	11.7497	12.388	11.8962	11.3604	11.3042	11.8742	11.5294	12.0094	11.2939	11.3007	11.3144	11.4876	11.5833	11.2505	11.5662	11.3392	11.5743	11.2989	12.6806	11.8034	11.301	11.9566	11.5597	11.0169	11.4347	12.0005	12.093	11.7562	11.8145
chi-lncRNA-10580	8.44658	10.7002	10.9886	7.8901	10.4615	9.67521	10.3522	10.7223	8.1546	11.5584	7.34707	10.6606	8.23613	12.1228	9.61669	9.56298	10.0113	8.69865	10.9494	10.2799	11.3512	9.64826	10.8431	10.9341	11.4852	10.8666	10.2607	11.8162	10.8043	9.91976	12.3666	7.34707	10.176	10.3439	8.84438	8.2557	11.5743	10.6668	9.64932	11.6888	10.6873	9.94685	11.2365	10.6677	10.0102	9.94033	9.42746	11.5451	12.4037
chi-lncRNA-9041	9.29457	10.0201	10.8124	8.59262	9.37005	8.5739	9.39103	7.34707	9.59532	10.6343	10.3628	9.15593	8.23613	10.2727	9.29809	9.71628	8.2653	9.38404	9.38128	11.3211	10.3445	7.92343	10.1127	7.8921	7.84807	7.34707	10.7804	9.28059	7.34707	10.7931	9.86739	11.5887	10.3551	8.88523	10.0407	9.20775	9.07501	9.66701	9.44363	10.2928	10.243	10.9025	7.34707	7.8231	10.7165	9.35454	10.7649	9.3077	9.66479
chi-lncRNA-1845	8.78761	8.16937	8.88974	9.56624	10.0166	8.5739	7.34707	9.55066	8.1546	9.59657	9.531	8.12556	7.34707	7.34707	7.91046	8.97154	10.2008	8.96494	7.34707	8.63547	9.67769	9.49684	9.49359	7.34707	7.34707	8.43219	8.50112	7.78268	8.65685	8.61852	9.97181	9.80102	9.27984	8.05613	8.03209	9.20775	8.17151	8.93037	8.91565	8.22529	9.00136	7.34707	9.41375	8.91001	9.2217	9.16154	10.0807	9.66233	7.34707
chi-lncRNA-6077	7.34707	8.16937	8.63099	7.34707	7.34707	7.34707	9.08813	8.13052	7.34707	9.59657	7.34707	9.15593	9.48715	8.07808	7.34707	7.34707	8.82194	7.34707	8.69643	7.71278	7.6904	8.91477	9.20966	9.70643	7.34707	9.34375	8.20856	9.63316	9.03348	7.78378	9.75481	7.34707	7.34707	8.05613	7.34707	8.2557	7.34707	7.34707	8.91565	7.34707	9.89114	8.05437	7.34707	8.46658	8.56959	7.93535	7.34707	7.79231	9.41345
chi-lncRNA-12430	9.29457	8.16937	8.63099	8.84692	8.1676	9.67521	8.1797	10.2523	7.34707	8.87193	8.12004	8.12556	9.17728	8.9221	7.91046	8.97154	9.79306	7.34707	9.14483	8.45413	8.87352	9.32764	8.56014	7.34707	7.34707	7.34707	8.95223	8.813	9.46071	8.81569	9.18858	8.89286	7.34707	7.34707	7.34707	7.34707	7.34707	8.93037	8.91565	7.34707	7.96711	9.16714	8.99145	7.34707	7.34707	9.16154	7.34707	8.83646	7.34707
chi-lncRNA-7114	9.66896	7.34707	7.91104	9.41719	7.34707	10.0166	7.34707	7.34707	9.04779	8.5181	9.28634	7.7882	8.23613	8.07808	8.62994	9.19671	7.34707	9.97305	9.26789	9.19372	8.73227	7.92343	8.71554	8.85102	9.15079	8.15253	7.84119	8.38793	7.34707	8.11855	9.35229	7.34707	9.09047	9.79153	8.49467	9.77637	8.69286	7.34707	9.64932	8.22529	8.39938	8.05437	7.96205	9.39226	8.08412	9.16154	10.3942	8.40685	8.4817
chi-lncRNA-5571	7.99913	7.34707	7.91104	7.8901	8.1676	7.34707	8.1797	8.63543	8.66924	8.04827	8.12004	9.54136	8.23613	8.56095	7.34707	9.39144	7.34707	7.34707	8.86187	8.24667	8.1999	8.65347	7.68468	7.8921	9.15079	7.80529	7.34707	7.78268	9.03348	7.78378	7.86373	10.2344	8.3026	8.88523	8.84438	8.2557	8.17151	8.34583	8.07423	7.34707	8.73154	9.78781	7.96205	8.46658	8.08412	7.34707	7.34707	9.43584	7.34707
chi-lncRNA-993	7.34707	7.34707	7.34707	8.28371	7.34707	8.5739	7.34707	8.63543	11.2054	8.04827	8.12004	8.62842	7.34707	7.34707	7.91046	8.3768	7.34707	8.37182	10.3687	8.79655	7.96752	7.92343	8.98365	8.85102	8.96813	7.34707	7.84119	7.78268	8.42382	7.78378	7.86373	7.34707	7.90254	8.05613	8.49467	8.80887	8.17151	7.34707	8.91565	8.22529	7.96711	10.2204	7.34707	8.70526	7.34707	7.93535	7.34707	7.34707	7.34707
chi-lncRNA-4703	7.99913	9.07158	8.31547	10.044	7.34707	8.08714	8.70427	8.63543	8.66924	9.39297	7.34707	9.42397	8.23613	9.45108	7.91046	7.34707	7.34707	7.94858	9.76239	9.76059	9.12028	7.34707	9.20966	9.06745	7.84807	7.80529	7.84119	8.813	7.34707	7.34707	8.79204	9.17875	7.34707	8.05613	9.36093	7.34707	7.34707	9.51506	8.07423	9.16032	9.42484	8.05437	7.96205	7.34707	8.93218	7.93535	7.34707	8.63759	8.4817
chi-lncRNA-13535	9.06325	7.34707	7.34707	8.59262	9.37005	8.5739	7.34707	7.34707	11.5954	10.2068	10.0848	8.82647	7.34707	9.2107	8.62994	9.71628	7.34707	11.7157	9.84379	9.30504	8.73227	9.13593	9.10108	7.34707	10.2007	8.66634	9.13398	7.34707	7.34707	9.91976	8.54363	7.34707	8.61547	8.52944	9.12565	11.7515	7.34707	7.34707	8.91565	7.34707	7.96711	8.88224	8.39186	9.08928	8.93218	9.67696	9.89398	7.34707	7.34707
chi-lncRNA-1232	12.5786	12.0242	11.9861	12.176	11.1568	11.324	11.1826	11.5416	11.4767	11.0354	11.2708	10.7115	10.9411	11.5294	12.1905	11.7955	11.8296	11.1475	11.8499	11.733	11.2769	11.6799	10.8764	10.4079	11.3794	11.1631	10.2607	10.5341	11.4572	11.3007	11.9473	11.6831	12.0151	12.0339	11.3092	10.9798	11.6884	11.3891	11.0248	10.1267	9.89114	10.3399	10.5127	12.4108	12.4488	11.6044	12.049	11.9186	11.8145
chi-lncRNA-6290	9.66896	9.07158	7.34707	8.28371	7.34707	7.34707	8.1797	9.30498	8.66924	7.34707	7.34707	9.15593	10.3134	8.07808	7.34707	9.19671	7.34707	7.94858	9.14483	9.50482	9.12028	7.34707	8.98365	8.85102	7.34707	7.34707	8.74423	7.78268	9.03348	8.98911	8.24337	7.34707	7.34707	9.1704	8.03209	8.80887	10.0242	8.34583	8.91565	8.76727	8.39938	9.60904	8.72259	7.8231	8.08412	8.93867	10.0807	8.63759	7.34707
chi-lncRNA-1764	14.81	11.8396	12.4143	11.8952	12.4957	14.1919	12.9277	13.4514	16.0021	12.5922	12.1139	12.8272	13.2281	12.542	12.3495	12.4265	12.5405	13.3022	13.9093	12.1307	12.7973	13.6068	14.7226	12.7185	13.3213	15.5269	12.9676	14.3538	12.2101	13.2717	13.8134	12.55	13.1409	11.803	12.9441	13.4645	12.3396	14.1128	16.4865	13.6031	12.637	13.0369	12.5414	12.9756	11.9911	16.0934	12.5693	12.0038	12.4876
chi-lncRNA-2223	7.99913	7.34707	8.31547	8.28371	8.1676	7.34707	9.39103	7.34707	9.04779	8.5181	9.28634	8.62842	8.78213	8.07808	7.34707	7.95192	9.22261	8.96494	9.01028	8.63547	8.73227	9.64826	9.8696	9.83004	7.34707	7.34707	9.90815	8.813	8.85742	8.39009	9.00389	9.96037	9.44721	9.79153	9.89841	9.77637	10.0242	9.3452	9.98931	10.1267	9.00136	8.05437	10.0059	7.8231	9.66918	7.34707	7.34707	8.63759	7.83099
chi-lncRNA-13165	9.66896	7.34707	8.63099	8.59262	9.61918	8.08714	9.08813	9.55066	10.3016	8.87193	10.484	9.42397	9.48715	8.9221	9.46616	9.19671	10.2008	9.38404	9.99397	8.63547	8.39999	9.13593	8.38596	7.8921	7.84807	9.59151	9.90815	9.40793	9.97389	8.39009	9.00389	8.53595	9.733	9.4084	10.0407	9.51989	9.83895	8.6675	8.55543	9.72296	9.89114	9.94685	9.74002	10.4221	10.2859	9.35454	9.42746	9.43584	9.10889
chi-lncRNA-13883	9.49388	12.7818	11.4567	10.044	11.0757	10.0166	10.6086	11.8477	7.34707	11.4575	10.9724	11.7657	7.34707	11.24	10.6801	11.2092	11.6461	10.5607	11.3897	13.4022	11.2251	11.6079	12.2155	10.0494	10.43	12.1883	10.4781	11.8835	11.9496	10.9271	12.5799	7.34707	7.34707	10.9066	11.0645	7.34707	12.1131	10.0454	11.7159	11.2776	12.2011	8.05437	8.99145	11.4369	10.8067	10.5258	10.2459	10.5667	11.4296
chi-lncRNA-10432	11.4822	9.37312	9.87898	9.25095	8.1676	8.08714	8.1797	11.2943	7.34707	11.7836	7.34707	10.7608	12.0782	10.7028	10.61	10.8601	11.7099	10.3901	10.4747	11.211	11.2512	9.64826	10.2205	10.6283	8.96813	9.34375	9.90815	10.6416	10.137	9.2837	9.35229	7.34707	9.27984	10.5568	7.34707	7.34707	12.1131	7.34707	10.7841	8.22529	8.39938	8.05437	10.8869	11.223	10.4062	10.7484	9.42746	9.85804	10.7483
chi-lncRNA-6416	9.06325	7.34707	7.34707	7.34707	7.34707	8.93721	8.70427	9.55066	9.04779	9.59657	9.28634	9.15593	8.23613	8.07808	8.88857	9.19671	9.22261	7.94858	7.73619	8.63547	8.39999	9.64826	9.49359	7.8921	8.75893	9.47294	8.74423	8.61606	7.34707	8.98911	9.63271	9.17875	9.27984	8.05613	8.84438	8.2557	7.34707	8.93037	9.82931	9.16032	8.39938	8.52689	7.96205	7.8231	7.34707	9.81465	9.42746	7.79231	7.83099
chi-lncRNA-8081	9.29457	7.34707	8.88974	7.8901	7.34707	8.93721	9.64123	9.55066	7.34707	8.04827	9.531	8.12556	8.23613	8.07808	8.62994	8.97154	8.2653	7.34707	7.73619	8.79655	8.1999	8.91477	8.56014	7.8921	7.34707	7.34707	8.74423	7.78268	9.6883	8.11855	8.54363	7.34707	7.34707	7.34707	8.49467	8.80887	7.34707	8.34583	8.55543	8.76727	8.73154	8.52689	9.74002	8.46658	8.93218	7.34707	7.34707	7.79231	8.72234
chi-lncRNA-1473	9.06325	9.07158	9.29941	8.28371	7.34707	7.34707	7.34707	8.63543	8.1546	9.39297	8.99155	8.39879	8.78213	8.56095	8.3146	7.34707	7.34707	7.94858	8.50954	9.19372	8.87352	9.13593	8.56014	7.8921	9.31291	7.34707	8.95223	7.78268	9.46071	8.61852	9.4993	7.34707	8.87243	10.4542	9.12565	7.34707	7.34707	8.93037	8.91565	9.16032	8.39938	7.34707	7.34707	8.70526	9.2217	7.93535	7.34707	8.83646	7.83099
chi-lncRNA-1689	7.99913	8.16937	9.75443	9.56624	7.34707	9.22719	9.64123	7.34707	7.34707	7.34707	7.34707	9.84523	7.34707	9.99748	8.88857	8.97154	7.34707	9.55531	9.76239	9.90895	9.95705	7.92343	8.85582	8.85102	7.34707	7.80529	8.50112	7.34707	9.03348	8.98911	7.34707	7.34707	8.61547	9.4084	10.0407	9.51989	8.17151	7.34707	7.34707	9.4689	7.96711	8.05437	8.39186	7.34707	7.34707	7.34707	9.12187	9.16706	8.72234
chi-lncRNA-14272	8.78761	10.0201	8.88974	8.84692	7.34707	10.6271	9.64123	8.13052	8.66924	9.15584	10.3628	9.93379	9.48715	8.9221	8.62994	9.19671	7.34707	9.18965	7.34707	9.50482	8.73227	7.92343	9.31064	8.85102	7.34707	9.89799	8.95223	8.61606	8.42382	9.52821	8.79204	8.06066	8.61547	8.52944	9.7405	9.20775	9.07501	7.34707	10.1333	10.1267	9.42484	9.94685	9.41375	9.39226	7.34707	9.16154	9.89398	9.3077	10.23
chi-lncRNA-13966	10.6894	12.0669	12.6598	12.9881	9.06873	11.9193	11.1826	11.4836	10.9622	11.1038	12.2568	10.8084	11.8801	11.1745	11.4945	13.0486	10.3683	12.3014	11.1225	10.8563	12.3903	10.7159	12.8567	11.3604	10.9571	9.89799	11.1192	12.0875	12.2463	12.0134	12.1389	10.1039	10.2683	14.5836	12.5269	11.6905	10.9982	10.6668	10.1333	9.93891	11.6539	12.1324	12.5414	10.2817	10.8067	12.1896	12.049	9.66233	15.0072
chi-lncRNA-4439	9.49388	7.34707	8.31547	8.28371	7.34707	9.46852	8.70427	8.63543	7.34707	8.5181	7.34707	7.7882	7.34707	8.56095	7.91046	7.34707	7.34707	8.96494	8.86187	9.07308	9.12028	9.32764	8.56014	8.5963	8.51417	7.34707	9.13398	9.9995	7.34707	8.81569	7.86373	8.06066	7.34707	7.34707	9.56316	8.2557	10.4695	9.3452	7.34707	9.4689	8.39938	10.5527	8.99145	7.34707	7.34707	8.35205	8.73366	8.63759	9.41345
chi-lncRNA-10202	8.78761	9.07158	10.0998	7.8901	9.37005	8.08714	10.2046	9.55066	8.66924	10.3261	9.74013	8.39879	11.2997	10.1416	8.88857	10.7221	9.22261	7.34707	10.2543	9.07308	8.39999	9.64826	9.80184	9.83004	9.7122	9.59151	9.57239	9.82793	7.34707	9.91976	9.86739	11.0649	10.176	7.34707	9.56316	8.2557	8.69286	9.3452	9.44363	9.4689	9.42484	9.16714	8.39186	9.08928	8.93218	8.93867	8.20091	8.40685	9.87877
chi-lncRNA-13947	8.44658	11.4457	10.9322	11.9231	10.3279	11.0547	9.39103	9.30498	9.04779	10.4363	10.0848	10.0172	9.74208	9.65707	9.46616	10.6478	10.0113	10.4779	10.13	10.0435	10.7261	10.2315	10.5854	9.25561	10.6883	8.66634	8.74423	11.3293	11.223	10.2274	10.3272	10.8374	10.3551	12.9873	8.84438	9.51989	9.83895	9.92996	10.3843	8.76727	9.59756	10.5527	10.5957	10.8278	8.56959	9.35454	9.89398	10.0303	12.8965
chi-lncRNA-11616	7.34707	7.34707	7.34707	7.34707	7.34707	7.34707	7.34707	7.34707	7.34707	7.34707	10.8871	7.34707	7.34707	7.34707	7.34707	7.34707	7.34707	7.34707	7.34707	7.34707	7.34707	7.92343	12.2667	7.34707	7.34707	8.15253	7.34707	7.34707	7.34707	7.34707	7.34707	7.34707	7.34707	12.3229	7.34707	7.34707	7.34707	7.34707	7.34707	7.34707	7.34707	7.34707	7.34707	7.34707	8.08412	7.93535	7.34707	7.34707	7.34707
chi-lncRNA-12813	7.34707	7.34707	7.34707	7.34707	7.34707	10.5239	7.34707	7.34707	7.34707	7.34707	8.12004	7.34707	8.23613	7.34707	10.6801	10.7221	7.34707	7.94858	7.73619	8.00428	9.5985	7.34707	7.34707	7.8921	7.84807	7.80529	7.34707	7.78268	8.65685	9.73723	7.34707	7.34707	7.34707	11.717	8.03209	7.34707	7.34707	7.34707	7.34707	7.34707	9.42484	7.34707	7.34707	7.8231	7.34707	7.34707	8.20091	8.13206	9.97492
chi-lncRNA-5684	11.8158	13.4473	12.5137	11.7469	12.3991	11.1269	11.5921	11.2252	11.1288	11.5088	10.7964	11.3809	11.377	12.0146	11.8691	11.309	11.0974	10.9771	12.2882	12.1457	11.9059	11.4101	11.8466	12.2051	11.4508	11.3087	12.3117	12.2322	10.4166	11.7006	13.124	11.6831	11.9328	11.188	12.0763	11.1707	11.9849	11.5146	11.4113	10.5768	11.6539	10.8227	11.4299	11.1841	11.377	12.4653	11.6958	12.0038	13.1337
chi-lncRNA-9640	11.3341	11.7895	11.7779	10.4024	12.0203	11.3841	12.1311	12.3477	10.5569	11.3489	10.7964	11.5017	11.5201	12.1228	10.8108	11.3564	11.5794	11.5634	11.8888	11.6083	11.5326	11.5704	13.4942	11.6222	11.1836	11.4409	11.4966	11.8162	12.5368	11.0099	13.1465	11.8952	11.3913	11.1226	11.6574	9.77637	10.9982	12.0171	12.0782	11.6279	10.9002	10.4502	10.0059	12.2123	11.1199	11.2143	11.3042	11.7063	11.7616
chi-lncRNA-9833	7.99913	7.34707	9.87898	9.41719	8.1676	9.67521	8.1797	9.0087	9.59532	9.15584	10.0848	8.62842	10.8355	9.45108	8.62994	9.71628	7.34707	10.3901	10.4747	9.50482	10.7261	7.92343	8.71554	9.83004	8.96813	8.43219	8.50112	8.813	7.34707	10.5378	9.97181	7.34707	8.3026	9.1704	9.56316	9.51989	9.37684	8.6675	9.64932	9.72296	8.39938	10.7382	9.218	10.8775	8.93218	9.16154	9.67949	8.40685	7.83099
chi-lncRNA-7884	7.34707	7.34707	7.34707	7.34707	7.34707	7.34707	7.34707	7.34707	7.34707	7.34707	7.34707	7.34707	7.34707	7.34707	7.91046	7.34707	8.2653	7.94858	8.86187	8.45413	9.12028	7.92343	7.68468	7.8921	7.84807	7.80529	7.84119	7.78268	7.80099	7.34707	7.34707	11.3213	7.34707	7.34707	7.34707	7.34707	7.34707	7.34707	10.598	7.34707	7.34707	7.34707	7.34707	7.8231	8.08412	7.93535	8.20091	7.79231	10.1499
chi-lncRNA-9706	8.44658	8.16937	7.34707	8.59262	9.06873	8.5739	7.34707	8.63543	9.04779	7.34707	8.99155	8.82647	7.34707	8.07808	7.34707	8.7046	8.2653	7.34707	8.86187	8.24667	7.34707	7.34707	9.10108	9.83004	8.75893	8.66634	7.84119	7.78268	7.80099	8.39009	8.79204	7.34707	9.27984	8.88523	8.84438	8.80887	7.34707	8.6675	9.44363	7.34707	8.39938	9.40494	7.96205	8.46658	7.34707	7.34707	7.34707	7.34707	7.83099
chi-lncRNA-8479	9.96594	8.16937	8.31547	8.84692	8.1676	8.08714	9.64123	8.13052	10.4349	8.5181	9.28634	9.84523	9.95866	9.65707	9.29809	9.39144	7.34707	7.94858	7.34707	7.34707	9.89211	9.13593	9.57704	7.34707	9.7122	9.04445	9.80468	8.98626	9.19037	8.81569	8.24337	9.17875	8.61547	8.88523	8.84438	9.20775	8.17151	8.34583	8.55543	8.76727	9.59756	9.16714	8.99145	7.34707	8.08412	9.35454	7.34707	9.16706	9.10889
chi-lncRNA-6153	7.34707	7.34707	9.75443	10.8137	9.61918	8.93721	7.34707	9.30498	9.34738	7.34707	7.34707	8.39879	7.34707	7.34707	9.29809	8.3768	7.34707	7.34707	10.1935	7.71278	7.6904	7.92343	7.34707	8.85102	9.15079	9.98721	9.13398	8.38793	9.33187	8.61852	7.34707	7.34707	9.09047	9.79153	7.34707	9.77637	9.37684	9.15265	7.34707	9.4689	7.96711	8.05437	7.34707	9.95158	8.56959	8.35205	9.67949	9.94676	7.34707
chi-lncRNA-577	8.44658	8.68988	9.46754	7.8901	10.1807	8.08714	8.70427	8.13052	8.1546	9.15584	7.34707	7.34707	7.34707	7.34707	7.91046	8.3768	7.34707	12.4391	7.73619	8.63547	7.34707	8.91477	8.18782	7.34707	7.84807	7.80529	8.74423	7.78268	7.80099	7.78378	7.86373	7.34707	7.90254	8.52944	11.2518	8.2557	7.34707	10.4323	7.34707	8.22529	8.39938	7.34707	7.34707	7.34707	7.34707	7.93535	7.34707	8.13206	8.19273
chi-lncRNA-937	8.44658	9.62241	7.34707	7.8901	7.34707	9.67521	8.1797	8.13052	8.1546	9.15584	9.92274	9.15593	8.23613	8.56095	7.34707	9.85484	7.34707	7.94858	9.38128	10.1665	9.89211	8.91477	9.10108	7.34707	10.0246	8.43219	7.84119	7.34707	7.80099	9.14391	8.79204	9.17875	9.97143	10.4542	8.49467	8.2557	9.62632	7.34707	8.07423	10.2928	9.22858	9.78781	7.96205	8.70526	9.66918	8.67497	10.0807	8.40685	9.26919
chi-lncRNA-3712	9.29457	10.3315	7.34707	7.8901	10.0166	8.08714	7.34707	7.34707	9.80684	7.34707	7.34707	7.34707	7.34707	7.34707	10.0983	7.95192	8.2653	8.69865	8.04235	8.00428	7.6904	7.92343	7.68468	7.34707	7.34707	8.66634	8.20856	8.38793	7.80099	9.52821	7.34707	7.34707	9.27984	8.88523	8.84438	7.34707	8.17151	7.34707	8.07423	9.72296	9.42484	7.34707	7.34707	8.70526	8.93218	7.93535	8.20091	9.85804	9.54459
chi-lncRNA-10708	9.49388	8.68988	8.31547	9.41719	7.34707	8.93721	7.34707	8.63543	7.34707	7.34707	7.34707	8.82647	10.4627	8.9221	7.91046	8.97154	7.34707	9.18965	9.48641	8.94143	8.1999	7.92343	8.56014	9.94389	9.45864	8.66634	7.84119	7.78268	7.34707	10.2274	7.34707	7.34707	7.34707	9.95066	8.49467	10.1832	8.69286	7.9312	9.64932	8.22529	9.89114	7.34707	9.74002	8.18042	7.34707	11.5659	9.67949	9.3077	8.19273
chi-lncRNA-611	9.66896	9.62241	10.3783	9.41719	10.3279	10.6271	8.70427	9.55066	9.59532	11.1038	10.7964	9.75088	9.48715	8.9221	10.2898	8.7046	10.0113	7.94858	9.67613	10.2799	9.33093	9.64826	9.40502	9.06745	10.6279	10.3656	9.57239	9.52494	9.88483	9.14391	9.35229	8.53595	9.97143	10.8268	9.36093	10.6358	9.07501	8.93037	10.6941	10.4418	10.243	9.94685	9.87909	8.70526	10.9718	8.93867	9.89398	10.1093	9.41345
chi-lncRNA-14763	7.34707	7.34707	7.34707	7.34707	11.7856	7.34707	7.34707	7.34707	7.34707	7.34707	7.34707	7.34707	7.34707	7.34707	7.34707	7.34707	9.22261	7.34707	7.34707	7.34707	7.34707	7.34707	8.18782	7.34707	7.34707	7.34707	7.34707	7.34707	8.42382	7.34707	7.34707	7.34707	7.34707	7.34707	10.2891	7.34707	7.34707	7.34707	7.34707	7.34707	7.34707	7.34707	7.34707	7.8231	8.08412	8.67497	7.34707	7.34707	7.34707
chi-lncRNA-6048	7.34707	7.34707	7.34707	7.34707	7.34707	7.34707	7.34707	7.34707	7.34707	7.34707	7.34707	9.84523	9.17728	7.34707	7.34707	7.95192	7.34707	7.34707	7.34707	7.34707	7.34707	7.34707	7.34707	7.34707	7.34707	7.80529	7.34707	7.78268	7.34707	7.34707	7.86373	7.34707	7.34707	7.34707	7.34707	7.34707	7.34707	8.6675	7.34707	7.34707	7.34707	7.34707	7.34707	7.34707	7.34707	7.34707	7.34707	7.34707	7.34707
chi-lncRNA-6329	9.29457	9.07158	8.63099	8.28371	8.68741	9.46852	9.39103	9.9437	7.34707	8.87193	7.34707	8.12556	9.48715	7.34707	7.34707	9.19671	7.34707	7.34707	7.73619	8.94143	7.34707	8.65347	8.71554	8.5963	7.84807	9.20185	9.44052	7.34707	7.34707	9.6365	7.34707	7.34707	9.44721	8.05613	9.56316	7.34707	8.17151	7.9312	7.34707	8.76727	8.39938	7.34707	9.58609	7.34707	8.08412	7.34707	9.12187	8.40685	9.10889
chi-lncRNA-13288	9.66896	12.0242	12.8544	10.4024	13.0565	11.1269	10.8263	13.496	10.1548	10.3261	9.92274	10.242	8.78213	10.1416	11.0412	10.7221	12.505	13.1501	11.6381	12.4421	11.7313	11.7817	11.9124	11.3188	10.3576	11.0012	11.7121	12.1251	11.7371	10.7931	12.2469	12.0802	10.176	11.803	12.3468	12.2515	11.8443	12.0451	12.8979	10.7003	11.0265	10.8227	10.9514	12.3593	11.1886	11.5659	10.2459	11.9403	12.5199
chi-lncRNA-10260	9.29457	7.34707	7.91104	9.56624	8.1676	10.5239	9.08813	9.0087	9.34738	9.15584	7.34707	9.54136	9.95866	7.34707	7.34707	8.7046	7.34707	10.0891	8.29477	9.40839	9.95705	7.34707	9.31064	9.06745	9.9278	8.86775	10.3369	8.38793	7.34707	10.2951	7.86373	7.34707	8.3026	7.34707	9.36093	9.77637	8.17151	9.51506	7.34707	7.34707	9.42484	10.0901	9.87909	7.8231	7.34707	9.67696	10.2459	9.43584	7.83099
chi-lncRNA-13921	8.44658	9.07158	8.31547	9.25095	9.83155	8.93721	9.39103	8.13052	8.66924	7.34707	9.531	8.82647	7.34707	7.34707	9.46616	8.97154	7.34707	9.18965	9.26789	8.45413	8.87352	9.13593	7.34707	10.0494	8.75893	7.34707	9.44052	9.28059	7.34707	9.52821	8.79204	9.17875	8.61547	7.34707	8.84438	7.34707	8.17151	8.6675	8.91565	9.4689	9.42484	7.34707	10.0059	7.34707	7.34707	8.93867	9.67949	8.83646	9.10889
chi-lncRNA-7749	9.49388	8.16937	11.0429	9.56624	8.68741	9.67521	9.39103	8.13052	9.59532	8.04827	8.62062	9.00058	9.48715	10.3928	8.88857	8.97154	7.34707	10.5607	9.76239	10.1063	9.67769	9.49684	10.3207	8.28674	9.82402	9.20185	10.0952	9.9995	7.34707	9.41113	8.24337	8.53595	9.59717	9.79153	10.2891	9.77637	8.69286	9.15265	9.98931	9.93891	9.89114	9.78781	9.74002	7.34707	8.08412	8.35205	9.89398	9.3077	9.87877
chi-lncRNA-6170	7.34707	7.34707	7.34707	7.34707	7.34707	7.34707	7.34707	7.34707	7.34707	7.34707	7.34707	9.29616	7.34707	7.34707	9.29809	7.34707	7.34707	7.34707	7.34707	11.6926	7.34707	7.34707	7.34707	7.34707	7.34707	7.34707	7.34707	7.34707	7.34707	10.7931	7.34707	7.34707	7.34707	7.34707	7.34707	7.34707	7.34707	7.34707	7.34707	7.34707	7.34707	7.34707	7.34707	7.34707	7.34707	7.34707	7.34707	7.34707	7.34707
chi-lncRNA-9490	9.82508	9.37312	8.88974	7.34707	8.68741	9.22719	7.34707	7.34707	9.04779	8.04827	9.531	10.1709	8.23613	10.3928	7.91046	8.7046	9.22261	8.96494	8.69643	8.63547	9.12028	7.92343	9.57704	9.06745	10.3576	9.70106	10.0047	10.2914	8.65685	9.2837	9.18858	8.89286	9.44721	9.1704	9.7405	8.2557	9.37684	9.92996	9.64932	9.4689	8.39938	10.6484	9.58609	9.75307	8.93218	7.93535	7.34707	8.83646	8.72234
chi-lncRNA-4860	9.82508	9.07158	9.29941	10.9283	10.0166	10.1611	7.34707	9.76053	10.3016	9.39297	7.34707	10.3097	9.74208	10.5037	10.3767	9.39144	8.2653	10.1966	10.6659	9.07308	9.22944	9.13593	7.34707	10.1477	10.2007	11.0012	9.13398	9.63316	10.3516	8.81569	9.18858	9.80102	10.0773	9.95066	9.36093	9.20775	10.5919	10.3449	8.07423	9.93891	8.73154	10.0901	7.96205	10.6677	8.08412	9.16154	7.34707	10.0303	9.26919
chi-lncRNA-9190	8.78761	9.37312	7.34707	7.8901	8.68741	8.08714	8.70427	7.34707	7.34707	8.87193	7.34707	8.82647	7.34707	8.9221	8.62994	7.34707	8.2653	9.18965	8.69643	8.94143	8.57567	7.92343	9.73073	8.5963	7.34707	8.15253	9.13398	8.11681	7.34707	8.98911	9.86739	7.34707	9.85714	8.05613	8.49467	7.34707	9.07501	8.6675	7.34707	7.34707	9.00136	7.34707	8.99145	7.34707	8.08412	8.67497	8.73366	8.40685	9.10889
chi-lncRNA-1907	7.34707	7.34707	7.34707	8.84692	7.34707	7.34707	7.34707	10.5063	7.34707	9.15584	7.34707	10.0961	10.1469	7.34707	7.91046	7.95192	8.2653	8.96494	8.69643	8.94143	7.6904	7.92343	8.18782	9.06745	8.51417	8.43219	9.90815	9.14092	11.2939	8.61852	7.34707	7.34707	7.34707	9.1704	7.34707	7.34707	7.34707	7.34707	8.07423	10.814	7.96711	9.40494	7.34707	8.70526	9.2217	7.93535	8.20091	9.16706	10.0651
chi-lncRNA-1286	10.9826	11.6838	13.4134	11.8952	11.5052	11.7468	12.6423	12.1753	13.3133	10.0767	12.5623	11.4426	10.1469	12.4341	15.152	12.4917	8.2653	12.4391	11.568	11.7915	13.7165	12.1294	11.1461	11.1863	12.3156	11.7522	11.8742	12.9178	11.0288	10.3597	12.308	12.3629	11.5833	15.1325	12.2621	11.56	10.7047	11.3891	10.2643	11.1096	13.5145	12.2591	14.5588	10.6101	9.84976	12.2874	12.5377	11.3636	13.1849
chi-lncRNA-8161	7.99913	10.1842	10.4603	9.41719	10.3279	9.22719	9.39103	8.63543	9.34738	9.77495	10.0848	9.15593	9.48715	10.6067	9.8775	7.95192	10.2008	9.18965	9.84379	9.50482	9.5985	9.13593	9.31064	11.276	10.3576	10.0712	10.2607	10.8799	9.57899	9.73723	10.0692	9.62186	9.09047	8.52944	10.7698	8.2557	7.34707	9.51506	9.64932	9.72296	10.8327	9.94685	10.0059	8.91001	10.1546	9.67696	10.3942	9.66233	8.4817
chi-lncRNA-11942	7.34707	9.37312	11.0952	11.5461	8.1676	10.6271	10.7216	7.34707	11.9474	9.15584	10.7964	10.4958	10.3134	10.7028	10.6801	11.2092	10.0113	11.7157	11.7689	11.0605	11.5537	9.32764	11.5896	11.4402	10.5649	9.47294	9.80468	7.78268	7.34707	11.5426	11.0056	9.62186	8.61547	10.2243	10.0407	11.8101	8.69286	9.51506	10.3843	11.1096	10.0182	11.3637	8.39186	10.6101	7.34707	11.5264	10.0807	8.63759	8.72234
chi-lncRNA-3683	7.99913	8.68988	8.31547	8.59262	8.1676	8.93721	7.34707	8.13052	9.04779	10.0767	8.99155	8.12556	7.34707	10.2727	8.62994	8.7046	7.34707	11.0929	9.01028	7.71278	8.1999	7.34707	9.10108	9.06745	9.45864	7.34707	7.84119	8.98626	7.80099	8.11855	8.24337	7.34707	8.61547	8.88523	8.49467	9.20775	8.17151	7.34707	7.34707	9.4689	10.6087	9.16714	9.58609	7.8231	8.08412	9.16154	8.20091	9.43584	7.34707
chi-lncRNA-12705	10.2121	9.8349	9.29941	9.41719	10.1807	10.1611	9.39103	10.7223	10.6694	10.5387	10.2305	9.75088	9.48715	10.2727	10.7469	11.1019	8.82194	9.84678	9.01028	10.2799	9.75276	9.78529	10.5445	9.06745	9.82402	9.20185	10.0047	10.6925	10.4166	9.2837	10.9036	10.1039	10.908	10.094	10.1703	9.51989	9.07501	10.7371	11.0968	10.1267	9.00136	8.88224	9.41375	9.24871	11.1199	9.81465	9.12187	9.7635	9.66479
chi-lncRNA-1506	9.49388	9.37312	7.34707	9.06303	8.1676	8.08714	9.64123	8.13052	9.04779	7.34707	8.12004	8.82647	7.34707	7.34707	8.62994	7.34707	9.22261	8.69865	9.01028	7.34707	10.0192	9.13593	8.71554	8.5963	8.51417	9.20185	7.34707	8.98626	9.46071	8.11855	8.79204	7.34707	9.27984	8.05613	7.34707	8.2557	9.37684	7.9312	9.64932	8.22529	9.89114	8.52689	8.72259	7.8231	8.93218	9.52474	7.34707	8.63759	7.83099
chi-lncRNA-13222	9.06325	8.16937	7.91104	8.28371	9.37005	7.34707	7.34707	7.34707	7.34707	9.39297	8.62062	9.15593	7.34707	9.45108	8.62994	7.95192	9.22261	10.2966	8.50954	7.34707	8.39999	7.92343	8.71554	7.34707	8.51417	9.04445	8.50112	9.14092	7.34707	8.98911	9.35229	9.41725	8.3026	7.34707	8.03209	8.2557	7.34707	8.34583	9.20366	9.16032	9.00136	8.05437	7.34707	7.8231	7.34707	7.34707	9.12187	7.34707	8.72234
chi-lncRNA-8580	9.82508	10.3315	10.6116	10.5529	10.8986	10.1611	10.6086	10.8192	9.80684	10.2068	9.92274	9.75088	9.74208	9.83729	10.1972	10.4866	10.2008	10.1966	10.2543	9.97777	10.3922	10.0256	10.3207	10.2398	9.15079	10.2974	9.80468	10.4178	9.6883	9.73723	9.97181	10.1039	10.8494	10.7423	9.7405	10.1832	8.69286	10.0454	10.1333	9.16032	9.7518	8.52689	8.72259	10.206	10.8916	9.52474	9.67949	9.7635	10.0651
chi-lncRNA-5966	9.29457	7.34707	8.88974	8.28371	9.06873	8.08714	7.34707	9.30498	7.34707	7.34707	8.99155	7.7882	9.17728	8.07808	8.88857	7.95192	8.2653	7.94858	8.69643	8.79655	8.39999	7.92343	9.20966	7.34707	7.34707	9.59151	7.84119	7.34707	7.34707	7.78378	9.35229	7.34707	7.34707	8.05613	9.12565	8.2557	8.17151	9.51506	9.44363	8.22529	7.34707	8.05437	8.99145	7.34707	7.34707	7.34707	7.34707	7.34707	7.34707
chi-lncRNA-13417	9.82508	9.07158	9.6181	9.93859	9.06873	11.6024	9.85439	10.8192	9.04779	9.77495	11.3366	9.29616	9.74208	9.45108	9.10781	10.0975	9.22261	9.18965	9.92083	9.59521	10.191	9.49684	11.1461	9.70643	10.7462	11.1243	8.50112	10.7893	9.78991	10.8392	9.4993	9.96037	9.44721	9.95066	10.5009	9.20775	8.69286	9.3452	10.1333	9.4689	9.89114	10.3399	9.74002	9.39226	8.56959	8.67497	8.20091	10.8687	9.54459
chi-lncRNA-4939	10.321	9.07158	8.63099	7.8901	10.5838	10.2924	11.0154	9.76053	10.3016	7.34707	10.5958	8.62842	10.9411	8.07808	10.8719	8.3768	10.0113	9.38404	9.84379	9.68027	9.67769	10.2315	9.80184	9.70643	8.75893	9.80288	9.44052	10.0782	9.78991	10.4215	8.79204	7.34707	8.87243	8.05613	10.1703	8.2557	10.4695	8.6675	10.598	10.7003	9.42484	9.60904	8.72259	9.08928	8.08412	9.35454	9.12187	9.66233	9.41345
chi-lncRNA-3667	8.44658	8.68988	8.88974	8.28371	9.61918	9.22719	10.3522	8.63543	10.3016	8.87193	9.74013	9.15593	9.74208	8.9221	9.29809	9.71628	9.22261	8.69865	9.01028	10.1665	8.87352	9.13593	7.34707	9.06745	9.59098	9.34375	8.50112	7.78268	9.78991	8.11855	9.35229	7.34707	9.733	8.05613	10.2891	9.20775	8.69286	8.93037	9.20366	9.16032	9.59756	10.3399	8.72259	9.08928	9.66918	9.67696	7.34707	9.01121	8.72234
chi-lncRNA-174	7.34707	7.34707	7.34707	7.34707	7.34707	7.34707	7.34707	7.34707	7.34707	7.34707	7.34707	8.62842	7.34707	7.34707	7.34707	7.34707	7.34707	7.34707	9.48641	7.71278	7.34707	7.34707	8.56014	7.34707	7.34707	7.80529	10.2607	7.78268	11.0288	7.78378	9.63271	7.34707	7.34707	10.9066	7.34707	7.34707	8.17151	7.34707	10.2643	7.34707	7.34707	7.34707	7.34707	7.34707	8.93218	7.34707	8.20091	9.66233	8.19273
chi-lncRNA-14786	7.34707	7.34707	7.34707	8.84692	8.68741	7.34707	8.1797	8.13052	7.34707	8.04827	7.34707	7.7882	7.34707	8.56095	9.29809	9.39144	9.79306	8.69865	7.34707	8.45413	8.1999	10.0256	8.18782	7.8921	8.51417	8.43219	7.34707	7.34707	7.34707	10.5378	8.79204	9.96037	8.87243	7.34707	7.34707	7.34707	8.17151	8.6675	7.34707	7.34707	8.73154	9.16714	8.39186	7.34707	7.34707	9.81465	7.34707	7.34707	7.34707
chi-lncRNA-5665	9.82508	8.68988	11.3745	10.6891	8.68741	10.5239	9.08813	7.34707	9.34738	8.87193	9.28634	8.82647	8.78213	9.65707	10.0983	8.97154	7.34707	9.97305	9.76239	10.2799	8.39999	10.1322	9.80184	9.94389	10.6279	7.34707	9.6932	10.6925	8.85742	9.73723	9.35229	8.89286	9.44721	8.88523	10.0407	9.20775	9.37684	10.5148	8.07423	9.16032	9.22858	9.78781	9.58609	8.70526	7.34707	10.0559	10.0807	10.1842	7.34707
chi-lncRNA-7555	11.1095	8.68988	7.91104	8.59262	9.06873	9.85597	7.34707	7.34707	7.34707	10.3261	9.28634	9.75088	9.17728	9.65707	7.91046	9.56298	8.82194	9.55531	9.67613	9.83668	9.00217	7.92343	9.40502	7.34707	9.82402	8.86775	7.84119	8.98626	7.80099	9.2837	8.79204	9.96037	9.59717	9.4084	8.49467	10.5001	8.69286	10.3449	8.07423	10.1267	8.39938	8.05437	7.96205	9.39226	10.1546	9.16154	7.34707	9.01121	7.34707
chi-lncRNA-2844	8.44658	9.8349	7.34707	7.8901	9.06873	8.93721	9.39103	9.9437	7.34707	7.34707	9.28634	8.39879	7.34707	8.56095	7.34707	9.39144	7.34707	9.18965	7.73619	9.50482	9.22944	9.13593	8.56014	7.34707	8.75893	8.43219	8.50112	7.34707	9.33187	8.81569	9.18858	7.34707	7.34707	9.4084	8.49467	9.20775	8.17151	9.15265	8.91565	7.34707	8.39938	7.34707	8.39186	7.34707	7.34707	7.34707	7.34707	7.34707	8.72234
chi-lncRNA-1741	12.5565	11.4457	9.87898	12.0037	10.6965	14.351	13.4045	11.4836	10.6694	10.4363	10.2305	14.7304	11.0394	10.9579	14.9541	11.5727	10.2008	13.8385	13.6284	11.4233	12.318	15.1124	11.5069	17.1679	10.8019	12.8545	13.1046	11.0458	12.9308	15.5331	12.5123	11.7717	15.0995	11.0542	11.192	11.1707	10.8093	13.1648	13.2848	10.4418	14.1971	13.2194	12.2652	9.39226	10.8916	10.4433	11.3773	11.9829	12.8965
chi-lncRNA-1341	7.99913	8.16937	10.0998	8.84692	8.1676	9.22719	7.34707	9.76053	7.34707	8.5181	8.62062	8.12556	9.95866	7.34707	7.34707	7.95192	7.34707	8.96494	7.73619	9.40839	7.34707	7.92343	9.93433	9.94389	8.96813	8.86775	7.84119	7.78268	7.34707	8.11855	8.24337	9.41725	8.61547	8.88523	7.34707	8.2557	8.17151	9.80447	8.91565	7.34707	9.22858	7.34707	7.96205	9.24871	8.93218	7.34707	7.34707	8.63759	7.34707
chi-lncRNA-6507	9.06325	7.34707	9.29941	7.34707	7.34707	7.34707	7.34707	7.34707	7.34707	7.34707	7.34707	8.39879	8.23613	9.65707	7.91046	8.3768	7.34707	8.37182	9.48641	7.71278	7.34707	8.33414	7.68468	9.42203	7.84807	9.04445	7.34707	9.14092	9.46071	7.78378	9.00389	10.2344	7.34707	7.34707	9.36093	7.34707	9.62632	7.34707	7.34707	7.34707	7.96711	7.34707	9.218	8.91001	8.08412	7.93535	8.20091	9.43584	9.77574
chi-lncRNA-5471	7.34707	7.34707	7.34707	7.34707	10.0166	9.85597	7.34707	7.34707	8.1546	9.59657	7.34707	9.75088	7.34707	8.07808	8.62994	7.95192	8.82194	9.7084	9.58439	10.1063	9.82412	9.49684	9.93433	9.83004	8.51417	9.34375	9.80468	10.1528	10.6507	7.34707	10.4766	10.9173	7.34707	10.2243	7.34707	10.5001	7.34707	7.34707	10.598	7.34707	7.96711	10.5527	9.87909	8.70526	8.93218	8.35205	8.20091	9.94676	10.1499
chi-lncRNA-7255	7.34707	9.37312	7.34707	9.06303	11.3064	12.3088	7.34707	11.9368	11.0479	12.0494	10.0848	8.82647	9.95866	8.07808	10.2898	12.6332	10.3683	8.96494	9.38128	9.97777	8.73227	10.5718	10.5854	10.5585	8.96813	11.5908	10.4781	9.28059	9.33187	9.52821	9.4993	7.34707	9.85714	10.9066	10.3989	12.4487	8.17151	10.3449	11.2936	10.4418	7.34707	9.78781	9.58609	10.4876	10.4062	10.4433	9.42746	11.2636	9.87877
chi-lncRNA-1080	10.7685	11.7895	11.1456	11.7469	10.8011	11.2612	12.3923	11.7527	12.034	11.6063	11.5735	11.4724	11.9825	11.9376	10.61	11.9581	11.6461	11.4376	11.6381	11.7528	11.0276	11.5704	10.909	11.6222	11.1411	12.1883	11.3202	11.6458	12.0555	11.0883	11.6961	11.3789	11.6535	11.717	11.3644	11.56	11.3148	10.9298	10.9489	11.4978	11.5735	10.9781	11.1838	10.8278	11.645	12.0846	10.0807	11.3955	11.59
chi-lncRNA-12990	9.82508	7.34707	9.6181	9.06303	8.1676	7.34707	7.34707	8.13052	7.34707	8.5181	7.34707	8.39879	9.17728	7.34707	7.34707	7.95192	7.34707	7.34707	8.86187	8.94143	8.39999	7.92343	8.18782	9.25561	7.84807	7.34707	9.29538	9.14092	9.03348	8.39009	8.79204	7.34707	8.3026	9.1704	8.84438	7.34707	7.34707	8.6675	7.34707	10.2928	9.00136	8.05437	7.96205	8.46658	7.34707	9.81465	9.42746	8.63759	7.34707
chi-lncRNA-5210	8.44658	7.34707	9.10907	7.8901	9.06873	8.93721	9.08813	8.63543	9.04779	7.34707	7.34707	7.7882	8.78213	9.45108	7.34707	8.97154	7.34707	7.94858	9.14483	9.07308	8.39999	7.34707	7.68468	7.34707	8.51417	8.86775	8.95223	9.52494	9.57899	9.2837	7.34707	7.34707	7.34707	7.34707	7.34707	9.51989	7.34707	8.34583	7.34707	7.34707	9.59756	8.88224	7.34707	7.8231	7.34707	8.67497	7.34707	7.34707	7.34707
chi-lncRNA-12901	10.4223	11.5697	10.3783	10.3208	10.1807	7.34707	10.924	8.13052	9.34738	10.2068	9.74013	9.00058	9.48715	9.65707	10.5364	10.5694	10.0113	9.18965	8.86187	8.94143	9.5985	8.65347	8.85582	8.28674	9.31291	10.4306	10.6067	10.1528	7.80099	9.41113	11.3144	10.1039	9.85714	9.1704	9.36093	7.34707	10.5919	10.0454	10.1333	7.34707	9.89114	9.16714	7.96205	10.7231	10.2859	10.163	8.73366	10.3233	11.3601
chi-lncRNA-13920	10.0943	10.0201	10.538	11.8377	10.4615	9.85597	10.2046	10.7223	11.0479	10.8083	10.484	10.4958	10.598	9.83729	10.61	10.3987	8.2653	10.2966	10.5249	10.4829	10.0192	10.9082	10.809	10.2398	9.82402	10.3656	10.1803	11.3293	11.328	10.3597	10.612	10.354	11.1698	12.2935	9.36093	9.20775	9.07501	10.5148	11.0968	9.4689	9.89114	9.40494	10.6742	9.75307	11.3169	9.52474	10.0807	9.16706	11.528
chi-lncRNA-1873	7.34707	8.16937	7.34707	8.59262	7.34707	9.22719	9.85439	7.34707	7.34707	8.87193	7.34707	9.15593	7.34707	8.56095	7.34707	8.97154	7.34707	8.96494	8.29477	8.63547	7.34707	8.65347	8.85582	9.57123	7.34707	7.34707	7.34707	8.813	7.34707	7.78378	9.18858	7.34707	7.34707	9.1704	8.03209	8.2557	7.34707	8.93037	8.07423	7.34707	7.34707	8.88224	8.72259	7.8231	7.34707	8.67497	8.73366	9.55353	8.72234
chi-lncRNA-3850	8.78761	8.16937	8.88974	9.56624	7.34707	8.93721	7.34707	9.0087	8.66924	8.87193	8.62062	8.12556	8.23613	9.2107	9.46616	8.7046	10.0113	7.94858	7.73619	9.30504	7.34707	7.92343	7.68468	7.8921	7.34707	7.80529	7.34707	7.34707	7.34707	8.61852	7.86373	8.53595	10.7884	10.094	8.49467	8.2557	8.69286	8.34583	8.55543	7.34707	7.96711	8.52689	7.34707	10.2817	10.7165	9.94033	9.12187	7.34707	7.83099
chi-lncRNA-7933	12.1763	9.8349	9.87898	9.56624	10.4615	10.8985	9.39103	10.5063	10.1548	8.87193	9.92274	10.9425	8.23613	9.45108	9.99212	7.95192	9.53585	8.69865	9.76239	9.83668	10.0788	10.8469	10.7741	8.85102	8.96813	11.5327	9.6932	10.5889	8.14576	11.2674	9.97181	10.7528	10.5879	9.4084	10.2891	10.7598	10.7047	10.6668	8.91565	10.4418	10.5256	9.16714	10.2304	9.39226	9.2217	8.93867	9.67949	9.7635	10.6928
chi-lncRNA-7198	7.99913	8.16937	7.91104	9.06303	8.1676	8.5739	9.64123	7.34707	7.34707	7.34707	9.531	7.7882	7.34707	7.34707	8.62994	7.95192	8.2653	7.94858	9.26789	8.24667	8.39999	7.34707	7.34707	7.34707	7.34707	7.34707	7.34707	7.34707	7.34707	8.81569	9.18858	9.17875	8.3026	8.52944	8.49467	9.20775	7.34707	8.93037	8.55543	8.22529	9.42484	8.88224	7.34707	9.08928	7.34707	7.34707	8.20091	9.66233	8.92852
chi-lncRNA-9566	10.0943	8.68988	8.31547	7.8901	7.34707	9.67521	7.34707	9.30498	8.66924	7.34707	8.62062	7.7882	8.78213	7.34707	8.62994	7.34707	7.34707	8.69865	8.69643	8.63547	9.42574	7.34707	8.56014	8.5963	8.96813	7.34707	8.50112	7.34707	8.85742	9.73723	8.79204	9.17875	8.3026	8.52944	8.84438	9.51989	11.4504	7.34707	7.34707	8.22529	7.96711	8.05437	7.96205	8.91001	7.34707	8.67497	8.20091	10.5667	9.26919
chi-lncRNA-12124	11.6586	11.3796	10.9886	12.176	12.9695	12.2453	8.1797	12.9922	13.0889	11.5088	9.74013	12.0692	10.1469	11.9766	12.0911	10.8601	11.2766	12.8044	12.8575	10.7022	10.7261	10.4939	10.5025	12.2278	11.7907	12.5227	12.2735	12.5128	12.1154	11.126	11.3917	11.9342	12.3256	13.1104	11.0645	12.4487	11.7942	12.4944	11.0248	11.9598	10.135	10.9025	11.2365	12.4108	10.2859	9.94033	12.4387	13.0668	10.903
chi-lncRNA-3147	7.34707	7.34707	8.31547	8.28371	7.34707	8.5739	8.1797	8.63543	8.1546	9.39297	7.34707	9.64992	9.17728	8.07808	8.62994	9.98125	8.2653	8.69865	7.73619	8.24667	7.6904	7.34707	7.34707	9.06745	8.96813	8.86775	7.34707	7.78268	7.34707	8.11855	8.54363	7.34707	7.34707	8.52944	8.49467	9.20775	9.37684	7.9312	8.07423	8.76727	9.42484	7.34707	7.96205	8.91001	7.34707	9.16154	10.2459	7.34707	7.34707
chi-lncRNA-1934	7.34707	10.4651	9.46754	9.25095	10.4615	9.67521	10.4861	10.5063	10.1548	9.39297	8.99155	8.39879	9.17728	8.9221	9.46616	10.205	10.6542	7.94858	9.92083	8.24667	8.87352	8.65347	8.85582	10.2398	9.31291	8.15253	9.90815	8.61606	9.46071	8.39009	11.0056	9.62186	9.44721	9.95066	9.89841	8.2557	10.1884	9.51506	10.4951	7.34707	7.34707	7.34707	8.72259	11.223	10.2859	10.4433	8.20091	9.3077	10.306
chi-lncRNA-3166	10.517	10.9023	9.75443	11.0847	11.624	9.22719	9.39103	10.9101	10.1548	10.4363	9.74013	11.2141	7.34707	8.9221	10.8719	9.71628	9.53585	10.0891	11.3897	10.5295	10.6884	9.78529	10.3683	10.4079	10.6279	10.5526	10.0047	10.5341	10.5957	9.73723	10.9036	9.80102	10.0773	10.4542	8.84438	9.77637	11.1652	10.9298	10.598	11.0176	10.0182	9.16714	8.99145	11.0169	10.1546	10.0559	10.3942	11.1183	10.6928
chi-lncRNA-617	8.78761	10.0201	9.87898	7.34707	7.34707	7.34707	11.4018	11.0762	8.1546	9.15584	7.34707	9.15593	9.48715	10.1416	8.62994	8.7046	7.34707	8.69865	10.3687	10.8193	8.1999	7.34707	7.34707	8.85102	10.2812	10.4929	9.29538	8.38793	7.34707	7.78378	9.63271	8.89286	8.3026	8.52944	7.34707	8.2557	10.7047	10.8042	8.07423	7.34707	7.96711	7.34707	9.41375	8.46658	8.93218	7.34707	7.34707	9.66233	11.287
chi-lncRNA-5555	7.34707	7.34707	7.34707	7.34707	8.1676	9.67521	7.34707	11.1526	11.6512	7.34707	7.34707	7.7882	7.34707	7.34707	7.34707	7.34707	10.2008	7.34707	7.34707	7.71278	7.34707	7.34707	11.5694	8.5963	8.51417	8.43219	7.84119	7.34707	7.34707	7.34707	7.34707	7.34707	8.87243	7.34707	7.34707	8.2557	7.34707	7.9312	10.4951	7.34707	7.34707	7.34707	7.34707	8.46658	7.34707	9.35454	7.34707	7.34707	7.83099
chi-lncRNA-825	12.8389	10.9023	12.8844	12.1047	11.5658	12.4279	12.904	13.4361	11.705	11.2914	13.7136	12.6813	12.6133	12.9274	12.433	12.0183	12.0427	16.1086	11.4942	11.7915	12.1887	11.966	11.5694	11.7529	11.9715	11.8974	12.2927	12.1974	11.6587	13.0932	11.5005	12.7156	11.9607	11.0542	11.8241	10.9798	11.2419	12.4944	14.2175	12.0554	12.8905	12.0295	10.7487	11.6519	11.9521	12.1896	12.5693	11.7562	11.4959
chi-lncRNA-10034	10.321	8.68988	10.3783	9.56624	9.83155	10.9787	9.64123	8.63543	10.4349	7.34707	10.2305	10.6077	8.78213	10.1416	9.99212	8.3768	8.2653	8.37182	9.38128	9.40839	9.75276	9.64826	11.1185	10.1477	9.59098	9.04445	10.0047	10.9232	8.85742	8.98911	7.34707	9.80102	8.61547	9.4084	10.0407	7.34707	9.37684	9.66701	10.7841	8.22529	9.42484	10.4502	10.3307	8.46658	7.34707	10.2626	10.9679	10.1093	9.10889
chi-lncRNA-14012	9.29457	8.68988	8.31547	8.84692	8.68741	8.08714	9.08813	9.76053	8.1546	8.04827	8.99155	7.7882	7.34707	8.56095	7.91046	7.34707	7.34707	7.94858	7.73619	8.63547	9.33093	8.65347	8.56014	8.5963	7.84807	7.34707	7.34707	7.78268	9.57899	8.61852	8.54363	9.62186	7.90254	8.88523	8.03209	9.20775	7.34707	8.34583	9.64932	7.34707	9.00136	8.05437	7.34707	7.8231	9.46272	7.93535	8.20091	8.40685	8.92852
chi-lncRNA-8627	9.82508	9.37312	7.91104	9.25095	9.06873	9.46852	8.1797	9.30498	9.34738	9.77495	10.9724	10.3745	9.74208	8.07808	10.1972	9.39144	8.2653	7.94858	9.76239	10.2799	9.00217	8.91477	9.57704	8.85102	9.59098	7.34707	7.34707	8.98626	9.97389	9.6365	10.2462	8.89286	9.44721	9.61265	10.1703	8.80887	9.83895	9.3452	9.82931	8.76727	9.00136	9.16714	10.0059	9.24871	8.08412	8.67497	10.7649	10.3881	10.5123
chi-lncRNA-11437	9.29457	9.62241	7.91104	8.59262	7.34707	7.34707	7.34707	9.30498	9.04779	8.87193	9.28634	8.12556	7.34707	7.34707	8.3146	8.7046	8.82194	9.7084	8.86187	9.07308	8.39999	7.92343	8.38596	7.34707	7.34707	8.86775	8.20856	7.34707	9.03348	8.39009	8.79204	9.41725	8.61547	9.4084	7.34707	7.34707	9.37684	7.34707	9.20366	7.34707	8.73154	7.34707	7.34707	7.8231	8.93218	8.93867	7.34707	8.13206	8.72234
chi-lncRNA-6444	7.34707	7.34707	8.63099	8.84692	9.37005	7.34707	10.0401	8.13052	9.80684	7.34707	9.28634	8.39879	8.23613	8.07808	8.88857	8.3768	9.53585	8.96494	8.50954	9.19372	8.87352	8.91477	8.38596	8.85102	8.51417	8.15253	8.74423	7.78268	7.34707	9.14391	7.34707	8.06066	8.61547	8.05613	8.03209	9.99405	7.34707	7.34707	9.20366	9.16032	8.73154	7.34707	9.41375	8.70526	9.84976	9.81465	7.34707	9.01121	9.66479
chi-lncRNA-9222	9.82508	8.16937	9.29941	9.70132	9.37005	9.22719	9.08813	9.30498	10.3016	9.93369	9.28634	9.54136	8.23613	9.2107	9.10781	8.97154	7.34707	8.37182	9.48641	9.50482	9.5147	9.78529	10.3207	9.42203	7.84807	7.80529	8.95223	8.813	7.34707	8.98911	9.18858	7.34707	9.85714	8.88523	10.1703	8.80887	8.69286	9.66701	11.0248	9.16032	9.89114	9.78781	9.87909	9.75307	10.0102	8.93867	8.20091	10.0303	8.92852
chi-lncRNA-12859	8.44658	9.62241	7.91104	8.28371	11.1568	8.08714	9.08813	8.13052	8.1546	8.5181	8.12004	10.7115	7.34707	9.65707	9.46616	9.39144	9.79306	7.34707	8.86187	7.34707	8.87352	8.33414	7.95807	7.34707	9.15079	8.66634	10.3369	8.61606	8.42382	7.78378	9.18858	8.53595	8.3026	8.05613	8.03209	8.80887	8.17151	7.9312	8.07423	9.72296	9.42484	10.0901	7.96205	10.6101	7.34707	9.67696	9.42746	10.8687	8.4817
chi-lncRNA-115	9.96594	9.62241	9.29941	10.3208	8.68741	9.46852	10.0401	8.63543	8.66924	8.5181	8.12004	10.6606	8.23613	10.6067	9.29809	9.39144	8.2653	10.1966	9.76239	7.71278	10.8679	10.4116	10.5445	9.94389	8.96813	10.3656	10.0952	9.63316	7.34707	9.41113	9.75481	9.96037	9.59717	9.1704	9.56316	8.2557	10.0242	9.3452	9.44363	8.22529	10.3435	9.60904	9.74002	7.34707	7.34707	9.16154	9.89398	9.66233	8.92852
chi-lncRNA-8145	9.66896	9.62241	9.10907	9.25095	9.37005	9.46852	7.34707	10.2523	9.34738	7.34707	10.7964	9.42397	9.95866	7.34707	7.91046	10.5694	10.3683	9.55531	8.69643	9.59521	9.75276	9.32764	9.31064	9.42203	7.84807	10.2259	9.29538	9.40793	9.19037	8.98911	7.34707	10.8374	9.59717	8.05613	7.34707	10.3503	8.17151	7.34707	9.98931	9.4689	9.42484	9.60904	7.34707	9.75307	9.46272	9.35454	8.73366	9.55353	8.72234
chi-lncRNA-4940	9.29457	7.34707	8.88974	7.8901	8.68741	8.5739	7.34707	9.55066	9.59532	9.77495	7.34707	9.15593	8.78213	8.07808	8.62994	7.95192	7.34707	8.69865	8.69643	8.24667	9.00217	9.13593	9.57704	8.85102	9.45864	7.34707	8.50112	8.61606	8.42382	8.39009	7.34707	7.34707	8.3026	8.88523	8.49467	7.34707	7.34707	7.9312	9.20366	8.22529	7.34707	9.40494	7.34707	7.34707	7.34707	7.34707	7.34707	7.79231	7.83099
chi-lncRNA-3940	9.06325	8.16937	8.63099	8.28371	9.06873	8.08714	9.08813	7.34707	8.1546	8.04827	8.12004	9.29616	8.23613	9.2107	7.34707	9.39144	7.34707	8.69865	9.14483	8.63547	7.6904	9.49684	8.71554	9.06745	8.51417	7.34707	9.80468	7.34707	7.34707	8.11855	9.63271	8.53595	8.3026	8.52944	8.84438	9.20775	7.34707	9.51506	9.20366	7.34707	7.96711	9.16714	8.72259	7.34707	7.34707	7.93535	8.20091	9.66233	8.4817
chi-lncRNA-1501	7.34707	7.34707	9.10907	7.34707	9.06873	8.5739	9.08813	8.63543	8.66924	7.34707	8.99155	7.34707	9.95866	7.34707	7.91046	7.34707	7.34707	10.4779	7.73619	7.34707	9.75276	7.34707	7.34707	7.34707	7.34707	7.34707	7.34707	9.9995	9.19037	7.34707	7.34707	7.34707	7.34707	12.1033	7.34707	7.34707	8.69286	7.34707	7.34707	7.34707	7.96711	9.78781	8.99145	8.70526	7.34707	8.93867	7.34707	7.34707	11.3601
chi-lncRNA-8564	11.2811	9.37312	10.7485	11.9231	10.5838	11.0547	9.08813	10.5063	9.99127	8.87193	11.3366	10.242	9.74208	9.83729	10.6801	11.6508	9.53585	10.7839	11.0557	10.3334	9.89211	9.49684	10.5854	10.0494	10.7462	9.80288	10.834	10.7417	10.9431	10.2274	9.63271	10.663	10.2683	10.7423	11.2518	10.874	8.69286	10.0454	10.9489	10.1267	9.89114	9.78781	10.5957	10.4876	9.84976	7.93535	11.2272	10.1842	8.4817
chi-lncRNA-8766	11.0475	10.0201	7.91104	8.84692	8.68741	10.4128	9.08813	9.0087	9.34738	8.04827	8.99155	9.75088	8.78213	10.2727	9.61669	7.95192	8.2653	8.96494	8.86187	9.19372	10.244	10.1322	9.40502	8.28674	7.34707	10.9129	10.2607	10.4771	7.34707	11.0497	9.00389	9.96037	11.1698	9.1704	9.36093	9.20775	10.7047	10.1523	7.34707	10.814	7.34707	10.0901	7.96205	9.64253	10.2859	9.67696	8.73366	10.3881	9.54459
chi-lncRNA-1657	8.78761	9.62241	9.10907	9.25095	8.1676	9.46852	7.34707	10.1062	7.34707	7.34707	10.484	8.82647	8.23613	9.45108	9.10781	9.85484	7.34707	8.69865	9.67613	9.50482	9.67769	8.91477	8.85582	9.25561	7.34707	9.20185	9.13398	9.14092	8.85742	8.61852	8.54363	9.17875	9.85714	7.34707	10.2891	8.80887	7.34707	8.6675	9.20366	7.34707	8.39938	9.16714	9.218	7.34707	8.08412	7.34707	7.34707	9.85804	7.34707
chi-lncRNA-11785	7.34707	9.37312	8.63099	7.8901	9.37005	10.5239	9.39103	7.34707	10.3016	10.2068	7.34707	8.62842	7.34707	9.45108	8.62994	7.95192	10.2008	9.84678	8.50954	9.83668	7.6904	10.7159	9.49359	8.5963	7.34707	7.34707	7.34707	9.52494	7.34707	8.39009	7.86373	7.34707	7.90254	8.88523	9.12565	7.34707	9.07501	10.2518	7.34707	7.34707	8.73154	9.16714	9.58609	8.46658	8.93218	9.16154	9.42746	7.34707	7.83099
chi-lncRNA-9858	7.99913	8.16937	9.10907	7.34707	7.34707	8.08714	9.39103	8.63543	8.1546	7.34707	7.34707	8.12556	8.78213	9.65707	8.62994	7.95192	8.2653	8.37182	8.29477	8.24667	8.39999	7.34707	7.34707	10.2398	8.75893	8.43219	8.20856	9.14092	8.42382	7.34707	9.35229	7.34707	9.09047	8.52944	8.49467	7.34707	8.17151	7.9312	8.07423	8.76727	9.42484	8.05437	9.58609	7.8231	8.93218	9.67696	8.73366	9.01121	9.41345
chi-lncRNA-9188	10.0943	9.37312	7.34707	7.8901	8.1676	7.34707	8.1797	9.76053	11.5954	8.04827	9.531	7.34707	10.9411	8.56095	7.34707	7.34707	10.3683	8.96494	9.01028	8.45413	8.87352	9.32764	10.4145	7.8921	9.15079	11.8023	7.34707	8.813	7.34707	8.39009	9.63271	7.34707	9.09047	7.34707	8.03209	8.80887	7.34707	10.2518	12.1134	8.22529	10.0182	10.0901	8.39186	8.91001	7.34707	11.1112	7.34707	8.63759	7.34707
chi-lncRNA-4217	9.49388	7.34707	7.34707	7.34707	9.37005	8.5739	8.70427	7.34707	8.1546	8.04827	9.531	10.242	9.17728	8.9221	9.10781	7.34707	7.34707	7.34707	7.73619	8.00428	9.22944	9.13593	9.8696	7.8921	7.34707	9.34375	8.20856	10.2238	10.2836	9.91976	7.34707	9.41725	10.176	8.88523	8.49467	8.2557	9.07501	9.3452	7.34707	8.76727	7.34707	8.52689	8.39186	8.18042	9.2217	7.34707	7.34707	9.16706	7.83099
chi-lncRNA-10344	11.169	10.3315	10.8124	11.65	9.37005	12.5111	10.3522	9.0087	11.8069	10.9636	10.2305	11.1783	11.2181	10.8777	11.2856	10.3987	8.2653	11.6791	11.9452	11.1527	11.6551	10.0256	11.3257	10.4852	11.225	11.3763	10.2607	9.91626	9.88483	11.6755	10.5459	10.2344	9.733	10.6525	10.5009	12.0718	10.3358	10.5148	9.44363	10.814	10.3435	10.8227	9.74002	10.2817	7.34707	10.678	11.8579	10.6745	10.306
chi-lncRNA-15248	12.0866	11.7376	9.6181	10.8137	10.3279	11.1269	10.0401	10.5063	12.6962	9.15584	7.34707	11.7897	7.34707	9.65707	10.2898	9.19671	8.2653	10.3901	11.568	10.4348	10.4832	11.6799	11.6292	10.1477	12.9666	10.7693	11.6832	11.1221	9.19037	12.3035	10.4038	10.7528	9.97143	10.9066	11.863	10.7598	12.1131	11.771	10.6941	10.5768	11.3501	9.78781	11.3365	7.8231	8.93218	11.7141	9.67949	11.5164	11.59
chi-lncRNA-112	7.99913	9.07158	9.29941	7.34707	9.37005	7.34707	7.34707	7.34707	9.04779	10.888	8.99155	9.93379	9.48715	7.34707	7.91046	9.19671	9.22261	9.18965	7.34707	9.40839	9.33093	7.92343	8.98365	10.5585	10.8555	8.66634	10.4781	8.61606	7.34707	9.41113	7.34707	8.89286	9.09047	9.1704	8.84438	7.34707	8.69286	10.5928	9.20366	8.76727	7.34707	8.88224	10.0059	7.34707	7.34707	7.34707	8.20091	9.16706	7.34707
chi-lncRNA-7921	10.2121	9.37312	8.31547	9.41719	8.1676	8.08714	8.70427	8.13052	7.34707	7.34707	8.12004	9.75088	7.34707	8.56095	7.34707	7.34707	8.2653	7.94858	7.34707	8.63547	8.1999	9.49684	7.95807	7.8921	7.34707	9.89799	9.57239	9.63316	8.14576	9.91976	8.24337	8.06066	10.5879	8.88523	8.49467	8.80887	9.83895	8.34583	7.34707	7.34707	7.96711	8.52689	7.96205	10.4221	10.7165	9.52474	8.73366	7.79231	8.4817
chi-lncRNA-4821	8.78761	11.7895	10.3783	12.613	10.0166	10.8985	8.1797	9.9437	10.1548	10.2068	9.28634	10.0961	12.9018	8.56095	10.8719	11.6508	10.0113	12.0381	10.5249	10.385	11.6937	9.49684	10.8431	9.25561	11.0973	9.70106	9.13398	11.4526	8.65685	12.3199	10.7358	9.41725	12.0674	9.79153	9.89841	10.6358	9.37684	9.3452	11.1655	8.76727	11.3976	9.40494	11.5597	9.85573	10.4062	10.8155	9.12187	9.16706	13.6888
chi-lncRNA-3198	10.321	9.8349	10.4603	10.1423	10.3279	10.1611	10.7216	10.1062	10.9622	10.6343	11.6789	10.0172	13.2488	10.2727	10.2898	9.85484	7.34707	10.2966	10.3687	10.0435	10.7261	9.32764	11.4637	10.8779	11.8179	11.1243	9.90815	9.14092	7.80099	10.7455	10.4766	9.17875	10.5879	9.1704	10.6856	10.9798	10.8093	10.2518	10.3843	10.5768	10.5256	9.94685	10.6742	10.9719	9.84976	10.0559	12.0035	10.2554	10.3781
chi-lncRNA-11128	9.06325	9.62241	8.88974	9.93859	7.34707	9.85597	7.34707	7.34707	9.04779	9.15584	9.531	9.42397	7.34707	9.65707	8.3146	9.56298	7.34707	8.96494	8.29477	9.76059	9.89211	9.13593	9.20966	7.8921	9.45864	9.47294	9.80468	8.813	7.34707	8.98911	7.34707	7.34707	9.85714	8.88523	10.1703	10.1832	8.69286	8.34583	7.34707	8.76727	10.243	10.0901	8.99145	8.70526	7.34707	9.67696	11.5132	9.16706	8.19273
chi-lncRNA-4592	9.82508	8.68988	7.91104	9.25095	9.61918	8.93721	10.2046	7.34707	8.66924	7.34707	7.34707	9.54136	9.95866	7.34707	8.62994	8.3768	7.34707	11.0929	8.69643	8.00428	8.73227	9.13593	9.57704	7.34707	7.34707	8.66634	9.57239	7.78268	8.42382	8.11855	7.34707	9.62186	9.44721	9.1704	7.34707	7.34707	8.69286	7.9312	7.34707	9.72296	9.00136	9.78781	9.58609	8.18042	8.56959	7.34707	7.34707	9.7635	9.41345
chi-lncRNA-7314	7.34707	7.34707	7.34707	7.34707	7.34707	7.34707	7.34707	7.34707	7.34707	7.34707	7.34707	7.34707	7.34707	9.83729	7.34707	7.34707	7.34707	7.34707	7.34707	12.2468	7.34707	8.65347	10.2715	7.34707	7.34707	7.80529	8.95223	7.34707	7.34707	7.34707	7.34707	7.34707	7.34707	7.34707	7.34707	7.34707	7.34707	9.15265	7.34707	7.34707	7.34707	7.34707	7.34707	7.34707	7.34707	7.34707	9.12187	10.1093	7.34707
chi-lncRNA-6299	7.34707	9.62241	9.29941	9.70132	10.4615	9.46852	7.34707	7.34707	9.04779	7.34707	8.62062	7.7882	9.17728	7.34707	9.10781	7.34707	9.53585	8.37182	9.58439	7.34707	7.96752	8.65347	8.56014	8.28674	9.59098	7.34707	8.95223	8.11681	7.80099	8.11855	7.34707	9.17875	9.733	9.79153	9.56316	8.80887	7.34707	7.34707	8.07423	8.76727	8.73154	9.40494	9.218	8.18042	9.46272	8.93867	10.9679	7.79231	8.19273
chi-lncRNA-1842	10.0943	12.1878	11.1456	10.9283	11.4419	11.6521	11.5921	12.7432	9.80684	11.1691	11.2018	11.1783	11.5201	11.6787	10.8108	10.4866	11.2766	11.8859	11.4429	12.7482	11.8726	11.4101	10.5025	12.336	11.1836	10.2259	11.5929	11.9686	11.1096	10.7931	11.8683	11.4876	10.9643	10.6525	11.4688	10.7598	13.4028	11.6301	12.4247	10.1267	12.2537	10.6484	11.2874	11.5936	11.4347	12.1115	10.87	10.8687	12.2585
chi-lncRNA-8502	8.78761	7.34707	8.63099	8.59262	7.34707	8.5739	9.85439	9.9437	7.34707	8.87193	7.34707	8.62842	8.23613	7.34707	9.75298	7.34707	7.34707	7.34707	8.86187	8.63547	8.57567	7.92343	7.95807	9.06745	8.96813	8.43219	7.84119	7.34707	7.34707	8.81569	9.63271	7.34707	7.34707	7.34707	7.34707	8.80887	8.69286	8.6675	7.34707	9.4689	7.96711	7.34707	7.34707	7.34707	7.34707	9.81465	7.34707	7.79231	9.97492
chi-lncRNA-12596	8.78761	7.34707	8.88974	9.70132	9.61918	8.93721	8.70427	9.76053	7.34707	8.5181	7.34707	8.39879	9.95866	9.65707	9.61669	8.97154	7.34707	7.34707	8.50954	9.40839	8.57567	10.0256	8.71554	8.85102	8.75893	7.80529	8.74423	8.61606	9.46071	8.11855	7.86373	9.62186	7.34707	7.34707	9.12565	8.2557	7.34707	9.15265	8.07423	7.34707	9.00136	10.0901	8.39186	8.91001	7.34707	7.34707	7.34707	9.3077	8.4817
chi-lncRNA-2796	7.34707	7.34707	7.34707	7.34707	7.34707	7.34707	7.34707	10.3849	7.34707	7.34707	7.34707	7.34707	7.34707	7.34707	7.34707	7.95192	7.34707	7.94858	8.86187	8.00428	7.6904	8.33414	7.34707	7.8921	7.84807	9.04445	7.84119	7.78268	7.80099	9.41113	7.34707	7.34707	7.34707	7.34707	8.03209	7.34707	7.34707	7.34707	7.34707	7.34707	7.34707	7.34707	7.34707	8.18042	8.08412	8.35205	7.34707	7.79231	9.10889
chi-lncRNA-12049	10.321	8.16937	8.88974	8.84692	8.1676	8.93721	10.0401	9.0087	8.1546	9.77495	9.28634	9.54136	8.78213	9.45108	9.8775	7.95192	7.34707	9.55531	8.04235	8.79655	9.12028	8.91477	9.31064	9.06745	9.15079	11.0012	9.90815	10.2238	7.80099	9.83138	9.35229	9.80102	10.908	7.34707	8.84438	9.20775	9.62632	9.66701	9.82931	8.22529	8.73154	9.60904	9.41375	10.4221	10.1546	7.34707	8.73366	8.63759	8.19273
chi-lncRNA-3848	7.34707	7.34707	8.31547	10.3208	9.06873	8.08714	9.08813	8.63543	9.04779	8.5181	10.0848	8.12556	8.78213	8.56095	7.91046	7.95192	7.34707	7.94858	9.26789	9.19372	8.87352	9.13593	8.85582	9.42203	9.59098	7.34707	7.84119	8.98626	7.34707	8.61852	8.54363	7.34707	8.87243	8.52944	8.49467	8.2557	9.07501	7.9312	9.20366	8.22529	9.42484	9.16714	7.96205	7.8231	7.34707	9.16154	10.3942	7.34707	7.34707
chi-lncRNA-14723	9.49388	9.37312	7.34707	10.044	8.1676	10.1611	10.7216	10.9101	7.34707	8.04827	9.28634	10.5528	7.34707	9.83729	9.8775	9.71628	7.34707	7.94858	9.38128	10.4829	8.39999	7.92343	10.4591	12.1821	9.45864	9.04445	7.84119	8.813	7.34707	9.73723	8.24337	7.34707	7.34707	8.52944	10.3989	11.4901	8.69286	7.34707	8.55543	9.16032	9.7518	10.2204	8.99145	7.34707	8.08412	8.93867	10.3942	7.79231	10.9976
chi-lncRNA-1421	8.44658	9.37312	8.88974	9.25095	9.37005	11.1956	9.39103	9.0087	8.1546	9.59657	8.99155	10.4364	11.2181	10.2727	9.75298	10.3051	8.2653	9.84678	10.9494	9.83668	9.33093	7.34707	9.10108	10.2398	10.43	8.86775	9.29538	9.40793	8.42382	10.7455	9.00389	9.62186	7.90254	9.4084	10.8493	8.2557	9.37684	9.3452	8.07423	8.22529	9.42484	10.0901	8.39186	11.2609	7.34707	9.94033	9.12187	8.83646	9.41345
chi-lncRNA-6062	8.78761	10.9023	8.63099	9.82483	9.61918	9.46852	9.64123	9.76053	9.59532	9.59657	10.0848	10.4364	9.95866	9.99748	9.29809	10.7221	7.34707	11.2001	9.38128	9.76059	9.75276	10.0256	9.93433	8.85102	10.2812	7.80529	9.29538	9.63316	9.33187	9.2837	10.612	9.41725	8.87243	9.4084	10.7698	10.6358	9.83895	10.2518	8.55543	9.16032	8.39938	9.16714	10.7487	10.0414	7.34707	10.2626	9.67949	7.34707	8.72234
chi-lncRNA-1613	7.34707	9.37312	8.88974	8.28371	7.34707	8.5739	7.34707	8.13052	8.1546	8.04827	9.28634	9.84523	7.34707	8.9221	8.62994	7.95192	7.34707	10.1966	8.50954	8.63547	8.87352	9.13593	8.98365	10.2398	9.45864	7.34707	9.29538	7.34707	7.34707	9.41113	8.54363	7.34707	8.3026	8.05613	8.49467	9.77637	9.83895	8.34583	8.55543	9.4689	8.39938	8.05437	7.96205	8.46658	7.34707	7.34707	10.0807	7.34707	7.83099
chi-lncRNA-3163	8.44658	9.07158	8.31547	9.93859	8.68741	8.08714	9.39103	8.63543	9.34738	10.7239	9.74013	9.64992	8.78213	9.45108	9.61669	9.19671	10.0113	10.3901	9.58439	9.50482	8.57567	8.91477	8.85582	10.5585	8.96813	9.34375	9.6932	8.61606	10.0578	9.14391	9.75481	7.34707	8.87243	8.52944	9.36093	9.77637	8.17151	8.93037	9.64932	8.76727	9.59756	9.78781	9.218	8.91001	8.93218	8.35205	8.20091	7.34707	9.10889
chi-lncRNA-7925	7.34707	8.16937	8.88974	8.59262	9.83155	8.93721	7.34707	9.9437	10.1548	7.34707	7.34707	8.39879	7.34707	7.34707	8.3146	7.34707	8.82194	9.55531	9.67613	8.63547	7.96752	7.34707	7.95807	7.34707	8.75893	9.04445	7.84119	8.11681	9.46071	9.41113	7.34707	8.89286	8.61547	8.88523	7.34707	9.77637	8.17151	7.34707	9.20366	7.34707	7.34707	7.34707	7.34707	8.70526	9.2217	7.93535	9.42746	9.01121	8.4817
chi-lncRNA-14162	9.66896	8.16937	8.63099	7.8901	8.68741	10.2924	7.34707	8.13052	9.34738	8.5181	10.484	9.64992	7.34707	8.9221	7.34707	8.7046	7.34707	7.94858	9.76239	8.63547	8.73227	8.91477	9.65593	9.06745	9.9278	10.2974	9.44052	8.813	8.42382	10.003	8.54363	9.62186	9.59717	8.52944	8.49467	8.2557	9.37684	9.3452	8.55543	7.34707	10.8327	9.16714	9.41375	7.8231	7.34707	9.35454	8.20091	7.79231	9.54459
chi-lncRNA-3874	7.34707	9.07158	10.3783	8.59262	9.37005	8.5739	9.08813	9.55066	9.04779	7.34707	9.531	8.12556	7.34707	8.9221	8.88857	8.97154	8.2653	9.55531	9.48641	8.94143	8.39999	7.34707	9.10108	7.34707	8.51417	7.34707	7.34707	9.28059	9.03348	9.73723	9.18858	8.89286	9.733	8.52944	9.12565	8.80887	8.17151	8.6675	8.07423	9.4689	9.00136	8.05437	7.34707	9.64253	10.0102	9.16154	7.34707	10.3881	9.26919
chi-lncRNA-4756	8.78761	9.8349	9.75443	9.25095	7.34707	8.93721	9.08813	7.34707	7.34707	9.15584	7.34707	8.82647	8.78213	8.07808	7.34707	7.95192	7.34707	8.96494	8.69643	7.71278	8.57567	7.34707	9.31064	9.57123	10.1153	8.66634	8.74423	8.61606	7.34707	8.39009	7.34707	7.34707	7.34707	9.79153	9.36093	8.80887	8.69286	7.9312	8.55543	8.76727	9.00136	9.40494	7.34707	9.39226	7.34707	7.93535	7.34707	7.34707	7.34707
chi-lncRNA-10296	9.49388	10.4651	9.6181	9.82483	9.83155	8.08714	10.3522	8.13052	7.34707	9.77495	7.34707	7.7882	10.4627	9.2107	9.61669	7.95192	8.2653	9.38404	9.01028	8.94143	8.73227	7.92343	7.34707	9.83004	7.34707	8.66634	9.44052	9.40793	7.34707	7.78378	10.0692	8.89286	9.44721	9.61265	9.36093	9.20775	8.17151	9.66701	8.91565	7.34707	9.22858	7.34707	8.99145	9.52282	9.46272	10.0559	8.20091	10.1093	10.1499
chi-lncRNA-4953	8.78761	9.37312	7.91104	8.59262	7.34707	9.67521	8.1797	7.34707	9.04779	8.87193	10.0848	9.75088	11.1315	9.99748	8.88857	10.8601	7.34707	9.38404	8.50954	9.68027	10.0192	7.34707	9.20966	10.4852	7.34707	8.43219	9.44052	7.34707	7.34707	9.91976	9.00389	7.34707	8.61547	8.52944	8.84438	8.2557	9.83895	7.34707	7.34707	8.76727	8.39938	9.40494	7.34707	9.24871	9.66918	8.67497	9.12187	7.34707	7.34707
chi-lncRNA-12850	11.4822	12.3693	14.7348	12.7749	10.3279	14.7557	13.4867	11.9368	11.3475	13.7435	13.5975	14.4099	15.9682	13.7863	12.8374	12.5942	11.9401	12.9343	12.5287	12.8889	12.9958	12.6968	18.242	13.3652	13.2728	12.5227	13.4685	11.7214	11.9929	15.1975	13.5689	15.1147	12.9864	10.5568	13.0319	10.9798	13.1475	13.2273	11.6694	13.0276	13.7974	14.2984	12.6228	12.0045	12.6327	12.9862	13.2523	12.3992	11.9149
chi-lncRNA-13722	7.34707	8.16937	7.34707	8.84692	7.34707	7.34707	9.08813	7.34707	7.34707	7.34707	7.34707	7.34707	8.23613	7.34707	7.34707	7.34707	7.34707	10.7132	7.34707	7.34707	7.34707	7.34707	7.34707	7.34707	7.34707	7.34707	7.34707	7.34707	11.3614	7.34707	7.34707	7.34707	7.34707	11.9609	7.34707	7.34707	7.34707	7.34707	7.34707	7.34707	7.34707	9.16714	7.34707	7.34707	9.84976	7.34707	7.34707	7.34707	7.34707
chi-lncRNA-1618	8.44658	8.16937	7.34707	8.59262	7.34707	8.93721	8.1797	9.30498	9.59532	9.39297	9.531	9.00058	8.78213	8.56095	8.62994	8.7046	7.34707	9.84678	8.69643	7.71278	9.12028	9.32764	7.68468	9.06745	7.84807	8.43219	8.50112	9.40793	9.57899	8.11855	8.79204	8.06066	8.87243	8.05613	9.7405	7.34707	7.34707	8.6675	8.07423	9.72296	7.34707	9.60904	9.58609	8.91001	8.93218	7.93535	7.34707	8.83646	7.34707
chi-lncRNA-4467	7.34707	7.34707	7.34707	7.34707	7.34707	7.34707	7.34707	12.3477	8.1546	7.34707	7.34707	7.34707	7.34707	7.34707	7.34707	7.34707	12.4686	7.34707	7.34707	9.07308	7.34707	7.34707	7.34707	7.34707	7.84807	7.34707	7.34707	7.34707	7.34707	7.34707	7.86373	7.34707	9.733	7.34707	7.34707	7.34707	7.34707	7.34707	7.34707	7.34707	7.34707	8.05437	7.34707	8.70526	7.34707	7.34707	7.34707	7.34707	7.34707
chi-lncRNA-11846	8.44658	7.34707	9.29941	9.56624	8.68741	8.08714	9.08813	9.0087	9.80684	8.5181	7.34707	7.34707	7.34707	8.56095	7.91046	8.7046	10.0113	8.37182	8.86187	8.63547	8.39999	7.34707	9.57704	7.34707	8.51417	8.43219	7.84119	7.34707	7.34707	9.73723	7.86373	8.06066	9.27984	10.094	7.34707	8.2557	8.17151	8.93037	8.91565	8.22529	7.34707	8.05437	7.34707	8.70526	9.2217	8.93867	10.0807	9.3077	8.92852
chi-lncRNA-4452	10.6894	9.62241	9.29941	10.1423	10.6965	9.85597	9.64123	8.13052	9.99127	9.59657	8.99155	8.82647	9.74208	9.99748	10.1972	9.56298	10.2008	10.1966	9.84379	9.59521	8.57567	9.32764	9.93433	9.06745	9.7122	9.34375	9.29538	9.63316	10.2122	9.6365	9.4993	9.62186	10.6579	9.61265	10.3989	10.1832	9.37684	10.0454	9.20366	10.1267	9.7518	8.52689	8.99145	10.2817	10.2859	10.0559	10.0807	10.0303	8.72234
chi-lncRNA-6706	9.06325	8.68988	7.34707	8.28371	8.68741	8.93721	8.70427	9.55066	9.04779	7.34707	9.28634	8.39879	9.17728	9.83729	8.88857	9.56298	7.34707	7.94858	9.01028	8.24667	8.1999	8.65347	8.85582	7.34707	7.84807	7.34707	7.34707	8.38793	9.19037	7.78378	8.24337	8.53595	8.87243	7.34707	8.84438	7.34707	7.34707	8.93037	7.34707	7.34707	7.96711	8.05437	8.39186	9.39226	8.93218	8.67497	7.34707	7.34707	7.83099
chi-lncRNA-7163	9.82508	11.9802	10.6116	8.59262	12.063	9.85597	10.924	11.5416	7.34707	9.59657	9.28634	11.0255	7.34707	11.1745	9.46616	10.205	10.2008	10.1966	10.5249	11.0605	9.5985	10.7159	11.2515	11.3188	10.2812	10.2974	11.463	11.2968	11.859	10.2274	10.6753	10.5672	7.90254	10.9823	11.192	11.4167	10.1884	11.0997	11.231	8.22529	10.8327	10.9781	11.2365	10.7231	11.9911	9.94033	10.6516	11.6279	11.6495
chi-lncRNA-10369	7.99913	9.07158	9.10907	9.25095	8.1676	10.1611	8.1797	7.34707	9.04779	8.5181	10.3628	8.82647	11.5201	9.45108	8.62994	10.3051	10.2008	7.94858	9.38128	8.94143	7.34707	7.92343	9.57704	7.34707	10.3576	8.43219	8.95223	7.34707	8.42382	9.14391	7.34707	8.53595	8.87243	8.52944	7.34707	8.2557	8.69286	9.3452	8.55543	9.93891	8.39938	8.88224	7.96205	9.64253	8.08412	9.81465	10.7649	7.34707	7.83099
chi-lncRNA-4319	13.3694	12.6192	13.1298	12.9205	12.8768	12.179	13.1857	13.1682	12.8944	12.8125	12.6684	11.8132	11.9322	12.0515	13.2597	12.2619	13.1814	12.77	12.6581	12.4421	12.7884	12.714	12.5613	12.9128	12.0656	12.3981	12.4553	12.4842	12.8856	12.8562	13.0662	13.6285	13.0266	12.5387	12.3739	12.373	13.1274	12.367	12.4524	11.8575	12.0307	12.0295	12.4099	13.596	13.5371	12.4442	12.7995	13.0962	12.4209
chi-lncRNA-2485	9.82508	9.37312	9.29941	9.56624	10.0166	9.46852	10.3522	10.3849	9.04779	8.5181	10.6996	9.15593	8.78213	9.45108	8.62994	8.7046	10.7784	8.69865	8.50954	10.3334	9.67769	9.49684	9.65593	9.94389	8.96813	9.80288	8.95223	9.63316	9.88483	9.52821	9.4993	9.17875	9.44721	8.88523	8.84438	8.80887	7.34707	10.3449	8.91565	8.22529	8.73154	8.88224	9.218	8.46658	9.46272	8.67497	9.42746	9.43584	7.83099
chi-lncRNA-14654	9.06325	8.16937	9.6181	8.84692	7.34707	10.2924	10.4861	9.30498	10.871	8.87193	9.531	10.4364	11.0394	9.2107	9.8775	9.71628	8.2653	10.4779	10.1935	10.0435	10.244	9.13593	10.0557	10.3263	9.82402	9.04445	8.20856	7.78268	7.34707	9.52821	8.24337	7.34707	7.34707	9.4084	10.5009	9.77637	10.1884	8.6675	9.20366	9.16032	9.59756	10.4502	9.41375	7.34707	7.34707	9.16154	10.2459	8.40685	7.34707
chi-lncRNA-7263	8.78761	9.8349	8.31547	9.41719	9.06873	9.46852	9.08813	9.0087	9.34738	11.7413	11.1293	9.64992	10.1469	8.56095	9.10781	7.95192	7.34707	9.97305	9.76239	9.59521	10.191	9.49684	8.18782	8.5963	10.2007	9.80288	8.74423	8.38793	10.4788	8.39009	7.34707	9.17875	9.44721	9.79153	8.03209	9.99405	8.17151	8.6675	9.98931	9.93891	9.42484	8.88224	8.72259	8.46658	7.34707	9.52474	10.7649	10.1093	8.19273
chi-lncRNA-7750	9.82508	10.3315	8.88974	8.84692	10.8011	8.5739	9.64123	8.63543	7.34707	8.5181	10.5958	9.84523	9.95866	9.83729	9.99212	9.56298	8.2653	10.639	9.99397	9.30504	8.73227	9.64826	9.10108	10.2398	10.0246	8.43219	10.2607	9.28059	9.03348	9.14391	9.97181	7.34707	9.733	8.52944	8.84438	9.20775	10.0242	8.6675	8.91565	9.4689	9.00136	8.88224	9.58609	9.08928	9.66918	8.67497	8.73366	9.16706	9.54459
chi-lncRNA-7502	10.6894	9.07158	10.1987	11.0847	10.1807	9.46852	9.08813	10.9955	9.80684	9.77495	9.531	9.29616	8.78213	9.99748	11.1927	10.7927	8.2653	10.1966	9.99397	9.97777	7.96752	8.33414	9.10108	9.83004	9.15079	9.59151	9.6932	9.63316	9.78991	9.52821	10.0692	9.80102	10.3551	9.1704	9.7405	9.99405	10.4695	9.66701	8.55543	8.76727	9.00136	9.40494	9.74002	9.39226	9.66918	9.16154	10.9679	10.7256	9.87877
chi-lncRNA-13743	11.2811	11.3102	11.4961	10.6226	11.5052	12.2774	11.0154	9.9437	11.5954	11.0354	11.3366	12.1078	11.5201	10.3928	10.1972	11.927	11.1897	11.3931	11.6607	11.4478	12.1752	11.6443	11.0324	11.276	11.9715	10.3656	12.2735	10.2914	9.97389	11.9727	11.3917	10.663	11.4712	10.9066	11.8241	11.4901	10.9068	11.8041	9.98931	10.814	10.9648	10.5527	10.9514	10.6677	10.5172	11.2143	10.7649	11.7806	11.3601
chi-lncRNA-8599	9.06325	8.16937	7.91104	9.70132	7.34707	9.85597	8.1797	8.13052	8.1546	8.04827	9.74013	8.82647	7.34707	7.34707	7.91046	8.3768	7.34707	9.38404	8.69643	8.63547	9.12028	7.34707	9.10108	8.85102	10.0246	7.80529	7.34707	7.34707	7.80099	8.98911	7.34707	8.06066	8.61547	9.95066	8.03209	7.34707	9.37684	8.34583	7.34707	8.22529	8.73154	7.34707	7.34707	8.18042	7.34707	9.16154	10.0807	7.79231	7.83099
chi-lncRNA-827	7.34707	9.62241	10.8736	8.28371	7.34707	10.7233	8.70427	10.1062	10.1548	7.34707	7.34707	8.12556	8.78213	7.34707	9.8775	10.7221	7.34707	10.9155	10.4747	7.34707	8.39999	7.34707	8.56014	7.34707	9.31291	7.34707	7.34707	10.2238	9.88483	7.34707	7.34707	8.89286	7.34707	12.3799	7.34707	7.34707	7.34707	7.34707	7.34707	7.34707	7.96711	10.0901	10.9514	9.08928	7.34707	7.34707	9.67949	10.6216	10.7483
chi-lncRNA-8761	9.82508	9.07158	7.34707	8.59262	7.34707	9.22719	7.34707	7.34707	9.04779	8.5181	8.12004	8.82647	8.23613	7.34707	7.91046	7.34707	7.34707	7.34707	7.73619	8.63547	8.1999	9.32764	7.68468	7.8921	7.34707	9.89799	7.84119	7.78268	7.34707	8.81569	9.18858	9.17875	8.61547	7.34707	8.03209	7.34707	8.17151	9.15265	8.55543	7.34707	8.39938	9.16714	8.72259	8.46658	8.08412	8.67497	7.34707	9.16706	7.83099
chi-lncRNA-1085	12.4405	11.9348	11.7456	11.7469	11.7337	12.4561	12.5227	12.1001	12.9841	11.7836	11.9127	12.7682	11.7698	13.0784	12.1417	12.0761	9.22261	12.1223	12.1023	12.2186	12.402	12.5116	12.1893	12.6861	12.4953	12.4142	12.632	13.1266	12.2101	12.3989	12.6912	11.8141	12.6513	11.7607	12.2028	11.7515	11.9849	11.9296	12.6569	12.2295	11.8715	12.1324	12.3632	11.2609	11.3169	11.6419	12.2177	11.0398	12.5357
chi-lncRNA-1919	8.44658	7.34707	9.10907	9.56624	8.68741	8.5739	10.2046	9.76053	8.1546	9.15584	8.12004	9.29616	7.34707	9.65707	8.88857	9.19671	8.2653	7.94858	7.73619	7.34707	8.39999	7.34707	7.68468	7.8921	7.34707	8.86775	9.57239	7.34707	10.4166	8.11855	9.00389	9.41725	9.733	8.05613	8.84438	8.2557	7.34707	8.6675	8.07423	8.22529	8.73154	7.34707	9.41375	9.75307	9.46272	7.93535	7.34707	10.1093	7.83099
chi-lncRNA-5198	9.96594	7.34707	9.46754	8.59262	7.34707	8.08714	7.34707	9.55066	7.34707	7.34707	7.34707	8.62842	9.17728	9.83729	8.88857	7.95192	7.34707	7.34707	7.73619	7.34707	9.22944	9.64826	7.34707	8.85102	9.31291	8.66634	8.74423	9.73383	7.34707	7.78378	7.34707	8.89286	8.87243	8.05613	8.84438	10.1832	8.17151	8.6675	8.91565	8.76727	9.22858	7.34707	8.39186	7.34707	9.2217	8.93867	7.34707	9.16706	8.4817
chi-lncRNA-8660	10.321	10.1842	9.10907	9.56624	9.37005	9.46852	9.39103	8.13052	8.1546	8.5181	10.484	9.00058	8.23613	10.7028	9.10781	9.98125	8.82194	10.1966	9.26789	8.00428	9.42574	10.4939	9.49359	7.8921	10.7462	10.2259	7.84119	10.0782	7.34707	11.3007	9.97181	10.2344	10.9643	9.61265	10.2891	8.80887	9.62632	9.51506	10.3843	9.93891	8.73154	9.78781	11.0131	9.75307	10.0102	9.35454	10.0807	8.13206	9.66479
chi-lncRNA-7516	9.66896	10.0201	9.29941	10.2343	9.06873	8.08714	7.34707	9.30498	9.80684	9.77495	7.34707	9.29616	7.34707	9.45108	9.99212	9.98125	10.0113	9.7084	10.13	9.59521	10.244	10.3244	8.98365	7.8921	7.34707	8.43219	8.74423	8.38793	7.80099	9.83138	9.4993	8.89286	10.5144	8.88523	10.0407	9.77637	10.1884	9.51506	9.44363	8.76727	8.73154	8.88224	8.72259	9.75307	9.46272	8.93867	9.67949	10.1093	9.77574
chi-lncRNA-2310	9.66896	7.34707	7.34707	7.34707	9.06873	8.5739	8.70427	7.34707	7.34707	8.5181	7.34707	10.0172	8.23613	8.56095	7.34707	7.34707	7.34707	7.34707	9.26789	7.34707	7.6904	8.65347	8.56014	8.5963	7.34707	9.20185	9.6932	8.38793	7.34707	8.61852	8.24337	8.53595	9.27984	7.34707	8.49467	8.80887	7.34707	7.34707	8.55543	8.22529	7.34707	8.52689	9.41375	7.34707	7.34707	7.34707	7.34707	9.43584	8.92852
chi-lncRNA-2316	7.34707	7.34707	7.34707	9.93859	7.34707	7.34707	7.34707	7.34707	9.04779	8.87193	7.34707	8.82647	7.34707	7.34707	7.91046	7.34707	7.34707	9.55531	7.34707	7.34707	7.34707	7.34707	7.34707	7.8921	7.34707	7.34707	9.29538	7.34707	7.34707	12.0916	8.79204	7.34707	8.3026	7.34707	8.03209	7.34707	8.17151	8.34583	7.34707	9.16032	8.73154	7.34707	8.72259	7.34707	7.34707	7.34707	10.0807	7.34707	7.34707
chi-lncRNA-9628	9.49388	8.16937	9.46754	9.41719	8.1676	8.08714	8.70427	8.13052	7.34707	8.04827	8.99155	9.00058	9.48715	8.07808	9.46616	8.97154	7.34707	8.96494	8.50954	7.71278	7.34707	9.49684	7.68468	8.85102	9.59098	7.80529	9.80468	9.14092	8.85742	8.98911	9.18858	9.17875	7.34707	8.88523	8.84438	8.80887	8.69286	9.3452	8.55543	9.4689	9.22858	8.88224	9.41375	7.34707	7.34707	7.34707	10.0807	8.63759	9.26919
chi-lncRNA-2369	7.99913	9.37312	8.63099	7.34707	9.37005	7.34707	9.08813	8.13052	9.04779	10.0767	9.74013	7.34707	7.34707	7.34707	8.3146	9.56298	8.82194	7.94858	9.14483	8.24667	8.87352	7.34707	7.34707	8.85102	7.34707	7.34707	8.50112	8.11681	8.14576	7.34707	7.86373	7.34707	9.44721	9.1704	8.84438	7.34707	9.07501	7.34707	7.34707	8.22529	7.96711	8.05437	8.99145	8.91001	9.84976	9.16154	9.67949	8.83646	8.19273
chi-lncRNA-10870	10.7685	9.62241	9.29941	10.7527	10.8011	10.8136	10.0401	10.1062	10.9622	9.93369	10.8871	10.7115	10.1469	10.7028	11.2399	11.1019	10.3683	10.0891	10.1935	9.68027	11.0868	10.8469	10.5854	9.83004	8.96813	10.4306	10.7804	10.5889	10.2836	9.6365	10.9555	9.80102	9.85714	10.3439	10.2891	10.874	8.17151	10.6668	10.6941	11.0176	11.0858	10.9781	10.7487	9.95158	10.8067	10.3558	10.6516	8.83646	9.97492
chi-lncRNA-12724	9.82508	9.37312	8.63099	9.25095	7.34707	8.5739	7.34707	7.34707	9.80684	7.34707	7.34707	9.42397	7.34707	8.56095	7.91046	7.34707	7.34707	8.69865	7.73619	7.34707	9.00217	8.91477	8.71554	7.8921	9.7122	10.1506	9.80468	9.40793	8.42382	9.73723	8.54363	7.34707	8.87243	7.34707	9.12565	9.51989	7.34707	8.6675	8.07423	9.16032	8.73154	8.88224	7.96205	7.34707	7.34707	7.34707	7.34707	7.34707	9.26919
chi-lncRNA-12716	8.44658	9.07158	8.88974	10.044	8.68741	8.08714	8.70427	9.0087	9.04779	8.5181	8.62062	8.82647	9.74208	8.9221	9.61669	9.56298	8.2653	10.1966	9.48641	8.63547	9.82412	9.32764	7.34707	9.25561	8.96813	9.89799	9.44052	7.34707	7.34707	8.39009	8.24337	8.89286	10.2683	9.61265	8.84438	9.77637	9.37684	8.34583	8.91565	9.16032	10.243	10.7382	10.0059	9.52282	8.08412	9.35454	10.0807	9.16706	8.92852
chi-lncRNA-14563	7.34707	7.34707	7.34707	10.5529	7.34707	7.34707	7.34707	7.34707	7.34707	8.04827	7.34707	7.34707	11.5201	7.34707	7.34707	7.34707	7.34707	7.34707	8.86187	8.63547	9.67769	7.34707	7.34707	7.34707	9.31291	7.34707	7.34707	8.11681	8.42382	10.1564	7.34707	7.34707	10.437	7.34707	7.34707	9.20775	7.34707	7.34707	7.34707	7.34707	7.34707	8.52689	7.34707	7.34707	7.34707	7.34707	7.34707	7.34707	9.54459
chi-lncRNA-11980	7.34707	8.16937	7.91104	9.70132	9.06873	8.08714	9.64123	9.76053	8.1546	8.04827	8.62062	8.39879	8.23613	10.1416	8.62994	7.95192	7.34707	9.18965	8.29477	9.19372	8.87352	7.92343	9.49359	7.34707	8.96813	8.66634	9.44052	8.61606	9.46071	8.39009	8.79204	8.06066	9.09047	7.34707	8.84438	8.80887	8.69286	8.6675	9.44363	7.34707	7.34707	8.88224	9.41375	7.34707	8.08412	7.34707	7.34707	9.85804	8.4817
chi-lncRNA-14443	11.4822	11.3102	10.7485	11.0847	11.5658	10.1611	10.2046	11.2252	12.1156	10.8083	10.5958	10.0172	10.3134	11.476	10.5364	10.7221	9.79306	10.639	11.7266	11.2671	10.4832	10.7829	11.528	10.2398	11.0054	10.7181	9.44052	10.0782	11.328	11.2674	11.0539	11.7717	11.1698	10.9823	10.1703	9.99405	11.1652	10.9886	10.4951	10.7003	10.0182	9.78781	10.1225	11.3339	11.4347	10.8155	11.3042	11.2977	10.3781
chi-lncRNA-9281	10.2121	10.4651	11.0952	10.2343	11.6799	9.22719	10.6086	11.651	9.34738	11.0354	10.9724	11.1039	10.7216	10.8777	10.8108	11.4023	10.7784	10.0891	11.5917	10.9276	11.2769	10.9671	10.972	10.5585	10.6279	10.4306	11.0302	11.6198	10.6507	9.73723	11.6338	10.7528	11.1211	10.7423	11.1297	11.56	11.4504	11.0997	8.91565	11.6279	11.7302	11.1184	10.5957	11.5636	12.2381	11.0001	10.3942	10.9568	11.7066
chi-lncRNA-3376	9.29457	7.34707	8.31547	8.28371	7.34707	8.5739	7.34707	8.13052	8.1546	8.5181	9.531	8.62842	7.34707	9.45108	7.34707	7.95192	7.34707	7.34707	8.29477	8.94143	8.73227	7.92343	9.10108	7.8921	9.7122	9.34375	9.13398	7.34707	7.34707	9.14391	7.86373	7.34707	8.87243	8.52944	8.84438	8.80887	7.34707	7.9312	7.34707	9.16032	7.34707	8.88224	7.34707	8.46658	7.34707	7.93535	9.42746	8.40685	7.34707
chi-lncRNA-6061	7.99913	9.07158	7.34707	8.59262	8.1676	7.34707	7.34707	7.34707	7.34707	9.15584	9.28634	9.15593	8.78213	8.9221	9.46616	9.71628	7.34707	9.38404	7.34707	8.63547	8.57567	8.91477	7.34707	7.34707	9.45864	7.80529	9.44052	9.14092	7.34707	8.39009	8.54363	9.80102	8.3026	9.79153	7.34707	8.2557	8.17151	7.34707	7.34707	9.93891	7.34707	9.40494	8.99145	7.34707	8.93218	8.67497	9.67949	9.16706	7.83099
chi-lncRNA-1246	9.96594	8.68988	9.6181	9.82483	8.68741	8.08714	8.70427	8.63543	8.66924	8.5181	8.12004	8.82647	8.23613	8.56095	8.62994	7.34707	7.34707	7.94858	8.29477	8.94143	9.75276	9.13593	7.68468	9.06745	9.59098	8.43219	7.84119	8.38793	7.34707	9.2837	8.24337	8.53595	7.34707	8.52944	8.84438	8.80887	8.69286	8.93037	8.55543	9.72296	7.34707	7.34707	8.99145	8.46658	8.08412	7.93535	7.34707	7.79231	7.83099
chi-lncRNA-7637	9.29457	8.68988	8.31547	7.8901	8.68741	9.46852	7.34707	9.30498	7.34707	7.34707	8.12004	8.82647	7.34707	8.07808	7.34707	7.34707	9.53585	8.96494	8.69643	8.24667	9.22944	8.65347	8.38596	8.85102	8.51417	7.80529	7.34707	7.78268	7.34707	8.98911	8.54363	9.41725	8.87243	8.05613	8.03209	7.34707	7.34707	9.51506	8.55543	7.34707	8.73154	7.34707	9.218	8.91001	9.46272	7.34707	8.20091	8.40685	7.83099
chi-lncRNA-6647	12.8928	12.4997	12.1922	13.4953	12.7778	11.9984	11.4018	12.614	12.4349	12.3032	11.8237	11.8364	12.1237	12.0146	13.0375	12.814	12.8825	12.8213	12.2736	12.2744	12.6772	12.7311	11.9598	11.0403	12.257	12.3651	12.3305	12.0875	13.1183	12.531	12.9302	13.5679	12.7506	11.8441	12.2028	12.1644	12.1131	12.8838	11.8047	11.6888	12.2276	11.6213	12.4326	13.0315	13.146	11.9112	13.0436	12.604	12.2774
chi-lncRNA-13650	7.34707	10.3315	10.1987	10.2343	10.6965	8.08714	9.64123	10.3849	9.04779	8.87193	10.2305	8.62842	9.48715	10.1416	9.8775	9.56298	9.53585	10.1966	9.67613	10.2243	9.42574	8.91477	9.10108	9.94389	9.31291	10.1506	10.3369	10.2238	9.19037	9.14391	10.1604	9.96037	9.85714	9.61265	9.7405	9.20775	9.37684	9.66701	9.82931	9.93891	9.7518	9.40494	7.96205	10.126	9.66918	8.35205	10.0807	9.66233	9.77574
chi-lncRNA-14863	7.34707	8.16937	7.34707	7.34707	8.1676	8.08714	7.34707	8.13052	7.34707	8.87193	8.12004	9.15593	8.23613	7.34707	7.34707	7.34707	7.34707	7.34707	7.34707	7.34707	7.34707	9.49684	7.34707	7.8921	7.34707	9.70106	7.34707	8.11681	7.34707	7.34707	7.34707	7.34707	7.90254	7.34707	8.49467	8.2557	7.34707	7.34707	7.34707	8.76727	11.0858	7.34707	7.34707	7.34707	7.34707	7.34707	9.12187	9.16706	7.34707
chi-lncRNA-4873	7.34707	8.16937	9.75443	11.0847	7.34707	9.22719	7.34707	8.13052	11.7569	7.34707	7.34707	7.34707	7.34707	7.34707	7.91046	7.34707	8.2653	8.69865	8.86187	7.34707	7.34707	7.34707	11.2766	7.8921	7.84807	8.86775	7.84119	7.34707	12.333	7.34707	7.34707	10.663	7.90254	10.094	7.34707	11.4167	7.34707	7.34707	7.34707	7.34707	7.96711	9.40494	7.34707	7.34707	7.34707	10.7484	7.34707	8.40685	7.34707
chi-lncRNA-1998	7.34707	9.37312	9.29941	7.8901	7.34707	9.67521	7.34707	9.0087	9.59532	7.34707	7.34707	7.34707	7.34707	7.34707	9.10781	8.97154	7.34707	9.55531	8.69643	7.34707	8.57567	7.34707	7.34707	7.34707	7.34707	7.34707	7.34707	10.356	8.14576	7.34707	7.34707	7.34707	7.34707	11.803	7.34707	7.34707	7.34707	7.34707	7.34707	7.34707	7.34707	8.05437	8.99145	8.46658	7.34707	8.35205	9.42746	7.34707	11.4959
chi-lncRNA-3220	8.78761	8.16937	7.34707	7.34707	7.34707	7.34707	7.34707	7.34707	7.34707	7.34707	7.34707	8.39879	7.34707	9.45108	7.91046	9.19671	9.22261	8.37182	8.29477	9.59521	7.96752	8.91477	8.85582	8.85102	8.51417	8.43219	7.34707	8.98626	7.80099	8.61852	9.35229	7.34707	8.61547	8.05613	8.03209	8.2557	9.83895	7.9312	8.07423	8.22529	9.42484	7.34707	8.72259	8.46658	8.08412	7.93535	8.73366	8.83646	8.4817
chi-lncRNA-13752	7.34707	7.34707	10.7485	8.84692	9.37005	9.22719	7.34707	7.34707	7.34707	7.34707	7.34707	7.34707	7.34707	7.34707	8.62994	7.34707	7.34707	7.34707	7.34707	7.34707	7.34707	8.33414	7.34707	7.34707	7.34707	7.34707	8.20856	9.63316	7.34707	7.34707	7.34707	7.34707	7.34707	9.79153	10.6856	7.34707	7.34707	7.34707	7.34707	7.34707	7.34707	7.34707	7.34707	7.34707	7.34707	9.16154	9.67949	9.55353	11.8403
chi-lncRNA-14223	7.99913	10.8048	10.4603	8.84692	10.3279	7.34707	10.2046	9.55066	8.1546	9.39297	9.28634	7.7882	7.34707	7.34707	8.62994	8.3768	10.2008	8.37182	7.34707	9.19372	9.5147	8.33414	8.56014	9.94389	10.2007	9.20185	9.13398	9.28059	10.5957	7.34707	10.2462	9.96037	7.34707	7.34707	9.12565	9.99405	10.9068	7.34707	8.07423	7.34707	7.96711	7.34707	8.99145	9.08928	9.84976	9.16154	8.20091	7.79231	10.0651
chi-lncRNA-10981	7.34707	8.16937	8.31547	7.34707	8.1676	8.93721	8.70427	7.34707	8.1546	9.77495	8.12004	8.39879	9.48715	8.9221	10.0983	7.95192	8.2653	8.37182	7.34707	8.94143	7.96752	7.92343	8.56014	9.70643	8.21923	7.80529	7.84119	7.78268	7.34707	8.11855	7.34707	9.62186	9.09047	8.52944	7.34707	9.20775	9.37684	7.9312	7.34707	8.22529	9.00136	9.40494	7.34707	7.34707	8.08412	8.35205	9.89398	8.63759	7.83099
chi-lncRNA-326	12.1763	12.2994	9.29941	10.1423	12.1447	11.9984	10.7216	13.4208	12.2663	11.5584	11.5735	12.7192	11.6504	12.0876	11.6769	11.309	12.5405	12.5847	12.6124	13.3382	12.648	11.8141	13.1639	12.8264	11.7907	12.3484	12.3305	12.3637	12.9638	11.3962	12.9431	12.9038	10.5144	10.2243	11.2518	7.34707	13.2625	12.9145	13.7208	12.3475	13.4483	11.6213	12.773	12.7936	11.5437	11.7828	10.0807	12.5198	13.6236
chi-lncRNA-11010	11.9234	10.9936	11.9861	12.6469	11.9309	10.7233	10.6086	12.3798	11.6512	10.8083	12.2568	10.9425	10.7216	10.9579	11.144	11.0452	12.6744	11.4808	11.6381	11.9019	10.8679	11.1303	10.972	11.276	11.3042	11.5621	10.0047	10.7417	11.859	12.1291	10.6753	12.6469	12.0151	11.8841	10.2891	9.99405	10.9982	11.0452	11.231	11.7472	12.0307	11.5237	11.6005	12.2123	12.3622	10.678	11.8058	12.4906	10.575
chi-lncRNA-2411	9.29457	9.37312	9.6181	9.06303	10.0166	8.08714	8.70427	9.30498	9.80684	10.2068	9.28634	10.1709	10.4627	8.07808	9.75298	9.56298	7.34707	8.96494	8.29477	8.79655	9.67769	9.91043	9.80184	10.0494	8.21923	10.665	9.90815	8.813	8.42382	9.6365	9.18858	8.06066	9.59717	9.4084	10.5962	8.80887	7.34707	9.66701	9.98931	9.4689	9.42484	9.16714	7.96205	8.70526	9.66918	8.67497	8.20091	9.16706	8.4817
chi-lncRNA-8615	8.44658	9.8349	7.34707	8.84692	8.68741	8.08714	10.3522	7.34707	7.34707	10.0767	8.99155	8.62842	8.23613	9.2107	7.34707	7.95192	9.53585	8.96494	7.73619	9.19372	7.6904	7.92343	8.38596	8.85102	7.34707	7.34707	7.34707	7.34707	7.34707	8.39009	7.34707	7.34707	7.34707	8.05613	9.12565	7.34707	9.37684	8.93037	9.20366	7.34707	9.00136	7.34707	8.39186	9.08928	7.34707	10.0559	9.42746	7.34707	9.97492
chi-lncRNA-7765	10.9826	9.62241	7.34707	8.84692	8.1676	10.2924	9.85439	9.0087	10.1548	9.15584	9.28634	9.75088	7.34707	7.34707	9.99212	8.97154	8.2653	9.55531	10.0636	9.07308	8.87352	10.7829	10.0557	7.8921	7.34707	7.80529	9.44052	8.98626	9.46071	9.6365	7.86373	9.96037	8.61547	8.05613	10.2891	9.99405	8.17151	10.3449	10.1333	10.1267	9.7518	9.16714	8.99145	9.24871	7.34707	11.3564	9.89398	9.43584	7.83099
chi-lncRNA-7930	9.49388	10.8048	11.4961	10.6891	10.0166	12.1446	9.64123	9.76053	11.705	11.3489	11.2018	11.5861	13.0972	11.3628	10.2898	11.6123	7.34707	11.8534	11.1225	11.1822	12.0616	10.3244	11.6678	10.9341	12.0193	11.5908	11.5615	9.82793	9.6883	11.8203	9.75481	11.0649	8.61547	9.95066	9.89841	11.4167	10.0242	11.0452	10.3843	10.2928	10.8327	11.6213	11.0131	10.7764	8.93218	11.6785	11.6958	11.0398	8.72234
chi-lncRNA-5018	7.34707	8.16937	8.31547	9.06303	7.34707	8.08714	7.34707	10.5063	8.1546	8.5181	9.28634	10.3745	9.17728	8.07808	8.3146	7.34707	9.53585	7.94858	8.29477	9.76059	8.1999	8.65347	8.85582	8.28674	8.96813	7.34707	8.95223	9.40793	10.4166	8.11855	7.86373	9.17875	8.3026	8.05613	9.12565	8.80887	8.17151	7.34707	10.4951	7.34707	9.00136	8.05437	7.96205	8.18042	10.0102	8.35205	8.20091	8.13206	8.72234
chi-lncRNA-7706	8.78761	8.68988	7.34707	7.8901	8.1676	8.5739	8.1797	7.34707	8.1546	9.93369	8.62062	9.54136	8.23613	9.2107	9.46616	9.19671	7.34707	7.34707	7.73619	9.68027	8.73227	7.92343	7.34707	7.34707	9.31291	9.04445	7.34707	7.34707	7.34707	9.14391	7.34707	9.62186	7.90254	8.05613	8.03209	8.2557	8.17151	7.34707	8.07423	9.4689	7.96711	8.52689	7.96205	7.8231	7.34707	7.34707	7.34707	8.63759	7.34707
chi-lncRNA-7891	10.8435	9.07158	8.31547	7.8901	9.37005	7.34707	8.70427	8.13052	8.66924	9.15584	9.28634	10.8545	8.23613	8.9221	8.3146	8.7046	9.22261	7.94858	7.73619	8.94143	9.00217	8.65347	10.2715	7.8921	8.75893	11.4409	9.29538	10.2238	8.65685	10.4215	8.24337	7.34707	9.27984	7.34707	8.84438	10.3503	9.07501	9.15265	7.34707	9.72296	8.73154	10.2204	8.72259	8.91001	8.08412	8.67497	8.20091	9.16706	10.1499
chi-lncRNA-57	7.34707	9.37312	9.10907	9.25095	7.34707	7.34707	7.34707	7.34707	7.34707	8.5181	7.34707	8.12556	8.78213	9.2107	8.88857	7.34707	8.2653	7.34707	8.29477	8.45413	7.6904	7.34707	7.68468	8.85102	7.84807	7.34707	8.50112	7.78268	7.34707	8.61852	9.63271	7.34707	9.09047	8.05613	7.34707	8.2557	8.17151	7.34707	7.34707	7.34707	8.73154	7.34707	8.39186	9.08928	8.08412	10.163	8.20091	7.79231	9.97492
chi-lncRNA-5896	7.99913	10.1842	8.88974	9.41719	9.06873	10.0166	7.34707	8.63543	9.80684	8.5181	7.34707	9.64992	9.48715	8.56095	9.10781	7.95192	7.34707	10.0891	9.01028	9.83668	9.5147	10.3244	9.20966	9.06745	9.31291	9.04445	7.84119	9.63316	9.46071	9.2837	9.75481	8.89286	7.90254	9.61265	8.49467	9.20775	10.8093	10.3449	9.20366	8.76727	9.42484	9.16714	9.41375	7.8231	7.34707	10.2626	8.73366	7.79231	9.54459
chi-lncRNA-434	9.82508	9.62241	8.88974	8.28371	7.34707	9.46852	7.34707	9.76053	9.59532	9.59657	10.0848	9.15593	10.4627	9.45108	8.3146	7.95192	9.22261	7.34707	9.58439	8.63547	9.5985	8.65347	7.68468	9.06745	9.15079	10.2974	9.13398	9.14092	10.2836	9.2837	8.54363	7.34707	9.09047	9.4084	7.34707	7.34707	9.62632	9.51506	7.34707	9.16032	8.39938	9.40494	9.87909	8.46658	8.56959	9.16154	8.20091	8.83646	9.26919
chi-lncRNA-3395	10.9826	13.1225	11.0429	11.4725	12.063	11.1956	12.3224	7.34707	10.7737	10.3261	10.484	11.1783	10.7216	10.6067	11.6067	10.4866	10.5183	10.0891	11.8695	11.1822	11.7679	11.3227	11.3497	11.7838	11.0973	11.3429	11.9489	11.2294	10.3516	10.7931	12.5295	11.1988	11.5833	11.0542	11.7009	10.5001	11.6884	10.8684	11.0968	10.7003	11.5315	9.94685	10.7487	11.2609	10.7165	11.6044	10.7649	11.2977	12.4712
chi-lncRNA-2508	8.78761	10.1842	9.46754	9.93859	13.178	9.85597	10.4861	10.6183	8.66924	10.3261	13.6886	8.62842	8.23613	9.2107	12.512	12.9897	13.1357	10.5607	10.7527	10.9276	10.2951	9.91043	8.85582	7.34707	10.43	10.0712	7.84119	9.52494	10.2836	8.61852	11.4651	10.9173	11.2625	8.05613	8.84438	12.9168	9.62632	10.0454	9.82931	12.3475	7.96711	9.60904	9.41375	10.3536	10.5172	10.5258	9.42746	11.1183	11.17
chi-lncRNA-9886	11.1095	10.4651	11.0952	10.8721	9.83155	11.7468	9.64123	10.2523	10.9622	11.0354	10.7964	10.8545	10.4627	10.2727	10.2898	10.3987	10.0113	11.0361	10.8347	11.2393	11.0276	9.32764	10.7741	11.4402	10.8555	8.86775	10.6067	9.40793	10.2836	11.1626	10.1604	10.1039	8.87243	9.1704	11.5662	11.4167	10.9068	10.9298	10.4951	9.72296	10.3435	11.2463	10.9514	10.5501	10.7165	10.8155	11.3042	11.0796	7.83099
chi-lncRNA-6901	10.0943	9.62241	9.46754	9.25095	9.06873	10.0166	10.6086	9.55066	10.9622	10.3261	11.2708	10.6606	8.78213	10.9579	10.1972	10.3987	10.3683	9.7084	11.1225	9.50482	9.12028	9.64826	10.1127	10.1477	10.6279	9.47294	10.0952	10.5889	11.8822	10.003	9.86739	8.06066	9.733	10.9823	8.49467	9.99405	8.69286	10.3449	10.6941	10.5768	9.22858	10.5527	10.0059	9.39226	8.93218	10.8155	9.12187	10.0303	8.19273
chi-lncRNA-7303	10.9826	8.68988	10.7485	7.8901	9.61918	9.85597	9.64123	8.13052	10.3016	8.87193	9.531	9.15593	10.3134	7.34707	7.34707	9.71628	7.34707	8.96494	7.73619	8.24667	8.87352	7.34707	10.5854	8.5963	10.3576	7.80529	9.29538	10.1528	9.03348	8.39009	7.86373	8.89286	7.34707	9.1704	10.2891	7.34707	8.69286	10.3449	9.82931	9.16032	7.34707	8.88224	7.34707	8.70526	7.34707	9.35454	9.67949	10.0303	8.92852
chi-lncRNA-1697	9.06325	9.37312	9.99362	8.59262	9.06873	7.34707	7.34707	7.34707	9.34738	8.87193	7.34707	7.7882	7.34707	7.34707	7.91046	9.85484	9.22261	8.37182	9.38128	7.71278	8.1999	9.64826	7.34707	7.8921	10.3576	8.43219	8.95223	8.11681	7.34707	7.34707	10.1604	8.89286	8.61547	9.1704	8.84438	9.77637	9.62632	9.15265	8.07423	8.22529	7.34707	7.34707	7.96205	9.08928	9.2217	8.93867	7.34707	7.34707	9.10889
chi-lncRNA-7219	10.0943	9.8349	8.31547	7.34707	8.1676	8.08714	7.34707	8.13052	7.34707	7.34707	7.34707	10.4958	8.23613	8.9221	8.62994	9.39144	7.34707	7.94858	9.26789	8.94143	7.6904	10.1322	9.10108	8.5963	8.75893	10.8666	8.74423	8.61606	9.46071	9.6365	10.3272	8.06066	8.61547	7.34707	8.84438	8.2557	9.37684	8.34583	8.07423	9.16032	8.73154	8.52689	8.39186	9.08928	9.2217	8.67497	8.20091	9.85804	10.23
chi-lncRNA-14157	7.34707	11.3102	9.46754	9.82483	10.5838	7.34707	7.34707	7.34707	9.04779	12.0494	8.62062	7.34707	11.4503	9.45108	8.62994	9.71628	10.2008	7.34707	7.34707	8.00428	7.34707	7.34707	7.34707	7.8921	7.34707	7.34707	9.57239	7.34707	7.34707	7.34707	7.86373	10.1039	9.59717	8.05613	8.03209	7.34707	11.5137	8.6675	7.34707	7.34707	7.34707	9.16714	9.87909	10.4221	8.56959	8.35205	7.34707	7.34707	8.92852
chi-lncRNA-4259	10.0943	11.4457	9.75443	9.82483	10.0166	9.85597	9.64123	9.76053	7.34707	10.2068	10.0848	9.75088	9.48715	10.7028	10.2898	9.98125	10.3683	9.18965	10.0636	10.2243	9.89211	10.4939	9.93433	9.83004	10.2007	10.1506	10.5439	10.356	10.7038	9.41113	10.5459	8.06066	8.87243	10.094	10.5009	10.1832	10.1884	9.80447	9.64932	8.76727	9.89114	8.88224	7.96205	11.1441	10.1546	10.678	9.42746	9.66233	9.77574
chi-lncRNA-1109	10.6894	10.1842	9.99362	10.2343	9.83155	10.1611	10.4861	10.1062	11.0479	10.3261	11.5179	11.6658	10.7216	11.1745	10.8719	10.9861	10.9987	10.1966	10.1935	10.5295	10.244	10.9082	11.2258	10.6949	10.5649	9.34375	12.2142	10.6925	11.8115	10.6454	10.7358	10.5672	10.5144	10.3439	10.1703	10.5001	11.2419	10.6668	12.1477	10.5768	10.9002	11.2463	11.0131	11.1441	9.84976	10.5258	10.7649	10.5667	10.6928
chi-lncRNA-822	9.06325	8.68988	7.91104	7.34707	7.34707	8.08714	8.1797	8.13052	8.1546	9.39297	8.12004	10.3097	8.23613	8.56095	7.91046	7.34707	7.34707	7.94858	7.34707	7.34707	8.1999	7.92343	8.71554	7.34707	7.34707	10.4929	8.20856	9.63316	7.34707	9.14391	7.86373	7.34707	8.87243	8.52944	8.03209	8.2557	7.34707	7.34707	7.34707	8.22529	7.96711	8.05437	7.96205	8.18042	8.08412	7.93535	7.34707	7.34707	7.83099
chi-lncRNA-1179	7.34707	7.34707	8.88974	8.84692	7.34707	7.34707	9.64123	8.13052	7.34707	7.34707	8.62062	7.34707	7.34707	7.34707	7.34707	7.95192	7.34707	7.34707	10.0636	7.71278	7.6904	8.91477	7.34707	7.34707	7.84807	8.15253	9.44052	7.78268	7.80099	9.14391	7.34707	9.96037	9.09047	7.34707	8.03209	8.2557	7.34707	9.92996	7.34707	7.34707	9.00136	9.16714	8.72259	9.95158	8.08412	8.35205	7.34707	9.3077	8.4817
chi-lncRNA-2449	7.34707	8.68988	7.34707	8.84692	8.68741	7.34707	8.70427	7.34707	7.34707	8.87193	10.6996	8.82647	7.34707	7.34707	7.34707	7.34707	8.2653	9.18965	7.34707	7.34707	8.73227	7.34707	7.34707	7.34707	9.7122	9.80288	8.74423	7.34707	7.34707	8.61852	8.54363	7.34707	8.61547	8.05613	7.34707	8.80887	8.69286	8.93037	7.34707	9.4689	8.73154	8.88224	7.96205	8.91001	7.34707	7.93535	7.34707	9.01121	7.34707
chi-lncRNA-6442	8.44658	7.34707	8.63099	8.28371	9.37005	7.34707	7.34707	9.0087	8.1546	10.4363	8.12004	9.64992	7.34707	9.65707	7.91046	9.19671	8.2653	7.34707	7.34707	8.79655	8.39999	7.92343	8.56014	8.85102	9.7122	9.98721	9.13398	7.34707	7.34707	8.11855	7.34707	7.34707	7.34707	8.05613	8.84438	7.34707	9.37684	7.9312	8.91565	8.22529	8.73154	7.34707	9.41375	7.34707	7.34707	7.93535	10.3942	7.34707	7.34707
chi-lncRNA-7504	8.78761	8.16937	9.6181	8.84692	10.1807	9.67521	9.39103	9.0087	9.59532	8.5181	9.74013	9.93379	9.17728	10.6067	8.3146	8.7046	8.2653	8.37182	8.50954	8.00428	10.4384	9.13593	7.68468	8.85102	9.7122	8.15253	9.57239	9.82793	8.42382	8.81569	9.86739	10.1039	8.3026	8.52944	10.3989	7.34707	9.37684	7.9312	9.44363	10.7003	7.96711	10.5527	7.34707	8.70526	8.08412	9.35454	7.34707	11.5164	9.54459
chi-lncRNA-6744	8.44658	10.0201	9.75443	10.4024	7.34707	8.93721	9.08813	7.34707	8.1546	8.87193	10.2305	9.42397	9.17728	8.07808	9.46616	7.34707	9.79306	9.38404	8.86187	9.40839	9.67769	8.65347	8.18782	10.3263	9.59098	10.4306	8.74423	7.78268	7.80099	8.61852	9.4993	8.53595	7.90254	9.1704	9.12565	8.2557	9.07501	8.6675	9.20366	10.7003	10.0182	8.88224	8.39186	7.34707	8.08412	7.34707	9.12187	8.83646	7.83099
chi-lncRNA-6764	9.82508	10.9023	11.1944	10.6891	10.8986	8.08714	8.1797	8.63543	7.34707	10.4363	9.92274	9.93379	9.17728	11.0337	8.3146	9.39144	9.22261	9.55531	10.0636	9.90895	10.3445	8.33414	11.1997	9.06745	7.34707	8.66634	10.1803	10.356	10.9431	10.1564	10.2462	7.34707	9.59717	8.52944	9.12565	9.99405	9.07501	8.6675	9.20366	7.34707	10.0182	8.52689	10.7487	10.4221	9.66918	9.81465	9.42746	9.55353	10.4468
chi-lncRNA-14082	7.34707	9.8349	7.34707	9.41719	7.34707	8.93721	8.70427	7.34707	7.34707	7.34707	8.62062	7.34707	7.34707	7.34707	10.3767	9.56298	7.34707	11.0361	7.34707	7.34707	9.89211	7.92343	7.34707	7.34707	7.34707	7.34707	7.34707	9.82793	7.34707	7.34707	7.34707	7.34707	8.3026	11.803	7.34707	7.34707	7.34707	7.34707	7.34707	7.34707	9.89114	9.60904	10.8195	8.18042	7.34707	7.34707	9.42746	7.34707	11.6784
chi-lncRNA-7550	7.34707	10.3315	9.87898	7.34707	7.34707	9.67521	9.39103	9.30498	7.34707	7.34707	7.34707	7.34707	7.34707	7.34707	9.75298	9.71628	7.34707	9.38404	9.58439	7.34707	9.33093	7.34707	7.34707	7.34707	7.34707	7.34707	7.34707	9.28059	9.6883	7.34707	7.34707	7.34707	7.34707	9.95066	7.34707	7.34707	7.34707	7.34707	7.34707	7.34707	9.00136	9.60904	9.58609	7.34707	7.34707	7.34707	7.34707	7.34707	9.66479
chi-lncRNA-1876	9.96594	8.68988	8.63099	8.28371	7.34707	8.5739	8.70427	9.76053	7.34707	8.87193	9.28634	10.4364	8.23613	8.56095	9.29809	7.34707	7.34707	7.94858	7.73619	8.79655	9.00217	9.32764	9.49359	7.34707	9.59098	9.80288	8.95223	9.52494	9.78991	9.6365	8.79204	7.34707	7.90254	9.4084	9.12565	8.80887	8.69286	9.51506	9.82931	9.72296	8.39938	9.16714	7.34707	8.46658	8.08412	7.34707	8.73366	8.83646	8.4817
chi-lncRNA-10319	9.29457	8.68988	8.63099	10.3208	7.34707	7.34707	9.39103	8.13052	8.1546	8.5181	8.62062	8.82647	7.34707	7.34707	9.10781	7.95192	7.34707	9.55531	9.01028	8.94143	9.89211	7.34707	8.18782	7.8921	9.9278	7.34707	7.84119	7.34707	7.34707	8.81569	8.24337	7.34707	7.34707	9.4084	7.34707	8.2557	7.34707	7.34707	8.07423	9.4689	9.22858	10.0901	9.41375	7.34707	7.34707	9.35454	9.67949	7.34707	7.34707
chi-lncRNA-4947	7.99913	7.34707	7.91104	7.34707	8.1676	8.08714	8.1797	8.13052	9.80684	8.5181	8.62062	9.15593	9.17728	7.34707	10.3767	9.85484	8.2653	7.34707	7.34707	7.34707	8.87352	7.34707	8.71554	7.34707	7.34707	7.34707	8.95223	7.34707	7.34707	8.61852	8.24337	10.5672	8.3026	8.05613	8.03209	9.77637	8.17151	8.93037	8.07423	10.2928	7.34707	8.88224	7.34707	9.39226	8.08412	8.93867	7.34707	8.83646	7.83099
chi-lncRNA-1334	7.99913	11.9348	11.7125	10.7527	12.063	12.7809	10.6086	11.0762	9.04779	10.7239	10.9724	11.5585	12.8486	11.4205	11.2856	10.205	11.1897	10.9155	11.2172	11.0284	10.7988	10.4939	11.1732	11.6891	11.3794	11.6738	11.0302	11.6966	11.3614	10.5378	11.1461	10.663	10.0773	11.1226	10.6856	11.3392	11.2419	10.0454	11.6694	11.6279	11.0265	9.40494	11.5597	11.3339	10.8067	11.1112	10.2459	11.5164	11.249
chi-lncRNA-11287	7.99913	9.07158	9.10907	8.28371	8.1676	10.0166	9.39103	9.55066	9.80684	9.15584	9.92274	8.62842	8.23613	10.1416	9.99212	10.9861	10.0113	8.96494	7.34707	8.63547	8.87352	9.64826	9.31064	9.57123	7.34707	7.80529	7.84119	8.98626	7.34707	7.78378	9.18858	8.06066	10.176	7.34707	9.56316	9.77637	7.34707	7.34707	7.34707	9.16032	9.42484	8.52689	7.34707	9.75307	10.5172	10.3558	8.20091	7.79231	7.83099
chi-lncRNA-5900	10.2121	8.68988	10.8124	9.70132	10.1807	10.0166	9.08813	9.76053	10.3016	9.77495	9.92274	9.15593	8.23613	9.45108	9.61669	9.98125	8.2653	8.69865	9.76239	10.385	9.33093	9.91043	8.18782	9.94389	10.4991	9.59151	10.5439	9.52494	10.4788	10.1564	8.54363	9.96037	9.85714	10.094	9.89841	9.20775	10.1884	9.92996	9.44363	8.22529	9.7518	8.05437	9.87909	9.64253	8.08412	9.52474	9.12187	9.94676	9.41345
chi-lncRNA-1892	7.99913	8.68988	8.63099	8.59262	8.1676	9.46852	8.1797	9.30498	8.1546	8.87193	9.28634	8.62842	9.48715	8.07808	7.91046	9.56298	7.34707	7.34707	8.69643	8.63547	8.87352	10.2315	8.38596	9.57123	8.96813	9.47294	8.95223	7.34707	9.33187	8.81569	9.35229	7.34707	9.27984	10.3439	9.12565	7.34707	7.34707	9.15265	9.20366	9.4689	9.22858	9.40494	8.99145	8.91001	7.34707	9.81465	7.34707	9.01121	9.10889
chi-lncRNA-4582	10.2121	7.34707	7.34707	7.8901	8.68741	8.93721	8.1797	9.30498	9.34738	7.34707	7.34707	9.64992	7.34707	7.34707	7.91046	7.34707	7.34707	7.34707	7.34707	8.24667	8.57567	7.34707	8.98365	8.5963	7.84807	9.34375	10.4092	9.40793	7.34707	9.83138	7.34707	7.34707	9.27984	8.05613	8.49467	8.2557	9.37684	8.34583	8.55543	9.93891	8.39938	7.34707	8.72259	7.34707	7.34707	7.93535	8.20091	8.83646	8.92852
chi-lncRNA-8655	7.99913	7.34707	9.75443	7.34707	7.34707	8.5739	8.1797	7.34707	8.66924	7.34707	7.34707	7.7882	8.23613	8.56095	8.88857	9.56298	7.34707	8.37182	8.04235	7.34707	10.7988	7.34707	7.34707	7.34707	7.84807	7.34707	8.74423	8.38793	7.34707	10.0818	7.34707	7.34707	7.34707	10.9066	8.49467	7.34707	9.07501	7.34707	7.34707	7.34707	7.34707	9.16714	8.39186	7.8231	7.34707	7.93535	8.20091	8.13206	7.83099
chi-lncRNA-8771	7.34707	9.8349	10.2913	8.28371	9.37005	7.34707	7.34707	9.76053	7.34707	7.34707	7.34707	8.12556	8.78213	8.9221	7.91046	7.34707	7.34707	7.94858	8.86187	7.71278	10.7629	7.34707	7.95807	7.8921	7.84807	9.04445	7.84119	7.78268	7.34707	7.78378	7.86373	11.0649	7.34707	7.34707	8.03209	8.80887	8.17151	8.34583	8.55543	8.76727	7.96711	7.34707	7.34707	8.18042	7.34707	8.35205	9.42746	8.40685	8.19273
chi-lncRNA-12585	10.4223	10.1842	9.87898	10.1423	9.37005	9.67521	9.85439	10.3849	10.5569	9.77495	9.74013	9.93379	10.3134	10.5037	10.61	10.3051	8.2653	10.4779	9.84379	10.7813	10.244	10.9082	9.8696	10.5585	8.21923	10.6099	9.90815	10.8353	9.88483	10.2951	10.4038	10.4645	9.85714	8.88523	10.9247	10.5001	10.1884	9.66701	12.7267	10.2928	10.3435	10.4502	10.2304	9.64253	10.8067	10.4433	10.0807	9.85804	9.66479
chi-lncRNA-7381	8.44658	9.07158	7.34707	9.06303	8.68741	9.67521	7.34707	8.63543	8.66924	8.5181	10.9724	8.12556	9.48715	8.07808	9.61669	7.95192	7.34707	7.34707	8.86187	9.19372	8.87352	7.92343	7.68468	7.8921	9.45864	7.80529	9.44052	7.34707	7.34707	8.11855	7.34707	8.06066	8.61547	8.05613	8.03209	7.34707	8.69286	8.6675	8.55543	9.93891	8.39938	7.34707	7.34707	9.08928	7.34707	7.34707	10.0807	7.34707	7.34707
chi-lncRNA-3495	7.99913	9.37312	7.34707	8.59262	8.68741	7.34707	7.34707	9.0087	7.34707	7.34707	8.62062	8.62842	9.17728	9.83729	9.46616	7.95192	7.34707	7.94858	8.69643	8.45413	7.6904	10.1322	8.38596	7.8921	7.34707	7.34707	7.34707	9.14092	7.34707	8.11855	8.24337	7.34707	9.09047	8.52944	8.03209	8.80887	9.07501	8.34583	8.07423	9.4689	9.22858	8.52689	8.39186	7.8231	7.34707	7.34707	8.20091	7.34707	7.83099
chi-lncRNA-2767	7.34707	7.34707	8.63099	8.28371	8.68741	7.34707	9.64123	9.0087	9.04779	9.15584	9.28634	9.00058	7.34707	9.2107	9.46616	7.95192	9.79306	7.34707	7.73619	8.94143	7.34707	7.92343	7.68468	8.5963	7.34707	7.80529	8.95223	8.813	7.34707	8.81569	8.24337	8.53595	8.87243	8.88523	7.34707	7.34707	7.34707	7.34707	8.91565	8.76727	7.96711	8.88224	8.99145	8.46658	10.0102	8.67497	7.34707	7.79231	9.54459
chi-lncRNA-7916	7.99913	9.07158	8.63099	8.28371	8.68741	9.46852	9.08813	7.34707	9.34738	7.34707	8.12004	9.84523	8.23613	8.56095	7.34707	8.7046	7.34707	7.94858	7.34707	9.19372	8.1999	7.34707	8.71554	7.8921	7.34707	7.34707	10.0952	8.38793	7.34707	8.11855	7.34707	8.06066	9.27984	7.34707	8.49467	7.34707	8.17151	10.0454	8.07423	9.93891	7.34707	8.05437	7.96205	7.34707	7.34707	9.35454	7.34707	9.85804	7.34707
chi-lncRNA-10215	11.9234	11.509	8.63099	10.2343	10.9899	11.9984	10.8263	11.4836	7.34707	10.4363	10.8871	10.6077	11.0394	11.4205	11.6067	11.8627	11.2766	11.2998	9.48641	10.7423	11.0276	11.4101	11.7953	10.9341	10.43	12.0293	11.4966	11.7696	10.2836	12.0916	11.5687	10.8374	10.437	10.6525	11.9376	11.8663	11.8443	12.4532	11.761	11.7472	11.1426	10.7382	11.0723	10.9719	10.9718	11.4439	10.5287	11.4572	10.7483
chi-lncRNA-2942	10.8435	7.34707	9.10907	7.8901	7.34707	8.93721	7.34707	10.5063	10.9622	7.34707	7.34707	10.3745	7.34707	7.34707	8.3146	7.34707	10.0113	7.34707	8.86187	8.45413	8.1999	7.34707	10.7741	7.34707	9.45864	9.59151	10.1803	9.40793	8.65685	8.11855	8.24337	7.34707	9.97143	7.34707	9.89841	10.5001	8.69286	8.34583	9.20366	9.4689	9.00136	8.05437	7.96205	7.8231	7.34707	9.81465	7.34707	10.2554	7.83099
chi-lncRNA-2011	9.66896	8.68988	8.63099	7.34707	8.68741	8.08714	7.34707	8.63543	11.4135	8.5181	10.0848	8.12556	7.34707	9.99748	8.88857	7.95192	7.34707	7.34707	8.29477	8.63547	8.57567	8.91477	10.3207	7.8921	7.34707	9.70106	7.84119	7.78268	9.78991	9.14391	8.24337	8.53595	7.90254	8.05613	8.49467	8.80887	9.37684	8.93037	8.55543	9.72296	7.34707	8.52689	8.99145	7.8231	9.46272	10.3558	7.34707	7.34707	9.41345
chi-lncRNA-1040	10.321	9.07158	9.29941	9.06303	7.34707	10.1611	9.08813	8.13052	9.59532	8.04827	7.34707	8.82647	9.17728	7.34707	11.144	7.95192	9.22261	9.55531	9.26789	8.94143	9.42574	8.65347	8.71554	8.5963	8.51417	9.47294	7.34707	7.78268	7.34707	8.81569	9.4993	9.96037	9.97143	10.4542	7.34707	8.2557	9.07501	9.80447	8.91565	7.34707	9.42484	7.34707	7.34707	10.206	9.66918	9.16154	7.34707	9.85804	9.10889
chi-lncRNA-6162	9.06325	7.34707	9.99362	8.28371	9.37005	9.85597	9.39103	9.55066	8.1546	7.34707	8.12004	7.34707	8.78213	7.34707	8.88857	8.7046	10.0113	7.94858	9.01028	7.71278	8.39999	7.92343	8.85582	7.8921	7.34707	9.04445	7.34707	9.73383	7.34707	8.98911	9.63271	8.53595	10.176	7.34707	7.34707	7.34707	8.69286	7.9312	9.20366	8.76727	7.34707	8.52689	7.96205	7.34707	7.34707	10.3558	7.34707	8.40685	10.6351
chi-lncRNA-1162	9.29457	8.68988	9.46754	8.59262	9.61918	9.67521	8.1797	9.76053	7.34707	8.04827	10.0848	10.242	9.17728	8.56095	9.29809	9.71628	8.2653	8.37182	9.48641	9.30504	9.67769	9.32764	9.49359	9.42203	7.34707	9.04445	9.29538	9.28059	9.78991	9.41113	9.35229	7.34707	9.44721	8.52944	7.34707	9.51989	9.07501	8.93037	8.91565	8.76727	9.00136	8.05437	9.218	7.8231	7.34707	7.34707	9.89398	8.83646	7.34707
chi-lncRNA-4215	10.7685	10.3315	10.0998	10.4796	9.61918	10.0166	8.70427	10.9955	9.99127	9.77495	8.99155	11.5585	9.48715	12.1228	10.3767	10.7221	9.53585	11.0361	10.3687	10.6184	11.1156	8.91477	10.2205	10.2398	11.052	12.6915	10.7804	9.73383	7.80099	10.4215	10.8498	9.17875	10.0773	10.3439	9.7405	10.3503	10.3358	11.0452	10.8689	10.1267	10.9648	11.3637	10.3307	9.75307	8.56959	10.6039	10.9679	10.2554	10.5123
chi-lncRNA-12660	10.7685	10.3315	10.1987	11.3545	8.68741	10.1611	8.1797	8.63543	11.5954	8.87193	9.531	11.349	9.48715	9.99748	10.61	9.39144	8.2653	11.3472	10.7943	11.3211	11.4448	9.13593	10.4145	10.8779	10.43	9.04445	10.3369	8.813	8.65685	10.8392	7.86373	9.17875	8.87243	10.094	11.3644	11.1707	10.1884	10.5928	9.20366	11.0176	10.5256	10.5527	10.5957	7.34707	7.34707	10.8155	11.9566	9.55353	9.87877
chi-lncRNA-4801	9.82508	10.1842	7.91104	8.59262	8.1676	9.46852	9.08813	7.34707	7.34707	7.34707	8.12004	9.00058	7.34707	8.9221	8.3146	7.95192	7.34707	7.34707	8.69643	8.63547	8.73227	8.65347	8.71554	9.06745	8.21923	10.8666	8.50112	10.2238	7.80099	8.11855	7.34707	9.96037	10.437	9.1704	7.34707	7.34707	7.34707	9.51506	7.34707	9.93891	7.34707	7.34707	9.58609	8.91001	8.56959	7.34707	7.34707	7.34707	8.19273
chi-lncRNA-9242	11.2811	10.8048	9.46754	9.06303	8.1676	10.8136	10.0401	10.5063	9.59532	10.4363	9.92274	11.3165	9.74208	9.65707	10.8108	10.4866	10.5183	8.37182	9.99397	10.3334	10.7988	10.2315	10.6252	9.06745	10.5649	11.7522	10.1803	10.8799	9.57899	11.126	9.00389	9.62186	11.1698	10.4542	10.8493	10.6358	9.62632	11.0452	10.598	11.4281	11.0265	10.5527	10.5127	10.126	7.34707	8.93867	9.67949	9.55353	10.1499
chi-lncRNA-603	10.321	9.07158	8.31547	8.59262	7.34707	8.93721	7.34707	8.63543	7.34707	7.34707	7.34707	10.0172	8.78213	7.34707	7.34707	7.34707	7.34707	7.34707	8.29477	8.63547	7.96752	9.78529	9.57704	8.5963	9.31291	9.59151	10.0952	8.38793	7.34707	9.14391	7.34707	7.34707	8.87243	7.34707	9.7405	9.51989	9.07501	7.34707	7.34707	9.16032	9.42484	7.34707	9.218	8.18042	7.34707	7.93535	7.34707	9.01121	9.10889
chi-lncRNA-12719	7.34707	8.68988	9.46754	10.2343	8.68741	9.22719	7.34707	8.13052	7.34707	8.87193	7.34707	8.39879	9.48715	7.34707	10.3767	10.0975	7.34707	8.37182	8.29477	8.00428	8.73227	9.13593	7.95807	8.28674	8.96813	9.04445	9.44052	9.52494	9.57899	7.78378	9.18858	9.17875	7.34707	9.4084	9.12565	7.34707	7.34707	9.3452	10.1333	9.4689	7.34707	9.16714	10.1225	9.08928	9.66918	9.35454	9.12187	7.34707	8.19273
chi-lncRNA-13914	16.2117	15.9391	15.8089	16.9102	16.7785	16.1019	15.8585	16.7012	16.8368	15.9485	15.463	15.569	15.2254	16.1787	16.5657	15.5195	15.5542	16.4662	16.9838	15.6299	15.5046	15.7703	15.4583	15.9622	15.7415	16.5057	15.9882	16.3384	16.325	15.8424	16.033	16.588	16.282	16.742	15.5641	16.2644	16.1119	16.5245	15.4432	15.5525	15.3713	15.4369	15.2678	16.8418	16.0831	15.4785	16.4858	16.6985	15.5168
chi-lncRNA-3068	9.29457	9.62241	8.63099	8.28371	7.34707	9.22719	7.34707	8.13052	9.04779	8.04827	8.12004	8.39879	8.23613	8.9221	8.62994	8.7046	8.2653	7.94858	8.29477	8.63547	7.6904	9.13593	8.18782	9.83004	7.34707	7.80529	7.84119	8.813	7.34707	7.78378	9.18858	7.34707	9.44721	9.79153	8.03209	8.80887	9.62632	7.9312	7.34707	9.72296	9.22858	8.05437	8.99145	9.95158	8.08412	9.35454	8.20091	7.34707	8.92852
chi-lncRNA-2169	10.4223	8.16937	9.6181	9.25095	9.06873	11.6521	10.3522	8.63543	8.66924	9.59657	9.74013	10.1709	9.17728	11.1058	7.91046	8.7046	7.34707	10.4779	9.48641	9.76059	11.2251	9.64826	10.1127	10.4079	11.3423	9.80288	10.7804	9.28059	9.88483	10.5378	9.35229	8.89286	9.44721	9.95066	10.7698	8.80887	10.1884	9.92996	9.20366	9.93891	10.5256	10.8227	8.72259	7.34707	9.46272	10.3558	7.34707	10.0303	10.4468
chi-lncRNA-10359	9.06325	7.34707	7.34707	9.25095	7.34707	8.93721	7.34707	12.1382	10.5569	7.34707	9.28634	8.39879	8.23613	7.34707	7.34707	7.34707	7.34707	7.34707	8.69643	9.59521	8.73227	8.65347	10.8431	7.34707	8.51417	9.20185	8.50112	7.78268	11.4572	8.61852	7.34707	9.80102	7.34707	8.05613	8.03209	9.77637	7.34707	7.34707	9.98931	8.22529	9.22858	10.0901	7.34707	8.46658	7.34707	10.0559	8.20091	8.63759	7.83099
chi-lncRNA-4293	9.49388	9.07158	9.29941	8.84692	10.3279	8.5739	9.85439	8.13052	7.34707	9.15584	7.34707	9.84523	8.78213	9.2107	9.61669	7.34707	7.34707	9.18965	8.29477	9.90895	9.67769	9.64826	8.56014	7.34707	7.34707	7.80529	10.0047	9.14092	9.03348	9.73723	8.79204	8.89286	9.09047	9.4084	8.84438	8.80887	7.34707	9.80447	8.91565	8.22529	9.22858	8.88224	9.41375	7.8231	7.34707	9.52474	9.67949	9.01121	9.77574
chi-lncRNA-11614	8.44658	10.3315	9.87898	8.84692	10.6965	8.5739	9.08813	9.76053	8.66924	10.3261	10.5958	8.39879	8.23613	10.5037	9.46616	9.19671	8.82194	7.34707	9.99397	10.5746	8.73227	10.6457	10.3683	9.57123	8.75893	7.80529	9.13398	7.34707	8.42382	11.0099	8.79204	11.3789	10.2683	8.52944	8.49467	9.51989	8.69286	9.92996	8.07423	9.72296	9.00136	9.94685	7.34707	9.85573	10.0102	9.16154	9.12187	9.7635	9.41345
chi-lncRNA-3039	9.49388	10.8048	12.168	10.1423	10.5838	12.2774	9.64123	10.6183	11.2054	10.888	10.8871	10.3097	9.74208	11.0337	10.8108	12.3348	7.34707	10.9155	10.71	10.5746	12.0763	10.0256	10.972	10.2398	11.3042	11.1631	10.7248	12.0094	11.6587	10.1564	10.612	10.1039	9.85714	13.3145	9.36093	10.1832	10.1884	10.3449	11.3537	10.4418	11.301	12.0646	12.1325	10.3536	10.1546	10.3558	10.87	10.6745	12.0535
chi-lncRNA-9428	7.34707	9.37312	7.34707	8.84692	7.34707	9.85597	8.70427	7.34707	7.34707	7.34707	7.34707	7.34707	7.34707	7.34707	9.75298	10.205	7.34707	9.55531	8.50954	7.71278	10.2951	7.34707	7.34707	7.34707	7.34707	7.34707	7.34707	7.34707	9.46071	7.34707	8.24337	7.34707	7.34707	11.188	7.34707	8.2557	7.34707	7.34707	7.34707	7.34707	9.22858	9.94685	9.74002	7.8231	7.34707	7.34707	7.34707	7.34707	7.83099
chi-lncRNA-6304	10.321	10.4651	10.1987	10.2343	9.06873	9.67521	10.2046	8.13052	10.4349	10.0767	8.12004	8.12556	9.17728	8.56095	9.75298	10.3051	7.34707	10.5607	9.14483	9.07308	9.33093	7.34707	9.65593	9.42203	10.5649	8.66634	9.44052	9.63316	9.03348	9.41113	8.54363	9.41725	7.90254	10.094	10.1703	9.51989	8.17151	7.9312	9.64932	8.76727	10.3435	10.5527	10.5957	8.91001	8.08412	10.163	10.2459	7.34707	10.6351
chi-lncRNA-10237	8.44658	9.37312	8.63099	8.84692	7.34707	9.85597	10.0401	9.0087	9.04779	10.2068	9.74013	9.84523	9.74208	9.45108	7.91046	9.98125	9.53585	10.1966	8.69643	9.59521	9.12028	7.34707	9.65593	10.8779	9.45864	10.2974	9.57239	7.34707	8.65685	10.4215	9.18858	8.89286	9.27984	8.52944	8.84438	8.80887	10.3358	9.80447	9.20366	9.72296	9.00136	10.5527	9.58609	9.75307	9.46272	10.3558	8.20091	9.55353	7.34707
chi-lncRNA-3726	8.44658	8.68988	9.87898	8.59262	8.68741	8.08714	8.70427	8.63543	8.1546	7.34707	9.92274	9.64992	9.48715	8.56095	7.34707	8.7046	7.34707	10.0891	8.29477	8.94143	10.0192	7.92343	8.85582	8.85102	9.15079	9.70106	9.13398	7.34707	8.42382	9.2837	8.79204	8.53595	8.3026	8.05613	7.34707	8.2557	7.34707	9.3452	7.34707	8.76727	9.22858	9.40494	9.218	8.46658	8.93218	7.93535	7.34707	8.40685	8.4817
chi-lncRNA-12817	7.99913	8.68988	8.31547	7.8901	7.34707	8.5739	8.1797	8.13052	9.80684	10.0767	8.62062	8.62842	8.23613	9.65707	7.34707	8.3768	8.2653	9.84678	10.2543	7.71278	8.57567	7.92343	7.68468	8.28674	7.84807	7.80529	8.50112	7.34707	7.80099	11.5145	7.86373	8.06066	7.34707	8.05613	9.12565	9.20775	8.17151	7.34707	7.34707	8.22529	7.96711	8.05437	8.39186	10.9719	11.377	7.93535	8.20091	7.34707	7.34707
chi-lncRNA-8302	7.99913	9.07158	9.46754	8.59262	7.34707	9.46852	9.39103	8.13052	9.80684	8.04827	8.12004	9.29616	7.34707	9.2107	7.34707	7.95192	7.34707	8.96494	8.50954	9.40839	7.34707	7.34707	9.20966	9.83004	8.96813	8.66634	9.6932	7.34707	7.34707	8.11855	8.24337	7.34707	9.09047	9.1704	8.03209	8.80887	8.69286	7.34707	8.07423	9.4689	8.39938	8.88224	9.41375	7.8231	7.34707	8.93867	9.67949	7.79231	8.72234
chi-lncRNA-5405	7.34707	8.16937	7.34707	7.8901	8.1676	8.5739	7.34707	9.0087	7.34707	8.04827	8.99155	9.15593	8.23613	7.34707	8.62994	8.7046	9.22261	7.34707	7.34707	8.24667	8.1999	9.13593	8.38596	8.5963	7.34707	8.66634	8.95223	8.61606	7.34707	8.11855	7.86373	7.34707	9.27984	8.52944	9.36093	8.2557	9.37684	9.15265	8.07423	9.16032	9.00136	8.52689	8.99145	8.91001	10.0102	7.34707	8.20091	8.40685	7.34707
chi-lncRNA-9351	10.517	8.68988	7.34707	7.34707	8.1676	10.1611	7.34707	7.34707	8.66924	8.87193	7.34707	10.3745	7.34707	8.56095	9.75298	7.34707	7.34707	9.38404	8.50954	8.45413	7.6904	7.92343	8.98365	8.5963	9.31291	10.4306	7.84119	10.1528	8.65685	10.2274	9.35229	7.34707	9.733	7.34707	9.56316	8.2557	9.62632	9.3452	9.44363	9.4689	9.00136	9.78781	9.87909	7.34707	8.08412	9.52474	8.20091	9.16706	8.92852
chi-lncRNA-15175	11.5284	11.0795	9.29941	9.25095	11.5052	10.8136	8.70427	9.55066	8.66924	9.15584	8.99155	9.75088	8.78213	8.9221	8.3146	11.1565	8.2653	8.96494	8.86187	11.9019	9.67769	10.0256	10.1676	7.8921	9.9278	9.59151	9.29538	9.82793	11.2588	10.8838	10.9036	8.53595	10.176	7.34707	9.12565	9.51989	9.07501	9.92996	10.2643	10.814	8.73154	9.60904	10.3307	8.46658	7.34707	9.52474	9.67949	8.63759	9.41345
chi-lncRNA-5530	7.99913	7.34707	7.34707	7.8901	8.1676	8.08714	9.39103	9.55066	9.04779	9.15584	7.34707	9.75088	8.23613	8.07808	8.3146	7.34707	7.34707	7.94858	7.73619	8.45413	9.5985	7.34707	8.98365	7.8921	8.96813	8.15253	8.20856	9.14092	7.34707	8.39009	8.24337	7.34707	9.09047	8.52944	7.34707	8.80887	9.37684	7.34707	8.07423	8.22529	8.73154	8.05437	7.34707	7.34707	7.34707	7.93535	7.34707	8.13206	8.92852
chi-lncRNA-2209	10.0943	9.8349	11.0952	11.1333	8.68741	12.0734	9.64123	10.5063	12.6143	10.9636	9.74013	11.0255	11.0394	8.56095	11.0412	10.205	8.2653	11.5634	11.1548	10.9956	12.0167	11.0236	11.1461	11.0403	11.646	9.80288	11.7682	10.4771	9.03348	12.0134	9.18858	9.62186	9.733	10.5568	11.6574	12.1644	9.83895	11.6301	10.7841	10.5768	11.301	10.9025	10.0059	8.91001	9.66918	10.0559	11.0596	10.4501	10.23
chi-lncRNA-4761	8.78761	8.68988	7.34707	9.93859	9.37005	8.5739	7.34707	8.63543	9.80684	7.34707	7.34707	8.12556	7.34707	7.34707	9.29809	7.34707	7.34707	9.38404	8.86187	9.50482	8.39999	7.34707	7.34707	7.34707	9.45864	7.34707	9.13398	7.78268	7.34707	8.98911	7.34707	8.89286	8.87243	7.34707	10.5009	9.99405	7.34707	7.34707	7.34707	8.76727	9.00136	9.16714	8.39186	7.34707	7.34707	8.93867	10.7649	9.01121	7.83099
chi-lncRNA-12683	12.7245	11.509	11.6084	12.3911	11.9763	12.9496	12.2489	11.9794	11.6512	11.7836	12.6426	12.0886	11.5867	12.7588	12.3058	11.8295	10.9987	11.4808	10.7943	12.4051	11.5326	12.8452	13.1503	11.6222	12.1538	11.9427	11.4966	13.5558	12.4148	12.2363	11.8951	11.7281	11.2625	11.6256	12.7711	11.8663	11.5137	12.2989	12.836	12.2699	12.637	11.9935	12.6029	10.7231	12.4766	11.6785	12.7727	11.7063	12.0313
chi-lncRNA-2644	9.29457	7.34707	7.34707	7.8901	8.1676	8.08714	7.34707	7.34707	7.34707	7.34707	8.99155	7.34707	7.34707	8.07808	7.34707	9.39144	7.34707	8.96494	9.38128	8.63547	7.6904	7.34707	8.18782	7.34707	7.34707	7.80529	8.74423	8.61606	9.46071	9.2837	7.34707	8.89286	8.61547	9.1704	8.84438	7.34707	7.34707	9.66701	9.98931	8.22529	9.00136	7.34707	8.72259	8.46658	7.34707	9.16154	7.34707	7.79231	7.34707
chi-lncRNA-4943	8.78761	9.62241	9.10907	8.59262	9.06873	8.5739	8.1797	9.0087	8.66924	8.04827	7.34707	9.00058	8.23613	8.07808	8.88857	7.34707	7.34707	7.34707	9.92083	9.40839	9.12028	9.64826	8.71554	7.34707	7.34707	7.80529	9.13398	9.14092	9.33187	9.41113	9.75481	7.34707	8.61547	8.52944	9.36093	7.34707	9.07501	9.66701	9.98931	8.76727	8.73154	8.52689	9.58609	8.70526	9.66918	9.16154	9.42746	7.79231	7.83099
chi-lncRNA-13889	7.34707	11.2373	11.2872	7.34707	10.4615	8.08714	11.5314	7.34707	7.34707	10.8083	7.34707	9.93379	10.8355	10.2727	9.61669	9.39144	10.5183	10.1966	9.99397	10.8193	9.5147	10.7829	11.6095	11.3188	10.2812	10.3656	11.0754	9.9995	11.1096	9.83138	11.6961	11.0649	7.34707	9.79153	10.9963	7.34707	11.5743	9.66701	11.4668	8.22529	11.5315	8.05437	7.34707	10.6101	9.46272	9.16154	8.73366	10.6745	11.287
chi-lncRNA-1175	7.34707	7.34707	7.34707	7.34707	7.34707	7.34707	7.34707	10.8192	11.7569	7.34707	7.34707	7.34707	7.34707	7.34707	7.91046	7.34707	10.3683	7.34707	8.50954	8.45413	7.96752	7.34707	9.40502	8.28674	7.34707	7.34707	7.34707	7.34707	10.8043	7.34707	7.34707	7.34707	9.733	7.34707	9.12565	7.34707	9.37684	9.15265	7.34707	7.34707	7.34707	7.34707	7.34707	7.34707	7.34707	10.678	7.34707	7.34707	7.83099
chi-lncRNA-8029	9.29457	10.9023	9.87898	9.41719	9.83155	8.5739	9.08813	8.13052	8.1546	7.34707	7.34707	9.29616	10.7216	10.2727	9.46616	10.0975	10.0113	7.34707	10.4747	9.30504	7.6904	10.4939	7.68468	8.5963	9.45864	7.34707	9.80468	8.813	7.34707	9.2837	10.4038	9.17875	8.87243	10.5568	9.7405	8.80887	9.07501	9.15265	9.44363	9.16032	9.59756	8.88224	9.74002	8.91001	10.5172	9.81465	9.12187	9.55353	10.4468
chi-lncRNA-5463	9.49388	9.8349	9.10907	8.59262	7.34707	8.5739	10.0401	9.30498	9.04779	10.4363	9.92274	9.84523	9.74208	8.9221	9.29809	7.95192	8.2653	7.94858	8.29477	8.79655	8.73227	8.91477	8.18782	10.1477	9.82402	7.80529	10.6067	10.2238	9.6883	9.6365	10.3272	9.96037	9.27984	10.7423	10.5009	9.51989	8.17151	9.3452	10.7841	9.4689	9.89114	8.88224	9.74002	9.24871	10.4062	10.4433	8.20091	9.01121	9.66479
chi-lncRNA-10534	7.34707	9.07158	9.10907	9.41719	7.34707	8.5739	7.34707	7.34707	8.66924	7.34707	7.34707	7.34707	8.23613	7.34707	9.75298	7.95192	7.34707	9.18965	7.34707	7.71278	9.22944	7.34707	7.34707	7.8921	9.31291	7.34707	7.34707	8.813	9.6883	10.2951	7.34707	7.34707	8.61547	9.79153	7.34707	9.20775	7.34707	7.34707	7.34707	7.34707	7.34707	8.52689	7.96205	8.46658	7.34707	7.34707	7.34707	7.34707	8.92852
chi-lncRNA-1711	8.78761	9.07158	9.29941	9.06303	7.34707	10.9787	7.34707	9.0087	8.66924	8.04827	7.34707	8.82647	11.0394	7.34707	7.34707	9.39144	7.34707	7.34707	8.50954	8.79655	10.5266	8.65347	9.10108	8.85102	10.2007	7.34707	9.44052	9.63316	8.42382	9.14391	9.97181	7.34707	8.87243	9.4084	9.12565	8.80887	9.62632	7.34707	8.91565	7.34707	9.22858	8.88224	9.58609	8.91001	8.08412	9.81465	9.89398	7.34707	8.72234
chi-lncRNA-11548	11.8158	9.8349	10.6116	11.4725	8.68741	10.6271	11.9575	11.0762	10.9622	10.3261	10.8871	11.1039	11.2181	9.83729	10.0983	11.1019	7.34707	10.639	11.277	11.1527	11.3987	9.49684	11.3257	10.7585	11.4155	9.47294	10.3369	10.356	10.4166	10.003	8.79204	9.80102	9.97143	10.9066	11.3644	10.874	10.5919	9.15265	11.4113	10.7003	11.1426	11.2463	11.4299	9.08928	9.2217	8.35205	11.8579	9.7635	9.87877
chi-lncRNA-10755	10.517	10.1842	9.46754	10.9283	9.37005	10.4128	8.70427	10.3849	10.7737	9.77495	10.484	9.93379	10.9411	10.2727	9.75298	10.7927	9.22261	10.1966	9.26789	9.50482	10.244	10.4116	10.6639	10.0494	9.9278	10.665	10.2607	10.4178	9.97389	9.73723	10.4038	10.5672	10.437	9.4084	10.8493	10.6358	9.37684	9.15265	9.82931	10.2928	9.89114	9.40494	9.87909	10.3536	10.5172	9.16154	9.67949	9.16706	9.10889
chi-lncRNA-10682	7.34707	7.34707	7.34707	7.34707	7.34707	7.34707	7.34707	7.34707	7.34707	7.34707	7.34707	7.7882	7.34707	7.34707	7.34707	7.34707	7.34707	7.34707	7.34707	7.34707	8.1999	8.33414	7.34707	7.34707	11.1411	7.34707	7.84119	7.34707	7.34707	7.34707	9.86739	7.34707	7.34707	7.34707	7.34707	7.34707	7.34707	10.2518	7.34707	7.34707	7.34707	7.34707	7.34707	7.34707	7.34707	7.34707	7.34707	8.13206	7.34707
chi-lncRNA-6800	9.06325	9.37312	11.2872	11.0847	10.1807	12.3395	11.4018	9.0087	11.0479	11.1691	10.0848	10.0961	12.5811	10.8777	9.10781	11.1565	7.34707	11.6791	10.9122	10.7022	11.9384	10.9671	11.4416	10.4079	11.7345	11.4722	11.2431	10.0782	8.85742	12.1657	10.612	8.89286	8.3026	10.5568	9.12565	9.99405	10.5919	10.8042	10.4951	11.0176	10.243	10.6484	11.0131	7.34707	7.34707	11.2632	11.6375	10.0303	9.54459
chi-lncRNA-8178	7.34707	10.1842	9.10907	8.84692	10.1807	9.22719	8.1797	9.0087	7.34707	8.04827	7.34707	7.34707	9.74208	7.34707	9.10781	7.95192	8.2653	8.37182	9.26789	8.45413	7.6904	7.92343	8.56014	7.8921	8.51417	8.66634	8.95223	7.34707	8.42382	8.98911	7.86373	8.89286	7.90254	9.1704	9.89841	8.2557	8.17151	9.15265	8.91565	9.16032	7.34707	8.88224	7.34707	9.39226	8.93218	8.35205	9.12187	8.83646	10.23
chi-lncRNA-5524	8.78761	7.34707	8.31547	7.8901	8.1676	9.67521	7.34707	7.34707	9.34738	8.87193	8.62062	9.75088	9.48715	7.34707	7.34707	7.34707	7.34707	9.55531	7.73619	8.79655	10.0788	7.34707	7.34707	8.5963	9.59098	7.80529	7.84119	8.38793	7.34707	9.41113	8.24337	7.34707	7.34707	8.52944	8.84438	8.2557	7.34707	7.34707	7.34707	8.76727	8.39938	8.52689	8.39186	7.34707	7.34707	8.67497	7.34707	7.79231	7.83099
chi-lncRNA-4179	8.78761	9.8349	9.6181	10.4024	8.68741	11.1269	10.0401	9.9437	9.59532	9.77495	10.484	10.3097	11.4503	10.9579	9.29809	10.4866	9.79306	10.0891	10.6204	10.7423	10.5266	9.32764	9.49359	10.5585	10.6279	8.43219	9.6932	11.1587	10.137	9.41113	10.612	8.06066	9.85714	9.61265	10.0407	9.99405	7.34707	9.15265	8.55543	10.814	10.135	10.0901	10.8869	9.64253	8.56959	10.163	9.12187	11.2636	8.4817
chi-lncRNA-3841	9.29457	10.1842	9.29941	10.8137	7.34707	10.5239	9.08813	10.3849	7.34707	10.2068	9.74013	10.7115	7.34707	8.9221	10.2898	9.56298	7.34707	10.7132	11.0212	10.2243	10.5266	9.32764	9.80184	10.1477	10.4991	8.43219	9.80468	7.34707	7.34707	9.73723	7.86373	7.34707	10.0773	9.95066	10.6856	10.9798	9.37684	10.1523	8.55543	10.1267	10.6873	10.6484	9.218	7.8231	9.66918	9.16154	11.2272	9.55353	8.72234
chi-lncRNA-7	8.44658	8.68988	8.88974	7.34707	7.34707	9.22719	7.34707	7.34707	8.1546	7.34707	7.34707	8.62842	8.78213	7.34707	7.34707	9.39144	10.0113	7.34707	7.73619	7.34707	7.34707	8.65347	7.34707	7.34707	7.34707	7.34707	7.34707	8.61606	7.34707	7.34707	9.4993	9.41725	7.90254	9.61265	8.84438	9.20775	7.34707	7.34707	9.20366	7.34707	9.42484	7.34707	8.72259	8.70526	7.34707	10.0559	10.2459	9.16706	7.83099
chi-lncRNA-9265	10.8435	10.3315	9.46754	11.4342	8.1676	10.1611	10.2046	9.30498	9.99127	9.15584	8.62062	10.1709	10.7216	8.9221	9.46616	9.56298	7.34707	10.3901	9.48641	10.385	10.9658	9.49684	9.49359	10.8194	10.0246	7.80529	10.1803	9.82793	9.33187	10.2274	9.00389	8.53595	8.3026	9.4084	10.2891	10.6358	9.83895	9.66701	9.98931	9.72296	11.0858	9.40494	10.2304	7.8231	9.2217	9.94033	10.5287	9.01121	9.66479
chi-lncRNA-15039	9.66896	9.62241	7.91104	10.2343	8.1676	10.5239	8.70427	8.63543	10.6694	9.59657	8.12004	11.1039	10.3134	9.2107	8.62994	8.7046	7.34707	10.0891	10.3126	10.385	10.8679	8.33414	10.1127	10.3263	9.45864	10.9577	9.29538	10.1528	7.80099	11.0099	8.24337	8.06066	9.44721	9.4084	9.56316	10.7598	9.62632	10.0454	9.20366	9.4689	10.4374	10.2204	9.74002	8.18042	10.1546	9.16154	9.12187	8.83646	9.87877
chi-lncRNA-2004	7.99913	9.8349	10.2913	10.8721	9.06873	10.4128	8.1797	9.30498	10.5569	10.4363	8.12004	10.5528	10.598	10.1416	8.88857	7.34707	7.34707	10.0891	11.2474	9.90895	9.82412	9.78529	10.4145	11.0403	9.9278	10.665	10.4092	9.91626	10.5957	10.0818	10.6753	8.06066	8.3026	9.4084	9.89841	9.99405	9.07501	11.0452	9.44363	10.4418	10.135	9.78781	10.5127	9.75307	9.84976	8.93867	10.0807	8.63759	10.575
chi-lncRNA-12014	7.99913	9.07158	10.0998	9.41719	7.34707	8.5739	9.08813	7.34707	8.66924	8.04827	10.0848	8.39879	10.4627	9.2107	7.34707	9.85484	9.53585	9.84678	9.58439	8.45413	9.67769	7.34707	9.10108	9.57123	7.34707	9.59151	8.95223	7.34707	8.65685	9.73723	8.54363	7.34707	7.34707	9.61265	8.03209	8.2557	10.1884	8.93037	8.91565	8.22529	8.73154	9.40494	7.34707	9.24871	7.34707	9.52474	7.34707	9.01121	8.92852
chi-lncRNA-7929	9.06325	8.16937	9.10907	7.34707	9.06873	8.93721	7.34707	8.63543	9.34738	8.87193	9.28634	9.15593	9.74208	7.34707	8.62994	8.97154	9.22261	10.0891	7.34707	9.30504	7.6904	9.91043	8.85582	7.34707	9.31291	9.20185	8.74423	7.34707	7.34707	9.2837	7.86373	7.34707	9.733	9.4084	9.89841	9.20775	7.34707	8.93037	9.20366	9.16032	7.96711	8.88224	7.34707	8.70526	7.34707	10.2626	9.12187	8.40685	8.72234
chi-lncRNA-1056	8.78761	10.5875	7.34707	8.59262	8.1676	9.46852	7.34707	8.13052	7.34707	8.04827	9.92274	8.39879	8.78213	7.34707	9.46616	8.7046	7.34707	7.34707	8.86187	9.19372	8.73227	9.91043	8.56014	7.34707	9.59098	9.47294	7.34707	7.34707	9.78991	9.2837	7.34707	9.62186	9.97143	7.34707	7.34707	9.20775	7.34707	8.34583	8.91565	9.16032	7.96711	8.05437	7.34707	7.8231	7.34707	9.16154	7.34707	7.34707	7.34707
chi-lncRNA-1671	10.517	8.68988	9.6181	9.56624	9.06873	11.4974	9.08813	8.13052	10.3016	8.87193	8.99155	9.29616	8.23613	9.2107	8.3146	8.7046	7.34707	8.96494	9.99397	9.90895	9.5985	10.3244	9.93433	9.06745	10.4991	9.70106	9.57239	9.9995	7.34707	10.2951	9.75481	7.34707	8.3026	9.1704	10.0407	9.77637	10.1884	9.66701	9.64932	9.16032	8.73154	8.52689	9.58609	8.70526	7.34707	9.67696	10.2459	8.63759	9.54459
chi-lncRNA-5687	8.78761	10.5875	9.29941	9.82483	10.3279	10.1611	10.0401	8.63543	8.66924	9.15584	10.484	8.12556	10.1469	8.56095	9.61669	10.6478	9.53585	9.18965	9.99397	9.07308	9.33093	7.92343	10.4591	7.34707	8.96813	9.20185	8.95223	7.78268	9.03348	9.73723	9.86739	7.34707	11.2625	9.95066	9.12565	8.80887	10.1884	8.6675	9.82931	9.4689	8.73154	9.60904	10.0059	9.85573	9.2217	10.3558	10.3942	7.79231	10.1499
chi-lncRNA-2406	7.99913	10.4651	7.34707	10.044	10.1807	10.4128	7.34707	11.2252	10.7737	7.34707	7.34707	9.54136	8.23613	10.7028	8.88857	9.39144	10.5183	11.2998	10.2543	11.0605	9.67769	10.8469	9.99628	10.0494	9.59098	9.04445	10.0952	10.4178	8.85742	9.2837	9.00389	7.34707	10.176	9.79153	11.0645	11.4901	7.34707	10.3449	10.2643	7.34707	10.243	7.34707	9.87909	10.5501	9.84976	9.52474	9.42746	9.43584	11.17
chi-lncRNA-485	7.99913	8.16937	8.88974	8.59262	7.34707	10.7233	8.1797	7.34707	9.99127	9.39297	7.34707	9.29616	11.377	7.34707	8.62994	8.7046	7.34707	10.0891	9.01028	9.76059	10.191	8.91477	8.85582	9.25561	10.8555	8.66634	9.80468	8.61606	7.34707	10.0818	7.86373	8.06066	9.27984	8.52944	9.12565	8.80887	9.62632	8.93037	8.91565	8.22529	8.73154	10.4502	8.72259	7.34707	8.93218	9.52474	9.42746	9.01121	7.34707
chi-lncRNA-12017	9.49388	7.34707	7.34707	10.1423	7.34707	7.34707	9.39103	7.34707	7.34707	9.39297	7.34707	9.00058	9.74208	7.34707	9.10781	7.34707	9.79306	8.96494	9.76239	9.50482	9.5985	7.34707	8.38596	9.25561	7.34707	9.34375	8.50112	7.34707	7.34707	8.61852	7.34707	7.34707	7.34707	9.61265	9.36093	7.34707	9.37684	7.34707	11.7159	7.34707	7.34707	8.52689	8.72259	8.46658	7.34707	9.16154	7.34707	8.40685	7.34707
chi-lncRNA-9822	10.321	10.1842	10.6817	10.1423	8.1676	10.1611	11.1826	9.9437	8.66924	10.0767	11.4599	9.64992	9.74208	9.83729	8.3146	7.95192	8.2653	9.84678	10.13	11.0284	10.4384	7.34707	10.3683	10.9882	9.59098	8.86775	7.34707	7.78268	8.42382	9.52821	9.35229	10.1039	10.7246	9.95066	10.1703	10.3503	11.2419	8.34583	8.55543	9.72296	11.0858	10.7382	9.218	10.206	8.08412	10.0559	11.8058	8.63759	9.66479
chi-lncRNA-12028	10.9826	10.3315	10.8124	10.6226	10.0166	11.1956	10.8263	10.9955	11.2054	11.0354	10.5958	10.7608	11.0394	11.1058	11.2856	10.7927	10.5183	12.7169	10.9857	11.2943	10.9013	10.5718	11.2258	10.4852	10.7462	10.0712	10.9836	10.4178	10.6507	11.4566	10.8498	8.53595	11.5095	12.0339	11.0645	10.7598	11.3148	10.0454	11.0968	11.1096	11.3501	11.1838	11.1838	11.0606	11.377	10.9412	10.87	10.5096	10.1499
chi-lncRNA-4446	7.34707	8.16937	8.63099	7.8901	7.34707	10.0166	7.34707	9.30498	9.34738	7.34707	8.62062	8.39879	8.23613	8.9221	7.91046	7.34707	8.2653	8.69865	7.73619	8.79655	8.1999	7.34707	8.71554	7.8921	8.51417	8.43219	9.13398	8.98626	7.34707	8.39009	7.86373	7.34707	9.09047	8.88523	9.56316	8.80887	9.07501	8.93037	8.07423	8.76727	9.00136	7.34707	8.72259	7.8231	8.08412	9.81465	9.12187	9.16706	8.72234
chi-lncRNA-9092	8.44658	8.68988	10.1987	10.9283	9.37005	9.67521	9.85439	10.1062	10.3016	9.39297	9.74013	10.4958	9.74208	9.45108	9.99212	8.7046	9.22261	9.55531	9.58439	11.0919	11.3021	9.13593	10.4145	8.85102	10.5649	11.2009	9.57239	8.61606	8.85742	9.41113	9.35229	11.1988	8.61547	11.2505	8.84438	10.3503	9.07501	8.6675	11.8471	10.4418	9.89114	10.6484	8.72259	10.206	8.56959	9.67696	10.87	10.2554	7.34707
chi-lncRNA-9730	7.34707	8.16937	8.63099	7.8901	7.34707	9.67521	8.1797	7.34707	9.04779	8.87193	10.0848	7.34707	7.34707	8.56095	7.91046	8.97154	9.22261	7.94858	8.50954	8.45413	8.39999	7.92343	7.34707	7.34707	7.34707	9.47294	8.50112	9.14092	7.80099	7.78378	8.24337	8.53595	8.87243	7.34707	9.12565	9.20775	7.34707	8.6675	8.55543	7.34707	9.00136	9.40494	8.72259	7.34707	7.34707	7.34707	7.34707	8.63759	8.72234
chi-lncRNA-3425	9.06325	7.34707	9.87898	8.84692	10.0166	9.22719	10.0401	10.1062	8.66924	10.2068	9.531	9.93379	9.74208	9.99748	9.46616	8.3768	7.34707	7.94858	10.5249	8.94143	9.5985	9.78529	9.31064	8.85102	9.31291	9.20185	9.6932	9.28059	9.6883	9.14391	10.0692	9.41725	10.176	9.95066	9.12565	7.34707	9.83895	9.15265	9.98931	9.72296	9.7518	10.5527	10.0059	9.24871	7.34707	10.2626	9.42746	9.85804	9.41345
chi-lncRNA-309	11.4822	10.0201	10.6116	11.27	10.1807	10.5239	10.6086	10.9955	11.2054	9.93369	11.2708	11.4426	10.4627	10.5037	11.0935	11.3564	10.6542	10.7132	10.8739	10.9956	11.8894	11.0236	11.1997	10.4079	10.1153	10.2974	10.3369	11.3293	11.223	10.7931	10.2462	9.41725	10.7246	12.3229	10.8493	10.6358	11.2419	10.8042	8.55543	10.2928	10.6087	11.5733	11.1291	10.6677	10.1546	10.0559	9.67949	11.0398	11.7344
chi-lncRNA-14939	11.0475	7.34707	7.91104	8.84692	10.0166	10.0166	10.2046	8.13052	10.5569	7.34707	7.34707	10.4958	7.34707	7.34707	9.61669	7.95192	7.34707	10.4779	8.29477	9.07308	8.57567	10.4939	9.80184	9.06745	10.1153	9.98721	10.6067	10.1528	7.34707	10.0818	8.54363	7.34707	9.27984	8.05613	10.1703	9.77637	10.8093	10.5148	7.34707	10.1267	9.59756	10.3399	9.218	7.34707	8.08412	9.67696	8.20091	9.3077	10.1499
chi-lncRNA-2342	9.06325	9.8349	7.91104	10.8137	8.1676	9.67521	8.1797	8.63543	8.66924	8.04827	9.28634	10.9425	8.78213	9.2107	7.91046	10.0975	9.79306	9.18965	10.0636	10.5295	9.5147	9.49684	9.49359	9.25561	8.21923	9.80288	7.34707	8.11681	9.33187	9.14391	7.86373	8.06066	10.2683	8.88523	10.0407	9.20775	8.17151	8.34583	9.20366	10.1267	9.42484	8.52689	8.39186	9.08928	8.56959	9.35454	8.20091	8.13206	7.83099
chi-lncRNA-2810	7.34707	8.68988	8.31547	7.34707	7.34707	9.67521	9.64123	9.0087	8.1546	7.34707	8.12004	9.75088	9.17728	9.2107	8.62994	7.34707	9.22261	7.34707	7.34707	8.63547	8.1999	8.65347	8.18782	7.34707	9.15079	11.0012	8.50112	9.82793	7.34707	9.52821	9.18858	7.34707	9.27984	8.88523	7.34707	7.34707	9.83895	9.51506	8.55543	9.72296	7.34707	9.16714	7.96205	8.91001	9.46272	7.34707	8.20091	7.34707	7.34707
chi-lncRNA-3708	8.44658	9.37312	7.34707	7.34707	9.37005	9.22719	7.34707	7.34707	7.34707	7.34707	7.34707	8.12556	8.23613	9.45108	7.34707	8.3768	7.34707	7.94858	7.34707	8.24667	7.34707	9.78529	10.2715	7.8921	7.34707	8.86775	7.84119	9.40793	7.80099	8.61852	7.34707	7.34707	8.61547	8.88523	10.1703	8.80887	8.17151	7.34707	7.34707	9.4689	8.73154	7.34707	7.34707	9.24871	7.34707	7.93535	7.34707	7.79231	8.19273
chi-lncRNA-4267	9.82508	9.07158	7.91104	9.70132	7.34707	8.08714	7.34707	7.34707	9.59532	7.34707	9.531	7.34707	7.34707	7.34707	9.10781	7.34707	8.2653	7.34707	8.29477	9.30504	7.34707	7.34707	7.95807	7.34707	8.96813	10.9577	7.34707	7.34707	8.14576	8.39009	7.34707	10.5672	7.34707	8.88523	7.34707	9.20775	9.07501	7.34707	7.34707	7.34707	7.34707	7.34707	7.34707	7.8231	9.46272	7.34707	8.20091	9.01121	8.4817
chi-lncRNA-4701	9.82508	9.62241	7.34707	9.41719	7.34707	9.85597	9.64123	9.55066	9.34738	9.59657	10.8871	9.42397	9.17728	7.34707	9.10781	9.56298	9.53585	10.2966	10.0636	9.76059	8.73227	8.91477	10.2205	8.5963	10.4991	8.43219	7.34707	8.98626	7.34707	9.14391	7.34707	8.06066	9.59717	10.5568	10.5009	9.99405	9.62632	7.34707	8.07423	10.5768	7.96711	10.6484	8.72259	9.75307	7.34707	10.2626	8.20091	8.63759	8.72234
chi-lncRNA-15150	11.2262	10.7002	11.1944	10.8137	10.0166	12.0364	10.3522	9.76053	11.9021	11.0354	12.2224	12.1267	13.4589	12.4341	10.61	13.3708	10.2008	11.7157	11.5438	11.4478	12.1053	9.91043	11.4854	12.4751	12.0656	11.8267	11.0754	9.40793	11.0288	11.7971	10.0692	10.354	10.176	10.8268	11.6125	11.6905	10.7047	9.92996	11.1655	10.2928	11.301	12.2591	11.1291	11.4369	9.66918	11.0567	12.0035	10.4501	9.77574
chi-lncRNA-12971	7.99913	7.34707	7.91104	7.8901	8.1676	7.34707	7.34707	8.13052	8.1546	8.04827	9.92274	10.3097	8.23613	8.07808	7.34707	7.34707	7.34707	7.34707	7.34707	8.00428	7.6904	7.34707	9.99628	7.34707	7.84807	10.1506	7.84119	9.63316	7.80099	7.78378	7.34707	7.34707	9.09047	8.05613	7.34707	7.34707	8.17151	9.51506	8.07423	7.34707	7.96711	8.05437	8.72259	7.34707	8.56959	7.34707	8.20091	7.79231	8.19273
chi-lncRNA-14005	8.44658	8.68988	8.31547	8.59262	7.34707	8.5739	7.34707	7.34707	8.66924	8.5181	8.99155	8.39879	9.48715	9.45108	9.99212	8.97154	8.2653	7.94858	7.34707	8.24667	8.87352	7.34707	7.34707	7.8921	9.15079	8.43219	8.50112	7.34707	7.80099	8.61852	8.79204	7.34707	8.3026	7.34707	8.49467	7.34707	9.37684	8.34583	8.07423	9.72296	7.96711	8.52689	8.99145	8.46658	7.34707	9.35454	8.20091	7.34707	8.4817
chi-lncRNA-3317	8.78761	7.34707	7.91104	10.8721	7.34707	8.08714	8.70427	8.13052	8.1546	8.04827	7.34707	8.62842	8.23613	7.34707	7.34707	7.34707	7.34707	7.34707	8.86187	7.71278	8.39999	10.9671	7.34707	7.8921	7.84807	7.34707	7.84119	7.34707	7.34707	9.14391	7.34707	8.06066	7.34707	8.05613	8.03209	7.34707	7.34707	8.93037	7.34707	7.34707	9.00136	8.88224	7.96205	7.34707	7.34707	8.67497	7.34707	7.34707	7.83099
chi-lncRNA-14535	7.99913	8.16937	8.31547	8.28371	8.68741	8.5739	7.34707	9.30498	8.1546	7.34707	8.99155	8.39879	7.34707	8.9221	7.91046	7.34707	8.2653	8.69865	7.34707	7.34707	7.34707	8.65347	8.56014	7.34707	7.34707	9.89799	8.50112	9.14092	7.80099	8.81569	7.86373	9.17875	10.437	7.34707	8.03209	8.80887	8.69286	9.3452	8.07423	8.22529	7.96711	7.34707	8.39186	9.39226	8.93218	7.34707	7.34707	9.01121	7.83099
chi-lncRNA-8706	10.517	8.68988	9.75443	10.8721	9.06873	8.08714	9.08813	8.13052	9.80684	9.93369	8.99155	9.15593	8.23613	9.45108	8.62994	10.5694	8.2653	7.34707	9.48641	8.45413	9.75276	9.49684	8.38596	9.25561	8.96813	10.5526	9.29538	9.40793	9.46071	9.14391	9.18858	9.62186	9.27984	7.34707	8.49467	9.99405	9.83895	8.34583	9.98931	8.22529	7.96711	8.05437	8.72259	9.52282	9.66918	9.94033	9.42746	9.16706	8.72234
chi-lncRNA-4159	10.7685	7.34707	9.6181	7.34707	10.8986	10.0166	10.6086	10.1062	9.04779	10.0767	10.6996	11.2832	10.3134	9.83729	10.1972	9.85484	9.53585	7.94858	10.1935	9.50482	10.5266	10.5718	10.8764	9.42203	9.15079	11.7004	10.4092	10.7417	9.97389	10.0818	10.0692	7.34707	11.1698	8.88523	10.3989	9.51989	10.4695	7.34707	10.6941	9.72296	10.243	10.2204	10.0059	10.2817	9.66918	10.2626	9.42746	9.7635	11.287
chi-lncRNA-10290	7.99913	8.68988	7.34707	9.82483	7.34707	9.22719	7.34707	7.34707	9.59532	8.87193	9.28634	9.15593	7.34707	8.56095	9.99212	8.7046	7.34707	9.55531	8.29477	8.63547	8.39999	7.34707	8.71554	8.5963	10.3576	8.43219	9.13398	7.34707	7.34707	8.81569	7.86373	7.34707	9.09047	9.79153	8.49467	8.2557	9.37684	9.15265	9.20366	7.34707	9.22858	9.78781	9.218	7.8231	8.93218	9.35454	10.5287	8.40685	7.34707
chi-lncRNA-7037	7.99913	9.07158	8.63099	8.59262	7.34707	8.08714	7.34707	9.9437	9.04779	8.04827	7.34707	7.34707	7.34707	8.07808	9.61669	7.95192	7.34707	8.96494	7.34707	7.34707	8.1999	8.65347	8.71554	8.5963	7.34707	8.43219	7.84119	8.38793	9.78991	8.39009	9.35229	9.62186	7.34707	7.34707	7.34707	7.34707	8.69286	9.3452	8.07423	9.16032	7.34707	9.16714	7.34707	10.126	7.34707	8.35205	8.20091	7.79231	8.72234
chi-lncRNA-2950	9.49388	10.4651	9.29941	8.59262	9.83155	10.0166	10.6086	8.13052	9.80684	11.1038	11.5735	11.1039	9.48715	10.1416	7.34707	9.71628	9.22261	9.18965	9.01028	10.0435	10.3445	10.1322	9.31064	9.25561	11.646	10.3656	10.4781	10.5889	10.9866	9.91976	9.18858	8.53595	9.733	9.61265	9.89841	10.1832	8.17151	10.8684	11.1655	9.72296	10.5256	8.52689	10.0059	7.8231	8.08412	10.3558	9.12187	9.55353	9.10889
chi-lncRNA-12581	9.29457	8.16937	7.91104	9.70132	10.8011	9.22719	7.34707	7.34707	8.1546	7.34707	7.34707	7.34707	9.17728	8.07808	8.3146	8.7046	9.22261	8.69865	8.50954	9.07308	8.87352	8.33414	8.38596	9.06745	8.21923	7.34707	7.34707	9.14092	8.42382	7.34707	8.79204	9.62186	9.59717	7.34707	8.03209	7.34707	8.17151	8.6675	7.34707	7.34707	7.34707	8.05437	9.218	8.46658	10.2859	9.16154	10.6516	9.43584	7.34707
chi-lncRNA-4629	8.78761	9.07158	9.10907	9.06303	7.34707	8.93721	7.34707	9.0087	7.34707	9.77495	9.92274	8.82647	9.74208	8.9221	8.62994	9.39144	7.34707	8.96494	8.29477	9.83668	9.42574	9.91043	8.85582	9.06745	10.2812	9.80288	7.84119	7.78268	7.34707	9.41113	7.34707	10.2344	8.61547	10.3439	9.36093	10.3503	8.69286	7.9312	7.34707	8.22529	8.73154	10.0901	9.58609	7.8231	8.93218	8.67497	10.7649	9.55353	7.34707
chi-lncRNA-6408	8.44658	9.07158	7.91104	8.59262	9.06873	13.3472	10.924	10.6183	7.34707	9.93369	7.34707	11.4426	13.8597	10.5037	9.10781	10.0975	8.2653	7.94858	9.38128	7.71278	8.73227	7.92343	7.68468	7.8921	9.59098	8.66634	10.9354	11.1587	9.33187	9.41113	12.2675	7.34707	9.59717	8.88523	8.49467	7.34707	11.4504	9.3452	10.3843	10.4418	7.34707	9.16714	9.41375	11.1841	10.1546	9.16154	8.73366	8.63759	8.4817
chi-lncRNA-353	10.9826	12.7559	11.4567	10.6891	11.624	10.4128	9.39103	11.9794	9.99127	12.1172	10.3628	11.0652	11.1315	11.7702	11.3298	11.49	10.6542	11.3931	10.9494	11.4478	11.0276	10.4116	11.8799	11.3188	10.5649	11.8267	11.0754	12.0293	11.7114	10.9271	12.3474	11.2614	11.0185	10.6525	10.9963	10.3503	11.2419	10.5928	12.1477	10.7003	11.0265	10.7382	10.8869	11.7617	11.1886	12.3109	10.2459	11.0398	12.4876
chi-lncRNA-3146	10.0943	9.8349	9.75443	9.41719	7.34707	9.46852	9.85439	8.13052	10.871	10.2068	7.34707	10.0172	9.74208	8.56095	9.10781	7.34707	8.2653	9.7084	9.67613	9.76059	10.4384	10.1322	9.20966	10.5585	9.7122	9.59151	10.3369	9.40793	7.34707	10.3597	9.4993	10.1039	9.85714	8.88523	9.56316	9.51989	8.69286	9.51506	9.82931	11.1096	9.89114	9.60904	10.0059	8.70526	8.08412	9.67696	10.0807	10.6216	10.23
chi-lncRNA-7078	11.7393	10.8048	11.8096	11.808	12.063	11.0547	9.64123	12.2812	11.4767	11.6527	11.2018	11.0255	10.7216	11.3027	12.1417	11.9581	12.3535	10.7132	11.0895	10.3334	11.3269	11.3227	11.7054	11.7213	10.6279	12.1883	10.9836	10.8799	12.5657	11.126	11.4289	12.3341	12.0929	11.5776	10.5962	11.7515	11.5137	12.0171	9.98931	11.6279	10.6087	10.8227	11.1291	11.9122	12.0661	11.4439	11.2272	11.4572	11.17
chi-lncRNA-8335	9.06325	7.34707	7.34707	7.8901	8.68741	8.08714	9.64123	7.34707	9.34738	8.04827	8.12004	11.1783	9.74208	8.9221	7.91046	9.56298	8.2653	8.69865	8.29477	9.50482	10.136	9.64826	10.4591	8.5963	8.21923	10.4929	8.74423	9.14092	10.2122	10.003	7.34707	10.354	9.44721	7.34707	8.03209	7.34707	9.62632	7.34707	9.64932	9.16032	7.34707	8.05437	7.34707	9.08928	10.0102	8.67497	8.20091	8.83646	9.26919
chi-lncRNA-9359	9.06325	9.37312	9.10907	9.56624	9.37005	8.93721	9.85439	8.63543	9.59532	8.04827	10.8871	9.75088	9.95866	8.9221	9.75298	10.0975	9.22261	9.97305	10.0636	9.83668	7.34707	8.91477	9.65593	7.8921	9.31291	10.4306	7.84119	9.91626	11.223	8.98911	9.75481	9.62186	8.61547	8.52944	9.56316	9.77637	8.69286	8.93037	12.9179	8.76727	10.6873	9.16714	9.74002	7.8231	10.8067	7.34707	7.34707	8.40685	9.66479
chi-lncRNA-13551	7.34707	9.8349	9.29941	9.41719	7.34707	7.34707	7.34707	7.34707	7.34707	8.87193	7.34707	8.39879	8.23613	7.34707	7.34707	7.34707	7.34707	7.94858	8.86187	8.63547	9.42574	8.65347	8.71554	9.06745	7.34707	7.34707	9.6932	8.98626	7.34707	8.39009	8.54363	8.89286	7.34707	7.34707	9.36093	9.20775	7.34707	9.51506	8.55543	8.76727	8.39938	9.16714	9.74002	7.34707	7.34707	7.34707	8.20091	7.34707	7.34707
chi-lncRNA-1178	7.34707	8.16937	9.10907	8.59262	8.1676	10.8136	7.34707	7.34707	9.59532	9.15584	8.12004	9.54136	10.4627	7.34707	7.34707	7.34707	7.34707	8.96494	9.58439	10.4348	9.89211	8.65347	9.20966	9.25561	9.59098	8.66634	10.4781	7.34707	7.34707	10.1564	8.54363	7.34707	7.34707	10.094	8.03209	9.77637	8.17151	8.6675	8.91565	9.16032	8.39938	8.88224	8.99145	8.46658	7.34707	9.16154	9.42746	8.40685	7.34707
chi-lncRNA-627	9.96594	8.68988	9.6181	9.41719	8.68741	8.93721	9.64123	8.63543	7.34707	9.15584	9.92274	9.42397	7.34707	8.56095	8.62994	9.98125	9.53585	8.96494	9.58439	9.59521	9.89211	8.65347	9.31064	9.06745	9.15079	9.59151	7.84119	9.28059	8.42382	8.81569	9.18858	9.80102	9.733	9.4084	9.7405	9.20775	9.37684	9.66701	9.20366	8.22529	9.7518	9.40494	9.41375	7.8231	9.84976	9.35454	9.12187	9.01121	9.26919
chi-lncRNA-5700	8.78761	10.1842	8.31547	7.8901	9.61918	9.46852	7.34707	7.34707	7.34707	9.93369	8.99155	8.39879	8.23613	9.45108	8.88857	7.34707	9.22261	7.34707	8.50954	7.71278	7.34707	8.91477	9.10108	10.6949	7.34707	7.80529	8.74423	8.61606	7.34707	7.78378	9.35229	7.34707	8.87243	8.88523	9.12565	8.2557	7.34707	7.9312	8.07423	8.22529	8.39938	7.34707	9.218	8.70526	9.2217	9.35454	9.42746	7.79231	8.92852
chi-lncRNA-1169	10.6894	10.5875	9.10907	10.044	9.37005	10.6271	9.64123	10.1062	10.7737	8.87193	10.0848	10.3745	9.48715	8.9221	10.2898	9.85484	9.79306	9.18965	9.99397	9.83668	10.5266	10.4116	9.20966	9.06745	10.2007	9.59151	9.80468	9.91626	10.0578	9.41113	10.1604	10.2344	9.44721	9.61265	10.1703	7.34707	10.5919	9.66701	10.1333	9.93891	9.59756	8.05437	9.87909	10.4876	9.46272	10.2626	9.12187	9.85804	9.77574
chi-lncRNA-12266	10.0943	8.68988	8.63099	7.34707	8.1676	8.93721	9.08813	9.55066	7.34707	9.15584	8.99155	9.15593	8.23613	7.34707	7.91046	7.34707	9.22261	7.34707	7.73619	7.34707	8.39999	9.64826	9.73073	7.34707	7.84807	9.80288	8.95223	8.61606	7.80099	9.52821	8.24337	7.34707	9.85714	7.34707	8.49467	7.34707	8.69286	8.93037	7.34707	7.34707	8.73154	8.88224	8.39186	8.91001	9.2217	7.93535	8.20091	7.34707	8.92852
chi-lncRNA-195	7.34707	10.1842	9.29941	8.84692	10.5838	7.34707	7.34707	8.13052	8.1546	8.04827	7.34707	9.54136	7.34707	9.45108	9.46616	7.95192	9.53585	8.96494	8.50954	8.45413	8.39999	8.91477	9.49359	9.25561	8.51417	8.66634	9.13398	9.82793	10.9431	8.39009	9.97181	7.34707	9.59717	9.61265	7.34707	8.2557	8.17151	9.66701	7.34707	7.34707	9.7518	7.34707	8.99145	9.08928	8.56959	10.0559	7.34707	8.13206	9.97492
chi-lncRNA-13441	8.44658	9.07158	7.34707	7.34707	7.34707	7.34707	7.34707	7.34707	9.04779	8.04827	9.28634	9.64992	8.23613	7.34707	7.34707	7.34707	7.34707	7.34707	7.34707	8.24667	8.57567	8.65347	9.20966	7.8921	8.75893	10.2974	7.84119	8.38793	8.42382	9.14391	7.86373	7.34707	9.733	7.34707	8.84438	7.34707	7.34707	7.9312	7.34707	9.4689	8.73154	8.88224	7.96205	7.34707	8.08412	7.34707	7.34707	8.83646	9.10889
chi-lncRNA-1338	12.1763	14.5312	12.4143	13.2196	14.5573	13.1361	12.8553	13.88	11.1288	12.4151	12.1872	12.6159	11.4503	13.1986	12.8677	12.3814	12.6744	13.1501	13.1887	13.6277	12.8833	13.1417	13.4942	13.1684	12.2963	12.8063	13.1262	13.2843	13.2036	12.352	13.4014	12.9615	12.237	12.8324	13.0822	12.5206	12.9327	13.3999	13.9713	12.3093	13.2162	11.7986	12.3393	13.6108	12.8176	12.9267	12.7995	13.0865	13.8176
chi-lncRNA-859	7.34707	7.34707	7.34707	7.34707	7.34707	7.34707	7.34707	7.34707	7.34707	7.34707	7.34707	9.64992	7.34707	7.34707	7.34707	7.34707	7.34707	13.7084	7.34707	7.34707	7.34707	7.34707	7.34707	11.276	7.34707	7.34707	7.34707	7.34707	12.5072	7.34707	7.34707	7.34707	7.34707	7.34707	7.34707	7.34707	7.34707	7.34707	7.34707	7.34707	7.34707	7.34707	7.34707	7.34707	8.08412	7.34707	7.34707	7.34707	7.34707
chi-lncRNA-1471	8.44658	9.07158	8.63099	8.59262	7.34707	8.93721	7.34707	8.63543	7.34707	9.15584	9.531	9.15593	10.3134	8.9221	7.34707	9.19671	9.53585	9.84678	9.01028	8.24667	9.12028	7.34707	7.34707	9.42203	9.45864	8.86775	9.44052	7.34707	8.65685	10.003	8.54363	7.34707	7.34707	7.34707	8.03209	9.20775	7.34707	8.6675	8.55543	7.34707	7.96711	8.88224	8.39186	8.91001	9.2217	7.34707	8.20091	7.79231	7.34707
chi-lncRNA-7850	9.66896	8.68988	9.10907	9.41719	9.06873	9.22719	8.70427	9.0087	9.34738	8.5181	8.62062	9.64992	8.23613	9.45108	7.34707	9.56298	10.0113	7.34707	9.01028	7.71278	8.87352	7.34707	9.40502	8.85102	7.84807	8.86775	7.84119	9.9995	9.19037	8.11855	9.35229	8.06066	8.3026	9.61265	9.89841	9.77637	8.17151	9.51506	8.91565	7.34707	8.73154	8.52689	8.72259	8.70526	8.93218	7.93535	7.34707	9.66233	10.1499
chi-lncRNA-3203	8.78761	7.34707	8.31547	8.59262	7.34707	9.67521	7.34707	8.63543	8.66924	8.04827	9.531	8.62842	7.34707	7.34707	7.34707	7.34707	7.34707	7.34707	9.14483	9.50482	8.57567	7.34707	8.18782	8.5963	8.96813	9.20185	8.95223	8.813	7.34707	8.61852	8.54363	8.53595	7.34707	9.4084	7.34707	9.20775	8.17151	7.9312	8.07423	8.76727	8.39938	10.2204	9.218	7.8231	7.34707	7.34707	9.12187	7.34707	7.34707
chi-lncRNA-321	8.44658	8.68988	7.34707	9.82483	7.34707	10.0166	10.7216	9.0087	7.34707	7.34707	9.74013	8.82647	7.34707	7.34707	8.62994	7.95192	7.34707	9.7084	9.67613	9.07308	10.0192	7.92343	8.85582	7.8921	9.9278	7.34707	7.84119	7.34707	7.34707	9.14391	8.54363	7.34707	9.733	9.79153	8.03209	8.2557	8.17151	7.9312	9.20366	8.22529	8.73154	8.88224	8.39186	8.70526	8.08412	7.93535	10.2459	8.40685	7.34707
chi-lncRNA-10086	8.78761	9.07158	9.10907	9.25095	7.34707	10.7233	9.08813	9.55066	9.04779	9.39297	8.99155	9.42397	8.78213	8.56095	8.88857	9.39144	9.22261	10.5607	9.58439	9.50482	8.87352	7.34707	10.0557	9.42203	7.84807	9.47294	10.2607	7.78268	7.34707	10.4215	9.00389	8.53595	7.90254	8.05613	9.89841	10.6358	8.17151	8.93037	8.07423	9.72296	8.39938	10.0901	8.99145	9.24871	9.84976	7.93535	9.89398	7.79231	9.10889
chi-lncRNA-12903	7.34707	8.16937	7.34707	7.8901	7.34707	7.34707	7.34707	8.63543	7.34707	8.04827	8.12004	7.34707	7.34707	7.34707	7.34707	7.34707	7.34707	7.34707	9.01028	7.34707	7.6904	7.34707	7.34707	7.34707	7.84807	7.34707	10.1803	7.34707	7.34707	8.11855	8.24337	7.34707	8.3026	8.05613	7.34707	7.34707	7.34707	7.34707	11.8883	8.22529	8.39938	8.05437	7.96205	7.34707	7.34707	7.34707	7.34707	7.79231	7.34707
chi-lncRNA-208	9.66896	9.07158	9.46754	10.044	7.34707	9.67521	9.39103	10.1062	8.1546	9.15584	10.0848	9.75088	10.1469	9.99748	8.3146	9.19671	7.34707	9.84678	8.50954	9.97777	10.191	10.3244	9.40502	9.25561	10.2812	9.59151	9.90815	10.5341	8.65685	9.14391	9.86739	8.06066	9.97143	9.4084	9.7405	9.99405	7.34707	9.66701	9.98931	10.2928	10.4374	9.94685	10.1225	7.34707	9.66918	9.52474	8.73366	9.55353	8.92852
chi-lncRNA-613	11.0475	9.07158	8.31547	9.25095	10.3279	8.5739	8.70427	9.55066	10.5569	10.0767	8.99155	10.7608	8.78213	10.2727	9.46616	7.95192	10.0113	9.38404	7.73619	8.24667	9.5985	10.4939	10.3683	8.5963	10.0246	11.7004	10.3369	9.63316	9.78991	10.9271	8.79204	9.17875	10.7246	7.34707	9.12565	10.1832	11.0841	9.15265	8.91565	10.5768	8.73154	10.0901	9.218	9.24871	7.34707	9.81465	9.67949	9.94676	10.23
chi-lncRNA-600	8.78761	9.37312	10.0998	9.56624	9.83155	8.5739	7.34707	9.9437	7.34707	10.3261	7.34707	8.82647	8.78213	9.45108	9.8775	9.98125	10.3683	7.94858	8.29477	8.00428	8.87352	7.92343	8.56014	7.8921	9.45864	9.34375	10.0047	9.52494	9.19037	8.61852	10.7358	7.34707	8.87243	9.61265	8.84438	9.20775	9.37684	8.93037	7.34707	8.76727	7.96711	8.52689	8.99145	10.4221	9.46272	9.67696	9.89398	8.13206	8.19273
chi-lncRNA-558	9.82508	8.68988	10.2913	10.4024	9.83155	9.85597	9.85439	9.30498	9.59532	9.39297	11.1293	10.3745	11.7698	11.24	9.10781	10.7221	9.79306	7.94858	9.14483	10.5295	10.4832	11.4101	10.3207	9.25561	10.9072	11.2378	11.0754	10.5889	10.7038	10.5378	10.3272	9.62186	8.61547	9.4084	10.6856	9.77637	10.7047	9.15265	10.2643	10.2928	9.89114	10.9025	9.87909	8.70526	7.34707	10.5258	10.6516	9.55353	9.66479
chi-lncRNA-9723	7.99913	7.34707	8.63099	9.82483	8.1676	8.08714	8.1797	9.0087	9.34738	10.2068	7.34707	9.29616	8.23613	8.9221	7.91046	9.39144	7.34707	7.94858	9.84379	8.45413	9.5147	8.33414	8.38596	7.8921	10.0246	7.80529	9.44052	7.78268	7.34707	9.91976	7.86373	8.53595	7.90254	8.88523	8.49467	10.1832	8.17151	8.34583	8.55543	8.22529	9.42484	10.0901	8.39186	7.34707	8.93218	8.35205	9.42746	9.3077	7.83099
chi-lncRNA-4280	7.99913	7.34707	7.34707	7.34707	8.68741	7.34707	7.34707	8.13052	9.34738	8.5181	9.92274	8.82647	7.34707	8.56095	7.91046	7.95192	7.34707	7.34707	9.01028	8.94143	7.34707	7.34707	9.31064	8.5963	8.96813	8.86775	8.20856	10.7417	7.80099	9.41113	7.34707	7.34707	9.09047	7.34707	8.49467	8.80887	7.34707	8.6675	10.1333	7.34707	8.39938	8.52689	7.96205	7.8231	7.34707	7.34707	9.12187	8.40685	8.19273
chi-lncRNA-9654	8.44658	8.68988	8.63099	9.41719	7.34707	8.5739	8.70427	8.63543	9.99127	8.87193	8.12004	9.15593	10.1469	8.56095	9.8775	7.34707	7.34707	9.38404	9.38128	9.68027	9.67769	7.92343	9.49359	9.06745	7.34707	7.34707	7.84119	9.40793	8.65685	9.41113	7.34707	8.06066	9.59717	10.2243	9.36093	9.77637	8.69286	7.9312	8.07423	8.76727	9.89114	9.94685	7.96205	7.8231	7.34707	7.93535	10.6516	9.3077	8.92852
chi-lncRNA-12569	9.82508	11.2373	9.75443	10.6891	8.68741	11.324	9.85439	8.63543	10.4349	11.1691	11.5179	11.249	11.5867	9.65707	10.987	11.309	10.3683	10.9155	11.3345	11.5417	10.9339	10.4939	9.8696	10.0494	11.8447	10.8188	10.0952	8.11681	7.80099	11.2333	9.63271	8.06066	10.9643	10.9823	9.7405	9.20775	10.8093	10.1523	9.20366	11.0176	10.7618	11.9187	10.6742	11.623	7.34707	11.0001	11.6375	10.8226	8.72234
chi-lncRNA-74	9.49388	8.68988	8.63099	9.25095	10.3279	9.85597	7.34707	8.63543	9.59532	9.39297	8.99155	9.15593	9.48715	8.56095	9.61669	7.34707	7.34707	7.94858	8.69643	8.94143	8.1999	9.91043	8.71554	8.5963	7.34707	9.98721	8.95223	9.52494	9.19037	9.14391	8.54363	7.34707	9.09047	8.52944	8.84438	8.80887	8.69286	8.93037	7.34707	7.34707	8.73154	8.88224	8.72259	7.34707	8.08412	7.93535	7.34707	8.83646	7.83099
chi-lncRNA-12946	11.2811	10.0201	9.10907	7.8901	9.37005	9.85597	10.7216	9.30498	9.80684	8.5181	9.28634	11.2832	9.17728	9.45108	9.10781	9.56298	9.22261	7.34707	8.50954	8.24667	8.57567	9.78529	11.0025	7.8921	8.51417	11.8023	10.0952	11.2294	9.88483	10.003	9.18858	7.34707	11.3497	9.1704	9.12565	7.34707	8.69286	10.5148	9.44363	9.4689	7.34707	7.34707	9.87909	10.8278	10.0102	8.35205	7.34707	10.1093	11.0427
chi-lncRNA-4612	9.06325	9.07158	7.91104	9.82483	7.34707	8.08714	9.85439	7.34707	9.34738	8.5181	7.34707	8.82647	8.78213	9.99748	9.99212	8.7046	7.34707	10.0891	8.29477	9.30504	9.12028	7.34707	8.18782	10.2398	8.75893	9.20185	7.84119	7.34707	7.34707	9.41113	7.34707	7.34707	8.87243	9.4084	9.36093	9.20775	7.34707	8.34583	8.07423	10.2928	9.22858	8.52689	9.218	8.70526	8.93218	8.67497	9.89398	8.40685	7.34707
chi-lncRNA-7145	7.99913	8.68988	7.34707	8.28371	7.34707	8.08714	9.08813	7.34707	9.34738	8.87193	8.12004	7.7882	8.23613	8.56095	7.91046	7.34707	7.34707	8.69865	7.34707	8.63547	8.73227	7.34707	9.20966	10.1477	9.45864	7.34707	7.34707	9.82793	7.34707	9.2837	7.86373	7.34707	8.3026	8.05613	8.49467	7.34707	8.17151	7.9312	10.9489	9.16032	9.22858	7.34707	9.58609	7.34707	7.34707	7.93535	9.12187	9.3077	7.34707
chi-lncRNA-1875	7.99913	8.16937	8.88974	9.06303	7.34707	8.5739	8.1797	9.0087	8.66924	8.87193	7.34707	8.12556	7.34707	9.45108	9.29809	8.7046	8.2653	7.34707	7.34707	7.71278	7.6904	7.92343	9.57704	7.34707	7.34707	8.43219	8.95223	8.38793	9.46071	8.11855	9.18858	7.34707	9.44721	8.05613	7.34707	7.34707	8.69286	7.9312	8.07423	7.34707	8.73154	9.60904	8.99145	8.91001	7.34707	7.34707	8.20091	7.34707	8.72234
chi-lncRNA-2255	11.5284	13.6574	12.6941	11.9231	12.8527	10.6271	11.7063	12.2114	9.99127	12.0143	12.0368	11.6915	12.1237	12.4341	12.1417	11.9885	12.4312	11.6791	11.9635	12.3281	12.2155	11.6799	11.6095	12.6192	12.1751	12.2617	12.1095	12.5684	12.3161	11.7736	13.0779	11.1988	12.3469	12.069	12.4777	12.1644	12.595	11.5542	12.0422	11.4978	12.637	12.0646	11.753	13.1474	12.7736	11.8484	11.5132	11.2636	13.0589
chi-lncRNA-896	9.29457	7.34707	9.99362	9.41719	10.4615	9.85597	10.0401	9.30498	8.66924	10.0767	8.99155	9.54136	8.23613	8.56095	7.91046	7.34707	8.2653	9.55531	9.14483	10.1063	8.87352	10.2315	9.10108	9.42203	9.7122	8.43219	9.6932	10.9652	9.88483	9.14391	9.4993	9.80102	7.34707	9.79153	10.5009	7.34707	7.34707	10.8684	9.82931	8.76727	8.39938	10.2204	10.0059	7.34707	9.84976	9.52474	9.89398	10.1093	8.92852
chi-lncRNA-2756	8.44658	8.68988	9.10907	9.06303	8.68741	9.67521	8.1797	7.34707	8.66924	8.5181	9.28634	8.39879	7.34707	7.34707	7.34707	8.7046	7.34707	7.34707	9.14483	7.34707	8.57567	9.32764	8.56014	7.34707	8.51417	7.34707	9.90815	8.38793	7.34707	9.52821	8.54363	7.34707	7.90254	7.34707	8.49467	8.2557	8.17151	7.9312	8.55543	9.16032	8.73154	7.34707	8.39186	7.34707	7.34707	8.67497	7.34707	7.34707	7.83099
chi-lncRNA-10504	11.7393	11.3102	11.3315	12.2217	11.3757	11.1956	10.8263	11.7527	11.4135	11.3489	11.1293	10.6077	10.598	11.5809	11.0412	10.9245	11.2766	11.0361	11.8301	10.962	10.7629	10.8469	10.5025	11.4402	11.052	11.3087	10.7804	10.5341	11.223	11.3007	11.3144	11.7717	11.2169	11.188	10.6856	11.6905	11.2419	11.0997	10.598	10.4418	10.8327	10.5527	11.0131	12.0912	11.645	11.0001	12.0035	12.4456	10.8532
chi-lncRNA-9719	9.29457	9.07158	11.0952	9.93859	8.68741	10.4128	9.85439	9.30498	11.9021	11.0354	10.6996	11.1783	11.4503	11.0337	10.5364	10.205	8.2653	12.3253	10.5735	10.8924	11.3512	9.64826	10.8431	10.2398	10.6279	10.665	10.9836	9.52494	10.2122	11.7254	9.35229	9.80102	8.87243	9.1704	10.5009	10.5001	9.83895	10.5148	10.4951	10.5768	9.59756	11.2463	8.99145	9.85573	8.93218	11.3564	10.87	9.85804	9.87877
chi-lncRNA-1036	8.44658	7.34707	10.0998	7.34707	8.68741	8.5739	8.1797	7.34707	7.34707	7.34707	9.92274	7.34707	7.34707	9.45108	7.34707	7.95192	7.34707	8.96494	8.29477	9.76059	9.33093	8.65347	8.85582	9.06745	7.34707	7.34707	7.84119	7.34707	8.85742	8.61852	7.86373	7.34707	8.61547	8.05613	8.84438	8.80887	8.69286	8.6675	7.34707	9.4689	8.39938	8.88224	8.99145	7.34707	8.93218	7.34707	9.67949	8.83646	7.34707
chi-lncRNA-10042	7.99913	7.34707	8.88974	7.34707	7.34707	9.46852	7.34707	8.13052	8.1546	8.87193	9.531	7.7882	7.34707	8.07808	8.88857	7.95192	7.34707	9.7084	9.38128	8.45413	8.1999	7.34707	8.71554	7.34707	7.34707	7.34707	7.34707	8.38793	7.34707	9.6365	9.00389	7.34707	7.34707	8.05613	8.84438	9.20775	7.34707	8.6675	7.34707	7.34707	9.00136	9.16714	7.34707	8.70526	7.34707	7.34707	9.12187	8.40685	7.34707
chi-lncRNA-12708	8.78761	8.16937	9.75443	9.25095	8.1676	8.08714	9.08813	7.34707	7.34707	8.87193	8.12004	9.00058	8.23613	8.07808	7.91046	9.56298	7.34707	7.34707	8.04235	8.00428	9.75276	8.33414	8.71554	10.0494	8.21923	9.47294	8.74423	8.98626	7.34707	9.73723	7.34707	8.53595	7.34707	7.34707	9.12565	9.20775	8.17151	8.6675	8.07423	7.34707	7.96711	8.88224	8.39186	7.34707	7.34707	8.67497	8.20091	7.79231	7.83099
chi-lncRNA-6599	8.78761	8.16937	8.63099	9.82483	8.1676	8.5739	9.08813	8.63543	8.66924	10.888	10.8871	9.29616	9.17728	9.45108	8.62994	9.98125	7.34707	9.38404	9.67613	9.19372	9.5147	8.65347	9.8696	10.7585	10.0246	9.20185	7.34707	7.78268	9.46071	8.39009	7.34707	8.06066	8.61547	9.61265	8.49467	9.77637	9.37684	7.34707	8.55543	9.16032	7.96711	9.16714	10.1225	7.8231	8.93218	7.34707	7.34707	8.40685	9.54459
chi-lncRNA-7773	9.49388	7.34707	9.10907	8.84692	7.34707	8.93721	7.34707	7.34707	9.99127	8.04827	8.99155	8.82647	8.78213	7.34707	10.1972	7.95192	7.34707	7.94858	8.29477	8.79655	8.1999	10.0256	8.38596	9.06745	7.34707	7.34707	9.57239	9.82793	7.34707	8.61852	9.00389	9.17875	7.34707	7.34707	9.89841	9.51989	8.69286	10.0454	7.34707	8.76727	9.7518	8.05437	9.58609	7.34707	7.34707	9.67696	10.3942	7.34707	8.72234
chi-lncRNA-13413	7.34707	8.68988	8.31547	8.59262	7.34707	9.67521	9.39103	9.30498	8.66924	8.5181	8.62062	9.29616	11.6504	7.34707	7.34707	8.97154	8.2653	7.94858	8.86187	8.79655	8.87352	8.91477	10.0557	8.5963	9.7122	8.66634	9.29538	8.61606	7.34707	9.41113	8.24337	9.17875	7.90254	7.34707	8.03209	8.80887	9.07501	7.34707	8.91565	9.4689	9.7518	8.88224	9.41375	7.34707	8.08412	9.52474	8.20091	7.34707	7.83099
chi-lncRNA-3564	9.06325	11.1606	10.6116	10.5529	10.4615	7.34707	9.64123	10.2523	9.34738	10.7239	9.28634	10.6606	10.1469	10.8777	10.8108	9.56298	9.22261	9.97305	10.13	9.83668	9.5147	10.0256	11.4854	11.1392	11.1411	9.98721	11.973	10.0782	11.0698	10.0818	11.4289	10.354	10.5879	8.05613	9.89841	10.5001	10.0242	10.0454	10.8689	10.5768	10.6087	10.4502	11.6401	10.0414	8.93218	10.7484	10.0807	10.4501	10.4468
chi-lncRNA-14832	8.44658	10.1842	9.75443	9.56624	9.37005	7.34707	8.1797	7.34707	7.34707	9.59657	8.12004	8.12556	7.34707	10.5037	10.3767	11.2599	8.82194	7.34707	7.73619	7.71278	7.34707	9.32764	7.68468	8.5963	8.21923	8.15253	7.84119	8.38793	7.34707	8.39009	9.63271	7.34707	9.09047	8.88523	9.12565	7.34707	9.37684	8.93037	8.91565	7.34707	7.34707	7.34707	9.87909	8.70526	10.2859	10.4433	8.73366	9.3077	8.4817
chi-lncRNA-9022	10.517	7.34707	9.87898	12.4689	8.68741	8.5739	8.70427	8.13052	9.04779	9.39297	8.62062	8.62842	9.17728	8.07808	9.29809	7.34707	7.34707	7.34707	9.92083	10.2799	8.39999	11.0779	9.57704	9.25561	7.34707	10.6099	7.84119	8.38793	10.7038	9.41113	7.86373	9.17875	7.34707	8.88523	9.89841	8.80887	7.34707	8.6675	8.07423	8.76727	7.96711	8.88224	8.39186	7.34707	9.66918	7.93535	7.34707	9.66233	8.72234
chi-lncRNA-10337	7.99913	11.1606	9.75443	9.82483	9.61918	10.0166	9.08813	7.34707	9.34738	9.15584	7.34707	9.84523	10.9411	11.0337	8.88857	11.4023	10.9987	8.69865	10.8739	11.0284	7.96752	10.5718	8.56014	9.06745	8.21923	9.34375	9.44052	9.52494	9.03348	9.83138	10.5459	9.17875	10.5879	9.61265	10.5962	10.3503	9.83895	10.1523	9.82931	9.93891	10.5256	10.2204	7.96205	11.4033	10.8067	11.4008	10.2459	10.5667	10.0651
chi-lncRNA-7251	9.82508	10.7002	11.2872	9.93859	10.3279	9.22719	7.34707	10.2523	10.1548	10.2068	10.0848	10.3097	7.34707	10.5037	10.8719	8.7046	11.4359	9.7084	10.8347	10.8924	9.82412	7.92343	8.71554	11.3188	10.1153	10.0712	9.6932	10.8353	9.57899	9.6365	11.2327	9.41725	10.2683	10.4542	9.12565	8.2557	10.1884	9.92996	10.2643	10.2928	11.0265	10.2204	10.7487	10.206	9.66918	9.94033	10.2459	11.2636	10.7483
chi-lncRNA-14846	10.9147	9.07158	7.34707	9.06303	10.8011	9.46852	9.39103	9.0087	9.04779	8.87193	9.28634	10.6606	9.17728	9.45108	9.61669	10.4866	7.34707	7.94858	9.26789	9.76059	9.67769	9.78529	10.2715	7.8921	9.15079	10.665	10.9354	10.6925	8.65685	10.1564	9.35229	7.34707	10.6579	8.88523	9.7405	9.99405	10.4695	9.92996	8.91565	9.4689	9.42484	10.2204	9.74002	7.8231	9.84976	8.93867	9.42746	8.40685	9.54459
chi-lncRNA-11040	8.78761	8.16937	7.91104	9.70132	8.1676	9.67521	7.34707	8.13052	7.34707	8.87193	8.99155	9.54136	8.23613	8.56095	7.34707	7.34707	7.34707	7.94858	9.58439	8.63547	9.22944	7.92343	9.10108	7.8921	9.9278	7.80529	7.84119	7.78268	8.42382	7.78378	8.24337	7.34707	9.27984	9.4084	8.49467	8.2557	8.17151	7.9312	8.07423	8.76727	9.00136	9.40494	7.96205	7.34707	7.34707	8.67497	10.3942	7.79231	7.34707
chi-lncRNA-15252	7.34707	7.34707	10.8124	7.34707	7.34707	9.85597	7.34707	7.34707	7.34707	7.34707	7.34707	7.34707	7.34707	7.34707	9.10781	7.34707	7.34707	7.94858	7.34707	7.34707	7.34707	7.34707	7.34707	7.34707	7.34707	7.34707	7.34707	10.356	7.34707	7.34707	7.34707	7.34707	7.34707	9.4084	7.34707	7.34707	7.34707	7.34707	7.34707	7.34707	7.34707	9.40494	7.34707	7.34707	7.34707	9.16154	7.34707	7.34707	13.1544
chi-lncRNA-13909	11.1095	9.07158	8.63099	10.4024	9.06873	9.67521	11.0154	9.55066	7.34707	9.59657	8.62062	9.54136	9.17728	8.9221	7.91046	8.7046	7.34707	7.34707	8.86187	9.97777	9.22944	9.13593	9.80184	10.4079	9.82402	10.0712	9.29538	10.1528	7.34707	9.41113	9.18858	9.41725	9.27984	9.4084	9.56316	7.34707	8.69286	10.2518	9.20366	9.93891	9.22858	8.05437	7.96205	9.08928	10.4062	9.35454	8.20091	10.0303	8.92852
chi-lncRNA-13768	8.78761	9.62241	9.75443	7.8901	9.06873	8.08714	8.70427	10.2523	7.34707	10.888	8.62062	9.75088	9.48715	8.9221	9.10781	9.39144	11.1897	7.34707	8.04235	9.68027	9.42574	9.32764	7.34707	8.5963	9.45864	9.04445	9.57239	9.40793	8.65685	10.0818	9.97181	8.89286	8.61547	9.1704	8.84438	7.34707	9.83895	10.2518	10.3843	8.76727	7.96711	7.34707	10.0059	9.08928	8.93218	10.4433	8.73366	9.66233	10.1499
chi-lncRNA-4870	8.44658	8.16937	9.75443	7.8901	7.34707	8.93721	8.1797	7.34707	9.59532	8.5181	8.62062	8.82647	7.34707	8.56095	7.34707	7.34707	7.34707	9.18965	9.67613	8.79655	8.57567	8.65347	7.34707	8.5963	7.34707	7.34707	9.13398	9.82793	8.85742	8.61852	9.00389	9.80102	8.3026	7.34707	8.03209	7.34707	8.69286	9.3452	8.91565	8.22529	8.73154	8.05437	10.2304	7.8231	7.34707	7.34707	7.34707	9.55353	8.92852
chi-lncRNA-2087	8.44658	7.34707	8.63099	8.28371	7.34707	10.5239	9.08813	8.63543	8.66924	7.34707	8.62062	7.34707	8.78213	7.34707	9.10781	9.85484	7.34707	9.7084	7.34707	7.34707	10.0788	7.34707	7.34707	7.34707	7.34707	7.34707	7.34707	9.28059	9.19037	8.11855	7.34707	8.06066	7.34707	9.4084	7.34707	7.34707	7.34707	7.9312	7.34707	7.34707	7.34707	9.60904	11.2874	7.34707	8.08412	7.34707	7.34707	7.34707	9.54459
chi-lncRNA-770	10.9147	9.07158	10.2913	10.044	8.68741	11.6521	10.8263	11.5974	8.66924	10.4363	11.4599	10.0172	9.95866	11.5294	10.2898	9.71628	8.2653	10.0891	9.92083	9.68027	11.3021	10.7829	10.4591	10.6949	10.1153	10.9129	11.3202	11.9891	10.0578	10.5926	9.97181	10.9173	9.733	9.79153	10.2891	10.3503	9.83895	10.9298	10.2643	9.4689	10.6087	10.5527	9.58609	9.39226	10.8916	9.94033	10.5287	9.43584	10.5123
chi-lncRNA-10950	10.0943	10.1842	10.3783	9.41719	9.83155	9.46852	7.34707	8.13052	10.5569	10.888	10.2305	9.93379	9.48715	9.83729	9.61669	9.39144	10.0113	9.38404	8.29477	9.50482	10.0192	10.7159	9.57704	9.42203	9.82402	9.20185	9.6932	10.4771	9.33187	9.52821	9.63271	10.354	9.85714	8.88523	9.36093	9.77637	9.37684	10.7371	9.82931	9.16032	8.73154	8.05437	10.0059	9.75307	10.1546	8.93867	10.0807	10.6216	9.10889
chi-lncRNA-226	10.2121	8.16937	8.31547	11.3129	8.68741	8.5739	10.2046	8.63543	9.59532	8.5181	10.0848	9.84523	7.34707	8.56095	9.8775	7.34707	7.34707	9.18965	10.4227	9.97777	10.6884	7.34707	8.98365	10.3263	9.59098	7.80529	9.29538	7.78268	7.34707	9.14391	7.86373	8.53595	9.09047	8.52944	9.7405	9.99405	9.83895	8.6675	8.07423	9.72296	9.22858	9.94685	10.0059	7.8231	7.34707	9.67696	10.5287	7.34707	8.72234
chi-lncRNA-319	10.2121	10.0201	10.2913	10.044	9.06873	11.8781	10.2046	7.34707	10.871	10.5387	7.34707	10.5528	10.598	7.34707	8.3146	9.85484	7.34707	11.4808	10.6659	10.385	11.1714	11.3227	10.1127	10.8194	11.6153	9.47294	11.7121	9.73383	7.34707	11.9307	10.3272	8.53595	8.61547	9.61265	10.5962	10.874	10.0242	10.7371	9.64932	11.3548	10.0182	10.6484	11.5597	7.34707	9.66918	10.163	10.6516	9.94676	10.3781
chi-lncRNA-13670	8.78761	8.16937	8.31547	7.8901	8.68741	8.5739	8.1797	8.63543	7.34707	8.04827	7.34707	9.84523	7.34707	10.1416	7.91046	8.97154	7.34707	7.34707	7.34707	8.24667	9.33093	8.65347	8.98365	7.34707	8.51417	9.20185	7.84119	9.14092	9.19037	8.61852	8.24337	8.89286	7.90254	7.34707	7.34707	8.2557	7.34707	8.34583	8.07423	9.4689	7.96711	8.52689	9.218	7.8231	9.2217	7.34707	7.34707	8.83646	7.83099
chi-lncRNA-3649	7.99913	10.4651	8.63099	7.34707	8.68741	10.2924	7.34707	8.13052	9.04779	7.34707	8.12004	7.34707	8.23613	7.34707	9.10781	11.6884	7.34707	9.84678	8.50954	7.34707	9.75276	7.34707	7.68468	7.34707	7.34707	7.80529	7.34707	8.61606	9.6883	7.78378	8.24337	7.34707	7.34707	12.3229	7.34707	8.2557	7.34707	7.34707	8.07423	7.34707	9.22858	9.94685	7.34707	9.39226	7.34707	7.34707	8.20091	7.79231	9.10889
chi-lncRNA-1110	9.66896	8.16937	11.3315	8.59262	9.37005	8.08714	7.34707	7.34707	8.66924	8.04827	8.62062	7.34707	8.23613	7.34707	8.62994	9.56298	7.34707	8.69865	11.5438	8.24667	8.57567	7.92343	7.95807	7.34707	8.51417	7.34707	7.84119	7.78268	8.14576	7.78378	7.86373	9.41725	8.3026	7.34707	9.89841	8.2557	8.17151	10.1523	8.07423	8.22529	7.34707	9.16714	7.34707	9.64253	8.56959	7.93535	8.20091	8.13206	7.83099
chi-lncRNA-2831	8.78761	7.34707	9.29941	10.1423	9.06873	10.2924	9.08813	9.0087	10.7737	10.0767	9.74013	10.9846	10.7216	9.45108	7.91046	8.7046	9.22261	9.97305	10.8739	9.68027	10.8338	10.0256	9.49359	11.0403	11.1411	9.34375	10.2607	9.52494	7.34707	11.126	8.79204	10.2344	7.90254	8.05613	10.5009	10.5001	9.62632	9.66701	9.64932	9.4689	9.89114	10.3399	7.96205	9.64253	8.93218	10.7484	10.0807	9.85804	8.72234
chi-lncRNA-9665	9.06325	10.1842	9.87898	8.59262	8.1676	8.93721	7.34707	7.34707	9.04779	9.93369	8.99155	7.34707	10.4627	9.2107	7.34707	8.7046	10.3683	9.18965	8.50954	9.07308	8.57567	8.65347	8.85582	9.25561	8.96813	8.86775	9.80468	7.34707	9.19037	8.11855	8.24337	7.34707	8.61547	8.88523	9.36093	9.77637	9.07501	8.93037	7.34707	8.76727	7.34707	8.88224	7.96205	7.34707	8.93218	8.67497	8.20091	9.01121	7.34707
chi-lncRNA-9678	8.78761	9.37312	8.63099	8.28371	9.37005	9.22719	9.08813	7.34707	8.1546	7.34707	7.34707	7.34707	9.17728	8.07808	7.91046	8.97154	9.79306	9.18965	7.73619	8.45413	7.6904	8.65347	8.18782	7.8921	8.51417	7.34707	7.34707	8.61606	8.42382	8.39009	8.54363	9.80102	9.27984	7.34707	8.03209	9.20775	8.17151	8.6675	8.55543	7.34707	9.42484	8.52689	8.39186	9.85573	9.84976	7.34707	9.67949	8.40685	7.83099
chi-lncRNA-10037	8.44658	8.68988	7.34707	7.8901	8.1676	8.08714	9.64123	8.13052	7.34707	8.5181	9.28634	8.62842	8.78213	8.56095	7.91046	9.71628	9.22261	7.34707	7.73619	8.79655	7.34707	8.91477	9.57704	8.85102	7.84807	9.04445	7.84119	9.28059	8.65685	8.39009	9.75481	8.06066	7.34707	7.34707	8.03209	7.34707	7.34707	8.34583	8.55543	9.93891	7.96711	7.34707	10.2304	7.34707	8.93218	7.34707	8.73366	7.34707	8.19273
chi-lncRNA-1513	10.0943	8.68988	8.88974	8.28371	9.61918	8.93721	10.0401	8.63543	7.34707	8.5181	8.62062	8.12556	7.34707	7.34707	10.3767	7.34707	9.22261	8.69865	8.86187	9.19372	8.73227	8.65347	7.34707	8.85102	7.34707	7.34707	7.84119	7.34707	8.65685	7.34707	9.35229	9.17875	9.44721	8.88523	8.03209	7.34707	8.69286	7.34707	8.91565	9.4689	7.34707	8.05437	7.96205	9.08928	8.93218	8.93867	9.12187	8.63759	8.92852
chi-lncRNA-12948	8.78761	8.16937	8.63099	9.06303	7.34707	8.5739	8.70427	8.13052	7.34707	8.04827	8.99155	9.29616	9.74208	8.9221	7.91046	7.95192	7.34707	7.94858	8.69643	7.71278	9.33093	9.13593	9.31064	9.42203	7.84807	7.34707	9.57239	7.34707	7.34707	7.78378	7.34707	7.34707	7.34707	9.1704	9.7405	7.34707	8.69286	7.34707	9.20366	7.34707	9.22858	7.34707	9.58609	9.08928	7.34707	7.34707	7.34707	7.34707	7.34707
chi-lncRNA-813	7.34707	8.16937	7.34707	9.06303	9.37005	7.34707	7.34707	7.34707	7.34707	7.34707	7.34707	7.34707	7.34707	7.34707	9.10781	8.3768	7.34707	9.97305	7.73619	7.34707	8.1999	7.34707	7.34707	7.34707	7.84807	7.34707	7.34707	8.61606	10.137	7.34707	7.34707	7.34707	7.34707	11.6256	7.34707	7.34707	7.34707	7.34707	7.34707	7.34707	7.34707	9.94685	7.96205	7.8231	7.34707	7.34707	7.34707	7.34707	11.5593
chi-lncRNA-12954	9.49388	8.68988	9.46754	8.28371	8.1676	8.08714	7.34707	7.34707	8.66924	9.15584	9.28634	7.7882	8.78213	8.9221	9.8775	7.95192	9.79306	7.94858	8.29477	9.07308	7.34707	7.92343	7.34707	7.34707	8.51417	8.43219	7.34707	8.38793	7.80099	8.81569	9.00389	7.34707	8.3026	8.05613	8.03209	7.34707	8.69286	7.9312	8.55543	7.34707	8.39938	9.16714	8.72259	7.8231	7.34707	7.93535	7.34707	10.0303	7.34707
chi-lncRNA-11872	10.2121	8.16937	8.63099	7.8901	7.34707	7.34707	9.08813	9.55066	7.34707	8.87193	8.12004	9.29616	8.23613	9.83729	7.91046	9.19671	7.34707	7.34707	7.34707	7.34707	8.87352	9.78529	9.40502	8.85102	7.34707	9.20185	9.13398	9.40793	7.34707	9.41113	8.54363	9.17875	9.27984	8.52944	8.84438	7.34707	9.37684	8.6675	8.91565	9.4689	7.96711	9.78781	9.41375	9.75307	9.84976	8.93867	7.34707	9.43584	9.41345
chi-lncRNA-153	9.66896	7.34707	9.29941	9.25095	9.61918	9.67521	7.34707	9.0087	10.6694	7.34707	8.12004	9.75088	7.34707	9.83729	9.29809	8.7046	9.53585	9.18965	8.69643	8.45413	9.5985	9.78529	8.98365	9.83004	9.82402	10.0712	7.84119	9.28059	9.97389	8.81569	9.4993	7.34707	9.27984	9.79153	8.84438	8.2557	9.07501	9.15265	9.44363	8.22529	9.59756	8.88224	10.4246	7.8231	9.66918	9.35454	8.20091	10.2554	9.66479
chi-lncRNA-3196	8.44658	10.5875	9.87898	9.06303	9.37005	8.93721	8.70427	9.76053	11.9474	9.59657	9.28634	10.0172	8.78213	10.1416	9.46616	10.205	8.2653	8.69865	10.8347	10.9276	7.6904	9.49684	9.31064	10.6283	9.7122	8.43219	8.95223	8.61606	9.97389	9.83138	10.794	10.2344	8.87243	8.05613	8.49467	8.2557	9.37684	8.93037	9.44363	9.4689	7.96711	9.16714	8.72259	9.85573	9.2217	9.67696	9.42746	9.66233	8.19273
chi-lncRNA-5723	7.99913	8.16937	8.31547	7.34707	9.61918	8.5739	7.34707	8.13052	7.34707	8.87193	8.99155	9.54136	7.34707	10.1416	8.3146	10.3987	9.22261	8.37182	8.04235	8.24667	7.34707	9.13593	7.95807	9.83004	8.75893	8.66634	7.34707	8.38793	7.34707	8.11855	7.34707	10.4645	8.61547	7.34707	8.49467	8.2557	8.17151	8.34583	7.34707	7.34707	8.39938	8.88224	7.34707	7.34707	10.4062	8.35205	8.20091	7.34707	8.19273
chi-lncRNA-7359	10.2121	9.37312	10.2913	9.82483	9.83155	10.4128	10.2046	8.63543	7.34707	11.1691	8.99155	8.12556	8.78213	9.45108	10.3767	9.39144	8.2653	7.94858	9.38128	8.45413	10.9013	9.32764	9.40502	10.1477	9.15079	10.1506	9.13398	10.1528	10.3516	9.83138	10.6753	9.17875	9.59717	10.094	8.49467	9.99405	10.1884	10.5148	8.91565	8.76727	9.89114	9.94685	9.87909	9.39226	10.8067	9.81465	9.67949	10.2554	9.41345
chi-lncRNA-1055	11.0475	8.68988	8.31547	8.59262	9.37005	8.93721	7.34707	9.55066	8.66924	8.87193	7.34707	9.93379	8.23613	10.2727	7.91046	7.34707	7.34707	7.94858	8.50954	10.1063	8.39999	10.6457	10.1676	7.34707	10.0246	9.34375	9.29538	9.73383	7.34707	10.3597	9.18858	7.34707	9.09047	8.52944	8.03209	7.34707	8.69286	8.6675	8.55543	9.4689	8.73154	8.88224	9.218	8.91001	8.08412	7.34707	7.34707	10.3881	9.26919
chi-lncRNA-11536	9.66896	10.7002	10.8736	10.3208	10.8011	10.0166	9.08813	9.76053	10.5569	9.59657	10.5958	9.15593	9.17728	9.2107	10.6801	10.3987	10.9987	9.97305	9.14483	9.50482	9.67769	9.32764	8.98365	8.85102	9.15079	10.5526	8.50112	9.73383	9.88483	10.6963	10.2462	9.17875	11.1211	9.1704	8.49467	9.99405	10.7047	10.2518	8.91565	9.72296	9.22858	10.0901	9.87909	11.0606	10.8916	8.93867	10.2459	10.2554	8.92852
chi-lncRNA-12671	8.78761	8.68988	8.31547	7.8901	8.68741	8.08714	8.1797	8.13052	9.04779	8.5181	7.34707	8.39879	9.17728	7.34707	7.91046	7.95192	8.2653	7.34707	8.86187	9.30504	9.12028	8.65347	9.10108	7.8921	9.15079	8.66634	7.84119	8.98626	8.42382	8.61852	9.35229	7.34707	8.61547	8.05613	8.03209	7.34707	7.34707	9.3452	8.07423	10.1267	9.7518	8.88224	9.58609	7.34707	7.34707	9.52474	7.34707	7.79231	9.41345
chi-lncRNA-11856	9.29457	8.16937	9.29941	7.34707	9.37005	7.34707	9.64123	8.63543	7.34707	9.77495	8.99155	9.15593	7.34707	8.56095	7.91046	9.19671	8.82194	8.69865	7.34707	9.50482	8.39999	7.34707	8.18782	7.8921	7.84807	10.0712	7.84119	8.813	7.34707	8.39009	9.18858	8.53595	7.34707	8.88523	7.34707	7.34707	9.62632	7.9312	8.55543	7.34707	7.34707	7.34707	8.39186	9.39226	8.93218	8.67497	7.34707	7.79231	8.92852
chi-lncRNA-11676	9.96594	8.16937	9.75443	8.84692	7.34707	9.67521	8.1797	8.13052	8.66924	9.15584	9.28634	9.75088	9.95866	8.07808	7.34707	8.97154	7.34707	10.1966	9.01028	9.50482	9.42574	7.34707	8.71554	8.85102	8.51417	9.89799	8.50112	7.34707	8.65685	8.61852	7.86373	8.89286	7.90254	9.95066	9.12565	9.77637	8.69286	7.9312	8.07423	9.4689	7.34707	10.0901	8.99145	9.08928	8.93218	8.67497	8.20091	8.63759	7.34707
chi-lncRNA-834	7.99913	9.37312	9.46754	7.34707	7.34707	7.34707	9.64123	7.34707	7.34707	7.34707	8.99155	7.34707	9.74208	7.34707	7.91046	7.34707	9.53585	7.94858	7.73619	8.45413	7.96752	7.92343	7.95807	8.28674	8.75893	9.04445	8.20856	9.73383	8.14576	8.39009	8.54363	7.34707	7.90254	7.34707	9.12565	7.34707	9.62632	7.9312	8.07423	8.22529	7.34707	7.34707	9.74002	9.08928	8.08412	8.93867	8.20091	7.34707	8.4817
chi-lncRNA-12857	9.06325	8.16937	10.6817	9.82483	7.34707	10.0166	9.08813	9.76053	8.66924	9.39297	9.28634	8.39879	8.23613	7.34707	8.88857	8.3768	8.2653	9.55531	8.69643	8.94143	9.42574	10.2315	8.85582	9.83004	10.2812	7.80529	9.44052	10.2914	9.78991	7.78378	10.1604	7.34707	8.61547	9.61265	10.1703	9.99405	8.17151	10.0454	7.34707	9.16032	7.96711	9.60904	9.218	7.8231	9.2217	8.35205	7.34707	9.55353	9.77574
chi-lncRNA-5408	11.2811	13.0176	11.2872	12.411	8.68741	11.7002	11.1826	10.1062	12.0754	11.1038	9.28634	11.8591	10.9411	10.1416	11.3728	10.9245	7.34707	12.3253	11.81	12.7678	12.648	9.78529	11.6867	11.8141	12.1322	9.80288	11.2431	9.9995	9.97389	12.336	11.0056	9.80102	11.1211	11.4233	11.6574	12.806	11.3842	10.3449	10.3843	12.1451	12.4008	12.3755	10.4246	10.0414	8.08412	11.2143	13.0659	11.4267	10.6928
chi-lncRNA-11264	9.66896	8.16937	8.31547	8.28371	9.37005	8.08714	9.39103	7.34707	9.04779	9.15584	8.99155	7.7882	9.17728	9.2107	7.91046	9.19671	7.34707	7.94858	8.86187	7.34707	8.57567	7.34707	7.68468	9.42203	7.34707	7.80529	8.50112	9.63316	9.03348	8.11855	9.63271	9.17875	8.61547	7.34707	10.0407	8.80887	8.17151	8.6675	10.2643	8.76727	8.39938	7.34707	9.58609	9.24871	10.2859	7.34707	9.67949	9.66233	8.72234
chi-lncRNA-2840	10.4223	9.07158	9.46754	7.8901	9.06873	10.4128	9.08813	8.63543	9.04779	7.34707	8.99155	10.9846	8.23613	8.9221	9.75298	9.39144	7.34707	9.18965	7.73619	8.63547	9.5147	10.8469	10.4591	9.94389	7.34707	9.89799	8.74423	10.7417	7.34707	10.7455	8.54363	7.34707	10.2683	9.1704	9.12565	9.51989	9.37684	10.4323	8.07423	10.1267	9.42484	9.16714	8.72259	8.70526	8.08412	9.16154	7.34707	8.83646	10.0651
chi-lncRNA-6069	7.34707	8.16937	8.63099	9.25095	7.34707	7.34707	7.34707	7.34707	7.34707	9.15584	7.34707	8.39879	9.74208	7.34707	7.91046	8.7046	7.34707	7.94858	8.04235	7.34707	7.6904	11.966	11.6867	8.28674	7.34707	7.80529	7.84119	7.34707	7.34707	8.39009	11.5687	10.1039	7.34707	7.34707	7.34707	9.20775	7.34707	7.34707	10.1333	7.34707	8.73154	8.05437	9.58609	8.70526	7.34707	7.93535	7.34707	8.40685	8.4817
chi-lncRNA-8315	7.99913	7.34707	9.29941	8.84692	7.34707	8.08714	9.39103	7.34707	8.1546	8.5181	10.8871	8.12556	8.23613	7.34707	8.88857	10.4866	7.34707	9.7084	8.86187	8.63547	7.6904	8.91477	7.68468	8.28674	7.34707	9.20185	8.74423	7.34707	8.85742	7.78378	8.54363	8.89286	7.34707	8.05613	8.03209	8.2557	7.34707	8.93037	8.07423	8.22529	7.96711	10.0901	8.99145	7.8231	8.08412	7.34707	8.73366	9.16706	8.19273
chi-lncRNA-8718	11.6586	10.5875	8.31547	8.84692	10.3279	10.8985	10.0401	9.55066	9.34738	8.5181	9.74013	11.1416	9.17728	10.2727	10.3767	10.4866	9.53585	9.97305	9.48641	9.07308	10.4832	11.4519	10.1127	7.34707	9.59098	12.3315	10.1803	10.6416	7.34707	10.9691	10.2462	10.1039	11.6188	7.34707	9.89841	10.5001	9.83895	10.9298	8.91565	11.3548	9.42484	10.7382	10.1225	9.39226	8.08412	10.163	10.2459	9.7635	10.903
chi-lncRNA-412	9.29457	7.34707	8.31547	7.34707	7.34707	9.46852	9.64123	7.34707	9.04779	7.34707	9.74013	9.15593	9.74208	9.45108	8.88857	7.95192	9.79306	7.34707	8.50954	9.50482	8.39999	9.32764	8.56014	9.06745	9.31291	8.66634	7.84119	9.73383	7.34707	8.39009	7.34707	7.34707	8.87243	8.52944	8.49467	9.20775	7.34707	7.9312	7.34707	9.93891	9.7518	7.34707	7.96205	8.70526	7.34707	7.34707	9.67949	7.34707	7.34707
chi-lncRNA-8823	8.78761	10.7002	8.31547	8.28371	8.1676	8.08714	7.34707	7.34707	7.34707	9.77495	7.34707	7.7882	7.34707	7.34707	9.10781	7.34707	9.53585	7.34707	9.14483	8.63547	8.39999	7.92343	8.85582	8.5963	9.45864	8.86775	7.34707	8.38793	9.6883	8.61852	9.97181	9.41725	8.87243	7.34707	8.03209	8.2557	8.69286	8.34583	8.55543	8.76727	9.22858	7.34707	8.72259	8.46658	10.1546	9.35454	7.34707	8.63759	9.10889
chi-lncRNA-5868	9.29457	8.68988	8.31547	7.34707	9.06873	8.08714	8.70427	9.55066	8.66924	7.34707	8.12004	9.29616	8.23613	9.2107	7.91046	7.34707	7.34707	7.34707	8.29477	8.45413	8.1999	8.91477	8.18782	7.8921	8.51417	9.47294	9.13398	9.14092	8.85742	8.61852	8.24337	7.34707	9.733	7.34707	8.49467	8.2557	9.07501	7.34707	7.34707	8.76727	8.73154	9.60904	7.34707	9.24871	8.08412	7.34707	7.34707	7.34707	8.92852
chi-lncRNA-13384	7.34707	7.34707	7.34707	9.41719	7.34707	7.34707	7.34707	7.34707	7.34707	7.34707	7.34707	7.34707	11.1315	7.34707	10.1972	9.71628	7.34707	7.34707	7.73619	8.63547	9.5147	7.34707	7.34707	8.5963	9.45864	7.80529	7.34707	7.34707	7.34707	9.2837	7.86373	7.34707	7.34707	7.34707	9.12565	8.2557	7.34707	7.34707	7.34707	9.16032	10.135	7.34707	9.218	7.34707	7.34707	7.34707	9.42746	7.34707	7.34707
chi-lncRNA-7493	8.78761	9.37312	7.91104	9.56624	9.83155	9.46852	9.08813	9.76053	7.34707	9.15584	9.92274	9.54136	9.95866	9.65707	9.46616	9.39144	8.2653	8.96494	9.76239	9.90895	8.87352	9.13593	9.57704	10.0494	9.15079	9.59151	9.44052	10.1528	7.34707	8.61852	7.86373	9.96037	9.59717	8.88523	9.12565	9.77637	7.34707	9.80447	8.55543	9.72296	10.243	10.2204	10.1225	7.34707	8.93218	7.34707	7.34707	8.13206	8.92852
chi-lncRNA-8430	9.06325	8.16937	9.29941	8.84692	8.1676	8.5739	8.1797	9.55066	8.66924	9.39297	9.28634	8.39879	8.78213	9.65707	7.34707	7.34707	7.34707	9.38404	8.50954	9.07308	9.00217	9.64826	7.68468	9.06745	9.45864	7.80529	9.13398	8.61606	7.80099	7.34707	9.35229	9.41725	8.3026	8.52944	9.7405	8.80887	8.17151	7.9312	8.55543	9.16032	9.42484	8.88224	8.99145	9.08928	8.08412	7.34707	9.42746	9.3077	7.83099
chi-lncRNA-3834	10.6058	11.9348	11.3315	10.4796	10.8011	10.9787	10.2046	10.3849	10.1548	10.3261	9.74013	10.4364	9.74208	9.65707	11.144	10.9245	10.5183	11.0929	9.92083	8.94143	10.5266	10.4939	9.80184	9.06745	10.43	9.20185	10.5439	11.0458	11.4878	10.0818	11.3536	10.1039	10.437	12.1368	10.3989	10.1832	11.3148	10.5148	10.1333	11.0176	10.6087	9.78781	10.8195	11.369	11.0477	11.2632	9.12187	10.7749	11.287
chi-lncRNA-12176	9.66896	8.16937	9.10907	9.41719	10.3279	8.5739	10.2046	8.13052	7.34707	7.34707	8.12004	7.34707	8.23613	8.56095	8.62994	9.56298	8.2653	7.34707	9.14483	8.94143	8.87352	8.65347	9.20966	7.8921	9.31291	7.34707	8.50112	8.11681	8.14576	8.61852	9.4993	7.34707	7.90254	8.05613	8.49467	9.20775	8.69286	8.93037	7.34707	7.34707	9.7518	7.34707	7.34707	10.206	9.2217	7.34707	9.42746	7.34707	8.19273
chi-lncRNA-8348	8.78761	7.34707	9.46754	8.84692	8.68741	7.34707	9.64123	7.34707	8.1546	8.87193	7.34707	8.82647	9.48715	7.34707	8.88857	7.34707	7.34707	9.7084	8.86187	8.00428	7.6904	7.92343	8.38596	9.94389	8.51417	8.43219	9.57239	9.28059	9.78991	8.98911	9.86739	7.34707	8.61547	7.34707	9.12565	9.51989	9.07501	8.34583	7.34707	8.76727	9.22858	9.78781	8.72259	8.70526	7.34707	7.93535	7.34707	9.3077	8.19273
chi-lncRNA-10074	10.321	10.8048	10.6116	11.4725	10.3279	10.5239	10.4861	9.76053	11.3475	10.8083	10.0848	10.4958	10.598	10.6067	11.0412	8.7046	8.2653	9.18965	10.6659	10.2243	10.3922	10.5718	10.809	10.9341	10.8019	10.4306	12.0199	11.6198	10.0578	11.5145	10.612	9.62186	10.176	9.79153	10.5962	9.51989	10.7047	11.737	9.82931	10.2928	11.2501	10.4502	10.8195	9.52282	8.93218	10.678	10.2459	10.8687	11.4959
chi-lncRNA-3040	11.0475	9.07158	9.75443	9.41719	10.1807	9.46852	10.4861	7.34707	10.4349	9.77495	9.531	10.9425	9.74208	10.3928	9.61669	10.4866	10.5183	10.639	9.92083	8.94143	9.5985	10.6457	10.2205	9.06745	9.45864	11.0844	9.13398	9.9995	9.46071	10.2274	9.86739	9.96037	11.1211	10.094	10.0407	10.1832	10.5919	10.6668	9.44363	9.93891	9.22858	10.7382	10.4246	11.2979	10.4062	9.16154	9.89398	10.6216	9.66479
chi-lncRNA-11328	7.34707	10.9936	9.6181	10.044	10.9899	7.34707	9.39103	10.1062	8.1546	7.34707	8.12004	7.34707	7.34707	8.07808	9.46616	10.5694	10.5183	8.37182	8.69643	9.19372	8.57567	8.65347	8.38596	8.28674	9.31291	9.04445	10.3369	8.98626	9.19037	9.2837	9.86739	9.62186	9.27984	9.1704	10.6856	9.77637	9.37684	10.1523	9.44363	9.93891	9.00136	8.88224	9.58609	10.5501	9.66918	9.35454	10.0807	9.55353	11.324
chi-lncRNA-12821	7.99913	7.34707	7.91104	9.93859	7.34707	7.34707	7.34707	9.0087	9.59532	8.5181	9.531	9.29616	10.598	7.34707	9.75298	7.95192	7.34707	9.97305	8.86187	8.63547	9.5985	9.49684	9.20966	8.5963	8.75893	9.89799	7.84119	7.34707	9.19037	8.98911	8.24337	7.34707	9.27984	9.4084	8.84438	9.20775	9.07501	8.6675	8.07423	8.22529	10.3435	9.16714	9.41375	7.34707	7.34707	9.16154	10.2459	8.63759	7.34707
[truncated: 73 more columns]

## Sheet: miRNA
Name	S01	S03	S05	S07	S11	S13	S15	S17	S19	S21	S23	S25	S27	S29	S31	S33	S35	S37	S39	S41	S43	S45	S47	S49	S51	S53	S55	S57	S59	S02	S04	S06	S08	S10	S12	S14	S16	S18	S20	S24	S26	S28	S30	S32	S34	S36	S38	S40	S42
chi-miR-493-3p	7.4664	10.7475	8.01558	9.17248	8.88213	6.52776	9.24823	7.00926	9.31036	7.82682	7.90872	6.65128	9.22076	7.52638	6.25356	5.84852	5.30214	2.60346	2.60346	3.67629	4.89364	3.08321	2.60346	4.68155	4.21087	4.416	3.55816	3.05014	5.32093	8.32321	8.03682	8.74679	9.90375	7.865	7.19658	8.34793	7.86914	8.67149	9.26428	7.17192	4.51359	5.95026	7.19408	7.64362	5.16885	4.81236	3.99823	2.60346	4.10596
chi-miR-6651-5p	9.5262	9.53187	8.99854	7.92325	9.90455	10.1773	9.79618	10.2879	9.11445	10.3311	10.8027	9.34741	10.9086	11.3602	9.68448	11.6083	11.3968	9.05457	9.01022	9.19363	9.21346	8.88751	9.8078	8.89513	8.51908	10.4831	9.1918	8.49647	10.0378	8.09357	8.40118	8.08539	8.41153	8.80227	9.36335	8.977	10.5497	9.72876	9.6117	9.9322	10.9205	10.7078	10.9719	11.8892	11.3382	10.8782	9.98423	9.36874	9.6637
chi-miR-6239	4.56028	6.23221	5.35991	2.60346	3.70366	4.7534	6.91593	4.27406	6.43786	5.16992	5.5921	5.45459	8.16238	3.32758	4.24889	4.76359	5.30214	5.66509	4.13373	3.51638	4.4886	4.17513	4.73661	4.55372	4.95228	4.02303	4.34566	5.11887	7.02634	2.60346	5.18025	2.60346	2.60346	4.73978	3.27542	3.33982	6.47921	5.97612	3.60478	6.23148	7.13125	6.3294	6.99682	5.12741	8.22427	6.17267	5.70849	5.3289	4.82585
chi-miR-431-5p	6.6152	8.03518	5.82319	7.26669	5.77448	6.15732	8.02919	6.76711	7.95377	7.95279	5.96097	5.34713	7.71438	5.74468	7.15807	7.54287	5.72263	4.53952	3.93156	4.38076	4.80254	4.17513	4.24348	4.25804	5.43961	6.17488	4.70229	4.27129	2.60346	6.89079	7.29447	6.91117	7.7271	5.33912	5.12599	6.14639	6.3573	6.86129	8.37423	5.10912	3.85395	5.21146	6.41973	6.87603	2.60346	4.81236	2.60346	5.15562	5.08458
chi-miR-2889	4.8059	5.23832	2.60346	4.74336	7.69817	6.88736	6.05056	7.24837	6.84436	7.19459	7.72926	8.78297	7.68489	7.05372	5.85346	5.59243	8.69099	8.6847	7.82291	7.75936	6.89314	7.51959	9.36539	8.13062	8.63648	8.68206	8.05259	8.00842	8.92556	6.6106	4.84365	7.16877	6.06985	6.46993	6.35384	9.15142	8.50752	9.40488	9.23542	8.71577	6.99569	7.38494	7.69524	6.40017	7.6681	7.50967	5.61441	7.71956	7.9566
chi-miR-215-5p	9.50896	8.09717	9.9733	8.10475	9.55055	10.9498	10.7558	9.75706	9.74245	9.99921	10.7329	7.43395	8.60165	8.29966	8.01814	10.5583	8.05757	8.7321	9.20796	11.0007	9.08405	9.42411	7.74467	9.56379	9.70821	9.41046	8.37101	9.4664	7.85825	6.72215	10.1521	8.28514	9.13541	8.53427	8.82381	10.6409	11.812	11.0163	11.0899	11.3454	8.28551	8.33098	9.01131	9.20914	9.94641	10.8073	9.5032	9.68004	8.93884
chi-miR-215-3p	4.56028	3.56507	5.61007	3.17564	3.70366	7.25116	7.6095	3.23188	5.26018	6.04269	6.57112	2.60346	2.60346	2.60346	2.60346	2.60346	2.60346	2.60346	2.60346	5.61474	2.60346	2.60346	2.60346	2.60346	2.60346	2.60346	2.60346	2.60346	2.60346	2.60346	6.64952	2.60346	6.37943	3.69576	3.27542	6.74499	9.36705	7.72954	8.01542	7.98803	3.36015	3.61733	2.60346	2.60346	2.60346	2.60346	2.60346	2.60346	2.60346
chi-miR-192-5p	13.3876	12.8942	13.5661	12.9256	13.6645	14.7054	14.4031	13.4055	13.6461	13.842	14.6329	11.8355	13.0909	12.7655	13.3001	15.2365	12.757	11.8992	12.9248	14.2587	12.333	13.0484	12.738	13.4542	13.0742	14.0452	12.3092	13.5654	13.2311	11.5615	13.7923	12.5785	13.4807	12.7851	12.9532	14.0571	15.3171	14.8896	14.9851	14.9489	12.158	12.5706	12.8484	14.9136	14.2382	13.9919	13.4084	13.1465	12.7565
chi-miR-12399-5p	7.66623	7.57244	7.85528	7.83255	9.48208	6.04767	7.16681	7.08171	6.68394	6.51161	8.83223	6.82155	7.19266	7.13729	6.62164	7.71361	9.53213	7.29689	7.68489	7.77711	8.23253	8.21032	10.0335	6.75957	7.59012	7.19035	7.88872	6.91601	9.02278	8.27525	8.35205	8.15509	9.79306	9.83651	8.94485	7.61694	6.47921	7.80026	7.43889	7.56137	8.48432	8.41193	8.16383	9.01574	8.6247	7.6586	7.8694	8.54016	8.1244
chi-miR-487a-3p	5.19886	5.85553	6.7436	6.21174	3.70366	5.32306	5.98677	5.62072	6.84436	4.86268	2.60346	3.95617	6.29107	2.60346	4.82029	3.71216	2.60346	2.60346	2.60346	2.60346	2.60346	2.60346	2.60346	2.60346	2.60346	4.57849	3.87086	3.05014	2.60346	4.44545	4.84365	5.90342	5.99908	5.07035	3.73207	4.71777	5.27088	5.49751	6.19084	6.37961	3.36015	2.60346	5.84651	2.60346	2.60346	3.04953	2.60346	2.60346	3.14778
chi-miR-410-3p	6.48019	8.01926	6.00884	8.04136	3.70366	6.75408	8.30243	6.97162	7.66951	6.58263	5.28055	4.96629	6.91641	5.63394	6.6748	6.70706	2.60346	4.73831	4.61118	5.35589	5.58246	4.78948	4.42723	4.90756	3.94561	5.19446	5.8428	4.81414	2.60346	5.93225	6.5368	6.43871	5.48108	5.93359	6.074	6.14639	6.29225	7.77707	7.83484	4.72189	4.51359	4.20689	4.63176	2.60346	2.60346	4.26973	3.99823	4.73049	3.14778
miR6027-5p	5.63998	3.56507	2.60346	3.58423	5.35175	2.60346	4.85862	2.60346	2.60346	3.69851	6.34038	3.20561	3.36824	5.38314	2.60346	2.60346	2.60346	2.60346	2.60346	2.89119	4.80254	2.60346	2.60346	2.60346	2.60346	2.60346	2.60346	2.60346	2.60346	5.80289	5.18025	6.82826	5.67515	2.60346	5.3968	4.18741	2.60346	2.60346	2.60346	3.34196	4.22115	4.62421	2.60346	2.60346	2.60346	2.60346	3.22934	2.60346	2.60346
chi-miR-194-5p	7.89577	5.78195	7.92617	6.77632	6.95715	10.1773	9.53697	6.97162	7.24019	7.85578	8.23459	3.62916	4.77196	4.45449	8.96956	4.99318	3.67276	6.62703	5.07131	8.58624	7.59578	6.70564	2.60346	6.15702	3.94561	7.78043	5.33226	7.26531	5.68006	4.44545	8.38499	5.04294	7.46358	5.7613	6.074	9.74831	10.8974	10.5395	9.41985	10.5941	4.75663	4.62421	5.59047	7.02055	3.59175	7.61064	8.16319	8.81246	6.77003
chi-miR-485-5p	5.50739	6.11724	4.14899	4.16273	5.08252	5.12134	5.33915	4.50238	5.86983	4.13636	3.42787	3.95617	2.60346	4.45449	4.61802	6.34073	5.03472	2.60346	5.25595	5.20667	4.36669	3.44261	3.4884	3.045	2.60346	2.60346	4.85221	4.09632	2.60346	5.86902	4.84365	6.05698	6.80985	5.7613	4.35747	4.47683	3.27681	5.89227	5.60577	3.34196	2.60346	2.60346	3.42706	5.9962	3.59175	3.04953	3.22934	4.12511	2.60346
chi-miR-9651-5p	2.60346	6.23221	6.249	4.38327	2.60346	5.22572	5.85005	4.27406	4.47254	4.13636	2.60346	5.10471	6.96629	6.41471	2.60346	4.15314	2.60346	6.15695	4.96929	3.95112	4.89364	5.47372	4.03287	4.90756	7.76533	4.72452	6.80166	6.37969	5.51164	4.44545	2.60346	2.60346	2.60346	2.60346	6.88072	6.99433	7.01096	7.72954	5.85375	5.7768	7.25516	2.60346	8.94439	2.60346	3.59175	4.42569	7.96779	5.15562	7.09797
chi-miR-451-5p	13.3354	15.1319	13.5531	14.1873	13.1481	13.1804	13.6343	12.773	14.0577	13.8693	12.3563	13.024	15.0023	12.3487	14.6337	14.4468	12.2952	12.7818	13.29	12.1742	13.2969	12.7981	12.8876	13.5943	13.0485	13.4316	13.376	13.3165	13.0989	13.6811	13.3157	13.3268	13.2062	12.7978	12.9254	14.1039	14.0883	13.2089	13.6333	13.7903	12.7905	13.3096	13.7075	13.0185	12.8665	14.3068	13.798	13.7383	13.8394
chi-miR-296-3p	9.86111	9.93972	8.62517	9.15761	10.1271	10.1708	9.50886	11.0426	10.4767	10.6979	10.9466	9.93949	11.1757	11.1271	10.541	11.5373	11.7912	9.17093	8.95123	9.58993	9.12692	9.66896	9.82017	9.3922	8.79641	10.0803	9.10483	9.86475	10.6981	9.2236	8.3353	9.51587	9.45917	9.66371	9.29875	9.1819	9.34316	9.38967	10.4421	9.40168	9.31001	10.2963	9.90762	11.4119	11.8746	10.4167	9.22942	8.67472	8.41081
chi-miR-200c-3p	5.01572	3.56507	5.35991	3.17564	2.60346	7.71288	7.69182	4.00269	4.91946	5.82567	6.7067	2.60346	3.36824	2.60346	2.60346	4.76359	2.60346	5.06879	2.60346	2.60346	2.60346	2.60346	3.11274	2.60346	2.60346	4.85711	5.4309	5.37033	2.60346	2.60346	5.32305	2.60346	4.24337	4.31022	4.07839	7.32082	7.75307	7.52201	6.81541	8.03347	2.60346	2.60346	3.42706	2.60346	2.60346	2.60346	6.52203	5.40831	2.60346
chi-miR-574-5p	8.04674	8.71655	8.15984	8.05747	9.48208	8.919	8.30243	9.57452	7.6978	9.68104	9.9304	8.6423	8.92538	9.80975	8.88187	10.4561	9.96684	7.38848	8.06471	8.22155	8.36579	8.16283	8.06881	7.54449	8.07918	8.61809	8.18568	8.94685	9.73716	7.82033	8.19376	8.06742	8.22256	8.2381	8.38441	8.02824	7.60021	8.64611	8.53679	8.22193	8.91844	8.95265	9.26275	10.1607	10.7399	8.78093	8.76554	8.00148	8.05054
chi-miR-6529-5p	12.9974	11.9964	11.6517	12.1712	11.8468	11.1554	11.6229	12.0371	11.4878	11.3697	11.9202	12.5784	11.8658	12.2814	11.53	11.8025	11.4425	11.9364	11.979	12.7017	12.3573	11.8877	12.065	11.9377	11.7968	12.7944	11.9409	11.8815	11.8425	12.4981	11.2501	12.6138	11.3431	11.4721	11.8553	10.2954	11.1034	11.2149	10.8938	10.4838	11.9658	11.7959	11.6147	11.8654	11.8279	11.1042	11.3299	11.7407	11.9023
chi-miR-423-3p	12.7657	13.0827	12.4383	12.9436	14.2771	12.5094	12.4723	12.9333	12.6031	12.9232	13.4259	12.1158	13.2685	13.0845	12.86	13.8926	13.6404	11.6115	12.7474	12.646	11.9416	12.4343	12.4623	12.2011	12.7051	12.888	12.7391	12.5171	13.0314	13.0268	12.3277	13.3249	12.7625	13.567	13.3478	11.5493	12.3201	11.8516	11.8938	11.5351	12.5795	12.5364	12.5718	14.4243	14.2431	12.9477	12.0659	12.1853	12.4036
chi-miR-2887	8.07044	7.75658	8.05829	8.43578	9.04288	6.75408	7.16681	8.44202	7.95377	6.39808	8.80227	8.06262	6.4397	5.84752	7.0211	7.71361	9.41004	8.42111	8.30354	8.58624	8.84816	7.69675	10.3756	7.56121	7.84555	7.67658	8.46712	7.79579	9.62809	8.82599	7.83708	7.49871	9.5173	9.75844	9.33947	7.35689	8.07654	8.28431	7.69348	7.62213	8.18522	6.43646	7.98889	8.62152	8.73002	7.08741	7.8694	9.28706	8.81939
chi-miR-5126	3.3863	5.12386	4.87793	4.57452	7.5982	6.75408	6.22657	8.82635	3.33747	7.28253	7.56052	6.35099	5.72285	4.69413	5.29791	4.88295	7.6889	7.09416	6.03905	7.87927	6.99952	6.45275	7.65544	6.92372	6.84466	8.61809	8.66248	6.62507	8.52208	5.66079	5.68227	4.71394	5.84619	6.46993	6.074	8.0723	7.4885	8.25103	7.77595	8.88647	6.27287	6.79947	6.63875	7.96272	6.97339	6.08179	5.61441	6.72998	7.45936
chi-miR-4492	12.3908	11.9954	12.4643	12.672	14.925	13.0381	12.3596	14.333	13.003	12.6119	14.1018	13.4063	12.9352	12.6758	12.0326	11.9912	14.1128	14.2542	13.1604	13.3032	12.5063	14.1644	14.3028	13.4183	13.7151	14.3164	14.0564	13.9949	15.066	12.5669	12.6398	13.6273	13.1714	14.3418	13.6049	14.8357	14.9469	15.1167	14.5981	13.9116	13.7399	13.7539	13.8718	13.4478	14.1196	12.627	12.522	14.3714	15.0606
chi-miR-211-5p	9.5176	8.24139	8.97644	7.90556	8.7012	10.6195	9.95463	8.76166	7.64066	8.54826	9.74595	8.88256	6.75553	7.55705	7.63124	9.15068	8.80304	9.88267	8.97775	9.41388	9.35244	9.64756	9.94967	9.22915	8.28019	8.92803	9.0593	9.20045	8.35789	8.5915	9.28723	8.57942	8.82354	9.22351	8.69168	9.39637	10.6698	10.2336	9.7405	10.5478	8.78773	8.80061	8.65731	8.03258	9.48703	8.78093	9.75543	9.51494	9.1013
chi-miR-200a-3p	5.76141	4.54548	6.09342	4.16273	5.08252	8.09004	7.47648	6.76711	6.50343	7.3037	6.42147	4.64184	3.36824	5.23924	5.07877	5.96131	2.60346	5.2094	5.34011	7.13148	4.4886	5.99136	2.60346	4.79898	5.33233	3.48123	5.8428	6.21813	3.55171	2.60346	6.05397	3.23857	5.25678	4.31022	4.35747	6.74499	8.37242	7.82309	7.19095	8.37099	2.60346	3.61733	5.27898	2.60346	2.60346	4.81236	3.22934	2.60346	3.14778
chi-miR-182-5p	7.19181	5.53559	7.56072	5.37769	5.77448	9.25128	8.82437	6.85242	6.22113	6.71495	7.48708	3.62916	3.36824	4.45449	6.75103	3.07388	3.67276	3.24992	3.41523	6.71888	6.67934	6.14589	7.79568	6.11234	3.19969	5.7664	7.49169	5.77076	8.40674	3.50007	8.01594	3.67804	6.43411	4.73978	5.62473	8.62433	10.1608	8.31684	8.17589	8.98229	4.22115	2.60346	3.94808	5.28835	6.16688	4.92121	6.57294	6.02707	8.20831
chi-miR-4634	5.63998	6.38911	7.19018	6.73685	8.18533	6.3544	5.23318	6.93297	6.141	5.70354	7.32793	6.55796	5.93809	3.32758	6.25356	6.73905	8.61933	6.81485	6.31339	7.58891	7.20914	6.94902	9.04538	6.54101	5.80323	6.64736	7.10031	5.98685	7.95994	7.62367	7.81308	7.67515	8.31286	8.39377	7.84303	7.93588	6.88426	7.70517	6.41326	6.95288	7.13125	6.53613	6.82887	7.83822	8.00676	6.59035	7.14381	7.82461	7.21078
chi-miR-379-5p	7.14794	8.12719	8.30878	9.27936	6.36711	7.14866	8.49815	7.39775	8.58862	7.63968	7.4097	5.97132	6.12535	6.54284	9.65171	8.1423	3.67276	6.08576	7.43992	6.26996	7.32824	5.87831	6.80172	7.30743	7.15912	7.08612	7.70382	5.71127	6.89554	8.38101	8.86524	8.46056	9.41908	6.57778	6.58813	8.48461	8.09573	8.88178	9.24269	7.96476	6.55596	5.43451	6.49649	8.95707	6.82912	6.77572	5.70849	6.07653	7.59024
chi-miR166m-3p	3.3863	3.16294	4.14899	3.17564	3.70366	3.11924	3.16098	3.23188	2.60346	3.06681	3.94921	3.20561	3.36824	3.32758	2.98647	3.07388	3.67276	3.69475	3.06571	2.89119	4.08679	3.08321	2.60346	2.60346	3.19969	3.1081	3.15838	2.60346	9.72758	8.2382	3.30014	7.99324	6.13731	3.69576	3.27542	3.33982	3.27681	3.26783	3.1893	3.34196	3.36015	6.3294	3.42706	3.84077	4.17279	3.04953	3.22934	5.86762	2.60346
chi-miR-141-3p	5.50739	3.56507	5.21643	5.15623	4.32053	7.73073	6.91593	7.72629	7.20121	8.20991	6.77	4.44739	4.52811	5.84752	3.53868	5.28087	5.03472	6.57599	4.46889	6.87541	5.68804	4.78948	4.99121	6.11234	6.33489	7.28756	6.10425	6.08385	5.51164	3.8004	6.47696	2.60346	5.48108	5.5656	3.73207	7.12557	7.62684	7.60337	7.12954	7.9411	2.60346	2.60346	3.42706	7.02055	2.60346	4.81236	6.03331	4.60127	4.10596
chi-miR-181b-5p	12.7846	13.0807	12.7497	13.3142	13.101	12.9484	12.4832	12.2347	12.7479	12.3874	11.856	12.3712	12.1334	11.77	12.9932	12.4872	10.9233	12.8021	13.1615	12.5268	12.8161	12.7299	12.7505	12.8525	13.0142	12.097	13.3392	12.6243	12.2003	13.2142	13.016	12.9312	12.615	12.4279	13.9375	12.655	12.147	13.2838	11.9898	13.1635	12.3693	11.9709	12.5359	11.5942	11.6162	13.2028	12.8591	12.5974	13.1438
chi-miR-186-5p	11.0265	12.0186	11.2844	11.6174	10.3433	11.3742	11.8416	10.0736	11.6504	11.1752	10.1366	10.7013	12.4207	10.5918	11.6072	11.2992	10.238	12.0943	11.244	10.5588	10.8902	11.3324	11.024	11.1685	11.4134	10.8503	11.0947	10.8515	10.8067	11.4322	11.1314	11.0884	11.4793	10.1909	10.9965	11.761	11.5572	11.3467	11.2427	11.6526	10.9016	11.0017	11.1218	9.8224	10.5167	11.6011	11.8128	11.3638	11.6151
chi-miR-211-3p	6.33124	5.53559	5.4904	4.8945	4.32053	5.92899	5.85005	7.04594	2.60346	6.65031	6.57112	4.22259	5.60185	5.84752	5.22849	6.49859	2.60346	5.75961	5.69999	6.47964	5.27878	5.87831	5.30466	5.69417	4.62869	6.2731	4.34566	6.45416	6.09208	5.41735	4.40381	2.60346	5.37329	2.60346	4.79231	6.3025	6.88426	6.90474	6.06529	7.32597	5.45276	2.60346	4.88117	4.49689	2.60346	5.02243	4.49712	5.8103	5.73959
chi-miR-289	8.4414	8.45767	8.88449	7.7156	8.92403	8.15757	9.8994	8.73943	9.33758	7.75177	9.31852	8.19249	10.2134	8.26292	7.90033	8.00431	10.069	8.16894	8.47154	7.714	8.45075	8.45665	9.12731	8.11937	8.57897	8.69097	8.49018	8.12698	10.2601	8.4035	8.63819	7.76706	8.75002	9.02821	8.16638	8.83078	9.6527	9.38967	8.74561	10.149	9.15954	9.73939	9.33769	9.93612	11.0271	9.55565	9.26855	8.58357	8.4458
chi-miR-128-3p	8.82248	9.70111	7.83085	8.88716	7.74567	9.28187	9.73925	9.12953	9.56188	9.75976	8.25686	9.29053	10.4333	8.51807	9.05725	9.34511	7.37756	8.80039	8.78101	9.36483	8.96305	9.39871	8.44403	9.46063	9.12848	9.86883	9.35771	9.57468	7.82269	8.45823	8.26627	7.74463	7.43706	7.23426	8.23704	8.57925	9.51693	8.60719	8.96361	9.23661	8.09963	8.63064	8.95802	8.07733	7.86595	8.95105	8.30546	8.53132	8.60908
chi-miR-26b-3p	8.07044	4.137	6.249	5.8168	5.35175	4.44284	3.16098	5.71485	6.50343	4.61419	3.94921	2.60346	7.35123	2.60346	7.10095	3.94944	3.67276	3.24992	4.96929	2.60346	2.60346	4.90942	2.60346	4.55372	3.19969	2.60346	4.53497	5.37033	2.60346	7.83694	2.60346	2.60346	8.34175	7.29872	7.39504	6.94779	2.60346	2.60346	2.60346	5.26966	9.27139	7.27383	9.06271	6.65763	8.41325	8.7953	8.43495	2.60346	4.10596
chi-miR-185-5P	10.3516	11.978	9.70419	10.4414	9.9356	10.241	11.16	9.77356	10.624	10.7489	9.49747	10.5215	12.5127	9.28568	10.2895	9.69831	8.35095	10.4837	10.8401	10.3626	10.0977	10.3398	10.0857	11.5758	10.8609	11.279	10.6716	10.5647	10.0985	10.4796	9.80803	10.3066	9.69572	9.71186	9.98808	10.4412	11.0795	9.74678	10.2891	10.6571	9.83847	10.2083	10.5266	8.57546	8.95527	10.5434	9.88196	10.6298	10.8403
chi-miR-130b-3p	8.13927	8.84855	7.40397	8.48426	7.74567	8.67349	9.05959	9.84295	8.30584	9.25605	8.30038	8.49903	8.45216	7.67361	8.17395	8.17775	6.53697	8.7086	9.0853	9.27398	8.62039	8.41672	8.27459	8.92773	8.59066	8.29473	8.9219	8.69379	5.32093	7.73424	7.99476	6.87031	7.23632	6.46993	8.16638	8.29313	8.70788	9.24505	8.40046	9.28439	7.66574	7.02208	8.06648	6.40017	7.62506	8.14735	7.84889	8.4954	8.88885
chi-miR-376b-3p	3.89095	6.28643	5.05709	5.56964	2.60346	3.4984	6.61204	3.23188	5.65583	6.14008	3.94921	5.10471	5.16265	4.16695	2.98647	3.07388	2.60346	2.60346	2.60346	2.60346	3.28031	2.60346	2.60346	2.60346	2.60346	2.60346	2.60346	3.89717	3.55171	4.26074	5.02174	2.60346	4.83729	4.31022	5.26774	3.82499	2.60346	3.26783	5.51263	2.60346	2.60346	3.61733	4.33005	2.60346	2.60346	2.60346	2.60346	2.60346	2.60346
chi-miR-655-3p	3.89095	4.54548	2.60346	4.8945	2.60346	3.79836	3.16098	3.23188	3.33747	3.93398	2.60346	3.62916	4.77196	2.60346	4.91169	4.33161	2.60346	3.24992	2.60346	2.60346	4.08679	2.60346	2.60346	4.08386	5.21643	2.60346	3.15838	2.60346	2.60346	4.44545	4.12063	4.71394	4.46961	3.69576	3.73207	3.82499	3.73409	4.06531	4.60544	3.34196	2.60346	2.60346	4.63176	2.60346	3.59175	3.04953	2.60346	4.30187	2.60346
chi-miR-9270	8.07044	7.4824	8.09978	7.44872	9.42486	6.52776	6.98285	7.48048	6.8941	6.61686	8.21198	8.14515	8.09672	7.29118	6.86976	6.99895	8.12812	8.31616	8.3751	7.65761	7.72544	8.12616	8.75018	8.24885	8.73455	7.81345	7.53668	7.52919	8.90871	8.20017	8.1561	8.55384	8.51661	8.73398	8.76525	7.55619	7.86914	8.14633	7.81548	8.14119	8.65902	7.83978	8.62348	8.07733	8.53452	7.28367	7.36215	8.4771	8.71806
chi-miR-541-5p	5.87341	8.48111	6.57736	7.05834	5.77448	6.44368	7.56651	7.95567	7.27815	8.08095	7.93657	6.04195	7.7716	7.43023	6.38696	7.52463	6.81872	5.06879	4.96929	5.44743	5.68804	4.35492	5.90945	5.27494	6.99293	6.64736	6.0432	6.21813	3.55171	6.57142	7.45817	6.43871	6.89027	7.02154	7.42562	5.66102	8.37242	6.67312	8.17589	6.06638	4.75663	5.79795	5.59047	7.67308	7.48762	5.88081	5.28862	5.24486	5.66235
chi-miR-2340	11.9969	11.6039	11.8485	11.415	13.3699	11.7539	11.7899	11.1933	12.2212	10.3717	11.3986	10.3407	11.8309	9.53717	11.3629	10.8822	12.2205	11.1638	11.2683	9.28952	10.1563	11.5762	11.471	10.9511	11.6199	10.1786	12.1927	11.1686	12.6743	10.6794	11.097	11.6159	11.4712	12.6527	12.1421	12.2584	12.7132	12.1524	11.8082	11.7613	11.8882	11.4448	11.6233	12.8555	12.7221	11.6204	11.8022	11.2659	12.1966
chi-miR-16b-5p	12.5276	12.5158	12.1296	12.3641	10.9964	11.853	12.5701	11.0197	12.2924	12.1726	10.8252	12.2946	12.839	10.8458	12.6653	11.8185	10.2696	11.7575	11.9748	11.3971	12.1621	11.8923	12.0606	11.96	11.9384	11.9017	12.1635	11.6327	11.5067	12.5953	11.7255	11.7217	11.6142	10.7762	11.6112	12.5381	11.4588	11.8474	11.4167	12.3705	12.0409	11.9256	12.0594	10.3641	10.6886	12.1638	12.4154	12.3621	12.5937
chi-miR-10400-5p	7.697	8.09717	8.37785	7.90556	9.35	7.06671	5.1188	7.08171	5.65583	5.25933	7.36939	6.50893	5.72285	7.39671	7.65788	8.21235	9.62043	7.23243	7.73238	6.93988	6.57309	7.9131	9.33697	6.50689	7.19018	7.31087	8.29448	7.13556	9.36933	8.7135	8.23047	8.3159	8.10953	9.53583	9.00683	7.52483	7.3674	7.72954	7.5129	6.15129	8.32376	7.02208	6.99682	8.73761	8.97254	6.99081	7.41891	8.06412	8.0353
chi-miR-222-3p	8.32802	7.33584	8.41118	8.66335	9.13495	7.97493	6.52489	7.79255	7.31514	7.21708	8.25686	8.69804	6.57443	7.29118	8.04866	8.11817	8.69099	8.40658	7.92182	8.98796	8.38161	8.25629	9.45273	8.4236	7.44317	8.35204	8.32044	7.38436	7.92683	8.68625	8.66526	9.131	9.54241	8.84607	8.46021	8.8179	8.3406	8.12812	8.20595	7.73647	9.10568	8.71812	8.69036	8.41035	7.97283	8.43122	8.32043	8.72986	8.69885
miR162a-3p	2.60346	3.56507	3.3169	3.17564	2.60346	2.60346	3.56209	2.60346	2.60346	3.06681	2.60346	3.62916	2.60346	4.69413	2.60346	2.60346	2.60346	2.60346	4.61118	4.55551	2.60346	4.78948	2.60346	2.60346	2.60346	2.60346	2.60346	2.60346	2.60346	4.7562	3.76794	5.04294	3.64487	3.69576	2.60346	2.60346	2.60346	2.60346	2.60346	3.82805	2.60346	3.61733	4.63176	2.60346	2.60346	2.60346	2.60346	2.60346	2.60346
chi-miR-382-3p	6.07428	7.25656	5.05709	7.49677	3.70366	6.56803	6.11165	4.87282	7.75275	6.51161	3.42787	5.10471	7.87966	5.07938	5.98555	6.01456	2.60346	4.73831	4.85951	5.35589	3.73918	4.51476	2.60346	5.69417	4.43485	4.02303	6.10425	5.29128	2.60346	5.12432	6.85155	4.28703	5.76321	5.7613	4.07839	5.26515	6.92774	5.70835	5.77573	3.34196	5.5846	4.62421	5.09374	5.68526	2.60346	4.81236	5.61441	3.92363	3.14778
chi-miR-29a-3p	4.8059	5.44314	2.60346	2.60346	3.70366	7.17498	6.17026	7.63293	6.84436	7.65624	6.42147	6.29425	6.03475	6.965	5.98555	7.02514	3.67276	6.01087	4.85951	6.8918	6.54526	7.40181	4.42723	6.28331	6.02615	7.52535	5.4309	7.20189	2.60346	4.44545	2.60346	4.71394	2.60346	2.60346	3.73207	5.54074	5.72977	5.49751	5.92776	5.4141	4.75663	6.3294	3.94808	3.35089	2.60346	5.36839	3.99823	3.40956	4.96101
chi-miR-200b-3p	5.01572	3.56507	5.72056	3.90229	4.32053	6.68251	6.38343	3.66816	4.18348	4.97253	5.5921	3.20561	2.60346	2.60346	2.60346	3.07388	2.60346	5.45516	2.60346	2.60346	2.60346	2.60346	3.11274	4.41344	2.60346	3.1081	2.60346	2.60346	2.60346	3.50007	5.78455	3.23857	4.66513	4.31022	4.07839	5.54074	6.96995	6.62197	6.12943	7.65157	2.60346	2.60346	2.60346	2.60346	7.04045	4.81236	5.16133	3.0621	3.14778
chi-let-7e-5p	6.90602	5.99231	6.9841	6.2682	6.87409	6.97982	7.22326	5.9652	5.76679	6.47475	7.14902	5.81876	5.32437	5.94352	7.12024	6.25482	4.7062	6.94123	6.35444	6.77297	6.99952	6.0962	7.37149	7.09424	7.25035	6.22483	7.10031	6.62507	5.96737	6.79199	7.76385	5.90342	6.43411	7.29872	6.074	7.28383	8.05709	7.84556	8.1452	7.59207	5.81686	5.95026	6.76824	6.46897	7.43874	6.37759	6.29827	6.9316	6.80639
chi-miR-133a-3p	8.09375	4.86346	7.11125	5.8168	6.48376	4.44284	4.70851	5.2947	3.33747	5.16992	4.33135	3.62916	3.86543	4.45449	3.93705	5.59243	2.60346	2.60346	3.06571	4.91752	4.89364	4.35492	2.60346	7.61024	3.19969	4.57849	9.61537	4.69636	2.60346	8.13447	5.18025	7.06395	4.46961	5.33912	7.97293	5.10471	5.4	3.26783	2.60346	3.82805	4.22115	3.61733	4.88117	5.79652	4.90661	5.64723	5.16133	6.25898	5.4022
chi-miR-330-3p	8.76555	7.05266	6.69029	7.65336	5.57854	7.25116	7.07776	6.67644	6.68394	5.63837	7.32793	7.97508	7.19266	8.40459	6.70066	8.24614	6.18651	7.55588	7.42073	8.51397	7.4533	7.8395	8.06881	7.16157	6.63492	8.35204	7.15905	7.47657	5.32093	7.97846	7.14866	7.99324	7.93095	7.90696	7.70028	6.57167	6.47921	6.86129	5.92776	5.87992	7.86043	7.21489	6.63875	5.79652	7.16589	6.71654	7.30307	7.78052	7.82101
chi-miR-375-3p	8.32802	7.30989	8.15984	8.16547	8.62704	10.0444	8.47509	9.90916	9.78921	9.85964	10.3536	8.48642	8.77957	9.98353	9.06225	11.1949	9.71513	7.8417	8.07703	9.24237	8.31725	8.51454	8.42256	8.45971	8.51908	8.54133	8.45545	9.16209	9.11385	7.44008	6.64952	8.28514	7.20522	8.63757	8.48945	8.51685	6.74535	7.93209	9.17592	7.9411	8.46734	8.84015	8.44131	10.8405	9.6354	8.09021	7.57691	7.26598	6.97559
chi-miR-378-3p	11.3263	10.8342	9.91058	10.1499	11.658	11.2295	11.0839	11.0673	10.2942	11.3264	11.7402	10.2087	10.8096	10.852	10.6194	11.992	11.4562	9.99379	10.0273	11.2194	9.74079	10.3371	10.0754	10.9142	10.1952	11.8862	10.2398	10.9055	11.014	10.1874	10.3569	10.7568	10.5049	10.2162	10.2835	10.4579	11.9776	11.4566	11.7015	11.5031	8.94321	9.43817	9.85028	11.8445	11.9087	10.809	9.99827	9.9123	10.1475
chi-miR-493-5p	7.94787	8.6765	6.5174	8.30694	5.35175	7.91375	8.5652	7.27951	9.31036	8.85836	6.49823	6.8997	8.28536	6.66051	8.00781	8.26823	3.67276	7.32807	7.02265	6.95556	8.10489	8.19859	5.56202	6.43615	6.76439	7.58393	8.33325	8.34814	7.02634	6.6106	7.36219	7.81091	7.00306	5.7613	6.2207	7.16679	8.97986	7.68039	8.86345	7.251	5.92032	5.95026	7.62859	7.10944	6.48841	5.82587	4.26913	7.36882	5.81291
chi-miR-154b-5p	4.26409	6.05613	5.919	5.27121	2.60346	4.04656	5.1188	4.50238	5.86983	4.61419	2.60346	3.62916	3.86543	2.60346	4.82029	3.94944	2.60346	2.60346	2.60346	2.60346	3.28031	3.44261	3.78617	3.3826	2.60346	2.60346	3.15838	2.60346	2.60346	5.01174	3.76794	3.23857	5.48108	5.07035	2.60346	2.60346	4.79522	2.60346	5.99816	3.82805	2.60346	5.21146	2.60346	3.35089	2.60346	4.09486	3.22934	2.60346	2.60346
chi-miR-411a-5p	8.09375	7.98687	8.44377	9.28622	7.69817	7.73073	8.06052	6.8104	8.73228	7.36542	6.25447	7.26707	6.96629	6.03353	9.72914	7.89495	6.73078	7.55588	7.74787	7.714	8.55211	6.32914	7.39374	7.38461	7.88405	7.67658	8.53522	7.49432	7.25696	8.28739	8.82979	8.47426	9.37084	7.02154	7.62323	8.63906	8.27477	9.32718	8.7558	7.96476	6.67908	6.43646	7.19408	8.00967	3.59175	8.14735	8.12958	7.10846	7.82101
chi-miR-8296-5p	5.19886	2.60346	4.14899	3.58423	2.60346	4.04656	3.56209	4.00269	3.33747	4.61419	3.94921	5.55461	4.98049	4.45449	3.75157	3.71216	4.7062	2.60346	5.49499	5.30784	4.80254	5.02016	3.4884	4.25804	4.43485	5.09054	4.70229	5.20765	2.60346	3.8004	5.57218	4.51622	3.97493	5.33912	5.3968	2.60346	2.60346	4.34308	3.1893	2.60346	5.81686	5.21146	5.44312	3.35089	2.60346	3.04953	3.99823	4.30187	5.30389
chi-miR-26b-5p	9.10081	8.09717	8.55233	8.51957	7.74567	9.5057	9.33405	7.11662	7.83145	8.10528	8.32166	8.29726	7.90545	7.43023	8.31456	7.4298	7.25681	9.82918	9.0853	8.80969	9.04483	9.05943	9.10051	9.23437	9.07124	8.57059	9.10483	8.76134	8.56575	8.63966	9.16929	9.33248	9.56708	8.10021	8.39989	9.45579	10.0471	10.2755	9.39397	10.1897	9.00336	7.98795	9.28456	5.9962	7.90246	8.92514	9.43604	9.30273	9.04916
chi-miR-483-3p	5.01572	4.54548	4.67334	2.60346	2.60346	6.10353	4.35135	5.71485	6.141	5.70354	5.72581	3.62916	2.60346	4.45449	5.15557	3.71216	5.52765	5.75961	4.85951	5.49111	4.36669	5.62155	4.42723	4.68155	3.19969	4.57849	4.34566	6.08385	5.32093	2.60346	2.60346	2.60346	2.60346	2.60346	3.73207	4.18741	4.97178	4.57591	4.4127	3.34196	4.51359	4.20689	2.60346	3.35089	3.59175	2.60346	4.26913	3.68938	2.60346
chi-miR-31-5p	2.60346	3.16294	4.67334	2.60346	4.32053	4.25827	5.43787	2.60346	2.60346	3.41696	4.33135	2.60346	2.60346	2.60346	2.60346	2.60346	2.60346	4.53952	2.60346	3.51638	2.60346	4.90942	2.60346	4.55372	2.60346	2.60346	5.11211	5.29128	2.60346	3.50007	3.30014	2.60346	3.21616	2.60346	2.60346	3.82499	5.82484	5.49751	4.60544	4.72189	3.36015	2.60346	2.60346	2.60346	3.59175	2.60346	5.02171	3.92363	2.60346
chi-miR-6923-3p	5.97734	4.35565	4.87793	4.16273	6.95715	5.6576	6.38343	6.85242	6.05615	6.86493	9.02618	6.78083	6.75553	6.27408	6.06733	6.29841	8.19537	7.68192	6.39435	6.56388	6.30088	6.4917	7.67373	6.20035	6.84466	7.28756	5.97944	6.55912	7.89295	4.60918	5.57218	5.183	6.5867	4.73978	5.3968	6.99433	6.79315	6.45666	6.56012	7.36204	5.45276	6.43646	6.25275	6.97397	7.79004	5.82587	5.28862	6.12435	5.58073
miR482a-3p	4.8059	4.99953	2.60346	5.27121	5.35175	2.60346	2.60346	2.60346	2.60346	5.0746	2.60346	2.60346	2.60346	3.80747	3.53868	2.60346	2.60346	2.60346	4.61118	2.89119	2.60346	2.60346	2.60346	2.60346	2.60346	2.60346	2.60346	3.39072	2.60346	5.73359	4.64043	5.31067	2.60346	2.60346	4.07839	3.33982	2.60346	5.80324	5.06505	3.82805	4.22115	6.43646	2.60346	2.60346	2.60346	2.60346	2.60346	2.60346	2.60346
chi-miR-136-5p	3.3863	3.8792	4.14899	4.16273	3.70366	3.79836	4.35135	3.66816	4.18348	5.49847	5.09527	3.20561	3.86543	4.45449	4.82029	4.99318	5.30214	2.60346	2.60346	2.60346	4.23352	2.60346	2.60346	4.25804	2.60346	2.60346	5.11211	3.05014	2.60346	3.50007	4.40381	4.71394	3.97493	4.31022	3.27542	3.33982	3.73409	4.34308	3.60478	3.34196	2.60346	2.60346	3.42706	2.60346	2.60346	5.02243	2.60346	2.60346	2.60346
miR166-5p	2.60346	3.56507	3.3169	3.90229	2.60346	2.60346	3.56209	3.23188	3.33747	3.41696	4.88265	2.60346	3.86543	3.32758	2.60346	3.07388	2.60346	2.60346	2.60346	3.82024	4.60101	2.60346	5.63852	4.79898	2.60346	2.60346	2.60346	2.60346	2.60346	5.80289	3.76794	4.71394	4.99108	2.60346	3.73207	2.60346	4.08078	3.72098	2.60346	3.82805	2.60346	4.20689	2.60346	5.28835	2.60346	2.60346	2.60346	2.60346	3.14778
chi-miR-16a-5p	13.3243	13.8996	12.9934	13.5109	11.6139	12.7245	13.4756	11.7214	13.3271	12.933	11.3082	13.1306	13.9866	11.7635	13.3743	12.328	11.1856	12.7119	12.9375	12.5457	13.094	12.8135	12.806	13.3146	12.8262	12.8865	13.1927	12.8672	12.3071	13.3481	12.7521	12.5618	12.4972	11.701	12.5633	13.2515	12.71	12.6615	12.1029	13.1266	12.8782	12.8184	13.0223	11.4759	11.2524	13.0683	13.3012	13.2226	13.4553
chi-miR-199b-3p	7.0077	6.88707	8.0371	8.10475	8.96474	9.12199	7.56651	8.89833	8.44584	9.03965	8.44314	7.60699	8.05123	8.31769	8.42728	8.28999	6.97999	7.63282	7.63579	7.64799	8.17012	7.89868	7.9387	8.68999	8.35061	7.50528	7.34761	8.59027	7.99231	6.57142	7.10978	7.23465	7.29658	7.4196	7.86551	8.09383	7.05084	8.05287	7.24985	7.84241	8.16429	8.12231	8.5712	7.51936	7.93807	9.03822	8.66354	7.2227	7.52628
chi-miR-148a-5p	5.97734	6.23221	5.72056	6.77632	6.69209	6.78857	3.8756	5.16731	6.50343	5.88306	3.42787	6.04195	6.86475	6.87047	6.21819	7.10096	2.60346	4.73831	5.49499	6.34329	5.63622	5.81827	4.86952	5.63222	6.02615	5.38224	5.8428	6.21813	2.60346	3.8004	2.60346	5.98224	4.24337	6.22654	6.53303	5.26515	6.64471	5.97612	6.06529	6.15129	5.14628	6.3294	6.25275	6.17157	5.16885	6.59035	6.29827	6.53146	5.30389
chi-miR-25-3p	13.3923	13.9482	12.4138	13.3358	11.0914	12.8308	13.4803	12.2787	13.302	12.9202	10.9971	12.9553	13.4525	11.6147	13.3325	12.7438	10.8522	13.0117	12.8077	13.0114	12.5892	12.4186	12.3544	13.2975	12.4109	12.7578	13.0775	12.6157	11.7077	13.1611	12.1184	12.3881	11.4398	11.3017	12.6329	12.7856	12.5234	12.4651	12.3013	12.6458	12.3098	12.2512	12.357	11.6692	11.1499	13.2099	12.7521	12.7035	12.8361
chi-miR-8924	5.50739	5.78195	6.5174	6.65451	5.77448	5.6576	6.73362	5.16731	4.71323	5.25933	7.0505	6.93724	7.82664	7.463	6.77557	6.86038	6.81872	6.94123	7.21323	5.83413	7.66207	5.87831	7.20538	5.81061	7.51852	7.13917	5.69184	6.37969	7.89295	7.04177	7.57695	4.71394	7.32579	9.10232	6.35384	5.54074	5.99802	6.86129	5.51263	5.97616	7.29421	7.27383	7.14724	7.61354	8.10402	6.4153	6.17186	5.24486	6.91027
chi-miR-4497	3.89095	4.137	5.919	4.38327	5.35175	5.0088	4.35135	5.41175	4.18348	5.0746	5.72581	4.96629	5.32437	4.16695	4.91169	4.76359	6.04782	5.3375	4.31102	4.18187	3.73918	5.87831	4.59019	4.25804	5.43961	3.77742	4.34566	2.60346	6.09208	4.04885	2.60346	2.60346	4.99108	2.60346	5.26774	4.92418	6.29225	4.34308	6.30633	4.72189	4.96457	4.20689	5.09374	6.82445	7.16589	4.81236	5.51377	4.60127	5.30389
chi-miR-339-5p	8.36681	8.68662	8.07918	8.64214	9.09882	7.69481	8.45165	7.36908	8.41209	8.40866	8.55518	7.69728	9.59825	8.38762	8.45032	9.33991	8.73686	7.68192	7.93541	7.69544	7.36053	7.48139	8.51677	7.90035	8.02853	8.69983	7.55866	8.04502	7.92683	8.69539	7.73858	9.16519	8.38402	8.77987	8.43037	8.72436	8.72029	8.30067	8.70409	8.5997	7.86043	8.27437	8.09144	9.3526	9.40033	8.88539	8.56638	7.63954	8.00433
chi-miR-203-3p	6.54928	6.61779	6.63493	6.42543	6.48376	6.91885	2.60346	7.89664	6.56614	6.97461	6.06558	5.10471	5.72285	6.03353	5.22849	6.11551	5.30214	8.23623	6.03905	6.8251	4.89364	6.14589	5.30466	5.96935	5.88143	6.97376	4.85221	7.11275	6.20686	6.16063	7.18651	7.6269	5.84619	7.4196	7.70028	6.3025	4.79522	5.70835	5.30613	4.19098	6.10734	4.20689	5.84651	8.3569	6.6688	5.02243	6.10425	6.34222	5.66235
chi-miR-193a-3p	5.50739	5.44314	5.35991	5.15623	5.35175	6.78857	5.53027	5.52002	6.62624	6.04269	5.72581	7.00952	6.91641	7.05372	6.21819	7.68104	6.18651	6.15695	5.25595	5.49111	5.58246	5.81827	4.24348	5.81061	4.62869	5.95577	5.61	5.64923	4.119	5.66079	2.60346	5.04294	4.46961	2.60346	6.28881	5.66102	2.60346	4.95228	5.41307	3.34196	4.22115	6.87755	6.16141	6.25186	5.5829	7.03991	6.52203	4.84908	5.08458
chi-miR-3958-3p	7.35505	10.9626	8.73455	10.0568	8.77174	8.19663	9.53697	8.70544	10.2849	10.1989	7.93657	6.10928	9.76252	7.49503	9.68448	10.907	8.19537	5.75961	7.45887	6.95556	6.87089	7.79347	6.08375	6.73031	6.09341	8.69097	8.35853	8.41492	7.14625	8.45823	9.2697	8.90689	9.5173	7.36043	7.90944	7.20687	9.97634	8.88178	10.2134	7.96476	6.49022	5.95026	6.41973	9.91161	8.51107	7.4564	7.41891	7.98862	7.7293
chi-miR-11987	9.47385	8.38499	9.54812	8.63142	10.1361	9.28187	8.5652	9.64197	8.89992	9.33529	10.6042	9.98052	10.0321	10.4681	8.5744	10.1279	10.1218	10.1762	9.24663	9.91461	9.5047	9.24188	10.106	9.17043	9.98552	10.5774	9.76468	9.8918	11.233	9.98234	9.66116	8.96627	9.25413	10.9008	9.52034	8.65363	9.49542	9.54876	9.73536	9.6553	10.0472	10.4254	10.4124	10.1292	10.7846	10.0835	9.22147	9.40307	9.934
miR159a-3p	4.8059	4.54548	5.82319	3.58423	4.32053	2.60346	3.56209	2.60346	3.33747	4.61419	4.88265	4.44739	3.86543	4.89958	5.94285	2.60346	2.60346	5.66509	6.08855	2.60346	4.70529	4.35492	4.42723	4.25804	2.60346	2.60346	2.60346	5.71127	2.60346	6.26255	3.76794	6.6942	5.13004	4.31022	4.59121	3.33982	4.594	4.57591	3.60478	4.48072	5.14628	4.62421	3.42706	2.60346	2.60346	2.60346	4.69394	5.86762	5.49422
chi-miR-106b-3p	8.9809	10.5974	9.95081	9.24461	10.2639	8.66423	9.43908	8.77264	8.78597	9.26147	9.20858	9.22374	10.244	8.29966	10.1297	9.91686	9.65667	7.47461	8.65524	8.17544	8.65986	8.72535	9.91933	8.50362	8.56719	8.52148	8.84349	8.39616	9.95808	9.75641	9.45171	10.0381	9.67884	9.25634	9.20492	9.78186	9.39055	8.73304	9.47026	9.15672	9.15954	9.51348	9.17206	10.5581	10.0879	9.36647	9.89702	9.7503	9.58216
chi-miR-125b-3p	5.01572	5.99231	3.3169	5.89059	5.35175	5.41425	4.99456	5.52002	5.40446	4.86268	4.63317	4.22259	3.86543	5.07938	5.22849	6.53549	6.31303	3.24992	5.49499	5.69163	4.60101	4.51476	4.42723	5.42862	2.60346	3.77742	4.1277	5.02427	4.52512	5.99282	4.64043	5.98224	3.64487	4.73978	6.53303	3.33982	4.594	5.97612	3.60478	4.19098	3.36015	3.61733	3.94808	3.84077	6.38899	5.70927	4.26913	2.60346	4.51035
chi-miR-144-5p	11.8195	13.2148	11.9212	12.6863	11.8387	11.5666	12.5571	11.2316	12.8624	12.7049	11.0168	11.8783	13.5856	11.1271	13.2289	13.0189	10.8099	11.4168	11.8431	11.4719	12.1876	11.9459	11.8395	12.3225	11.5955	12.3599	11.9852	12.0074	12.1829	11.973	12.0585	12.3543	12.3441	11.5403	11.6841	12.4841	12.6243	11.9127	12.6381	12.4044	11.7892	11.7654	12.3033	11.7527	11.4899	12.7681	12.0242	12.3483	12.6679
chi-miR-10b-5p	15.2686	15.2909	16.0207	15.7708	16.7713	14.9883	14.6538	15.3405	15.1536	15.578	15.4696	14.3398	14.387	14.7027	15.6415	16.2105	16.3516	14.5981	15.3794	14.6929	15.1401	14.6855	14.9312	15.1879	15.7642	14.7344	15.9958	15.4226	15.0952	15.5482	15.8449	15.8225	15.4146	16.2458	16.1673	15.2771	14.8769	15.1665	15.1531	14.7523	14.9225	14.9043	14.9854	16.2728	15.7782	15.9935	15.6194	14.8133	15.3057
chi-miR-6937-5p	8.64448	8.09717	7.75499	7.8137	9.42486	6.10353	7.67168	7.39775	8.54258	7.02647	7.52426	8.43486	8.87404	8.12641	6.89238	6.97228	6.97999	8.02413	8.38504	7.49549	7.40766	7.53832	8.23817	8.07349	9.1602	8.55115	8.64203	7.72236	7.78623	8.75781	7.63287	8.75804	8.15906	8.3335	9.01691	7.20687	7.72869	7.68039	6.96352	7.43159	8.88045	8.21546	9.03724	8.24365	8.68881	8.95745	7.7193	8.41116	8.63963
miR166i-3p	3.89095	3.16294	3.3169	3.17564	3.70366	2.60346	2.60346	3.23188	2.60346	3.41696	3.94921	2.60346	3.36824	2.60346	2.60346	4.88295	2.60346	2.60346	2.60346	2.60346	2.60346	2.60346	3.11274	3.045	2.60346	2.60346	2.60346	2.60346	2.60346	3.50007	3.30014	5.183	4.66513	2.60346	2.60346	2.60346	3.27681	3.72098	3.1893	3.82805	3.36015	5.43451	2.60346	2.60346	2.60346	2.60346	2.60346	2.60346	2.60346
chi-miR-433-3p	6.16511	6.88707	3.79212	6.42543	5.35175	6.60721	6.80933	6.8104	7.31514	7.14852	4.63317	5.10471	5.46977	4.16695	6.06733	5.78863	5.03472	4.03426	3.41523	4.78341	5.06022	4.35492	2.60346	4.41344	3.19969	5.38224	5.61	4.5681	5.10111	5.32613	3.76794	5.98224	5.13004	5.93359	5.3968	6.3025	7.33546	6.39706	6.60593	4.19098	4.22115	4.94751	4.33005	3.84077	3.59175	3.38976	2.60346	3.0621	3.85138
chi-miR-9993a-3p	8.67572	7.9369	8.17932	7.54327	8.34806	8.53813	8.60823	8.31252	7.75275	7.63968	7.4097	8.90168	8.55352	9.33076	7.60409	9.17428	9.39581	7.88428	8.25016	8.31566	8.14252	7.72972	10.0157	8.54623	7.68039	9.17668	8.17148	7.94528	9.42966	7.86961	8.40118	7.69868	8.7392	9.22351	8.44537	7.55619	8.07654	8.03343	7.96358	7.91706	8.05486	9.33124	9.19527	9.19905	9.23839	8.8514	7.39081	7.01006	6.13223
chi-miR-92a-3p	13.1962	12.7174	11.0452	12.4573	11.4834	11.9197	12.0461	12.0462	12.4638	11.671	11.4694	11.6543	10.8266	10.6102	12.0554	11.9456	10.7214	12.7584	12.0849	12.4449	12.2286	12.1346	12.6321	11.6333	11.4855	11.8657	12.1652	11.9746	11.2056	12.9197	11.1216	12.1063	11.2124	11.7709	12.106	11.8835	12.2608	12.1159	11.7328	11.4433	11.1265	10.8109	10.8382	11.1464	10.6833	11.495	11.4369	12.0679	11.9549
bta-mir-1285 hairpin	9.53474	8.48111	8.41118	8.75511	8.86072	9.67198	8.8781	8.04898	8.95954	7.73628	9.74595	9.57881	8.72267	8.83834	10.5903	8.47235	9.73787	9.90869	8.57067	9.12597	9.58549	8.90925	10.5737	8.67471	8.51908	8.23505	9.21274	8.58199	9.28038	9.72551	8.6786	9.24727	9.4853	9.6759	9.29047	10.2386	9.31068	8.68401	8.62842	9.26547	10.0472	9.289	9.61232	9.16834	9.088	8.52044	9.3728	9.34875	9.71241
chi-miR-136-3p	5.97734	6.43784	4.87793	6.69627	3.70366	6.39973	6.28078	6.24307	8.28735	7.82682	5.5921	5.10471	7.06114	5.74468	7.61773	6.80099	2.60346	4.91299	5.25595	6.19269	5.27878	6.41271	4.99121	6.39943	6.84466	6.31981	6.32552	6.80657	5.10111	5.66079	5.57218	6.59736	6.53761	3.69576	4.96877	5.10471	7.08964	5.97612	6.89136	5.97616	4.51359	5.43451	5.44312	2.60346	4.58586	6.12795	5.02171	3.0621	6.07377
chi-miR-15a-5p	8.20497	9.0343	7.92617	8.30694	7.49079	7.89804	8.9214	8.13662	8.78597	8.98827	7.19587	8.51152	9.57433	7.85737	7.9764	7.93694	2.60346	8.16894	8.32435	8.52452	8.32545	8.59725	8.09619	8.72008	8.09568	8.69983	8.8701	8.60669	2.60346	7.64269	7.29447	7.20208	6.7679	6.22654	7.70028	8.17688	9.23481	7.60337	8.08177	8.50609	7.33223	7.87827	8.04108	6.40017	7.58068	8.16958	7.78555	8.01423	8.00433
chi-miR-450b-3p	5.19886	6.11724	6.249	6.5672	5.08252	5.73039	4.54095	4.69946	4.71323	4.86268	5.84818	4.81317	5.16265	5.23924	4.99765	6.01456	3.67276	3.69475	5.41963	5.04022	5.8332	4.17513	4.42723	5.42862	5.63285	5.7664	4.34566	6.30117	5.68006	4.44545	6.13365	4.51622	5.37329	5.33912	6.35384	4.71777	3.27681	4.77634	4.19018	3.34196	5.45276	5.79795	4.63176	4.94623	4.17279	6.12795	5.88002	4.84908	4.6767
chi-miR-485-3p	5.19886	6.77776	5.4904	6.73685	3.70366	4.88675	6.94978	4.27406	7.88163	6.58263	4.33135	3.95617	6.81118	4.45449	7.0211	6.67434	2.60346	2.60346	4.96929	5.25814	6.08591	3.08321	4.03287	3.88573	5.88143	5.09054	6.16283	6.37969	2.60346	6.05095	4.64043	5.42795	6.20175	5.33912	4.59121	5.10471	4.594	4.95228	6.30633	5.4141	3.85395	2.60346	3.94808	5.79652	5.90424	4.81236	3.22934	5.0605	4.51035
chi-let-7d-3p	8.49491	7.55045	7.78072	7.99192	7.5982	8.07614	7.93092	8.18676	8.49502	8.09317	8.44314	7.32487	7.74327	7.36238	7.73499	8.17775	7.37756	7.70586	8.06471	7.98235	8.02653	7.55681	8.08256	8.27949	7.30812	8.34076	8.33325	7.76687	7.85825	7.97846	6.64952	7.41595	7.61324	7.4196	8.07289	8.51685	7.75307	7.88947	7.75577	8.31688	7.88622	8.12231	7.36759	7.3473	7.5349	7.76466	8.33526	7.57217	7.43634
chi-miR-34a-5p	3.89095	3.16294	2.60346	4.57452	5.35175	3.4984	3.8756	3.66816	3.82162	4.47181	3.94921	3.20561	3.36824	4.16695	2.60346	2.60346	2.60346	2.60346	2.60346	2.60346	3.92343	2.60346	2.60346	2.60346	5.53946	4.57849	2.60346	4.42731	2.60346	2.60346	4.12063	4.88779	3.21616	5.07035	4.79231	2.60346	3.27681	3.26783	2.60346	3.34196	4.51359	2.60346	3.94808	2.60346	3.59175	3.04953	2.60346	2.60346	3.14778
chi-miR-412-5p	6.16511	7.25656	5.35991	6.2682	6.24018	5.86578	6.61204	7.1507	7.16114	7.49991	7.0505	5.45459	6.81118	5.84752	6.86976	7.46848	7.43434	5.2094	6.6131	5.53351	6.39744	6.14589	5.10343	4.55372	5.43961	5.89537	6.47171	5.64923	5.32093	6.10683	6.64952	7.38727	7.23632	5.5656	5.26774	5.66102	7.60021	6.45666	7.48865	5.66573	3.85395	4.62421	3.42706	8.39275	7.97283	5.20576	4.69394	5.24486	5.08458
chi-miR-107-3p	5.76141	5.78195	4.43485	5.03129	3.70366	5.32306	4.70851	5.02756	5.86983	5.16992	4.33135	5.97132	4.52811	3.32758	5.54631	4.63346	2.60346	6.41105	5.07131	5.69163	5.34484	4.90942	4.24348	5.10291	5.09039	5.38224	5.97944	5.44527	2.60346	5.41735	6.28091	5.04294	5.25678	6.08749	5.3968	4.71777	6.96995	5.80324	5.19062	5.66573	4.96457	3.61733	4.88117	2.60346	2.60346	5.36839	3.99823	5.55511	5.49422
chi-miR-181c-3p	8.07044	5.34436	6.00884	7.15134	7.18099	6.75408	5.92003	6.03984	6.43786	5.16992	5.84818	6.82155	3.36824	6.965	5.89884	6.83099	6.31303	6.57599	7.0727	7.01661	6.93664	6.77045	7.47943	6.47195	6.67938	6.01375	6.87357	5.37033	7.25696	7.52457	6.59426	7.67515	6.43411	7.73125	7.04728	7.32082	6.6959	7.02774	6.19084	6.23148	6.49022	7.58438	6.76824	6.65763	6.58143	6.96561	6.57294	7.10846	7.34042
chi-miR-12034	13.2543	12.842	14.1393	11.9146	13.0475	12.0701	12.5924	14.2956	11.8225	12.8209	13.3823	12.0086	11.7708	12.5053	12.4878	11.6625	13.7472	12.0019	13.4747	12.8886	13.108	12.7436	12.8499	13.1854	13.0564	14.4754	13.7817	13.2904	13.4653	11.3778	14.9488	11.7359	11.8797	12.9397	12.3306	12.6513	14.6887	13.9572	13.0808	13.9328	12.6021	12.3521	12.7312	14.1433	13.5515	12.359	11.628	13.0825	14.7168
chi-miR-22-3p	11.5722	11.2807	11.3525	11.1252	11.7913	12.5049	11.9044	13.595	11.6045	13.5355	12.5148	11.4777	11.6444	13.2038	11.388	13.9044	12.4802	11.5234	11.9161	12.8613	11.5492	12.1882	11.8833	12.0382	12.059	13.4179	11.7583	12.4863	11.7836	10.6231	11.3946	11.3979	11.8574	11.6587	11.3007	11.5454	12.0383	11.8264	12.1462	12.0796	11.29	11.1467	11.4459	12.1099	12.4223	11.6031	11.1341	11.6466	11.1507
chi-miR-9993b-3p	6.40764	6.61779	7.15125	6.61152	7.87946	6.68251	6.80933	7.04594	6.36917	7.10093	7.56052	7.51066	7.56053	8.10581	5.29791	5.66084	8.02096	6.52308	6.99695	6.41308	5.63622	7.03065	6.95916	7.54449	7.59012	8.06724	7.93987	7.45859	8.56575	3.12033	7.68669	7.16877	5.84619	8.02599	7.12386	8.15656	7.30281	7.52201	7.53675	6.75004	7.63565	8.27437	8.51696	7.3834	8.33527	7.11058	7.36215	6.84861	7.90723
chi-miR-877-5p	8.1834	8.14197	7.43671	7.79461	8.60145	6.78857	7.32994	7.91658	6.98871	6.97461	8.21198	7.90102	8.39867	8.14672	7.21301	8.61711	8.32115	8.572	7.6021	7.62857	7.48295	7.44215	7.84494	7.45786	8.17544	8.30638	7.44524	7.95813	7.40856	7.27916	7.51878	7.87428	7.43706	8.1708	7.54183	4.92418	7.01096	7.21196	6.6934	7.04453	6.94751	7.38494	7.69524	7.64362	8.1654	7.19972	6.57294	7.75036	6.87647
chi-miR-199a-3p	10.3468	10.4655	10.709	10.9486	11.3629	11.3968	10.3933	10.752	10.8582	11.1045	10.8437	10.7887	10.7289	11.0856	10.9045	10.9453	10.2851	10.4415	10.5288	10.3463	10.7691	10.7282	10.605	10.9669	10.9678	10.3175	10.9813	10.8376	10.4114	9.76077	10.7598	9.98645	10.094	10.4255	11.3373	10.4115	9.93432	10.4975	9.95037	10.5202	10.4955	10.5075	11.3561	10.1814	10.2239	11.5908	11.1127	10.3745	10.4413
chi-miR-26a-5p	11.8019	11.3729	12.5824	12.0844	10.819	12.4351	12.2398	10.4195	11.4939	11.0663	10.9224	12.1601	11.0367	10.0605	12.2214	11.2333	10.0779	12.4088	12.3278	11.8006	12.3497	12.0861	12.2154	12.4912	12.3173	11.6946	12.3987	11.7021	11.5936	12.3424	12.9244	11.9967	12.2539	11.0011	11.827	13.0018	12.9231	13.0511	12.0048	13.5412	12.2688	11.6111	12.2681	10.4346	10.4989	12.2654	12.7029	12.6111	12.9011
chi-miR-206-3p	5.01572	4.137	4.87793	6.02774	5.35175	3.79836	3.56209	4.69946	3.33747	6.14008	4.63317	2.60346	3.36824	3.80747	4.24889	4.99318	6.73078	3.24992	2.60346	2.60346	3.92343	2.60346	2.60346	4.68155	4.43485	2.60346	8.19974	4.69636	2.60346	6.05095	3.30014	5.42795	5.58138	4.73978	6.88072	3.82499	6.29225	4.34308	3.1893	3.34196	3.36015	4.62421	3.42706	5.12741	3.59175	5.44332	4.49712	3.0621	3.14778
chi-miR-1386	6.79662	5.12386	6.17331	5.15623	6.48376	6.78857	5.43787	6.17845	5.86983	4.61419	6.42147	5.89706	6.03475	5.84752	6.95817	5.59243	8.22786	5.56394	5.82208	5.44743	6.36597	6.32914	7.15418	5.91835	4.43485	5.09054	5.22638	4.69636	6.89554	5.12432	5.45299	5.98224	3.64487	6.57778	6.53303	6.22656	6.47921	6.20189	6.6934	7.32597	6.61883	7.02208	6.49649	6.40017	6.58143	5.36839	6.88643	5.97585	5.58073
chi-miR-24-3p	10.571	9.87485	10.0388	9.90038	9.46799	10.719	9.79618	11.1242	9.92102	10.871	9.8448	10.8515	9.61398	12.0449	9.72914	11.1628	9.35227	10.5179	10.1635	11.6558	10.252	10.7221	10.3923	10.7397	10.176	11.5865	10.28	10.5499	9.31917	10.1579	9.81409	10.4898	10.1964	10.1213	10.3042	9.47232	9.59318	9.71662	9.40697	9.54194	10.7797	9.89767	10.7311	8.65143	8.98961	10.1605	10.5233	10.0331	10.4557
chi-miR-122-5p	12.8183	13.4311	14.629	13.2656	14.0387	14.6865	11.1233	11.3482	11.9067	11.7435	13.1214	11.585	10.6699	11.5532	12.0485	13.7077	11.901	11.2396	11.1111	10.5198	11.0473	10.8772	12.536	13.8393	11.1227	9.09175	11.2615	11.2623	11.4495	11.7608	14.1173	12.7396	11.3215	13.1715	15.1026	11.5991	10.5252	12.2671	11.7622	11.0516	13.8165	12.0276	12.5404	15.5208	11.787	14.0047	13.921	11.5591	12.4337
chi-miR-324-5p	4.8059	3.8792	2.60346	2.60346	3.70366	3.11924	4.35135	2.60346	2.60346	4.47181	2.60346	3.62916	3.36824	4.45449	3.53868	4.33161	2.60346	2.60346	2.60346	3.51638	4.08679	4.78948	4.59019	4.25804	2.60346	2.60346	3.87086	2.60346	2.60346	3.50007	2.60346	2.60346	4.66513	2.60346	2.60346	4.18741	2.60346	2.60346	3.92697	3.34196	4.75663	5.21146	4.63176	4.73898	3.59175	3.89583	3.22934	3.0621	4.6767
chi-miR-382-5p	7.14794	7.77566	6.84466	7.73576	6.24018	7.54144	7.94777	8.46928	8.93598	9.2506	7.85134	6.40558	8.88705	7.25422	9.06225	9.42104	8.09328	4.53952	6.88933	6.95556	6.26721	6.77045	6.3343	6.73031	6.02615	7.48493	6.97514	6.99296	7.40856	6.21249	7.29447	7.20208	8.2982	6.57778	6.41608	7.28383	7.84666	7.6295	9.04069	5.97616	5.5846	5.43451	4.63176	9.55604	8.36173	7.22117	6.35754	4.45932	4.96101
chi-miR-2483-5p	3.3863	2.60346	3.3169	2.60346	3.70366	3.79836	4.35135	2.60346	3.82162	3.06681	2.60346	3.20561	2.60346	2.60346	2.60346	4.15314	2.60346	2.60346	2.60346	2.60346	2.60346	2.60346	2.60346	3.045	5.09039	2.60346	2.60346	2.60346	2.60346	3.12033	3.76794	3.23857	2.60346	3.69576	3.27542	4.71777	4.08078	4.34308	3.92697	5.10912	2.60346	3.61733	2.60346	2.60346	2.60346	2.60346	4.69394	4.12511	2.60346
chi-miR-361-5p	7.60265	7.41098	7.19018	7.05834	6.78596	8.15757	8.47509	8.78354	8.58862	9.14898	8.46243	7.90102	8.09672	7.70134	8.00781	7.92308	6.31303	8.2197	8.33464	8.56084	7.80973	8.30085	7.79568	8.36767	7.93994	8.40716	8.09833	8.59027	7.25696	7.3733	7.63287	6.6942	6.89027	6.08749	7.64937	7.55619	8.18803	8.33283	6.81541	8.33514	6.73691	7.21489	8.06648	6.32792	6.75119	8.1361	7.7193	7.46482	7.38918
chi-miR-99b-5p	7.72713	6.85155	7.43671	6.73685	7.37472	8.11743	7.16681	7.04594	7.27815	7.60599	7.36939	6.55796	5.32437	6.27408	7.69695	7.59625	6.73078	6.724	7.36155	7.15882	7.15492	7.31758	6.73359	7.4399	7.88405	6.57217	7.51436	7.15801	6.50485	7.56503	7.36219	6.87031	7.07364	6.77194	8.05345	7.61694	6.79315	7.06651	6.6934	6.69453	6.61883	6.87755	6.49649	7.19316	6.90306	7.94307	7.24146	7.0601	7.41295
chi-miR-330-5p	5.19886	6.23221	5.4904	5.8168	6.24018	5.22572	5.6171	2.60346	2.60346	4.13636	5.72581	5.34713	2.60346	4.89958	2.98647	5.1912	5.03472	5.3375	5.82208	4.38076	4.97933	6.0962	5.10343	4.90756	5.21643	5.09054	4.1277	5.58439	5.32093	5.12432	5.78455	5.82005	6.13731	6.57778	5.12599	5.10471	5.72977	3.26783	2.60346	4.48072	5.45276	3.61733	2.60346	4.94623	6.6688	5.64723	4.69394	6.49555	5.66235
chi-miR-92b-3p	12.4129	11.7855	10.5423	11.5746	10.4969	11.7006	11.7699	12.1049	12.3604	11.9227	11.3002	11.6215	10.83	10.1588	11.5119	11.1057	9.97643	11.8369	11.8241	12.0578	12.0049	12.0458	12.1118	11.4943	11.1972	11.6813	12.1077	11.8352	10.9204	12.0028	10.5616	11.2916	10.6036	10.9367	11.7138	11.5198	12.3017	11.7391	11.5339	11.3158	10.7164	10.7447	10.0028	10.5059	10.0147	10.7475	10.8671	11.6041	11.4908
chi-miR-1842-5p	2.60346	4.71322	4.14899	3.17564	5.35175	2.60346	3.8756	2.60346	2.60346	4.47181	5.72581	3.95617	4.23449	2.60346	2.98647	5.09559	2.60346	2.60346	5.07131	3.3365	2.60346	4.78948	2.60346	3.65599	3.94561	4.97854	2.60346	5.02427	4.52512	4.04885	2.60346	3.23857	4.24337	4.73978	5.62473	2.60346	2.60346	2.60346	3.1893	2.60346	2.60346	2.60346	2.60346	4.49689	6.04153	3.89583	2.60346	3.0621	4.10596
chi-miR-6240	7.66623	7.50544	6.79502	7.8137	6.24018	6.39973	8.24905	7.11662	7.38639	6.61686	6.83063	9.49317	9.67524	7.25422	5.07877	5.78863	5.03472	7.79782	8.86153	7.67665	8.5451	7.18124	7.0738	8.71261	9.64236	7.99711	9.14897	7.85196	7.50144	6.8586	8.1561	8.08539	4.83729	7.29872	7.45556	7.42643	8.40355	7.02774	8.1296	8.14119	9.52223	8.78043	10.6536	6.25186	5.90424	8.86509	7.94865	8.06412	9.78709
chi-miR-432-5p	9.95321	11.6563	9.78905	11.4213	9.73838	8.64554	10.3305	8.59838	10.384	9.99271	8.78705	7.6301	9.85808	7.85737	11.2956	11.3927	8.71411	8.37707	8.91052	8.65025	9.38027	8.52397	7.57985	8.4686	8.04561	9.00865	9.74084	9.35421	9.00702	10.364	9.32166	10.0835	10.5428	9.2068	9.25686	8.60946	9.07961	9.52111	10.569	7.46515	7.40538	8.02273	8.4606	11.3379	9.60249	9.73783	8.46221	9.36874	9.04916
bta-miR-1246	2.60346	5.34436	5.72056	5.37769	9.55055	3.79836	5.33915	3.23188	4.71323	2.60346	9.41077	4.22259	6.50864	3.32758	7.49008	4.33161	6.81872	3.24992	5.87946	2.60346	6.6535	3.08321	7.39374	3.045	4.21087	3.77742	6.42461	2.60346	7.82269	3.50007	6.34927	2.60346	5.48108	2.60346	6.78963	5.10471	5.628	4.95228	5.41307	5.5454	5.92032	6.43646	6.94298	8.75149	3.59175	5.51454	5.9587	6.79052	4.51035
chi-miR-376c-3p	3.3863	5.34436	3.79212	3.90229	3.70366	3.79836	4.54095	3.23188	5.09985	3.41696	2.60346	3.62916	5.16265	2.60346	4.10138	3.07388	2.60346	2.60346	4.74068	4.18187	3.73918	2.60346	2.60346	2.60346	2.60346	2.60346	3.15838	2.60346	2.60346	2.60346	3.30014	4.28703	3.64487	3.69576	3.73207	3.82499	3.27681	3.72098	4.19018	2.60346	3.85395	2.60346	3.42706	2.60346	2.60346	4.26973	2.60346	2.60346	2.60346
chi-miR-1388-5p	5.63998	6.77776	6.84466	7.121	7.5982	6.97982	7.25068	8.31252	7.27815	7.99245	8.34263	7.26707	7.23397	7.55705	6.50907	7.74546	6.42934	6.22479	7.38155	7.76826	7.63592	7.03065	8.26255	7.8331	7.68039	7.76363	7.98926	7.61284	7.20267	6.57142	7.73858	7.35801	6.53761	6.35336	7.29922	7.52483	7.95571	7.60337	7.69348	8.05567	7.5086	6.53613	6.25275	7.48655	6.97339	7.19972	6.66967	6.9316	7.67133
chi-miR-320-3p	13.0422	13.0817	12.6371	12.7767	13.9117	13.1563	13.1924	14.6396	13.2068	14.2944	14.4744	13.0574	13.6128	13.3241	13.4742	14.4314	14.2905	12.7008	13.2021	13.5028	12.9942	12.9369	13.1221	12.7758	13.3072	13.8845	13.1949	13.7534	14.3591	12.9434	12.6252	13.1508	12.3932	13.4154	13.0788	13.1765	13.4799	13.1804	13.6678	13.2019	12.7357	13.1556	12.8028	14.7126	14.7605	13.303	12.3566	12.6991	12.0451
chi-miR-9226-5p	2.60346	2.60346	3.3169	4.74336	5.57854	4.25827	4.54095	5.71485	4.18348	3.69851	5.84818	5.34713	5.60185	4.45449	4.82029	3.42804	5.30214	5.45516	5.63484	4.55551	5.13681	4.78948	5.96992	4.55372	5.09039	5.19446	4.98801	5.88285	6.41219	3.8004	4.84365	2.60346	3.64487	2.60346	4.59121	4.71777	3.73409	5.10908	5.92776	5.26966	2.60346	5.43451	6.06388	4.94623	5.90424	4.81236	4.26913	3.92363	4.96101
chi-miR-423-5p	16.3382	16.2038	15.6025	15.6662	16.4992	15.7457	16.1951	16.979	16.0973	16.8179	17.2871	16.5348	16.6812	16.3537	15.6039	16.405	16.2999	16.2663	16.3138	16.486	16.2484	16.1976	16.4563	16.2771	16.4573	17.4254	16.2932	16.5911	17.291	15.9943	15.2716	15.8789	15.4245	15.8993	15.7928	15.7555	16.6611	16.0524	16.6316	15.9673	15.6284	16.0691	15.712	16.9313	16.6663	15.466	15.1658	15.8847	15.892
chi-miR-411a-3p	4.8059	4.35565	4.67334	4.38327	2.60346	4.44284	3.16098	3.23188	5.65583	3.06681	3.94921	3.20561	3.36824	2.60346	5.70804	2.60346	5.03472	4.3089	4.46889	3.51638	2.60346	4.35492	2.60346	2.60346	4.21087	2.60346	5.11211	4.42731	2.60346	4.44545	5.02174	5.04294	3.64487	3.69576	4.07839	3.33982	3.73409	5.70835	4.77544	4.48072	4.51359	4.20689	3.94808	2.60346	2.60346	4.26973	3.22934	4.45932	4.51035
chi-miR157-3p	2.60346	4.35565	4.67334	3.17564	2.60346	3.4984	3.56209	2.60346	3.82162	3.41696	4.63317	3.62916	3.36824	4.69413	4.99765	2.60346	2.60346	2.60346	2.60346	4.38076	2.60346	2.60346	2.60346	5.42862	4.43485	2.60346	4.98801	2.60346	6.50485	4.88962	4.12063	5.5364	3.97493	2.60346	2.60346	3.82499	4.594	2.60346	2.60346	4.48072	2.60346	5.79795	2.60346	2.60346	2.60346	2.60346	2.60346	2.60346	2.60346
chi-miR-143-3p	9.00569	8.71655	8.59647	9.15761	8.81691	9.10156	7.25068	8.58597	7.85676	9.20069	7.76076	6.93724	7.27412	8.40459	8.47301	10.0083	7.37756	7.92564	8.22824	8.58624	7.66207	7.15721	7.861	8.13062	8.3368	5.69732	8.28132	7.51186	7.35978	8.20017	8.55381	9.94769	7.77024	8.36395	9.49172	7.42643	8.05709	7.60337	7.67211	7.43159	5.5846	7.33045	7.81996	7.93867	7.7099	9.24608	8.84018	8.7904	8.39895
chi-miR-7977	5.01572	4.35565	6.249	2.60346	5.08252	4.88675	4.85862	4.87282	4.71323	4.61419	3.94921	3.62916	4.23449	2.60346	2.98647	4.33161	5.52765	4.73831	2.60346	2.60346	4.08679	4.35492	5.78034	4.25804	6.09341	2.60346	3.15838	3.89717	2.60346	3.12033	5.68227	2.60346	2.60346	5.07035	4.07839	5.40952	5.5185	4.77634	3.92697	6.06638	4.51359	4.94751	3.94808	6.40017	3.59175	4.56641	5.02171	5.0605	3.14778
chi-miR-374a-3p	5.01572	4.35565	2.60346	2.60346	2.60346	4.7534	4.85862	2.60346	2.60346	4.47181	5.09527	5.45459	2.60346	2.60346	3.53868	4.15314	2.60346	4.3089	4.61118	3.95112	5.27878	3.7301	5.30466	3.3826	5.33233	3.77742	5.4309	5.29128	4.52512	4.88962	2.60346	2.60346	4.83729	5.07035	2.60346	5.66102	5.12907	4.95228	4.4127	4.92846	6.01686	5.62764	4.33005	4.49689	2.60346	3.04953	4.26913	3.40956	5.08458
chi-miR-2887 hairpin	5.63998	6.43784	6.84466	6.52147	8.04049	6.3544	5.85005	6.67644	6.68394	5.34353	7.28524	7.14403	7.23397	7.21629	6.14473	5.52062	7.12503	7.60762	7.04789	7.28826	6.93664	6.6378	8.78426	6.66992	7.61322	7.21527	8.05259	7.26531	7.63043	6.92228	6.70274	7.65123	7.70503	7.63466	7.93091	6.06151	7.99712	5.37929	6.89136	7.04453	7.69521	7.02208	7.81996	8.68074	8.00676	7.13339	7.10974	7.68808	7.92388
chi-miR-424-3p	5.36136	5.34436	4.43485	5.65682	5.08252	5.92899	4.54095	6.30491	3.82162	6.14008	2.60346	5.10471	4.98049	2.60346	5.65612	4.99318	2.60346	4.3089	4.85951	5.30784	4.80254	5.02016	3.78617	4.79898	3.94561	3.48123	5.11211	5.20765	2.60346	5.50314	4.40381	2.60346	2.60346	2.60346	6.35384	3.33982	3.73409	5.49751	4.19018	3.82805	4.51359	5.21146	6.16141	5.28835	2.60346	6.21605	5.16133	4.30187	4.51035
chi-miR-140-3p	11.9625	11.8169	11.2754	12.0098	12.1524	13.9647	11.9448	13.7162	12.6436	13.4485	12.7674	12.5263	12.2449	14.018	12.9446	15.1437	12.2837	11.6871	11.9616	13.1083	11.8628	12.4822	11.79	12.1481	11.6412	12.8611	12.0574	12.7437	11.5039	11.3492	11.4733	11.5608	11.1174	12.1332	11.9893	11.3333	10.8388	11.651	11.7798	11.3409	11.7598	12.2604	12.0451	12.8682	12.3062	12.7119	11.7255	11.6302	11.1185
chi-miR-494-3p	4.8059	6.61779	4.87793	5.89059	4.32053	4.44284	5.92003	4.50238	6.62624	6.14008	4.63317	4.64184	6.21058	4.45449	5.98555	6.29841	2.60346	5.84831	5.49499	6.11106	4.97933	3.44261	2.60346	4.79898	3.19969	4.97854	4.70229	6.30117	2.60346	4.7562	5.18025	4.01444	4.24337	2.60346	4.35747	5.54074	5.12907	5.49751	5.92776	5.26966	4.22115	3.61733	3.94808	5.28835	5.39068	3.66487	4.69394	4.30187	4.96101
bta-miR-320-3p	5.63998	4.71322	5.72056	4.8945	6.78596	5.50001	4.54095	6.42117	5.09985	6.47475	6.7067	5.34713	4.98049	6.11825	5.36413	6.70706	6.04782	6.3516	5.87946	5.61474	5.27878	5.81827	4.73661	2.60346	5.63285	4.72452	5.11211	5.64923	2.60346	5.41735	4.40381	3.67804	5.25678	5.7613	5.3968	6.63178	5.5185	6.39706	6.56012	5.7768	4.75663	5.21146	2.60346	6.59744	6.16688	5.9848	5.16133	6.07653	4.32227
chi-miR-148a-3p	9.64142	9.9896	9.43112	10.3528	10.1886	10.6735	9.20684	9.63596	9.46647	9.49108	9.23125	9.51196	8.79345	9.10026	10.1487	10.0472	8.38015	9.37132	9.55029	9.69873	9.74996	9.54016	9.2664	9.70213	9.56154	9.25689	9.78813	9.31478	8.1726	9.39049	9.73965	9.85648	9.43257	9.3353	10.6337	9.16166	9.19087	9.62217	8.85399	9.09375	9.72159	9.09018	9.7362	9.83549	9.51088	10.4511	10.035	9.2818	9.6184
chi-miR-421-3p	7.697	7.22914	6.89266	7.88765	4.75126	7.22621	7.42927	8.01238	6.73942	6.89314	6.16311	7.29626	7.01449	7.39671	7.0814	7.44927	3.67276	7.29689	6.6131	7.75936	7.77421	7.51959	6.98869	7.62621	7.25035	6.57217	7.70382	6.86233	6.20686	7.73424	7.06982	8.04923	7.81212	5.7613	7.3638	6.3025	6.22412	6.98789	5.92776	5.87992	7.63565	6.95162	7.62859	2.60346	2.60346	7.49213	7.44648	7.51949	7.03808
chi-miR-221-3p	10.717	10.5758	10.0704	10.0326	11.1232	10.3633	10.6771	11.6576	10.6017	11.5332	11.6166	10.958	11.627	12.0941	10.0465	12.2669	11.4251	10.5213	10.6998	11.2975	10.2477	10.8438	10.8499	10.6797	11.3076	11.791	10.5616	10.9641	11.4081	9.94833	10.2403	10.7956	10.4595	10.5164	10.2325	10.2191	10.7538	10.2714	10.928	10.3865	10.7019	10.7654	10.9786	10.8176	11.1192	10.7345	10.5647	10.6236	10.172
miR156b-5p	6.85236	6.43784	7.15125	5.89059	5.77448	4.60646	5.43787	3.23188	5.09985	5.93826	6.88882	5.45459	5.32437	6.82077	6.3218	3.07388	6.04782	5.45516	7.34127	6.8251	6.70472	7.36031	6.42349	6.81639	4.21087	6.61026	6.42461	5.58439	7.25696	8.05147	6.05397	8.48784	6.37943	5.07035	5.82151	5.97132	6.15262	6.51389	5.30613	5.4141	6.89767	7.91577	4.63176	5.12741	6.97339	3.89583	6.23645	6.42092	6.65511
chi-miR-125a-3p	3.3863	4.99953	4.43485	4.8945	5.08252	5.12134	5.6171	6.17845	4.47254	5.57011	6.7067	5.64814	4.77196	5.63394	5.22849	5.96131	5.30214	4.53952	3.93156	5.30784	4.70529	4.78948	4.59019	4.55372	4.95228	5.46769	3.55816	6.62507	5.32093	4.44545	5.45299	4.28703	4.46961	4.73978	5.26774	4.18741	3.27681	3.26783	4.19018	5.10912	6.01686	5.62764	5.59047	5.68526	6.16688	5.9848	5.28862	5.0605	4.96101
chi-miR-660	10.7901	10.5703	9.66327	10.5393	9.966	11.18	10.7022	11.1069	10.7809	11.0648	10.1001	10.6315	10.1715	10.827	10.6362	11.0462	9.02262	10.2309	10.5131	11.1427	10.4859	10.4477	10.2317	10.7082	10.3303	10.3088	10.9018	10.6	9.72758	9.68936	9.69438	10.3921	9.54862	9.45327	10.2876	9.78848	10.3604	10.6035	10.2535	10.4632	9.04974	9.3857	10.1644	10.3459	9.83749	10.6501	10.1527	9.7579	10.2664
miR166-3p	9.9659	10.3139	10.6192	9.76958	10.6167	7.94467	9.51453	8.73943	9.05008	9.77878	10.7798	8.65362	9.04625	10.2694	10.2085	8.9466	10.0327	8.62318	11.5315	10.6005	10.522	9.57232	10.2952	10.1239	9.77119	9.43719	8.93876	10.1062	11.8246	11.4699	10.1945	11.8844	10.8115	9.48132	9.87076	9.43906	10.1424	10.0951	8.83488	10.0195	10.72	11.5968	8.83039	10.4643	11.1192	8.00621	9.19733	10.8697	10.0447
chi-miR-2285ad	5.97734	7.36132	6.00884	6.65451	5.35175	5.32306	6.56912	4.87282	6.56614	5.88306	3.42787	4.64184	7.59264	5.38314	6.18193	6.46071	4.2801	5.2094	5.49499	5.35589	6.42824	5.81827	4.86952	5.35382	5.33233	2.60346	5.8428	6.17475	2.60346	6.31093	5.68227	5.183	5.84619	5.5656	5.99464	5.40952	5.72977	6.39706	6.6934	6.15129	5.7054	6.08801	6.41973	5.28835	5.39068	6.48789	5.88002	5.8103	6.24249
miR-184-3p	7.23438	3.16294	2.60346	4.38327	6.36711	4.04656	3.16098	4.00269	5.86983	3.69851	2.60346	2.60346	2.60346	2.60346	3.53868	2.60346	5.89437	7.29689	4.74068	2.60346	4.36669	4.35492	5.39564	2.60346	2.60346	6.81977	4.98801	6.26025	2.60346	4.04885	4.40381	2.60346	7.26676	2.60346	5.26774	2.60346	2.60346	5.2505	6.41326	4.19098	2.60346	5.62764	2.60346	5.89981	2.60346	4.26973	4.49712	2.60346	4.6767
chi-miR-101-3p	8.20497	8.96949	8.12008	8.48426	7.11017	8.14432	8.10626	8.08468	7.90608	7.60599	7.36939	7.82294	8.20455	8.24419	8.14599	8.32203	6.04782	7.68192	7.6021	8.07855	7.58215	8.24494	7.76188	7.47561	7.88405	7.89284	7.55866	8.11555	6.09208	7.82033	8.43302	8.55384	8.15906	7.29872	9.15104	7.42643	8.68272	8.05287	7.65041	8.24143	7.86043	7.71772	8.04108	6.59744	2.60346	8.59627	8.59129	8.02687	8.42257
chi-miR-365-3p	6.95776	6.11724	6.5174	6.88863	6.59168	8.86345	7.01519	8.71686	8.08806	8.06864	7.52426	8.1611	6.86475	8.57913	7.72242	8.27915	5.30214	7.35859	7.55004	8.06416	7.17322	7.99673	6.50749	7.81927	7.15912	8.49119	8.068	8.35787	2.60346	5.80289	5.96964	4.88779	5.25678	7.16678	6.53303	5.54074	5.82484	7.10427	6.56012	6.15129	5.14628	7.21489	7.28345	6.40017	6.38899	7.50967	6.03331	6.49555	6.18842
chi-miR-454-3p	2.60346	3.16294	3.79212	4.38327	3.70366	3.11924	3.8756	3.66816	3.33747	3.41696	3.42787	4.64184	3.36824	4.45449	4.50516	4.63346	3.67276	4.3089	2.60346	2.60346	4.36669	5.02016	4.03287	3.045	2.60346	5.09054	4.1277	2.60346	2.60346	3.12033	4.84365	4.01444	3.97493	3.69576	3.27542	4.18741	5.5185	2.60346	4.9275	4.19098	3.36015	4.20689	5.95929	2.60346	2.60346	2.60346	4.69394	3.92363	2.60346
chi-miR-8060	5.63998	3.16294	5.82319	4.8945	4.75126	4.88675	2.60346	2.60346	4.91946	2.60346	4.33135	5.55461	4.23449	4.45449	2.98647	4.63346	2.60346	5.93188	4.31102	5.35589	4.80254	3.7301	4.03287	5.35382	5.09039	4.97854	6.0432	5.71127	2.60346	5.80289	5.78455	5.183	2.60346	2.60346	5.82151	4.71777	5.4	6.20189	4.60544	4.72189	6.01686	5.21146	5.09374	2.60346	3.59175	4.09486	5.61441	5.55511	5.30389
chi-miR-3535	2.60346	4.137	2.60346	2.60346	2.60346	5.12134	4.85862	4.69946	2.60346	4.47181	2.60346	5.45459	4.23449	4.89958	3.28883	2.60346	5.30214	4.03426	3.06571	4.47078	2.60346	3.7301	3.11274	2.60346	6.02615	4.85711	3.87086	5.64923	3.55171	2.60346	2.60346	2.60346	2.60346	2.60346	2.60346	2.60346	2.60346	4.34308	3.92697	4.48072	2.60346	3.61733	2.60346	2.60346	4.58586	4.42569	2.60346	2.60346	4.32227
chi-miR-760-3p	7.0077	5.53559	5.21643	5.73902	5.35175	5.92899	4.35135	8.21924	4.71323	6.43692	6.99859	5.89706	5.93809	7.49503	5.4881	6.67434	6.42934	6.94123	6.18273	7.95141	5.63622	6.28546	5.90945	5.86549	6.38943	7.81345	6.68659	5.71127	5.96737	5.93225	5.88006	7.29764	5.76321	6.35336	4.59121	3.82499	5.4	5.70835	5.69325	3.34196	5.7054	3.61733	5.27898	6.32792	5.5829	5.51454	4.86711	6.49555	5.4022
chi-miR-574-3p	8.09375	6.38911	7.26502	7.21017	6.59168	8.58795	6.69422	6.67644	7.0775	6.65031	5.72581	7.7404	6.50864	7.58709	7.42951	7.64772	4.2801	7.29689	6.39435	7.78591	7.17322	7.55681	6.37959	7.40327	6.76439	7.50528	6.76431	7.18012	2.60346	6.82568	4.12063	5.5364	5.84619	6.35336	7.08608	6.74499	6.22412	6.86129	4.9275	6.44833	7.33223	6.62935	7.6623	5.28835	5.7525	7.30391	6.88643	6.60072	6.65511
chi-let-7a-3p	2.60346	3.56507	5.72056	3.90229	4.32053	5.41425	4.133	5.02756	4.91946	6.04269	5.72581	5.10471	5.46977	5.63394	5.60226	4.76359	4.7062	2.60346	5.16658	4.38076	4.60101	3.08321	4.42723	5.35382	5.63285	4.57849	4.34566	5.82789	2.60346	4.26074	4.12063	4.28703	4.24337	2.60346	4.35747	3.33982	4.08078	5.37929	2.60346	4.19098	5.14628	5.62764	6.06388	5.43313	2.60346	5.82587	5.51377	2.60346	2.60346
chi-miR-214-3p	6.73865	6.28643	6.57736	6.92421	6.24018	7.09455	5.7765	4.69946	6.98871	6.27484	5.28055	7.14403	5.46977	6.11825	6.44931	5.44505	2.60346	6.77014	6.6131	6.64346	6.51689	5.21898	6.4661	6.54101	6.63492	4.97854	6.16283	6.52497	2.60346	5.66079	6.05397	3.23857	4.24337	4.31022	7.72507	4.47683	3.73409	4.77634	2.60346	4.72189	6.42135	6.21375	7.32613	2.60346	2.60346	6.37759	6.92613	6.17064	5.30389
chi-miR-204-5p	5.97734	4.54548	5.919	5.65682	6.48376	6.68251	6.52489	2.60346	6.141	4.47181	6.83063	6.04195	2.60346	4.16695	4.91169	5.1912	3.67276	6.85822	5.16658	3.82024	5.52662	5.93594	7.1011	6.89762	5.43961	4.97854	6.76431	4.09632	6.31318	5.12432	6.64952	5.5364	2.60346	4.73978	5.62473	5.66102	6.74535	5.2505	6.06529	6.95288	5.92032	5.43451	4.88117	4.94623	5.90424	5.58241	6.41448	5.8103	4.82585
chi-miR-205-5p	5.76141	5.85553	5.4904	6.21174	6.69209	6.94966	6.69422	7.8559	7.16114	8.32829	7.6304	5.73597	4.77196	5.51398	5.80659	6.67434	3.67276	6.57599	6.47101	6.66269	6.6004	6.67212	4.03287	6.70043	7.84555	7.40052	7.98926	7.81004	7.08754	5.86902	7.02873	7.44406	4.99108	5.93359	6.83589	7.08314	7.3674	7.34408	6.24974	7.08825	4.96457	4.94751	6.06388	4.49689	5.39068	6.03411	5.7968	5.8103	7.1834
chi-miR-155-5p	7.35505	6.17587	7.85528	7.21017	6.69209	6.44368	5.92003	6.30491	6.141	6.14008	6.25447	6.8997	6.75553	6.19826	6.93657	5.78863	6.97999	6.85822	7.34127	6.73714	7.22676	6.73841	7.41564	7.16157	7.51852	6.17488	7.24289	6.45416	6.67402	7.20429	7.66003	6.95091	7.70503	7.68377	7.16068	7.55619	6.53651	7.99374	7.67211	7.32597	6.49022	6.21375	7.4471	5.79652	5.7525	7.2423	6.96477	7.01006	7.65149
chi-miR-2898	5.63998	4.54548	5.61007	5.73902	3.70366	5.32306	4.70851	4.87282	5.76679	4.61419	6.06558	4.96629	3.86543	3.32758	7.23086	4.63346	5.52765	4.3089	5.41963	3.13096	5.06022	4.65865	6.28755	3.045	4.62869	5.83232	4.1277	4.81414	4.119	5.22875	4.64043	4.28703	3.21616	4.31022	4.07839	5.66102	4.79522	5.70835	4.77544	6.57668	3.85395	5.95026	4.63176	5.5647	4.58586	4.09486	4.26913	5.92275	5.30389
chi-miR-365-5p	3.3863	4.35565	2.60346	3.17564	5.08252	4.25827	3.8756	3.23188	2.60346	2.60346	2.60346	4.81317	3.36824	4.45449	3.28883	5.59243	4.2801	3.69475	3.41523	4.0711	3.73918	4.17513	2.60346	4.41344	2.60346	3.77742	3.55816	4.09632	2.60346	4.7562	2.60346	2.60346	3.21616	2.60346	4.79231	2.60346	2.60346	2.60346	2.60346	2.60346	4.51359	2.60346	2.60346	3.84077	4.17279	3.38976	4.69394	3.0621	3.54206
chi-miR-19a-3p	5.87341	5.44314	6.5174	5.15623	5.77448	5.12134	4.99456	4.69946	4.91946	5.49847	5.72581	5.73597	6.03475	6.03353	5.54631	5.52062	2.60346	4.73831	4.31102	5.6537	5.52662	5.81827	5.90945	6.15702	4.43485	6.12314	4.53497	4.09632	2.60346	5.22875	4.40381	6.6942	4.83729	5.5656	5.26774	5.87512	5.72977	5.49751	4.77544	6.15129	4.96457	3.61733	5.09374	2.60346	2.60346	5.58241	5.70849	3.68938	5.81291
chi-miR-323b-3p	9.71843	10.916	7.94905	10.689	7.92143	8.61703	9.46857	8.42819	10.6532	9.0206	6.77	8.20793	9.32	6.48019	10.4807	9.49785	7.25681	8.8656	9.60234	9.10855	10.0062	8.7335	7.84494	8.29955	8.12811	8.63666	10.3159	8.95969	7.5887	10.4502	7.32873	8.62925	8.64962	7.98739	8.78896	7.88738	9.20861	8.82637	9.2134	7.08825	6.61883	7.98795	7.62859	8.62152	6.90306	8.73693	7.60164	9.21159	8.75574
chi-miR-142-3p	3.3863	3.56507	3.79212	3.90229	4.75126	4.25827	4.133	4.00269	2.60346	3.06681	2.60346	3.62916	3.86543	2.60346	4.24889	4.63346	2.60346	4.53952	4.13373	3.82024	2.60346	4.35492	4.42723	3.88573	2.60346	2.60346	2.60346	3.05014	2.60346	3.8004	4.12063	4.51622	5.25678	5.07035	2.60346	2.60346	2.60346	3.72098	3.92697	4.92846	4.96457	2.60346	2.60346	4.94623	2.60346	3.04953	3.22934	2.60346	5.1984
chi-miR-1468-5p	8.16151	7.5941	8.30878	8.33365	9.35	7.58134	7.65125	8.41423	7.31514	7.58884	8.70845	7.82294	7.15014	7.99815	8.33947	8.52835	9.07713	8.16894	8.17194	7.47388	8.36579	7.66302	8.20082	8.10804	9.06288	8.76035	8.73184	7.73735	9.26722	8.5915	8.70493	7.8948	9.05047	9.18991	8.2197	8.94181	7.60021	8.5399	9.22078	8.5997	8.30476	8.08987	7.4079	9.49136	9.088	7.9301	7.62595	8.34205	8.24851
chi-miR-25-5p	2.60346	3.16294	2.60346	3.17564	5.77448	2.60346	6.17026	4.50238	3.33747	2.60346	2.60346	2.60346	3.86543	2.60346	3.75157	3.07388	5.89437	3.69475	2.60346	2.89119	3.52792	2.60346	2.60346	3.88573	2.60346	4.72452	2.60346	2.60346	5.10111	3.50007	2.60346	2.60346	3.21616	2.60346	4.07839	2.60346	3.73409	4.06531	3.1893	4.19098	2.60346	5.21146	3.42706	2.60346	3.59175	2.60346	3.99823	4.30187	3.14778
chi-miR-9277	4.56028	5.12386	5.61007	4.57452	5.77448	5.12134	2.60346	5.16731	2.60346	4.61419	5.28055	3.95617	2.60346	4.89958	2.60346	4.99318	3.67276	5.45516	4.13373	2.89119	3.52792	3.7301	2.60346	4.55372	6.33489	4.72452	4.1277	5.77076	4.52512	2.60346	6.13365	2.60346	2.60346	4.73978	4.35747	4.92418	4.594	4.06531	4.60544	6.15129	2.60346	2.60346	5.84651	3.35089	3.59175	5.117	3.99823	4.73049	4.51035
chi-miR-9340	5.19886	3.16294	5.05709	3.90229	2.60346	3.11924	4.54095	4.00269	3.33747	3.06681	3.42787	2.60346	4.23449	3.80747	4.38271	4.49042	2.60346	2.60346	3.06571	2.60346	2.98122	4.35492	4.42723	2.60346	2.60346	2.60346	3.15838	3.05014	2.60346	3.50007	4.12063	4.28703	3.97493	4.31022	2.60346	3.33982	4.97178	3.72098	3.60478	2.60346	2.60346	5.79795	3.42706	6.25186	3.59175	3.04953	3.22934	3.68938	4.32227
chi-miR-103-3p	12.1255	12.2562	11.4398	11.6037	11.0159	12.3402	12.4083	12.1286	12.0397	12.2946	11.3188	12.2051	11.1597	10.5881	11.4156	10.9141	8.98511	12.9966	12.6518	12.3557	12.2083	12.0409	11.9524	12.345	12.2266	11.8449	12.6023	12.4269	11.515	10.8912	12.5806	11.0817	10.904	10.9112	12.1919	11.2685	14.5571	11.643	11.0134	11.9787	11.0487	10.7551	11.0818	10.355	10.2805	11.4895	11.4403	12.1554	12.2034
chi-miR-342-3p	9.97847	8.35992	8.72132	9.11206	9.45375	9.45292	8.47509	7.83509	8.61852	7.88417	8.50025	9.637	9.51692	9.91414	8.61576	9.31889	7.25681	9.2786	9.24663	9.25193	8.66633	9.21885	8.27459	9.59254	9.61973	9.63487	8.89623	9.43457	7.63043	9.79944	8.59662	7.8948	7.96848	8.2381	9.60959	8.17688	7.82383	8.07205	8.09789	8.31688	8.84144	9.64208	9.29534	7.19316	7.43874	9.15428	9.01605	9.2818	9.1013
chi-miR-369-3p	5.50739	7.33584	3.79212	6.5672	4.32053	5.12134	4.99456	3.66816	7.77947	7.4438	3.94921	5.231	6.21058	3.80747	7.3336	5.36529	2.60346	5.45516	6.917	5.53351	6.77829	6.32914	3.78617	5.91835	2.60346	3.48123	7.81758	5.77076	2.60346	4.7562	4.64043	4.71394	4.46961	3.69576	4.59121	3.82499	6.92774	6.20189	6.99829	4.48072	3.85395	3.61733	5.27898	4.49689	4.17279	4.42569	3.66441	5.55511	4.82585
chi-miR-2284a	10.0094	10.6318	9.98995	10.108	10.7035	9.70847	10.1959	10.6633	9.96823	10.6113	10.95	9.39541	10.9649	10.3239	10.0838	11.0918	10.9576	9.50011	9.99197	9.57479	9.49018	9.68165	9.70925	9.9187	10.0714	10.2855	9.8294	10.3154	11.1494	9.95976	10.0116	10.5492	10.4228	10.4541	10.0629	9.70699	10.2576	9.98299	10.569	9.94415	9.76393	9.97075	9.8935	11.6838	11.4959	10.5625	9.93156	9.77673	9.62859
chi-miR-184-3p	7.81391	4.86346	5.35991	5.56964	6.24018	7.56153	3.16098	5.52002	7.83145	2.60346	5.28055	4.44739	2.60346	2.60346	4.99765	3.94944	7.9834	7.26502	7.47757	3.51638	4.36669	6.28546	8.73284	5.42862	4.79954	8.36323	5.61	6.30117	2.60346	6.72215	5.68227	4.71394	8.37007	6.08749	6.074	3.82499	3.73409	5.80324	7.16057	4.92846	5.14628	7.91577	4.33005	5.5647	2.60346	5.58241	4.49712	2.60346	4.51035
chi-miR-99a-5p	6.25057	6.65947	7.26502	6.65451	7.79166	7.22621	7.40507	8.67063	6.22113	8.14101	8.3633	6.04195	6.36729	6.965	7.38235	8.9259	8.49137	6.52308	6.99695	6.34329	5.96508	6.24042	4.99121	6.36175	8.17544	8.19802	5.4309	6.71867	7.25696	6.53114	6.70274	6.43871	6.5867	5.33912	6.88072	7.08314	6.79315	7.10427	7.27842	6.99943	6.55596	6.43646	5.95929	8.41035	8.70957	8.18058	6.03331	6.17064	6.24249
chi-miR-20a-5p	7.50169	8.39736	7.33617	8.22373	7.43392	7.12186	7.27758	6.17845	7.55048	6.39808	5.96097	7.45997	8.45216	6.7693	7.50483	7.57867	5.52765	7.75257	7.04789	6.92403	7.42304	7.00395	7.20538	7.02361	7.19018	7.52535	6.94207	6.80657	7.14625	7.99336	6.98643	7.52528	7.32579	6.86002	7.77342	7.67524	7.01096	4.77634	6.19084	7.36204	7.80743	7.27383	8.04108	6.32792	2.60346	7.64279	7.96779	7.75036	8.05054
chi-miR-1307-5p	8.20497	8.38499	7.46873	7.79461	9.39538	7.36981	7.6095	8.20309	7.48706	8.53936	9.16215	7.55963	8.32412	7.85737	7.28315	8.77204	8.43683	7.41777	8.27175	7.91979	8.06624	7.4619	8.22583	7.73336	7.30812	8.48095	8.2411	7.9835	8.9587	7.327	8.19376	8.5278	7.77024	8.68658	8.20215	7.70353	8.03738	5.89227	7.67211	7.251	7.91155	8.38545	7.84953	9.72027	9.56882	7.73515	7.64986	7.40799	7.54792
chi-miR-652-3p	6.85236	6.28643	6.9391	5.56964	6.48376	6.15732	6.65371	6.76711	6.79284	6.86493	6.7067	6.23519	6.36729	6.7693	6.02702	7.05086	5.89437	5.84831	6.43319	6.31926	6.1974	6.70564	6.18925	6.24243	6.33489	7.21527	5.61	5.02427	5.51164	5.32613	5.68227	5.04294	4.24337	5.5656	6.14921	5.10471	6.59162	4.57591	6.12943	6.30744	5.45276	5.21146	5.59047	6.32792	6.90306	5.9848	6.17186	6.17064	5.94923
chi-miR-11980	11.2787	10.7083	10.3792	10.4073	11.5651	10.6827	10.3902	10.763	10.8201	9.89146	12.0277	11.7576	11.6822	11.5852	10.0414	11.2938	11.418	12.0576	11.1897	10.6005	10.8805	10.185	11.3239	10.637	10.8168	11.4035	11.417	10.7199	12.8513	11.1787	11.1094	10.5653	11.2661	12.1288	10.9447	10.1794	10.2576	11.1997	10.7094	10.6278	11.7334	11.4983	11.2297	12.419	12.3564	11.2457	10.5553	10.8992	10.8271
chi-miR-126-3p	8.85012	8.28199	9.81419	8.9746	9.48208	8.74549	8.50954	8.57347	8.54258	9.03965	9.10193	9.19303	8.60165	9.08981	9.42616	9.04587	8.80304	8.9582	9.41616	8.7435	9.51191	8.95875	9.38218	9.61673	9.80669	9.86883	9.46635	9.08215	9.57565	9.2236	10.048	8.44673	9.4723	9.41015	8.58736	9.61318	8.68272	10.2838	9.78599	10.1746	9.93428	9.42523	9.60367	8.83205	7.38815	9.34709	9.26081	9.51942	9.77338
bta-miR-2898	5.87341	3.16294	4.14899	6.81474	5.94697	5.41425	5.53027	4.50238	5.09985	4.47181	4.63317	5.64814	4.23449	3.32758	6.50907	4.63346	5.52765	7.68192	4.74068	4.55551	4.97933	4.35492	5.56202	4.68155	4.21087	5.83232	4.53497	3.89717	4.52512	4.7562	2.60346	2.60346	4.83729	5.33912	4.59121	6.3025	4.594	2.60346	5.41307	7.46515	4.51359	4.94751	4.63176	5.28835	5.5829	4.26973	4.69394	4.84908	4.96101
chi-miR-326-3p	4.56028	4.54548	2.60346	4.8945	6.78596	4.04656	4.54095	3.66816	4.91946	4.47181	6.42147	4.81317	4.98049	4.89958	4.91169	5.1912	6.18651	4.3089	3.69637	5.09786	5.27878	4.35492	5.20755	3.3826	5.33233	6.40893	4.34566	4.69636	4.119	5.32613	2.60346	5.42795	5.48108	2.60346	4.59121	2.60346	2.60346	2.60346	4.19018	4.92846	5.45276	3.61733	2.60346	5.12741	5.90424	4.92121	3.99823	4.73049	3.14778
chi-miR-144-3p	7.35505	8.25506	7.7021	8.39832	6.10101	7.27568	8.17942	6.42117	8.26861	7.53615	6.6405	8.1127	8.00425	5.63394	8.47301	6.06592	2.60346	7.55588	7.25718	7.75936	8.35781	7.48139	7.50008	7.18333	6.84466	7.50528	7.55866	7.95813	6.96242	7.52457	8.19376	7.60216	7.10768	6.22654	7.04728	8.25542	9.05041	7.6295	7.58329	8.29838	7.33223	6.43646	7.84953	5.89981	5.16885	7.4382	7.03907	8.06412	8.08054
chi-miR-10a-5p	12.3196	12.1303	12.5915	12.3321	13.4537	12.572	11.8039	12.7271	12.2596	12.9645	12.9654	11.9046	11.7135	12.1803	12.3739	13.2841	13.0161	11.9083	12.3858	11.9962	12.1603	12.1696	12.1068	12.3837	12.4817	12.4181	12.3468	12.4321	12.0813	12.4244	12.412	12.4405	12.0719	12.9039	12.82	12.238	11.716	12.4011	12.0889	11.9758	12.2931	12.0362	12.3099	13.2844	12.9968	13.0987	12.6191	11.7569	12.2886
chi-miR-7857-5p	5.87341	4.54548	2.60346	4.74336	5.35175	3.11924	4.133	4.27406	5.40446	3.93398	4.63317	5.64814	3.36824	6.11825	4.24889	6.06592	2.60346	4.03426	4.46889	5.40238	4.23352	4.17513	4.42723	4.25804	3.62033	5.54836	2.60346	4.42731	6.41219	4.44545	2.60346	4.71394	4.46961	5.07035	2.60346	3.33982	2.60346	3.26783	3.1893	2.60346	4.51359	4.62421	4.88117	4.73898	2.60346	3.89583	3.66441	4.45932	4.32227
miR166m-3p	3.89095	4.35565	4.43485	4.16273	4.75126	2.60346	3.56209	3.23188	3.82162	4.13636	4.33135	3.62916	3.86543	4.45449	4.7227	2.60346	3.67276	3.24992	5.16658	3.51638	3.73918	2.60346	3.11274	3.88573	3.19969	4.02303	2.60346	3.89717	3.55171	5.01174	4.40381	5.42795	4.83729	4.31022	4.07839	3.82499	4.36009	4.34308	3.60478	4.19098	4.51359	5.21146	2.60346	2.60346	5.7525	2.60346	4.69394	4.60127	4.6767
chi-miR-30f-5p	4.26409	2.60346	5.4904	5.15623	5.08252	4.04656	2.60346	3.23188	2.60346	4.47181	6.34038	4.44739	2.60346	2.60346	3.93705	3.71216	3.67276	4.73831	5.07131	4.55551	4.97933	4.65865	4.24348	4.55372	2.60346	5.38224	3.87086	4.69636	2.60346	4.04885	4.64043	5.04294	3.21616	5.93359	4.35747	4.47683	4.97178	5.2505	5.41307	5.4141	5.45276	2.60346	2.60346	2.60346	2.60346	3.89583	3.99823	2.60346	4.6767
miR166k-3p	7.14794	7.05266	7.53071	6.3749	7.49079	4.88675	6.47926	5.02756	5.96599	6.43692	8.09326	5.73597	5.72285	7.13729	7.78419	6.20986	6.31303	2.60346	8.57067	7.03148	4.89364	6.97675	6.76806	6.87105	7.06172	7.00268	6.6461	6.99296	9.12849	8.38101	6.80363	8.78027	7.48963	5.7613	6.47574	6.44335	6.88426	6.51389	4.9275	6.85502	7.44061	8.30295	5.27898	7.3473	8.22427	4.81236	6.8456	7.26598	6.01284
chi-miR-335-5p	7.60265	6.95561	8.52214	7.56597	6.59168	7.81681	6.73362	6.67644	6.29705	6.89314	7.19587	7.69728	6.12535	6.03353	7.2485	7.64772	2.60346	7.44647	7.7009	7.44084	7.96485	7.31758	6.98869	7.02361	7.27953	7.19035	7.2698	7.01773	2.60346	6.98326	8.6786	7.26649	6.13731	5.5656	7.93091	6.99433	5.628	6.98789	5.69325	6.80349	8.07742	6.95162	7.09882	4.73898	3.59175	7.83591	7.39081	7.55482	7.45936
chi-miR-12268-5p	2.60346	4.71322	2.60346	2.60346	5.57854	2.60346	2.60346	4.27406	2.60346	2.60346	5.84818	2.60346	3.36824	2.60346	3.53868	4.76359	2.60346	3.24992	4.31102	3.67629	4.36669	4.35492	5.78034	3.65599	3.62033	3.77742	3.87086	3.05014	4.52512	4.26074	2.60346	2.60346	4.46961	5.07035	5.62473	2.60346	2.60346	4.34308	2.60346	4.72189	3.36015	2.60346	4.63176	3.84077	2.60346	3.38976	3.99823	4.95866	3.14778
chi-miR-17-5p	8.13927	8.61427	7.19018	8.27974	6.95715	6.94966	7.58817	5.9652	7.31514	7.10093	6.06558	7.00952	8.50373	6.54284	7.44489	6.64086	5.52765	7.23243	6.94414	7.212	7.59578	7.22813	6.92901	7.64202	6.80508	7.37863	7.37265	7.01773	7.45575	7.93282	7.32873	7.49871	6.80985	6.77194	7.8202	7.64638	5.91403	7.10427	6.65033	7.46515	7.60492	7.58438	8.51696	5.43313	2.60346	8.11334	8.16319	7.78052	7.83867
chi-miR-18a-3p	2.60346	4.99953	2.60346	3.90229	2.60346	4.44284	2.60346	4.69946	4.71323	3.69851	2.60346	2.60346	2.60346	5.07938	2.98647	4.88295	2.60346	4.03426	2.60346	3.13096	4.23352	3.08321	5.30466	2.60346	3.62033	3.1081	3.55816	4.69636	2.60346	4.04885	2.60346	2.60346	4.66513	2.60346	2.60346	2.60346	4.79522	2.60346	4.60544	2.60346	2.60346	2.60346	2.60346	3.35089	5.7525	2.60346	3.99823	3.0621	2.60346
chi-miR-10516	5.01572	4.54548	4.43485	3.58423	5.08252	5.12134	5.92003	2.60346	3.33747	4.86268	5.28055	5.231	3.36824	5.74468	5.4881	2.60346	5.03472	2.60346	4.46889	4.47078	6.6004	5.3937	4.86952	5.27494	3.94561	5.69732	5.4309	5.44527	2.60346	6.16063	3.76794	2.60346	3.97493	7.23426	5.82151	4.92418	3.27681	5.60678	4.60544	5.10912	5.81686	5.21146	7.04872	5.5647	3.59175	4.42569	4.69394	4.45932	4.51035
chi-miR-374b-5p	2.60346	3.56507	4.87793	3.90229	2.60346	4.25827	2.60346	3.23188	4.47254	4.13636	2.60346	3.95617	3.36824	2.60346	4.50516	4.33161	2.60346	4.53952	4.13373	4.0711	4.89364	2.60346	2.60346	5.00854	2.60346	4.416	3.15838	2.60346	2.60346	5.32613	5.18025	2.60346	4.24337	2.60346	3.27542	4.71777	5.72977	5.10908	4.77544	4.48072	3.85395	2.60346	4.63176	2.60346	2.60346	4.42569	3.99823	4.84908	4.32227
chi-miR-223-5p	6.16511	5.99231	6.09342	6.02774	6.36711	5.12134	6.33302	6.76711	4.18348	7.07654	6.83063	6.40558	6.50864	7.39671	5.80659	6.86038	5.03472	7.8417	6.13641	6.70039	6.72966	6.4917	7.63691	5.81061	5.63285	6.22483	6.21913	5.77076	7.78623	6.21249	5.18025	5.63728	6.7679	7.36043	6.58813	6.22656	5.5185	5.97612	3.1893	6.06638	6.19247	6.87755	5.44312	5.5647	6.82912	6.08179	6.23645	6.07653	6.4861
bta-miR-484	5.01572	5.44314	2.60346	2.60346	2.60346	5.41425	6.22657	6.17845	6.22113	5.57011	3.94921	5.10471	6.36729	4.16695	4.61802	5.44505	2.60346	5.66509	5.56661	5.93246	4.60101	4.17513	3.78617	4.08386	5.53946	6.75326	5.4309	5.98685	5.10111	3.12033	4.40381	2.60346	2.60346	5.07035	5.72647	3.33982	6.15262	4.95228	4.4127	4.19098	2.60346	4.94751	5.72416	3.35089	2.60346	5.117	3.99823	4.30187	3.85138
chi-let-7a-5p	12.4141	12.1651	13.1534	12.6275	12.2442	12.3937	12.5154	11.5769	11.654	11.7617	12.1825	13.0332	12.039	11.6595	12.6958	12.3062	12.1353	12.7839	12.7367	12.5281	12.7299	12.6499	13.2172	12.6185	12.5787	12.2831	12.585	12.523	13.0049	12.6147	13.5883	12.6913	13.3162	12.5929	12.4006	13.0685	12.8129	12.9083	12.8174	13.0177	12.9069	12.6617	12.9414	12.0267	12.3315	12.2615	12.7787	13.2363	12.9734
chi-miR-1225-5p	2.60346	2.60346	2.60346	3.17564	5.57854	3.11924	5.85005	6.11081	2.60346	5.34353	6.42147	6.23519	4.98049	5.51398	4.61802	5.28087	5.52765	4.91299	5.16658	5.40238	5.73807	5.02016	6.37959	4.68155	5.09039	5.62476	5.11211	5.37033	5.10111	4.44545	4.40381	5.5364	2.60346	3.69576	5.82151	2.60346	5.27088	2.60346	4.4127	2.60346	4.75663	6.08801	3.42706	6.08655	5.90424	4.26973	5.02171	5.15562	5.08458
chi-miR-100-5p	6.07428	7.28347	7.75499	7.34753	8.28516	6.64535	6.38343	7.00926	5.96599	7.14852	7.69705	5.55461	6.03475	5.74468	7.06158	7.93694	8.02096	5.56394	6.39435	4.85202	6.16119	6.60264	6.08375	6.81639	6.88318	6.61026	6.42461	6.08385	7.71043	7.85337	7.76385	7.35801	6.63418	7.63466	7.39504	7.32082	7.12743	6.62197	5.92776	6.15129	6.94751	3.61733	6.16141	9.00419	8.7502	7.38217	7.24146	6.45872	6.61468
chi-miR-12044	3.3863	3.16294	4.14899	3.17564	5.57854	4.04656	2.60346	4.50238	2.60346	2.60346	4.33135	5.81876	4.23449	2.60346	4.10138	5.66084	2.60346	2.60346	3.41523	2.60346	3.28031	3.08321	2.60346	2.60346	2.60346	2.60346	4.1277	4.69636	3.55171	3.50007	2.60346	2.60346	3.97493	2.60346	2.60346	4.47683	3.27681	3.26783	4.60544	3.34196	3.36015	2.60346	2.60346	5.28835	2.60346	2.60346	3.22934	2.60346	3.85138
chi-miR-130b-5p	7.27574	4.99953	6.5174	6.5672	6.24018	7.17498	6.84574	5.71485	6.05615	5.42307	6.57112	6.69576	6.36729	6.34611	5.89884	7.2856	7.73483	7.05742	6.64653	6.87541	6.67934	6.83246	7.41564	6.70043	6.44198	7.37863	6.32552	5.88285	6.96242	6.92228	6.94286	7.38727	7.85283	7.47645	6.9664	7.42643	7.45916	7.6295	7.48865	7.59207	7.25516	7.63021	6.56938	6.46897	6.82912	7.03991	6.62212	7.63954	7.23766
chi-miR-191-3p	4.26409	3.56507	3.3169	3.17564	6.24018	5.32306	4.133	4.87282	4.71323	4.97253	5.5921	4.22259	5.60185	6.41471	5.85346	5.52062	5.30214	4.03426	2.60346	4.55551	4.80254	2.60346	5.63852	3.045	3.94561	4.57849	4.70229	5.11887	4.52512	4.26074	5.32305	2.60346	4.46961	5.07035	2.60346	4.92418	2.60346	3.72098	5.77573	5.66573	4.22115	5.43451	4.33005	6.46897	5.7525	4.56641	4.86711	4.73049	2.60346
miR5077	3.89095	3.8792	3.79212	4.16273	2.60346	2.60346	2.60346	2.60346	2.60346	3.41696	3.94921	3.20561	2.60346	4.69413	3.75157	2.60346	2.60346	2.60346	4.61118	2.60346	2.60346	2.60346	4.03287	3.045	2.60346	2.60346	2.60346	2.60346	5.96737	4.44545	2.60346	5.31067	3.64487	2.60346	4.35747	3.82499	3.73409	2.60346	2.60346	3.34196	4.75663	5.21146	2.60346	6.17157	3.59175	2.60346	3.22934	4.45932	4.10596
chi-miR-21-3p	4.26409	3.56507	2.60346	3.58423	2.60346	4.88675	4.35135	4.50238	4.47254	4.47181	3.94921	3.62916	2.60346	4.69413	2.60346	4.49042	2.60346	3.24992	3.06571	4.71137	4.23352	2.60346	2.60346	2.60346	2.60346	4.02303	3.15838	2.60346	2.60346	2.60346	2.60346	3.23857	2.60346	2.60346	3.73207	2.60346	4.36009	2.60346	3.1893	4.48072	2.60346	2.60346	2.60346	2.60346	2.60346	3.89583	2.60346	2.60346	2.60346
chi-miR-543-3p	6.90602	8.57123	5.919	7.75564	5.35175	6.20917	8.16508	6.47596	8.37754	8.30747	6.25447	6.55796	8.26557	6.34611	8.37202	8.11817	5.03472	5.66509	6.43319	4.91752	6.57309	6.6378	5.48123	6.32306	7.33616	6.68353	7.39725	6.52497	7.25696	7.327	6.64952	6.6942	6.7679	5.33912	6.074	6.6895	7.39864	5.97612	7.81548	4.92846	4.51359	6.3294	5.84651	5.9962	4.90661	6.93997	6.03331	3.40956	5.73959
chi-miR-191-5p	13.6762	13.086	12.4423	13.0108	12.1212	12.5248	12.6261	11.1912	12.5899	11.4407	11.1654	12.7231	12.7501	12.5355	12.6723	12.8943	11.2699	12.6858	12.3271	12.6388	12.403	12.6579	12.4721	12.6666	12.2049	12.7305	12.3726	12.1416	11.575	13.4226	12.1209	12.7829	12.1898	11.9941	12.6329	12.6108	11.8978	12.2629	11.7289	12.6567	12.6852	12.6727	12.4684	11.5008	11.4596	12.6608	13.0989	12.7801	13.0254
chi-miR-7847-3p	5.01572	3.56507	2.60346	3.90229	4.75126	3.11924	2.60346	5.52002	2.60346	5.0746	4.63317	4.44739	4.23449	5.07938	3.93705	3.71216	5.72263	3.24992	4.31102	4.71137	3.73918	4.78948	3.78617	4.55372	3.62033	4.85711	3.15838	4.27129	4.84167	4.44545	2.60346	4.88779	2.60346	2.60346	4.79231	3.33982	4.594	5.60678	2.60346	2.60346	5.5846	2.60346	3.42706	5.5647	5.39068	5.20576	3.66441	5.15562	5.49422
chi-miR-130a-3p	7.66623	6.81512	7.40397	7.39901	6.69209	9.20733	7.73129	9.14652	8.06653	8.64267	7.66411	8.59611	6.81118	8.26292	8.15537	7.92308	5.52765	8.13407	8.27175	8.40401	8.29235	8.02356	7.27892	8.4686	7.99374	6.81977	8.29448	8.1718	7.71043	6.75749	7.25937	6.43871	6.13731	5.93359	7.56947	7.03942	6.6959	8.10967	7.43889	7.251	7.08746	7.15344	7.75895	6.25186	5.90424	8.16958	7.64986	7.76552	7.56924
chi-miR-30b-5p	8.56331	7.91985	8.74766	8.91395	8.60145	8.9498	7.54452	7.11662	7.20121	7.58884	8.1178	9.07167	7.45967	8.12641	7.74745	8.00431	7.31845	8.9582	8.66343	8.1069	8.1792	8.74161	8.67044	8.77844	8.64771	8.28299	8.6317	8.5985	7.85825	8.55179	8.89983	7.6269	8.80291	8.68658	8.25418	8.69648	8.75692	8.90336	8.22075	9.35769	8.73194	8.24522	8.1401	7.83822	7.43874	8.28611	9.04338	8.64224	9.04155
chi-miR-95-3p	3.3863	6.17587	3.79212	4.16273	3.70366	3.11924	4.35135	3.23188	4.47254	4.97253	3.42787	3.20561	4.52811	3.32758	2.60346	5.28087	2.60346	2.60346	2.60346	2.60346	2.60346	2.60346	2.60346	2.60346	4.62869	2.60346	2.60346	2.60346	2.60346	4.44545	4.64043	3.67804	3.97493	3.69576	3.27542	3.33982	3.27681	3.72098	4.60544	3.34196	3.36015	2.60346	3.42706	5.12741	2.60346	4.42569	5.61441	2.60346	2.60346
chi-miR-27b-3p	10.9197	10.5203	10.0441	10.4688	9.57705	12.0534	10.8167	11.6322	11.1823	11.8097	10.2575	11.4982	10.2237	12.0704	10.4041	11.7563	9.30737	11.1895	11.1215	11.869	10.6468	11.7174	10.6748	11.3953	11.0505	11.2324	10.7832	11.5396	9.54325	9.71206	10.7536	10.7257	10.2507	9.74694	10.3606	9.56002	10.105	10.7476	10.2171	10.3599	10.3455	10.2083	10.9206	8.98082	9.81851	10.712	10.7448	10.9761	10.952
chi-miR-301a-3p	6.6152	7.33584	7.53071	8.3728	5.57854	6.94966	7.01519	5.52002	7.77947	6.18641	4.63317	6.17361	7.10633	4.69413	7.82003	6.80099	6.18651	6.15695	6.64653	6.95556	7.5545	7.03065	7.861	5.75356	6.63492	6.2731	6.94207	6.52497	3.55171	7.60438	7.42688	7.57698	6.80985	6.22654	7.00741	8.0057	6.74535	7.84556	6.36079	7.53	6.73691	6.62935	6.41973	6.25186	2.60346	7.15584	7.36215	7.68808	7.8904
chi-miR-1895	4.8059	5.12386	4.87793	4.57452	5.08252	3.11924	3.16098	2.60346	2.60346	5.0746	5.09527	4.22259	4.77196	4.69413	4.91169	3.42804	5.52765	4.91299	4.31102	3.82024	4.36669	5.47372	3.11274	3.045	3.94561	4.57849	3.87086	3.05014	5.83085	4.26074	4.84365	2.60346	4.46961	2.60346	2.60346	2.60346	5.4	2.60346	2.60346	2.60346	4.96457	3.61733	2.60346	4.49689	5.39068	4.09486	3.22934	5.24486	4.82585
chi-miR-23a-3p	8.26781	7.08361	7.80601	8.29341	7.54549	9.02406	7.80712	8.56085	8.08806	8.73129	7.88031	9.08846	8.02793	8.83834	7.9764	8.50992	7.37756	8.34694	8.19472	8.72075	8.38946	8.81256	8.02673	8.90826	8.28019	8.79383	8.18568	8.36754	5.68006	7.60438	8.01594	7.35801	7.17343	7.16678	7.97293	7.78521	7.3674	8.03343	7.27842	8.18213	7.63565	8.05669	8.99818	6.65763	6.04153	8.19148	8.02376	7.67208	7.74811
chi-miR-769-5p	6.73865	6.11724	6.17331	6.5672	6.87409	5.79967	5.85005	6.30491	4.91946	4.97253	6.83063	5.45459	5.60185	3.32758	6.25356	6.80099	7.05433	5.45516	6.13641	5.15329	5.06022	5.75563	6.92901	4.25804	5.72056	5.46769	5.61	4.5681	6.82542	6.21249	5.68227	6.82826	5.84619	7.23426	5.3968	5.97132	5.91403	3.26783	5.06505	6.30744	4.51359	6.53613	5.44312	6.53463	6.6688	5.64723	5.61441	5.48357	6.57308
chi-miR-145-5p	2.60346	3.8792	5.35991	5.03129	5.94697	5.22572	4.133	5.52002	4.71323	5.42307	3.42787	3.20561	3.86543	2.60346	4.24889	5.59243	2.60346	4.73831	4.46889	4.18187	2.60346	2.60346	4.86952	4.68155	5.33233	4.02303	5.91273	4.69636	2.60346	5.50314	2.60346	5.90342	3.64487	5.93359	6.2207	5.10471	3.73409	3.72098	3.60478	3.34196	3.36015	3.61733	5.27898	4.49689	3.59175	5.82587	5.61441	3.0621	4.10596
chi-miR-425-3p	5.76141	6.85155	6.45483	6.15297	2.60346	6.68251	6.56912	5.02756	7.11993	7.14852	5.84818	6.23519	7.38829	5.84752	6.82343	7.4298	5.30214	5.56394	6.47101	5.96381	6.36597	6.41271	4.42723	6.15702	6.2782	5.95577	5.8428	6.71867	6.7517	6.79199	6.13365	2.60346	5.76321	5.93359	6.2207	6.57167	6.92774	5.70835	6.19084	5.26966	6.67908	5.95026	5.59047	4.94623	5.39068	5.88081	6.35754	5.48357	6.91027
chi-miR-487b-3p	5.36136	5.92554	6.09342	6.88863	4.32053	5.50001	6.56912	4.27406	7.42073	4.74378	3.94921	3.95617	6.4397	3.80747	7.54821	6.77035	2.60346	4.73831	6.08855	3.67629	5.40802	5.87831	3.11274	5.63222	6.09341	3.1081	6.16283	3.05014	2.60346	5.66079	5.68227	5.42795	6.3226	3.69576	4.35747	5.10471	5.5185	6.20189	6.56012	5.10912	3.36015	3.61733	5.44312	6.08655	5.5829	5.117	5.70849	4.12511	3.14778
chi-miR-767-5p	3.3863	4.54548	2.60346	5.03129	2.60346	3.4984	3.56209	4.87282	2.60346	2.60346	2.60346	6.23519	2.60346	2.60346	3.53868	3.07388	3.67276	4.3089	5.82208	6.54327	3.28031	2.60346	4.24348	3.88573	4.21087	5.19446	4.34566	2.60346	3.55171	4.26074	4.40381	5.98224	2.60346	5.07035	2.60346	4.47683	2.60346	4.06531	2.60346	2.60346	3.85395	2.60346	6.33866	2.60346	4.17279	2.60346	3.22934	2.60346	5.1984
chi-miR5077	4.8059	2.60346	2.60346	5.27121	2.60346	2.60346	4.54095	4.27406	2.60346	2.60346	2.60346	5.55461	2.60346	2.60346	3.93705	2.60346	2.60346	4.3089	4.46889	3.82024	4.36669	3.96971	5.71117	4.25804	3.94561	3.77742	4.34566	4.09632	2.60346	4.04885	5.02174	2.60346	4.46961	2.60346	4.59121	2.60346	4.36009	4.06531	2.60346	4.48072	2.60346	5.21146	4.33005	2.60346	2.60346	5.82587	4.26913	2.60346	3.14778
chi-miR-23b-3p	7.92205	6.98869	7.40397	7.47294	7.2485	8.39995	8.53207	8.15353	8.2304	8.70766	7.14902	8.57244	6.50864	6.91851	7.00043	7.02514	6.42934	8.18606	8.58799	8.04231	8.41275	8.13849	7.63691	8.50362	8.22127	7.23977	8.67259	8.27812	6.89554	7.098	8.38499	7.09974	7.54035	7.16678	7.72507	7.45998	8.3406	8.19963	7.33392	8.44012	8.03194	7.08925	7.81996	7.3834	7.10454	7.72016	7.41891	8.23722	8.19466
chi-let-7f-5p	12.0031	11.9457	12.7416	12.328	12.1894	12.2997	12.4015	11.1134	11.1997	11.2937	12.0739	12.5895	11.9079	11.3183	12.2805	11.87	11.8472	12.587	12.6079	12.1679	12.4873	12.5409	13.0373	12.7108	12.5904	11.8608	12.3083	12.3889	12.5829	12.0667	13.3547	12.6192	13.2454	12.4043	11.9726	12.7479	12.9615	12.7668	12.7322	12.9453	12.7725	12.2785	12.4908	11.9611	11.9658	12.113	12.5147	12.9915	12.693
chi-miR-323a-3p	6.95776	8.46944	6.249	8.0734	5.77448	7.36981	8.24905	6.72249	8.89992	8.04369	5.72581	6.65128	7.9557	6.19826	8.08838	7.95067	6.04782	6.3516	7.27867	6.36693	7.40766	6.86249	6.23924	6.81639	6.44198	6.53306	7.98926	6.71867	2.60346	6.8586	6.98643	7.23465	6.53761	6.77194	5.91067	6.84995	6.79315	7.54964	7.69348	6.69453	4.75663	6.71692	5.72416	7.41861	6.58143	6.45205	4.26913	6.25898	6.73274
chi-miR-127-3p	9.08926	9.43918	8.99854	9.71477	9.50986	8.62659	9.55908	9.84295	10.0251	10.2624	9.75379	7.80274	9.20007	8.35308	10.6346	10.4941	10.3821	7.8417	8.56194	8.14842	8.72333	8.48588	8.02673	8.27949	7.84555	9.38323	8.8701	8.42421	8.68935	9.09826	9.09161	8.96627	10.1885	9.02821	7.90944	8.95364	9.51693	9.86147	10.8349	8.56917	6.49022	7.63021	7.84953	11.7036	10.3349	9.10897	8.17971	8.30103	8.55668
chi-miR-450-5p	3.89095	3.16294	3.79212	2.60346	3.70366	4.25827	4.35135	4.87282	4.18348	4.86268	5.44472	4.22259	4.23449	4.69413	4.24889	3.07388	5.30214	4.53952	3.93156	3.95112	2.60346	3.7301	3.11274	4.68155	3.94561	4.97854	2.60346	2.60346	4.52512	2.60346	3.30014	2.60346	2.60346	3.69576	3.73207	2.60346	3.73409	2.60346	3.60478	2.60346	2.60346	3.61733	4.63176	2.60346	5.39068	4.56641	3.22934	2.60346	2.60346
chi-miR-2285cm	4.56028	6.43784	3.3169	4.16273	5.35175	4.04656	4.54095	4.00269	2.60346	3.69851	4.63317	4.81317	6.4397	4.16695	5.36413	5.1912	2.60346	4.53952	5.25595	3.95112	4.97933	4.65865	2.60346	4.08386	2.60346	4.57849	2.60346	2.60346	2.60346	3.50007	4.12063	5.183	3.97493	4.31022	4.35747	4.18741	4.97178	3.72098	4.77544	3.34196	4.96457	3.61733	2.60346	2.60346	2.60346	3.04953	3.22934	4.95866	4.51035
chi-miR-7-5p	7.4664	8.32148	8.47563	8.27974	8.54886	7.50041	8.28927	7.21654	7.6978	7.14852	8.55518	8.14515	8.67847	7.85737	8.7206	8.43377	8.71411	7.52929	7.92182	7.58891	8.05642	8.10119	8.62415	7.67311	7.33616	8.23505	8.11326	7.86566	8.70896	7.52457	8.91118	8.61695	9.05919	8.39377	7.797	8.21668	8.69535	7.49384	8.30648	8.03347	8.48432	8.43793	8.49842	9.18889	8.95527	7.86346	8.09516	8.71432	8.26166
chi-miR-125b-5p	8.86374	8.32148	9.11439	7.90556	8.81691	9.37561	8.09117	9.57452	8.55809	9.56308	9.71411	7.97508	7.74327	8.57913	8.87052	10.0974	10.0235	8.34694	8.52646	8.02011	7.9857	8.5702	8.56657	8.18556	9.05446	8.83461	8.45545	8.24704	9.24052	8.263	8.76871	9.05099	7.77024	8.90937	8.57377	8.53271	8.73261	8.75695	8.87285	8.07753	7.91155	8.08987	7.75895	9.6255	9.95513	9.19279	8.12958	8.30103	8.41081
chi-miR-1306-5p	5.36136	5.12386	2.60346	4.8945	5.77448	4.04656	2.60346	2.60346	5.40446	4.47181	5.44472	5.231	6.36729	4.69413	4.50516	5.28087	2.60346	4.53952	3.69637	5.57469	3.92343	4.65865	5.20755	5.42862	2.60346	6.49286	3.55816	4.42731	5.32093	4.04885	4.84365	2.60346	3.21616	2.60346	2.60346	2.60346	4.36009	2.60346	5.51263	2.60346	5.30764	6.21375	3.42706	2.60346	5.16885	4.26973	4.49712	4.84908	4.10596
chi-miR-193b-5p	6.90602	6.28643	6.32093	5.37769	7.31299	7.22621	7.22326	7.81398	6.141	7.48145	8.5371	7.48554	7.01449	7.25422	6.91464	6.57148	6.90161	7.92564	6.74243	6.56388	7.64905	7.27355	7.67373	6.73031	6.99293	7.08612	7.24289	7.7814	8.82132	5.58412	7.2234	5.73155	5.48108	6.77194	6.9242	6.44335	6.15262	6.05537	6.96352	6.69453	6.99569	6.95162	5.27898	8.14197	7.7099	6.33887	5.28862	6.3012	6.34492
chi-miR-671-5p	3.3863	2.60346	2.60346	4.38327	6.59168	4.25827	2.60346	5.2947	2.60346	2.60346	4.33135	4.64184	2.60346	2.60346	4.50516	6.11551	3.67276	4.3089	2.60346	2.89119	5.13681	2.60346	3.11274	3.3826	3.62033	3.48123	3.15838	2.60346	5.32093	3.12033	2.60346	2.60346	4.99108	5.33912	3.27542	2.60346	2.60346	2.60346	3.1893	2.60346	4.51359	5.21146	5.27898	3.84077	4.17279	3.04953	4.86711	3.68938	3.14778
chi-miR-1285 hairpin	11.4579	10.3073	10.7519	9.9786	10.642	11.2026	10.9668	9.74596	10.0853	9.46782	11.1115	11.2146	10.4333	9.21049	12.0166	10.3694	11.5778	10.9674	10.5153	10.5172	10.8819	10.6529	11.9135	10.4633	10.3783	9.86096	10.3914	9.79125	10.6225	11.0528	10.3402	10.3593	11.018	10.9518	10.3246	11.7794	10.6984	10.1183	10.6532	11.495	11.6456	11.314	10.6494	11.3333	10.368	9.99604	10.5457	10.9482	11.1925
chi-miR-30a-5p	13.0682	11.9923	12.3357	12.4173	11.9942	13.0891	12.369	13.1884	12.5233	13.2082	12.4402	13.1607	11.841	13.4412	12.2281	13.5005	12.2603	13.0171	12.827	13.1031	12.7237	13.0759	13.2816	12.9054	12.6807	12.7846	12.798	12.7042	12.253	13.2499	12.4974	13.0062	12.8568	12.6247	12.8279	12.6504	12.5917	12.6607	12.5566	12.6666	13.2679	12.8405	12.6357	11.7935	11.9419	12.8344	12.9825	12.9863	13.0355
chi-miR894	2.60346	2.60346	4.14899	3.58423	2.60346	3.11924	3.16098	4.27406	2.60346	3.06681	2.60346	3.20561	2.60346	4.69413	2.60346	3.94944	2.60346	2.60346	4.31102	3.82024	2.60346	2.60346	4.03287	4.25804	5.09039	4.85711	2.60346	2.60346	2.60346	4.04885	4.12063	2.60346	2.60346	3.69576	5.12599	2.60346	3.27681	3.26783	4.19018	3.34196	5.14628	5.43451	3.94808	2.60346	3.59175	4.26973	3.22934	2.60346	2.60346
chi-miR-15b-5p	5.76141	6.57486	6.45483	6.21174	4.32053	6.20917	6.47926	6.03984	6.84436	6.14008	5.5921	7.45997	6.63736	6.27408	7.15807	4.88295	3.67276	7.01972	6.50787	6.13879	6.51689	6.45275	5.63852	6.75957	6.2782	7.05884	7.21548	5.88285	2.60346	6.8586	6.64952	6.59736	6.20175	5.5656	5.82151	7.20687	6.92774	7.02774	5.85375	7.81665	6.73691	6.95162	6.70495	5.89981	5.5829	6.71654	6.92613	6.79052	7.38918
chi-miR-m01-4-5p	5.36136	7.28347	7.0701	6.21174	7.5982	7.56153	6.94978	5.16731	6.8941	7.3037	6.83063	10.2126	8.46955	7.25422	6.64846	6.53549	5.89437	9.76227	7.38155	6.73714	7.13639	7.13277	7.27892	8.95329	9.54961	8.0396	8.74148	7.7814	5.51164	6.48971	8.21223	7.13467	6.26344	7.77723	8.03373	7.95953	8.2407	7.17695	8.16063	7.96476	8.84144	8.08987	8.6405	7.06568	7.5349	8.11334	7.52614	7.46482	8.9632
chi-miR-98-5p	8.82248	8.62483	8.94265	8.69459	8.86072	8.01918	8.58688	7.27951	8.28735	7.05172	8.42359	8.75171	8.26557	8.24419	8.41951	8.4628	8.16214	9.15362	8.65524	8.16873	8.31725	8.89479	9.41517	8.3959	8.78628	8.01142	8.49018	8.60669	9.28038	8.60126	9.46718	9.19859	9.38479	8.92987	8.11102	8.96537	8.92727	8.62028	8.725	8.38859	8.80134	8.84015	8.84514	7.73025	8.80908	8.45857	9.21347	9.26056	8.81047
chi-miR-5124a	5.63998	4.54548	5.05709	3.58423	5.77448	4.25827	3.56209	4.69946	4.47254	3.41696	2.60346	5.97132	4.23449	4.89958	2.98647	3.07388	4.7062	3.69475	2.60346	3.67629	6.04675	4.90942	6.18925	3.045	5.72056	5.19446	5.11211	4.27129	6.31318	4.88962	5.02174	4.01444	5.37329	4.31022	3.73207	3.82499	3.73409	4.06531	5.77573	2.60346	5.5846	4.62421	5.44312	5.43313	5.5829	4.09486	3.66441	4.95866	3.54206
chi-miR-381-3p	4.26409	7.45898	3.3169	6.32254	3.70366	4.04656	5.6171	3.66816	6.05615	4.61419	3.42787	3.62916	5.60185	4.89958	7.77205	5.59243	4.7062	2.60346	4.31102	4.0711	3.28031	3.08321	4.03287	2.60346	2.60346	4.02303	6.56154	5.37033	5.32093	4.7562	4.40381	4.51622	5.99908	3.69576	3.27542	3.82499	4.594	4.95228	5.85375	3.34196	2.60346	3.61733	2.60346	4.73898	2.60346	5.02243	2.60346	5.40831	4.32227
chi-bantam-3p	8.66019	4.71322	2.60346	5.65682	5.08252	7.76578	2.60346	5.9652	7.99994	4.31381	6.34038	3.95617	2.60346	4.16695	5.29791	6.67434	3.67276	6.08576	7.40127	4.38076	4.4886	7.51959	9.0026	5.69417	3.19969	8.52148	5.69184	7.08957	6.67402	6.16063	5.45299	7.47165	7.29658	2.60346	4.96877	4.18741	2.60346	7.7535	8.08177	6.37961	5.14628	7.43744	5.09374	2.60346	2.60346	5.58241	2.60346	4.73049	5.88268
chi-miR-6119-5p	9.54323	9.59768	10.2377	10.0528	10.3814	9.47426	9.81007	9.24446	9.30117	9.06467	10.4437	10.1933	10.2134	9.46622	10.255	9.70642	10.7991	9.73344	10.0017	9.54401	10.2127	10.0182	10.668	9.96655	9.7189	10.3794	9.13441	9.76954	11.2959	9.58502	10.4139	10.7399	11.0729	10.4821	9.73086	10.2043	9.95022	9.8504	10.3743	10.6054	10.1989	10.2083	10.8995	10.5816	10.9243	9.6337	10.0841	10.4885	10.4151
chi-miR-30a-3p	4.8059	3.8792	4.87793	5.27121	4.75126	3.11924	4.99456	2.60346	3.33747	3.69851	3.94921	3.62916	2.60346	2.60346	3.53868	3.07388	2.60346	4.3089	3.93156	4.18187	2.60346	3.96971	5.39564	3.65599	4.62869	4.02303	2.60346	3.89717	2.60346	4.04885	4.12063	3.67804	4.24337	4.73978	4.59121	4.47683	5.82484	4.34308	5.06505	4.48072	4.22115	2.60346	2.60346	4.20581	2.60346	3.89583	4.26913	3.0621	4.6767
chi-miR-28-3p	10.0094	9.23375	9.15431	9.84577	8.74861	10.4601	9.72954	9.64197	9.19603	9.37084	9.08958	8.8729	7.9557	9.04723	8.91538	9.97175	8.80304	9.61834	9.66078	9.75356	9.62259	10.0609	9.30212	9.71712	9.4246	9.15108	9.91283	9.5705	8.78483	9.74325	9.69438	9.43411	9.10204	9.42467	9.71856	9.25062	10.2491	10.242	9.47026	9.78053	9.3195	9.21574	8.58884	9.14751	8.88402	9.5849	9.83058	9.4832	9.81858
chi-miR-1290	4.8059	3.56507	4.14899	3.17564	2.60346	4.04656	3.8756	5.16731	3.33747	4.47181	5.5921	5.10471	4.23449	5.07938	4.10138	4.15314	2.60346	5.2094	4.96929	2.89119	4.97933	4.65865	3.11274	3.65599	3.94561	3.77742	4.53497	4.27129	3.55171	3.8004	4.84365	2.60346	3.97493	2.60346	4.07839	4.18741	4.08078	4.06531	3.1893	4.92846	5.14628	5.21146	5.44312	2.60346	4.58586	4.69462	4.26913	2.60346	4.10596
chi-miR-185-5p	4.26409	4.35565	2.60346	2.60346	2.60346	2.60346	3.8756	4.50238	4.18348	3.69851	3.42787	4.22259	4.77196	2.60346	4.10138	3.07388	2.60346	2.60346	2.60346	2.60346	2.60346	2.60346	5.30466	2.60346	2.60346	4.57849	2.60346	3.89717	5.51164	3.12033	2.60346	2.60346	2.60346	2.60346	3.27542	2.60346	5.5185	2.60346	3.92697	3.82805	2.60346	4.62421	3.42706	2.60346	3.59175	2.60346	2.60346	2.60346	4.10596
chi-miR-452-3p	2.60346	3.16294	4.43485	3.58423	4.32053	4.60646	4.35135	4.69946	4.47254	4.74378	4.33135	3.95617	2.60346	4.45449	3.93705	3.94944	5.03472	2.60346	2.60346	4.55551	2.60346	2.60346	2.60346	5.19149	2.60346	4.23285	4.34566	3.89717	2.60346	3.50007	2.60346	2.60346	3.21616	2.60346	2.60346	4.18741	3.73409	2.60346	3.1893	3.34196	2.60346	2.60346	2.60346	2.60346	2.60346	2.60346	3.22934	2.60346	2.60346
chi-miR-20b-5p	3.3863	5.12386	3.3169	4.8945	3.70366	3.11924	4.54095	3.23188	4.71323	4.13636	2.60346	3.20561	5.72285	2.60346	5.36413	3.71216	2.60346	3.24992	4.61118	3.67629	4.36669	2.60346	2.60346	2.60346	2.60346	4.23285	2.60346	4.09632	2.60346	5.73359	2.60346	3.23857	2.60346	3.69576	4.96877	5.26515	3.27681	3.26783	3.92697	4.19098	3.36015	2.60346	3.42706	4.20581	2.60346	5.36839	4.49712	2.60346	4.32227
chi-miR-142-5p	11.7679	11.135	11.3631	10.9806	8.7251	11.4258	11.5804	10.7296	10.6532	11.6233	9.41077	11.9615	11.4931	12.3399	10.7644	11.7337	9.53213	11.2106	11.789	11.9985	10.8999	11.8703	11.0522	11.7554	11.6676	11.9007	11.1464	11.6983	9.75613	11.2718	11.2634	10.8931	10.7696	9.63903	10.6946	11.2566	10.611	10.7654	10.1873	11.6306	11.2533	11.0863	11.4982	8.73761	9.29442	10.868	11.2003	11.4318	11.5005
chi-miR-148b-3p	8.24717	8.05093	8.21751	8.68425	7.43392	9.49007	7.6095	8.71686	8.39492	8.73129	7.56052	8.9847	8.14082	8.45432	8.46549	7.69742	5.52765	8.53239	8.23924	8.57106	8.8252	8.07577	8.22583	8.86178	8.91269	7.72944	9.0043	8.43345	7.92683	7.41816	8.31835	7.85346	7.41003	7.29872	8.27112	7.75849	7.75307	8.5399	8.16063	7.9411	7.93644	7.63021	7.8785	6.97397	6.6688	8.45857	8.21219	7.92253	8.47997
chi-miR-3168	8.82248	7.88513	9.24029	7.88765	11.5451	7.52107	8.61879	8.97642	8.86292	7.85578	10.8437	8.94839	9.39476	8.77451	9.02179	10.2852	9.79319	9.08226	9.19106	8.86469	9.65875	9.12285	9.27841	8.41442	9.14443	10.032	8.34595	8.87413	9.92493	8.53152	9.96875	9.50923	9.70131	9.53583	8.38441	9.85934	7.72869	8.52605	8.38741	9.75363	9.47203	9.79074	9.5234	9.61035	10.2239	8.2759	8.29033	9.85322	9.02622
chi-miR-484	9.29433	9.76933	8.41118	8.92278	8.11473	8.1038	7.80712	8.61067	8.81208	8.20991	8.91856	8.6078	9.87123	8.70773	8.74566	8.69257	7.9834	8.75523	9.07305	9.16358	8.94719	8.9863	8.84202	8.79267	8.82637	9.53447	8.89623	8.77593	8.11497	9.73441	7.42688	7.99324	7.61324	6.77194	7.93091	8.66806	9.22613	7.91094	8.26425	8.50609	8.03194	8.69675	8.49842	7.9142	7.33571	7.90381	7.74172	8.81246	8.81047
chi-miR-1839	7.0077	7.69777	6.63493	7.47294	4.75126	7.54144	7.49952	7.08171	7.8057	7.7671	6.83063	7.6301	7.52768	6.7693	7.12024	5.96131	2.60346	7.23243	7.93541	7.39559	6.42824	7.22813	6.08375	7.18333	7.15912	7.21527	7.51436	7.42195	3.55171	7.35033	7.02873	6.3817	5.99908	5.93359	7.19658	6.8997	7.2694	7.40586	6.51281	6.15129	6.19247	5.95026	7.36759	5.12741	5.5829	7.38217	5.9587	7.48327	7.06834
chi-miR-150-5p	10.0695	8.73616	9.10423	8.32036	8.00188	8.53813	9.09783	8.28209	7.24019	7.28253	8.14193	9.5305	9.76956	9.14132	8.09815	8.73285	7.25681	9.31796	10.3399	9.38234	8.28395	8.66698	8.01242	9.53022	10.5286	9.9152	8.94712	8.76134	7.71043	10.4637	9.33857	8.15509	8.67255	9.2068	8.88009	9.74151	8.80435	10.0667	8.73534	9.72621	9.04974	10.0146	9.90762	8.20383	9.10376	9.3422	8.95018	9.19489	9.50683
chi-miR-7134-3p	5.97734	5.78195	6.79502	6.3749	6.59168	5.32306	7.22326	4.00269	5.53561	5.25933	5.84818	6.23519	6.36729	5.74468	6.41847	7.10096	7.37756	4.03426	6.6131	6.24466	6.04675	5.12299	6.3343	6.06623	6.2782	6.61026	6.21913	5.51651	4.119	6.79199	7.14866	5.90342	7.26676	6.46993	5.62473	6.6895	5.99802	5.49751	6.6934	6.30744	6.19247	5.95026	7.28345	6.82445	7.10454	5.9848	6.03331	6.25898	5.4022
chi-miR396c	3.3863	3.16294	3.3169	3.17564	3.70366	3.11924	3.16098	3.23188	3.33747	3.06681	4.88265	3.20561	3.36824	7.70134	2.98647	2.60346	3.67276	3.24992	3.06571	2.89119	2.98122	7.42212	2.60346	3.045	2.60346	2.60346	3.15838	3.39072	3.55171	4.26074	4.64043	3.67804	4.99108	3.69576	3.27542	3.33982	3.27681	3.26783	3.1893	3.34196	3.36015	5.79795	2.60346	3.84077	3.59175	2.60346	3.22934	2.60346	3.14778
chi-let-7b-5p	12.1891	12.4733	12.7358	12.1347	13.0115	12.1773	11.8062	12.4647	11.8621	12.663	12.727	12.2459	12.4106	12.2594	12.3526	13.0985	12.4409	12.1791	12.1664	11.9183	12.0334	12.1238	12.5348	11.9981	12.4587	12.1745	12.2681	12.4913	13.2941	12.4299	12.8025	12.026	12.2643	12.7042	12.4664	12.3773	12.3262	12.3282	12.5152	12.1991	12.6271	12.604	12.4743	12.8172	13.2682	12.359	12.2414	12.6448	11.8335
chi-miR-30c-5p	9.93396	8.88415	10.0962	10.2267	9.69063	10.4574	10.0669	8.28209	9.11445	9.14312	9.48809	10.8613	8.36188	9.13117	9.82631	9.48375	9.14675	10.3458	10.2503	10.1268	10.3835	10.3398	10.805	10.4341	10.1837	10.2677	10.1521	9.51505	9.53229	10.6562	9.86167	10.4522	10.5766	9.8898	10.0084	10.6698	10.5216	10.5936	10.1178	11.3089	10.6275	10.6196	10.2389	9.06101	8.30831	9.94861	10.7859	10.5423	10.6483
miR-24b-3p	3.3863	4.86346	4.14899	4.16273	5.08252	5.0088	5.1188	5.41175	4.71323	6.2313	5.84818	5.34713	4.77196	5.38314	4.82029	5.78863	5.03472	3.24992	3.06571	4.47078	5.46854	5.02016	4.24348	5.00854	5.33233	5.2914	3.87086	6.37969	2.60346	2.60346	4.12063	4.88779	3.97493	2.60346	3.73207	2.60346	3.27681	4.34308	4.77544	3.34196	2.60346	4.94751	4.63176	5.43313	4.58586	3.89583	3.22934	3.92363	2.60346
chi-miR-19b-3p	7.99815	7.1436	7.59013	7.39901	5.35175	7.50041	7.47648	6.72249	7.11993	6.97461	5.72581	7.60699	6.91641	6.91851	7.3336	6.86038	2.60346	6.81485	6.39435	7.31281	6.93664	7.53832	7.25482	7.64202	7.02774	7.67658	7.2698	7.56323	5.51164	7.35033	7.86069	7.65123	6.7679	6.67812	7.19658	8.32989	7.95571	6.67312	6.46389	7.98803	6.89767	7.27383	7.75895	5.28835	3.59175	7.4382	7.96779	7.24451	7.80312
chi-miR-106b-5p	6.07428	7.9369	6.57736	7.15134	5.35175	6.97982	7.38046	6.30491	8.04467	6.04269	5.5921	7.26707	8.82082	6.54284	7.56238	5.59243	2.60346	7.12999	6.97079	6.84207	7.27839	6.67212	7.15418	7.8331	7.19018	7.11289	6.68659	6.41741	2.60346	7.327	7.18651	7.47165	5.58138	5.33912	7.00741	6.50894	7.08964	6.86129	6.12943	7.76369	6.19247	6.87755	6.94298	2.60346	5.39068	6.96561	7.20964	7.42718	7.21078
[truncated: 80 more rows]
[truncated: 73 more columns]

## Sheet: rRNA
Name	S01	S03	S05	S07	S11	S13	S15	S17	S19	S21	S23	S25	S27	S29	S31	S33	S35	S37	S39	S41	S43	S45	S47	S49	S51	S53	S55	S57	S59	S02	S04	S06	S08	S10	S12	S14	S16	S18	S20	S24	S26	S28	S30	S32	S34	S36	S38	S40	S42
[truncated: 122 more rows]
[truncated: 73 more columns]

[truncated: 11 more sheets: rRNA-parts, scRNA-parts, snRNA, snRNA-parts, snoRNA, snoRNA-parts, SRP_RNA-parts, tRNA, vaultRNA-parts, y-RNA-parts, Other]
