# Supplementary material for: Impact of interspecies colostrum and milk replacement on circulating sncRNA dynamics of neonatal goat kids
Source: RNA Biol. 2026 Jun 26;23(1):1–21. doi: 10.1080/15476286.2026.2692293 (PMC13313187; doi:10.1080/15476286.2026.2692293)
Supplement: Supplemental Material [file KRNB_A_2692293_SM4394.zip › Supplemental Table ST9 - miRNAs in milk.xlsx]

## Sheet: Milk_CountTable_M32_ManCur_miRN
ID	Reference	Sequence	RevComp	Total	Annotation	S67	S68	S69	S70	S71	S72	S73	S74	S75	S76	S77	S78	S79	S80	S81	S82
78865-74	miRna_1	GGAGGTAGTAGGTTG	CAACCTACTACCTCC	74	bta-let-7b-5p	2.94836	2.617	3.3294	3.04417	3.10396	3.14762	2.62222	2.32782	2.4305	3.37325	3.39046	3.29002	2.39306	3.46486	3.03151	3.12417
113644-127	miRna_2	TGGGAAGACAAAGACG	CGTCTTTGTCTTCCCA	127	bta-miR-10116-3p	1.2927	1.2927	1.2927	1.2927	1.2927	1.2927	1.2927	1.2927	1.2927	1.2927	1.2927	1.2927	7.12711	7.8191	1.2927	1.2927
15068-89	miRna_3	AATGGATTTTTGGAGTAGG	CCTACTCCAAAAATCCATT	89	bta-miR-1246	1.2927	5.65402	3.45971	1.2927	1.2927	1.2927	1.2927	5.2154	1.2927	1.2927	1.2927	1.70684	1.2927	1.2927	1.2927	1.2927
15069-334	miRna_4	AATGGATTTTTGGAGTAGGG	CCCTACTCCAAAAATCCATT	334	bta-miR-1246	1.80885	7.66074	3.79212	2.41935	1.79681	3.45934	2.88609	6.58911	1.77828	3.20661	1.2927	2.7055	1.2927	1.2927	1.2927	1.2927
36037-61	miRna_4	ATGGATTTTTGGAGTAGG	CCTACTCCAAAAATCCAT	61	bta-miR-1246	1.2927	5.32984	2.12114	1.2927	1.2927	1.66098	1.2927	3.80915	1.77828	2.8014	1.2927	2.29091	1.2927	1.2927	1.2927	1.2927
5458-58	miRna_4	AAATGGATTTTTGGAGTAGG	CCTACTCCAAAAATCCATTT	58	bta-miR-1246	1.2927	5.07773	1.2927	1.2927	2.71115	1.2927	1.2927	4.81535	1.2927	1.2927	1.2927	1.2927	1.2927	1.2927	1.2927	1.2927
69369-41	miRna_4	GATTTTTGGAGTAGGG	CCCTACTCCAAAAATC	41	bta-miR-1246	1.2927	4.44596	1.2927	2.76533	1.2927	1.2927	1.2927	4.52447	1.2927	1.84003	1.2927	1.2927	1.2927	1.2927	1.2927	1.2927
15070-187	miRna_5	AATGGATTTTTGGAGTAGGGA	TCCCTACTCCAAAAATCCATT	187	bta-miR-1246	1.2927	6.99702	1.2927	1.96332	1.2927	1.66098	1.2927	5.75118	1.77828	1.84003	1.2927	2.29091	1.2927	1.2927	1.2927	4.78275
15071-80	miRna_5	AATGGATTTTTGGAGTAGGGAG	CTCCCTACTCCAAAAATCCATT	80	bta-miR-1246	1.2927	5.19121	2.64406	1.2927	2.46566	1.66098	1.2927	5.2154	1.2927	1.84003	1.2927	2.29091	1.2927	1.2927	1.2927	4.78275
36038-244	miRna_5	ATGGATTTTTGGAGTAGGG	CCCTACTCCAAAAATCCAT	244	bta-miR-1246	1.2927	7.01768	3.18613	2.41935	2.16965	2.58787	1.2927	6.35998	2.87803	3.01818	2.86232	3.16457	1.2927	1.2927	1.2927	5.534
36039-106	miRna_5	ATGGATTTTTGGAGTAGGGA	TCCCTACTCCAAAAATCCAT	106	bta-miR-1246	1.2927	6.08442	1.76559	1.2927	1.2927	1.95411	1.2927	4.60287	1.2927	3.52261	2.86232	2.51305	1.2927	1.2927	1.2927	1.2927
36040-40	miRna_5	ATGGATTTTTGGAGTAGGGAG	CTCCCTACTCCAAAAATCCAT	40	bta-miR-1246	1.2927	4.56303	2.12114	1.2927	1.2927	1.95411	1.2927	3.80915	2.14094	1.84003	2.02048	1.2927	1.2927	1.2927	1.2927	1.2927
5459-245	miRna_5	AAATGGATTTTTGGAGTAGGG	CCCTACTCCAAAAATCCATTT	245	bta-miR-1246	1.2927	7.15457	1.76559	1.2927	3.77831	2.4059	1.2927	6.26672	1.77828	4.19175	1.2927	1.70684	1.2927	1.2927	1.2927	4.40989
5460-163	miRna_5	AAATGGATTTTTGGAGTAGGGA	TCCCTACTCCAAAAATCCATTT	163	bta-miR-1246	1.2927	6.61849	1.2927	1.2927	3.10396	1.2927	1.2927	6.08746	1.2927	1.2927	2.50196	1.2927	1.2927	1.2927	1.2927	1.2927
5461-69	miRna_5	AAATGGATTTTTGGAGTAGGGAG	CTCCCTACTCCAAAAATCCATTT	69	bta-miR-1246	1.2927	5.51561	2.12114	1.2927	1.2927	1.2927	1.2927	4.81535	1.2927	1.2927	1.2927	1.2927	1.2927	1.2927	1.2927	1.2927
113211-134	miRna_7	TGGATTTTTGGAGTAGGG	CCCTACTCCAAAAATCCA	134	bta-miR-1246	1.2927	6.0647	2.64406	1.96332	2.92088	2.58787	1.88189	5.40238	2.87803	2.8014	3.15043	2.29091	1.2927	1.2927	1.2927	3.12417
113212-53	miRna_8	TGGATTTTTGGAGTAGGGA	TCCCTACTCCAAAAATCCA	53	bta-miR-1246	1.2927	4.99679	1.76559	1.2927	1.2927	1.66098	1.2927	4.3536	2.4305	1.2927	1.2927	2.02824	1.2927	1.2927	1.2927	1.2927
113210-40	miRna_12	TGGATTTTTGGAGTAGG	CCTACTCCAAAAATCCA	40	bta-miR-1246	1.2927	4.31854	1.2927	2.41935	1.2927	1.66098	1.2927	3.80915	2.4305	1.2927	1.2927	2.87528	1.2927	1.2927	1.2927	1.2927
13496-50	miRna_13	AATAGCCACTGTACTCCAGCCTGG	CCAGGCTGGAGTACAGTGGCTATT	50	bta-mir-1285 hairpin	1.2927	2.81884	1.2927	1.96332	3.26639	2.89473	1.88189	2.65666	2.14094	2.23588	1.2927	1.2927	4.26805	3.79756	4.29501	1.2927
13499-38	miRna_13	AATAGCCACTGTACTCCAGCCTGGGCAACATAGCGAGACACCGTCTCTT	AAGAGACGGTGTCTCGCTATGTTGCCCAGGCTGGAGTACAGTGGCTATT	38	bta-mir-1285 hairpin	1.2927	2.10175	2.12114	1.2927	2.71115	1.2927	2.29903	1.2927	1.2927	2.54617	2.02048	1.70684	4.26805	4.81888	3.79737	1.2927
13500-103	miRna_13	AATAGCCACTGTACTCCAGCCTGGGCAACATAGCGAGACACCGTCTCTTA	TAAGAGACGGTGTCTCGCTATGTTGCCCAGGCTGGAGTACAGTGGCTATT	103	bta-mir-1285 hairpin	2.7366	2.617	1.76559	2.41935	3.26639	2.58787	2.62222	1.2927	2.14094	3.52261	2.86232	2.7055	5.64669	5.67625	5.20205	3.12417
13485-39	miRna_14	AATAGCCACAGTACTCCAGCCTGGGCAACATAGCGAGACCCCGTCTCTTA	TAAGAGACGGGGTCTCGCTATGTTGCCCAGGCTGGAGTACTGTGGCTATT	39	bta-mir-1285 hairpin	2.94836	1.2927	1.76559	2.41935	2.71115	1.95411	1.88189	1.2927	1.2927	1.2927	1.2927	2.02824	4.63649	4.81888	3.26429	1.2927
87263-43	miRna_14	GTACTCCAGCCTGGGCAACATAGCGAGACCCCGTCTCTTA	TAAGAGACGGGGTCTCGCTATGTTGCCCAGGCTGGAGTAC	43	bta-mir-1285 hairpin	1.80885	1.2927	1.2927	3.04417	2.46566	2.58787	1.2927	3.51688	1.77828	3.52261	1.2927	2.02824	4.464	4.06774	1.2927	1.2927
13525-155	miRna_15	AATAGCCACTGTACTCCAGCCTGGGCAATATAGCGAGACCCTGTCTCTTT	AAAGAGACAGGGTCTCGCTATATTGCCCAGGCTGGAGTACAGTGGCTATT	155	bta-mir-1285 hairpin	1.2927	1.2927	1.2927	1.2927	1.2927	1.2927	1.2927	1.2927	1.2927	1.2927	1.2927	1.2927	6.76763	6.79801	6.85242	1.2927
97226-401	miRna_15	TAGCCACTGTACTCCAGCCTGGGCAACATAGCGAGACCCTGTCTCTT	AAGAGACAGGGTCTCGCTATGTTGCCCAGGCTGGAGTACAGTGGCTA	401	bta-mir-1285 hairpin	6.1699	3.29567	5.23302	5.52172	5.8267	5.07885	5.21138	3.34506	4.39752	6.11142	4.44214	5.09673	1.2927	1.2927	1.2927	1.2927
22322-79	miRna_16	ACTGTACTCCAGCCTGGGCAACATAGCGAGACCCCGTCTCTT	AAGAGACGGGGTCTCGCTATGTTGCCCAGGCTGGAGTACAGT	79	bta-mir-1285 hairpin	3.69906	3.65344	3.3294	3.27775	2.16965	1.66098	2.29903	1.2927	2.14094	3.37325	3.5962	1.70684	3.00998	4.06774	3.93877	5.71708
22326-122	miRna_16	ACTGTACTCCAGCCTGGGCAACATAGCGAGACCCTGTCTCTTA	TAAGAGACAGGGTCTCGCTATGTTGCCCAGGCTGGAGTACAGT	122	bta-mir-1285 hairpin	4.10456	2.10175	4.06209	3.27775	4.51997	4.17981	1.2927	3.34506	3.05862	4.36001	2.02048	3.87468	1.2927	1.2927	1.2927	1.2927
26706-480	miRna_16	AGCCACTGTACTCCAGCCTGGGCAACATAGCGAGACCCCGTCTCTT	AAGAGACGGGGTCTCGCTATGTTGCCCAGGCTGGAGTACAGTGGCT	480	bta-mir-1285 hairpin	3.91601	3.75537	3.57923	5.80966	4.31244	5.01671	4.626	1.90117	4.01563	4.51069	3.39046	4.16408	7.85974	7.80069	7.18606	6.68308
26707-1638	miRna_16	AGCCACTGTACTCCAGCCTGGGCAACATAGCGAGACCCCGTCTCTTA	TAAGAGACGGGGTCTCGCTATGTTGCCCAGGCTGGAGTACAGTGGCT	1638	bta-mir-1285 hairpin	6.12704	4.17876	5.58683	6.45916	6.02133	6.16103	5.73101	4.15974	4.58597	6.57192	5.61655	6.54974	9.59476	9.19642	9.50559	5.87952
26722-41	miRna_16	AGCCACTGTACTCCAGCCTGGGCAATATAGCGAGACCCTGTCTCTTA	TAAGAGACAGGGTCTCGCTATATTGCCCAGGCTGGAGTACAGTGGCT	41	bta-mir-1285 hairpin	1.2927	1.2927	1.2927	1.2927	1.2927	1.2927	1.2927	1.2927	1.2927	1.2927	1.2927	1.2927	4.92971	5.90031	4.18575	1.2927
41040-62	miRna_16	CACTGTACTCCAGCCTGGGCAATATAGCGAGACCCTGTCTCTTA	TAAGAGACAGGGTCTCGCTATATTGCCCAGGCTGGAGTACAGTG	62	bta-mir-1285 hairpin	1.2927	1.2927	1.2927	1.2927	1.2927	1.2927	1.2927	1.2927	1.2927	1.2927	3.15043	1.2927	5.87053	5.20227	5.31012	1.2927
57175-39	miRna_16	CTGTACTCCAGCCTGGGCAACATAGCGAGACCCTGTCTCTTA	TAAGAGACAGGGTCTCGCTATGTTGCCCAGGCTGGAGTACAG	39	bta-mir-1285 hairpin	3.57698	2.99588	1.2927	2.41935	2.46566	3.25918	1.2927	1.2927	2.4305	2.23588	1.2927	2.51305	1.2927	1.2927	1.2927	1.2927
26718-32	miRna_17	AGCCACTGTACTCCAGCCTGGGCAACATAGCGAGACCCTGTCTCTTTA	TAAAGAGACAGGGTCTCGCTATGTTGCCCAGGCTGGAGTACAGTGGCT	32	bta-mir-1285 hairpin	1.80885	1.2927	1.2927	1.2927	3.97913	2.58787	1.2927	1.2927	1.2927	2.54617	3.5962	2.51305	1.2927	1.2927	1.2927	1.2927
41034-723	miRna_18	CACTGTACTCCAGCCTGGGCAACATAGCGAGACCCTGTCTCTTA	TAAGAGACAGGGTCTCGCTATGTTGCCCAGGCTGGAGTACAGTG	723	bta-mir-1285 hairpin	7.20819	4.10345	6.18525	5.27399	6.61091	5.92768	6.03277	4.25992	5.76571	6.48357	6.12841	5.65853	1.2927	1.2927	1.2927	1.2927
71497-399	miRna_18	GCCACTGTACTCCAGCCTGGGCAACATAGCGAGACCCCGTCTCTTA	TAAGAGACGGGGTCTCGCTATGTTGCCCAGGCTGGAGTACAGTGGC	399	bta-mir-1285 hairpin	5.09014	2.617	3.45971	5.61001	4.38498	4.23544	5.39205	1.2927	4.85391	5.64164	5.04392	4.9139	6.28774	6.68208	6.6202	1.2927
97227-856	miRna_18	TAGCCACTGTACTCCAGCCTGGGCAACATAGCGAGACCCTGTCTCTTA	TAAGAGACAGGGTCTCGCTATGTTGCCCAGGCTGGAGTACAGTGGCTA	856	bta-mir-1285 hairpin	7.4183	2.99588	6.06754	6.43519	6.50095	6.23112	6.13778	4.44156	5.71276	6.85152	6.62775	6.31898	1.2927	1.2927	1.2927	1.2927
33701-261	miRna_19	ATAGCCACTGTACTCCAGCCTGGGCAACATAGCGAGACCCCGTCTCTTTA	TAAAGAGACGGGGTCTCGCTATGTTGCCCAGGCTGGAGTACAGTGGCTAT	261	bta-mir-1285 hairpin	3.57698	1.2927	3.18613	2.41935	3.88221	2.19762	4.00383	1.2927	2.87803	4.27833	3.77623	2.29091	6.569	7.00517	7.32136	1.2927
33703-60	miRna_19	ATAGCCACTGTACTCCAGCCTGGGCAACATAGCGAGACCCTGTCTCT	AGAGACAGGGTCTCGCTATGTTGCCCAGGCTGGAGTACAGTGGCTAT	60	bta-mir-1285 hairpin	4.01337	2.617	3.18613	1.2927	1.79681	3.45934	3.30218	3.51688	3.05862	1.2927	2.86232	1.70684	1.2927	1.2927	1.2927	1.2927
43881-243	miRna_19	CCACTGTACTCCAGCCTGGGCAACATAGCGAGACCCCGTCTCTT	AAGAGACGGGGTCTCGCTATGTTGCCCAGGCTGGAGTACAGTGG	243	bta-mir-1285 hairpin	5.51269	1.75321	3.79212	4.75996	4.583	4.23544	3.10909	2.92429	4.39752	3.78168	3.77623	3.79225	5.56363	6.36873	5.2571	1.2927
57011-32	miRna_19	CTGGGCAACATAGCGAGACCCCGTCTCTT	AAGAGACGGGGTCTCGCTATGTTGCCCAG	32	bta-mir-1285 hairpin	2.94836	1.2927	2.84823	2.76533	2.92088	1.66098	1.2927	1.2927	1.77828	2.23588	1.2927	2.29091	1.2927	1.2927	3.64059	1.2927
97221-92	miRna_19	TAGCCACTGTACTCCAGCCTGGGCAACATAGCGAGACCCCGTCTCTTTA	TAAAGAGACGGGGTCTCGCTATGTTGCCCAGGCTGGAGTACAGTGGCTA	92	bta-mir-1285 hairpin	3.13299	2.10175	2.12114	1.2927	3.41238	2.58787	1.2927	1.2927	2.4305	3.65795	1.2927	2.87528	6.00253	5.31034	4.66431	1.2927
97229-68	miRna_19	TAGCCACTGTACTCCAGCCTGGGCAACATAGCGAGACCCTGTCTCTTTA	TAAAGAGACAGGGTCTCGCTATGTTGCCCAGGCTGGAGTACAGTGGCTA	68	bta-mir-1285 hairpin	3.91601	2.81884	2.40616	4.31081	1.2927	3.25918	3.47246	1.2927	2.67155	3.65795	1.2927	2.87528	1.2927	1.2927	1.2927	1.2927
13505-44	miRna_23	AATAGCCACTGTACTCCAGCCTGGGCAACATAGCGAGACCCCGTCTCTAA	TTAGAGACGGGGTCTCGCTATGTTGCCCAGGCTGGAGTACAGTGGCTATT	44	bta-mir-1285 hairpin	2.7366	1.2927	1.76559	1.2927	1.79681	1.2927	3.30218	1.2927	1.2927	2.23588	1.2927	2.7055	2.39306	4.95831	4.49145	1.2927
26704-66	miRna_23	AGCCACTGTACTCCAGCCTGGGCAACATAGCGAGACCCCGTCTCT	AGAGACGGGGTCTCGCTATGTTGCCCAGGCTGGAGTACAGTGGCT	66	bta-mir-1285 hairpin	4.67992	2.10175	1.76559	2.76533	2.16965	1.2927	2.62222	1.2927	2.14094	3.52261	2.86232	2.51305	4.26805	4.29521	3.03151	1.2927
33699-2849	miRna_23	ATAGCCACTGTACTCCAGCCTGGGCAACATAGCGAGACCCCGTCTCTTA	TAAGAGACGGGGTCTCGCTATGTTGCCCAGGCTGGAGTACAGTGGCTAT	2849	bta-mir-1285 hairpin	7.61724	5.19121	6.24069	7.02264	6.99386	5.78585	6.7313	3.67041	5.27506	7.8218	6.45349	5.93312	10.2744	10.4214	10.2821	7.47562
33706-1274	miRna_23	ATAGCCACTGTACTCCAGCCTGGGCAACATAGCGAGACCCTGTCTCTTA	TAAGAGACAGGGTCTCGCTATGTTGCCCAGGCTGGAGTACAGTGGCTAT	1274	bta-mir-1285 hairpin	7.99636	2.10175	6.67563	6.8521	7.21892	6.78175	6.51444	4.3536	6.54873	7.74786	6.97973	6.52443	2.39306	1.2927	1.2927	1.2927
97209-40	miRna_23	TAGCCACTGTACTCCAGC	GCTGGAGTACAGTGGCTA	40	bta-mir-1285 hairpin	1.2927	1.75321	1.2927	3.47873	2.92088	3.14762	2.29903	1.2927	1.2927	2.54617	3.39046	3.29002	1.2927	1.2927	1.2927	1.2927
97213-38	miRna_23	TAGCCACTGTACTCCAGCCTGGGCAACATAG	CTATGTTGCCCAGGCTGGAGTACAGTGGCTA	38	bta-mir-1285 hairpin	1.2927	2.617	2.12114	1.2927	1.2927	2.89473	1.2927	2.65666	1.2927	2.8014	3.39046	3.40542	2.39306	3.03168	1.2927	1.2927
97230-33	miRna_23	TAGCCACTGTACTCCAGCCTGGGCAATATAGCGAGACCCTGTCTCTTA	TAAGAGACAGGGTCTCGCTATATTGCCCAGGCTGGAGTACAGTGGCTA	33	bta-mir-1285 hairpin	1.2927	1.2927	1.2927	1.2927	1.2927	1.2927	1.2927	1.2927	1.2927	1.2927	1.2927	1.2927	4.04125	5.20227	4.66431	1.2927
13506-1777	miRna_24	AATAGCCACTGTACTCCAGCCTGGGCAACATAGCGAGACCCCGTCTCTT	AAGAGACGGGGTCTCGCTATGTTGCCCAGGCTGGAGTACAGTGGCTATT	1777	bta-mir-1285 hairpin	6.73841	4.50568	5.66996	6.6792	6.67017	4.65812	5.94868	1.2927	5.03737	6.83733	5.8354	4.95237	10.0789	9.67205	9.40254	6.99812
13519-296	miRna_24	AATAGCCACTGTACTCCAGCCTGGGCAACATAGCGAGACCCTGTCTCTTTA	TAAAGAGACAGGGTCTCGCTATGTTGCCCAGGCTGGAGTACAGTGGCTATT	296	bta-mir-1285 hairpin	5.67026	3.29567	1.2927	5.32706	5.77365	3.71552	4.30376	2.65666	5.27506	6.20281	4.54505	4.22819	1.2927	1.2927	1.2927	1.2927
13523-139	miRna_24	AATAGCCACTGTACTCCAGCCTGGGCAATATAGCGAGACCCTGTCTCTT	AAGAGACAGGGTCTCGCTATATTGCCCAGGCTGGAGTACAGTGGCTATT	139	bta-mir-1285 hairpin	1.2927	1.2927	1.2927	1.2927	1.2927	1.2927	1.2927	1.2927	1.2927	1.2927	1.2927	1.2927	5.93804	7.21438	6.34329	6.27947
26709-127	miRna_24	AGCCACTGTACTCCAGCCTGGGCAACATAGCGAGACCCCGTCTCTTTA	TAAAGAGACGGGGTCTCGCTATGTTGCCCAGGCTGGAGTACAGTGGCT	127	bta-mir-1285 hairpin	3.91601	1.2927	1.2927	3.27775	2.92088	1.2927	1.2927	1.2927	1.2927	2.8014	1.2927	1.2927	5.56363	5.67625	6.64105	1.2927
41030-44	miRna_24	CACTGTACTCCAGCCTGGGCAACATAGCGAGACCCCGTCTCTTTA	TAAAGAGACGGGGTCTCGCTATGTTGCCCAGGCTGGAGTACAGTG	44	bta-mir-1285 hairpin	3.44361	1.2927	2.12114	3.27775	2.71115	1.2927	1.2927	1.2927	1.2927	3.20661	1.2927	1.70684	2.39306	4.29521	4.18575	1.2927
41035-130	miRna_24	CACTGTACTCCAGCCTGGGCAACATAGCGAGACCCTGTCTCTTT	AAAGAGACAGGGTCTCGCTATGTTGCCCAGGCTGGAGTACAGTG	130	bta-mir-1285 hairpin	4.27129	3.15355	3.18613	4.20138	3.97913	3.71552	4.30376	1.2927	3.7261	4.51069	4.54505	2.7055	1.2927	1.2927	1.2927	1.2927
41036-46	miRna_24	CACTGTACTCCAGCCTGGGCAACATAGCGAGACCCTGTCTCTTTA	TAAAGAGACAGGGTCTCGCTATGTTGCCCAGGCTGGAGTACAGTG	46	bta-mir-1285 hairpin	4.73805	1.2927	1.2927	3.65511	1.79681	2.19762	2.29903	1.2927	1.2927	3.52261	1.2927	2.02824	1.2927	1.2927	1.2927	1.2927
43889-35	miRna_24	CCACTGTACTCCAGCCTGGGCAACATAGCGAGACCCTGTCTCTTTA	TAAAGAGACAGGGTCTCGCTATGTTGCCCAGGCTGGAGTACAGTGG	35	bta-mir-1285 hairpin	2.94836	1.2927	1.2927	1.2927	3.26639	1.95411	2.88609	1.2927	2.4305	1.84003	3.39046	3.16457	1.2927	1.2927	1.2927	1.2927
61506-63	miRna_24	GAATAGCCACTGTACTCCAGCCTGGGCAACATAGCGAGA	TCTCGCTATGTTGCCCAGGCTGGAGTACAGTGGCTATTC	63	bta-mir-1285 hairpin	1.80885	1.2927	1.2927	1.2927	1.79681	1.2927	1.2927	1.2927	1.2927	3.65795	3.39046	2.02824	4.79053	5.31034	5.14482	1.2927
61520-159	miRna_24	GAATAGCCACTGTACTCCAGCCTGGGCAACATAGCGAGACCCTGTCTCTTTA	TAAAGAGACAGGGTCTCGCTATGTTGCCCAGGCTGGAGTACAGTGGCTATTC	159	bta-mir-1285 hairpin	5.479	1.2927	3.57923	5.03975	4.38498	2.58787	4.21054	1.2927	2.4305	5.09165	4.33131	3.40542	1.2927	1.2927	1.2927	1.2927
22323-95	miRna_25	ACTGTACTCCAGCCTGGGCAACATAGCGAGACCCCGTCTCTTA	TAAGAGACGGGGTCTCGCTATGTTGCCCAGGCTGGAGTACAGT	95	bta-mir-1285 hairpin	4.49003	1.2927	3.45971	3.27775	3.26639	3.36273	1.2927	1.2927	2.87803	3.65795	1.2927	3.87468	3.77202	3.79756	3.64059	1.2927
41028-801	miRna_25	CACTGTACTCCAGCCTGGGCAACATAGCGAGACCCCGTCTCTTA	TAAGAGACGGGGTCTCGCTATGTTGCCCAGGCTGGAGTACAGTG	801	bta-mir-1285 hairpin	6.47345	2.81884	6.2765	6.25523	5.99839	5.56481	5.88977	3.67041	5.38068	6.58896	5.3008	5.16383	7.34174	7.29552	7.0524	6.84918
43887-636	miRna_25	CCACTGTACTCCAGCCTGGGCAACATAGCGAGACCCTGTCTCTTA	TAAGAGACAGGGTCTCGCTATGTTGCCCAGGCTGGAGTACAGTGG	636	bta-mir-1285 hairpin	6.86118	3.85057	5.87073	6.08081	6.5491	5.70933	6.2118	1.90117	5.65779	6.32988	6.02538	4.98984	1.2927	1.2927	1.2927	1.2927
71502-306	miRna_25	GCCACTGTACTCCAGCCTGGGCAACATAGCGAGACCCTGTCTCTTA	TAAGAGACAGGGTCTCGCTATGTTGCCCAGGCTGGAGTACAGTGGC	306	bta-mir-1285 hairpin	5.0448	3.29567	5.26902	5.77188	4.7571	4.84853	4.55193	3.80915	4.80416	5.09165	4.64111	5.13067	1.2927	1.2927	1.2927	1.2927
108273-556	miRna_27	TGAATAGCCACTGTACTCCAGCCTGGGCAACATAGCGAGACCCTGTCTCTT	AAGAGACAGGGTCTCGCTATGTTGCCCAGGCTGGAGTACAGTGGCTATTCA	556	bta-mir-1285 hairpin	7.2587	5.42571	4.54569	5.69321	6.38192	4.3905	5.85938	3.80915	5.47908	6.58896	4.54505	3.87468	1.2927	1.2927	1.2927	1.2927
13512-58	miRna_27	AATAGCCACTGTACTCCAGCCTGGGCAACATAGCGAGACCCTG	CAGGGTCTCGCTATGTTGCCCAGGCTGGAGTACAGTGGCTATT	58	bta-mir-1285 hairpin	2.18821	1.2927	2.12114	2.76533	3.26639	3.25918	1.88189	4.15974	1.77828	3.20661	2.86232	3.51228	1.2927	1.2927	1.2927	1.2927
13517-2287	miRna_27	AATAGCCACTGTACTCCAGCCTGGGCAACATAGCGAGACCCTGTCTCTTA	TAAGAGACAGGGTCTCGCTATGTTGCCCAGGCTGGAGTACAGTGGCTATT	2287	bta-mir-1285 hairpin	9.0877	5.19121	6.87567	8.08798	8.23181	6.93241	8.0534	5.88271	6.8842	8.49941	7.23194	7.2588	1.2927	1.2927	1.2927	1.2927
13524-131	miRna_27	AATAGCCACTGTACTCCAGCCTGGGCAATATAGCGAGACCCTGTCTCTTA	TAAGAGACAGGGTCTCGCTATATTGCCCAGGCTGGAGTACAGTGGCTATT	131	bta-mir-1285 hairpin	1.2927	1.2927	1.2927	1.2927	1.2927	1.2927	1.2927	1.2927	1.2927	1.2927	1.2927	1.70684	5.93804	6.93937	6.48838	5.32426
26713-51	miRna_27	AGCCACTGTACTCCAGCCTGGGCAACATAGCGAGACCCTGTCT	AGACAGGGTCTCGCTATGTTGCCCAGGCTGGAGTACAGTGGCT	51	bta-mir-1285 hairpin	2.48831	2.38226	2.64406	2.76533	1.2927	3.45934	2.29903	1.2927	2.87803	2.8014	4.0803	2.87528	1.2927	1.2927	1.2927	1.2927
26716-716	miRna_27	AGCCACTGTACTCCAGCCTGGGCAACATAGCGAGACCCTGTCTCTTA	TAAGAGACAGGGTCTCGCTATGTTGCCCAGGCTGGAGTACAGTGGCT	716	bta-mir-1285 hairpin	6.54031	2.617	5.1193	7.24575	5.71857	6.31097	6.23565	4.52447	5.47908	6.38945	6.50546	6.19613	1.2927	1.2927	1.2927	1.2927
33696-68	miRna_27	ATAGCCACTGTACTCCAGCCTGGGCAACATAGCGAGACCCCGTCTCT	AGAGACGGGGTCTCGCTATGTTGCCCAGGCTGGAGTACAGTGGCTAT	68	bta-mir-1285 hairpin	3.44361	1.75321	1.2927	1.2927	2.16965	3.45934	3.10909	3.14996	3.2191	3.20661	3.15043	1.2927	3.77202	3.03168	4.29501	1.2927
33711-87	miRna_27	ATAGCCACTGTACTCCAGCCTGGGCAATATAGCGAGACCCTGTCTCTTA	TAAGAGACAGGGTCTCGCTATATTGCCCAGGCTGGAGTACAGTGGCTAT	87	bta-mir-1285 hairpin	1.2927	1.2927	1.2927	1.2927	1.2927	1.2927	1.2927	1.2927	1.2927	2.8014	1.2927	1.2927	5.64669	6.15345	5.96766	1.2927
61511-3859	miRna_27	GAATAGCCACTGTACTCCAGCCTGGGCAACATAGCGAGACCCCGTCTCTTA	TAAGAGACGGGGTCTCGCTATGTTGCCCAGGCTGGAGTACAGTGGCTATTC	3859	bta-mir-1285 hairpin	7.99636	4.31854	5.93936	7.24575	7.56175	5.78585	7.1506	5.11195	6.26592	7.95919	6.86506	5.28934	10.7995	11.1008	10.7641	6.76852
89302-3013	miRna_27	GTGAATAGCCACTGTACTCCAGCCTGGGCAACATAGCGAGACCCCGTCTCTTA	TAAGAGACGGGGTCTCGCTATGTTGCCCAGGCTGGAGTACAGTGGCTATTCAC	3013	bta-mir-1285 hairpin	8.84813	3.42504	6.75393	7.08559	8.1509	6.18948	7.82089	3.14996	6.63664	8.61622	6.60411	5.70433	9.79466	10.0566	9.62026	5.534
89308-1962	miRna_27	GTGAATAGCCACTGTACTCCAGCCTGGGCAACATAGCGAGACCCTGTCTCTTA	TAAGAGACAGGGTCTCGCTATGTTGCCCAGGCTGGAGTACAGTGGCTATTCAC	1962	bta-mir-1285 hairpin	8.87428	4.91104	6.81608	7.2319	7.97406	6.29797	8.01945	3.93572	6.73286	8.90182	7.1197	6.25886	1.2927	1.2927	1.2927	1.2927
89312-145	miRna_27	GTGAATAGCCACTGTACTCCAGCCTGGGCAATATAGCGAGACCCTGTCTCTT	AAGAGACAGGGTCTCGCTATATTGCCCAGGCTGGAGTACAGTGGCTATTCAC	145	bta-mir-1285 hairpin	1.2927	1.2927	1.2927	1.2927	1.2927	1.2927	1.2927	1.2927	1.2927	1.2927	1.2927	1.2927	6.569	7.37234	6.34329	1.2927
89313-201	miRna_27	GTGAATAGCCACTGTACTCCAGCCTGGGCAATATAGCGAGACCCTGTCTCTTA	TAAGAGACAGGGTCTCGCTATATTGCCCAGGCTGGAGTACAGTGGCTATTCAC	201	bta-mir-1285 hairpin	1.2927	1.2927	1.2927	1.2927	1.2927	1.2927	1.2927	1.2927	1.2927	1.2927	1.2927	2.51305	7.21138	7.64426	6.79778	1.2927
97219-1308	miRna_27	TAGCCACTGTACTCCAGCCTGGGCAACATAGCGAGACCCCGTCTCTTA	TAAGAGACGGGGTCTCGCTATGTTGCCCAGGCTGGAGTACAGTGGCTA	1308	bta-mir-1285 hairpin	6.7805	3.54375	5.72283	6.7778	5.9028	5.92768	5.66227	2.65666	5.51045	6.53723	6.78321	5.45924	8.67547	8.84758	8.94278	1.2927
108270-316	miRna_28	TGAATAGCCACTGTACTCCAGCCTGGGCAACATAGCGAGACCCCGTCTCTTT	AAAGAGACGGGGTCTCGCTATGTTGCCCAGGCTGGAGTACAGTGGCTATTCA	316	bta-mir-1285 hairpin	3.91601	2.38226	3.3294	3.65511	3.97913	3.25918	3.30218	1.2927	3.49476	3.65795	2.50196	1.70684	7.0065	7.89049	7.30838	1.2927
108271-97	miRna_28	TGAATAGCCACTGTACTCCAGCCTGGGCAACATAGCGAGACCCCGTCTCTTTT	AAAAGAGACGGGGTCTCGCTATGTTGCCCAGGCTGGAGTACAGTGGCTATTCA	97	bta-mir-1285 hairpin	2.94836	1.2927	1.2927	3.95395	3.10396	2.4059	1.2927	1.2927	2.67155	2.54617	1.2927	1.2927	5.72522	5.67625	5.54944	1.2927
108276-57	miRna_28	TGAATAGCCACTGTACTCCAGCCTGGGCAACATAGCGAGACCCTGTCTCTTTT	AAAAGAGACAGGGTCTCGCTATGTTGCCCAGGCTGGAGTACAGTGGCTATTCA	57	bta-mir-1285 hairpin	3.81161	1.2927	1.2927	1.2927	2.71115	2.4059	4.55193	1.2927	3.05862	4.00124	2.50196	1.70684	1.2927	1.2927	1.2927	1.2927
13497-78	miRna_28	AATAGCCACTGTACTCCAGCCTGGGCAACATAGCGAGA	TCTCGCTATGTTGCCCAGGCTGGAGTACAGTGGCTATT	78	bta-mir-1285 hairpin	3.44361	3.15355	1.2927	1.96332	2.92088	2.19762	3.47246	1.2927	2.87803	3.65795	1.2927	2.7055	4.464	3.79756	4.74356	1.2927
13509-468	miRna_28	AATAGCCACTGTACTCCAGCCTGGGCAACATAGCGAGACCCCGTCTCTTTA	TAAAGAGACGGGGTCTCGCTATGTTGCCCAGGCTGGAGTACAGTGGCTATT	468	bta-mir-1285 hairpin	5.13409	1.75321	2.64406	4.31081	5.18043	3.71552	3.88819	1.2927	3.36351	4.5805	2.86232	2.87528	7.99269	8.15973	7.63367	1.2927
26723-38	miRna_28	AGCCACTGTACTCCAGCCTGGGCAATATAGCGAGACCCTGTCTCTTT	AAAGAGACAGGGTCTCGCTATATTGCCCAGGCTGGAGTACAGTGGCT	38	bta-mir-1285 hairpin	1.2927	1.2927	1.2927	1.2927	1.2927	1.2927	1.2927	1.2927	1.2927	1.2927	1.2927	1.2927	4.79053	5.90031	3.93877	1.2927
33700-275	miRna_28	ATAGCCACTGTACTCCAGCCTGGGCAACATAGCGAGACCCCGTCTCTTT	AAAGAGACGGGGTCTCGCTATGTTGCCCAGGCTGGAGTACAGTGGCTAT	275	bta-mir-1285 hairpin	1.2927	1.75321	3.18613	3.04417	3.54494	2.19762	3.30218	1.2927	3.49476	3.65795	1.2927	1.70684	7.31659	7.72459	7.14287	1.2927
33707-77	miRna_28	ATAGCCACTGTACTCCAGCCTGGGCAACATAGCGAGACCCTGTCTCTTT	AAAGAGACAGGGTCTCGCTATGTTGCCCAGGCTGGAGTACAGTGGCTAT	77	bta-mir-1285 hairpin	3.69906	1.2927	3.45971	4.08296	3.77831	2.19762	3.47246	1.2927	2.14094	4.6471	2.86232	2.02824	1.2927	1.2927	1.2927	1.2927
33708-91	miRna_28	ATAGCCACTGTACTCCAGCCTGGGCAACATAGCGAGACCCTGTCTCTTTA	TAAAGAGACAGGGTCTCGCTATGTTGCCCAGGCTGGAGTACAGTGGCTAT	91	bta-mir-1285 hairpin	3.91601	2.38226	3.18613	4.08296	4.51997	2.89473	3.10909	1.2927	2.87803	3.37325	4.44214	2.29091	1.2927	1.2927	1.2927	1.2927
61512-602	miRna_28	GAATAGCCACTGTACTCCAGCCTGGGCAACATAGCGAGACCCCGTCTCTTT	AAAGAGACGGGGTCTCGCTATGTTGCCCAGGCTGGAGTACAGTGGCTATTC	602	bta-mir-1285 hairpin	5.21818	1.2927	3.18613	3.27775	4.38498	1.95411	2.88609	1.2927	3.8292	3.52261	2.86232	2.29091	8.82562	8.79274	8.11549	1.2927
61513-353	miRna_28	GAATAGCCACTGTACTCCAGCCTGGGCAACATAGCGAGACCCCGTCTCTTTA	TAAAGAGACGGGGTCTCGCTATGTTGCCCAGGCTGGAGTACAGTGGCTATTC	353	bta-mir-1285 hairpin	5.09014	1.75321	2.40616	5.03975	4.70137	1.2927	2.62222	1.2927	2.67155	4.71076	3.5962	2.02824	7.48405	8.0075	6.98877	1.2927
61523-110	miRna_28	GAATAGCCACTGTACTCCAGCCTGGGCAATATAGCGAGACCCTGTCTCTT	AAGAGACAGGGTCTCGCTATATTGCCCAGGCTGGAGTACAGTGGCTATTC	110	bta-mir-1285 hairpin	1.2927	1.2927	1.2927	1.2927	1.2927	1.2927	1.2927	1.2927	1.2927	1.2927	1.2927	1.2927	5.72522	6.68208	6.39329	1.2927
71499-47	miRna_28	GCCACTGTACTCCAGCCTGGGCAACATAGCGAGACCCTGT	ACAGGGTCTCGCTATGTTGCCCAGGCTGGAGTACAGTGGC	47	bta-mir-1285 hairpin	3.13299	1.2927	1.2927	4.41252	3.10396	2.74944	1.2927	2.92429	1.2927	2.23588	3.15043	2.87528	1.2927	1.2927	1.2927	1.2927
87265-41	miRna_28	GTACTCCAGCCTGGGCAACATAGCGAGACCCTGTCTCTT	AAGAGACAGGGTCTCGCTATGTTGCCCAGGCTGGAGTAC	41	bta-mir-1285 hairpin	3.44361	1.2927	1.2927	2.76533	2.46566	3.45934	3.30218	1.2927	1.2927	2.23588	2.86232	2.51305	1.2927	1.2927	1.2927	1.2927
89303-36	miRna_28	GTGAATAGCCACTGTACTCCAGCCTGGGCAACATAGCGAGACCCCGTCTCTTT	AAAGAGACGGGGTCTCGCTATGTTGCCCAGGCTGGAGTACAGTGGCTATTCAC	36	bta-mir-1285 hairpin	2.48831	1.2927	1.2927	1.2927	1.2927	1.2927	3.88819	1.2927	1.2927	2.23588	3.77623	1.2927	3.44074	4.29521	3.26429	1.2927
89304-283	miRna_28	GTGAATAGCCACTGTACTCCAGCCTGGGCAACATAGCGAGACCCCGTCTCTTTA	TAAAGAGACGGGGTCTCGCTATGTTGCCCAGGCTGGAGTACAGTGGCTATTCAC	283	bta-mir-1285 hairpin	4.73805	1.2927	3.57923	2.41935	5.29782	3.14762	4.47385	2.32782	4.1807	5.46831	4.0803	2.51305	5.72522	6.9053	6.46519	1.2927
89305-46	miRna_28	GTGAATAGCCACTGTACTCCAGCCTGGGCAACATAGCGAGACCCCGTCTCTTTT	AAAAGAGACGGGGTCTCGCTATGTTGCCCAGGCTGGAGTACAGTGGCTATTCAC	46	bta-mir-1285 hairpin	2.94836	1.2927	1.2927	1.2927	3.97913	1.2927	3.30218	1.2927	1.2927	3.20661	3.39046	1.2927	3.00998	2.40972	3.79737	1.2927
89307-346	miRna_28	GTGAATAGCCACTGTACTCCAGCCTGGGCAACATAGCGAGACCCTGTCTCTT	AAGAGACAGGGTCTCGCTATGTTGCCCAGGCTGGAGTACAGTGGCTATTCAC	346	bta-mir-1285 hairpin	6.7241	3.65344	3.6896	2.41935	5.05264	4.65812	5.34896	3.67041	4.64369	6.55468	4.0803	3.40542	1.2927	1.2927	1.2927	1.2927
89309-239	miRna_28	GTGAATAGCCACTGTACTCCAGCCTGGGCAACATAGCGAGACCCTGTCTCTTTA	TAAAGAGACAGGGTCTCGCTATGTTGCCCAGGCTGGAGTACAGTGGCTATTCAC	239	bta-mir-1285 hairpin	5.8391	1.75321	3.6896	3.95395	4.6434	3.45934	5.11178	2.32782	4.1807	6.13482	4.97186	3.40542	1.2927	1.2927	1.2927	1.2927
89310-43	miRna_28	GTGAATAGCCACTGTACTCCAGCCTGGGCAACATAGCGAGACCCTGTCTCTTTT	AAAAGAGACAGGGTCTCGCTATGTTGCCCAGGCTGGAGTACAGTGGCTATTCAC	43	bta-mir-1285 hairpin	2.94836	1.2927	2.64406	3.27775	3.54494	1.66098	1.2927	1.2927	1.2927	3.78168	3.5962	2.29091	1.2927	1.2927	1.2927	1.2927
89314-78	miRna_28	GTGAATAGCCACTGTACTCCAGCCTGGGCAATATAGCGAGACCCTGTCTCTTT	AAAGAGACAGGGTCTCGCTATATTGCCCAGGCTGGAGTACAGTGGCTATTCAC	78	bta-mir-1285 hairpin	1.2927	1.2927	1.2927	1.2927	1.2927	1.2927	1.2927	1.2927	1.2927	1.2927	1.2927	1.2927	6.12346	6.09421	5.54944	1.2927
97231-42	miRna_28	TAGCCACTGTACTCCAGCCTGGGCAATATAGCGAGACCCTGTCTCTTT	AAAGAGACAGGGTCTCGCTATATTGCCCAGGCTGGAGTACAGTGGCTA	42	bta-mir-1285 hairpin	1.2927	1.2927	1.2927	1.2927	1.2927	1.2927	1.2927	1.2927	1.2927	1.2927	1.2927	1.2927	4.464	5.50487	4.39657	5.534
113860-34	miRna_29	TGGGCAACATAGCGAGACCCCGTCTCTTA	TAAGAGACGGGGTCTCGCTATGTTGCCCA	34	bta-mir-1285 hairpin	2.94836	1.2927	2.84823	1.96332	1.2927	2.58787	3.30218	3.14996	1.2927	1.84003	2.02048	2.7055	1.2927	1.2927	1.2927	1.2927
108263-35	miRna_30	TGAATAGCCACTGTACTC	GAGTACAGTGGCTATTCA	35	bta-mir-1285 hairpin	2.48831	1.2927	1.2927	1.2927	1.2927	1.95411	3.76247	3.51688	1.2927	1.84003	2.50196	2.7055	2.39306	1.2927	2.4096	4.40989
108269-260	miRna_30	TGAATAGCCACTGTACTCCAGCCTGGGCAACATAGCGAGACCCCGTCTCTTA	TAAGAGACGGGGTCTCGCTATGTTGCCCAGGCTGGAGTACAGTGGCTATTCA	260	bta-mir-1285 hairpin	4.73805	2.38226	1.2927	1.96332	4.51997	2.19762	3.47246	2.32782	3.36351	5.64164	3.39046	3.02716	6.569	7.26898	6.29149	1.2927
108274-102	miRna_30	TGAATAGCCACTGTACTCCAGCCTGGGCAACATAGCGAGACCCTGTCTCTTA	TAAGAGACAGGGTCTCGCTATGTTGCCCAGGCTGGAGTACAGTGGCTATTCA	102	bta-mir-1285 hairpin	2.94836	2.81884	3.3294	1.2927	4.583	3.25918	4.11089	3.14996	1.2927	4.99269	3.15043	2.87528	1.2927	1.2927	1.2927	1.2927
108278-124	miRna_30	TGAATAGCCACTGTACTCCAGCCTGGGCAATATAGCGAGACCCTGTCTCTT	AAGAGACAGGGTCTCGCTATATTGCCCAGGCTGGAGTACAGTGGCTATTCA	124	bta-mir-1285 hairpin	1.2927	1.2927	1.2927	1.2927	1.2927	1.2927	1.2927	1.2927	1.2927	1.2927	1.2927	1.2927	6.61097	7.15764	5.93427	1.2927
108279-112	miRna_30	TGAATAGCCACTGTACTCCAGCCTGGGCAATATAGCGAGACCCTGTCTCTTA	TAAGAGACAGGGTCTCGCTATATTGCCCAGGCTGGAGTACAGTGGCTATTCA	112	bta-mir-1285 hairpin	1.2927	1.2927	1.2927	1.2927	1.2927	1.2927	1.2927	1.2927	1.2927	1.2927	1.2927	1.2927	6.06426	6.36873	6.48838	1.2927
13487-34	miRna_30	AATAGCCACTGAACTCCAGCCTGGGCAACATAGCGAGACCCCGTCTCTTA	TAAGAGACGGGGTCTCGCTATGTTGCCCAGGCTGGAGTTCAGTGGCTATT	34	bta-mir-1285 hairpin	1.80885	1.2927	1.2927	1.96332	2.92088	1.66098	1.2927	1.2927	1.77828	2.23588	1.2927	2.02824	4.63649	4.29521	3.64059	1.2927
13507-5748	miRna_30	AATAGCCACTGTACTCCAGCCTGGGCAACATAGCGAGACCCCGTCTCTTA	TAAGAGACGGGGTCTCGCTATGTTGCCCAGGCTGGAGTACAGTGGCTATT	5748	bta-mir-1285 hairpin	8.86126	5.80428	6.81608	7.90811	8.36331	6.6549	7.85978	4.3536	6.78509	8.52177	7.24728	7.08793	11.3196	11.4705	11.2411	7.75222
43882-574	miRna_30	CCACTGTACTCCAGCCTGGGCAACATAGCGAGACCCCGTCTCTTA	TAAGAGACGGGGTCTCGCTATGTTGCCCAGGCTGGAGTACAGTGG	574	bta-mir-1285 hairpin	5.72876	1.2927	5.26902	5.42767	6.06614	4.88377	5.16244	2.65666	5.1611	5.82541	5.4139	4.83375	7.65429	7.24194	6.6202	1.2927
61509-32	miRna_30	GAATAGCCACTGTACTCCAGCCTGGGCAACATAGCGAGACCCCGTCTCTAA	TTAGAGACGGGGTCTCGCTATGTTGCCCAGGCTGGAGTACAGTGGCTATTC	32	bta-mir-1285 hairpin	2.18821	1.2927	1.2927	1.2927	1.2927	1.66098	1.2927	1.2927	1.77828	1.2927	1.2927	2.02824	3.00998	4.95831	4.39657	3.12417
61518-1421	miRna_30	GAATAGCCACTGTACTCCAGCCTGGGCAACATAGCGAGACCCTGTCTCTTA	TAAGAGACAGGGTCTCGCTATGTTGCCCAGGCTGGAGTACAGTGGCTATTC	1421	bta-mir-1285 hairpin	8.2421	5.03783	6.12759	7.48635	7.87049	5.89351	7.37123	4.67723	6.35501	8.22749	6.47971	5.58698	1.2927	1.2927	1.2927	1.2927
61524-90	miRna_30	GAATAGCCACTGTACTCCAGCCTGGGCAATATAGCGAGACCCTGTCTCTTA	TAAGAGACAGGGTCTCGCTATATTGCCCAGGCTGGAGTACAGTGGCTATTC	90	bta-mir-1285 hairpin	1.2927	1.2927	1.2927	1.2927	1.2927	1.2927	1.2927	1.2927	1.2927	1.2927	1.2927	1.2927	6.00253	6.03243	6.09398	1.2927
71496-196	miRna_30	GCCACTGTACTCCAGCCTGGGCAACATAGCGAGACCCCGTCTCTT	AAGAGACGGGGTCTCGCTATGTTGCCCAGGCTGGAGTACAGTGGC	196	bta-mir-1285 hairpin	4.73805	3.15355	3.45971	4.08296	2.92088	4.4387	4.55193	1.2927	3.8292	4.43732	4.64111	2.51305	5.05663	5.20227	5.41066	1.2927
97145-113	miRna_32	TAGCAGCACGTAAATATTGGT	ACCAATATTTACGTGCTGCTA	113	bta-miR-16a-5p	1.2927	3.29567	1.2927	1.2927	1.2927	1.66098	2.29903	2.32782	2.67155	1.2927	1.2927	2.87528	5.93804	6.15345	5.75465	5.87952
97146-1692	miRna_32	TAGCAGCACGTAAATATTGGTG	CACCAATATTTACGTGCTGCTA	1692	bta-miR-16a-5p	1.80885	3.93988	1.76559	1.96332	1.79681	1.95411	2.29903	3.14996	3.05862	2.23588	2.02048	2.02824	9.96616	9.98905	10.2937	8.76494
97120-496	miRna_33	TAGCAGCACGTAAATATTGGC	GCCAATATTTACGTGCTGCTA	496	bta-miR-16b-5p	1.2927	1.75321	1.2927	1.2927	1.2927	1.2927	1.2927	1.2927	1.2927	1.2927	1.2927	1.2927	8.09974	8.47047	8.45855	7.62054
97121-2756	miRna_34	TAGCAGCACGTAAATATTGGCG	CGCCAATATTTACGTGCTGCTA	2756	bta-miR-16b-5p	1.2927	2.10175	1.2927	1.2927	1.2927	1.66098	1.2927	2.65666	1.77828	1.2927	2.02048	1.70684	10.8464	10.705	10.9447	9.71856
2824-34	miRna_36	AAAGAATTCTCCTTT	AAAGGAGAATTCTTT	34	bta-miR-186-5p	3.44361	2.38226	1.2927	3.04417	2.16965	1.2927	1.2927	1.2927	1.2927	2.54617	2.50196	1.70684	4.464	3.46486	1.95664	1.2927
93130-84	miRna_36	TAAAGAATTCTCCTTTTGGGCT	AGCCCAAAAGGAGAATTCTTTA	84	bta-miR-186-5p	3.29664	2.38226	3.57923	4.08296	3.66634	3.71552	1.88189	1.2927	3.7261	2.54617	2.50196	1.70684	1.2927	2.40972	3.79737	3.90575
23684-403	miRna_37	AGAATCTAGATGAACTTTTTGG	CCAAAAAGTTCATCTAGATTCT	403	bta-miR-2285t	1.2927	1.2927	1.2927	1.2927	1.2927	1.2927	1.2927	1.2927	1.2927	1.2927	1.2927	1.2927	7.94426	7.90779	8.11549	8.01951
23688-96	miRna_39	AGAATCTGGATGAAC	GTTCATCCAGATTCT	96	bta-miR-2285t	1.2927	1.2927	1.2927	1.2927	1.2927	1.2927	1.2927	1.2927	1.2927	1.2927	1.2927	1.2927	6.18032	5.82942	5.79241	6.59227
23692-463	miRna_40	AGAATCTGGATGAACTTTTTG	CAAAAAGTTCATCCAGATTCT	463	bta-miR-2285t	1.2927	1.2927	1.2927	1.2927	1.2927	1.2927	1.2927	1.2927	1.2927	1.2927	1.2927	1.2927	8.51893	8.38654	8.17388	6.76852
23669-76	miRna_41	AGAATCAGGATGAACTTTTTGG	CCAAAAAGTTCATCCTGATTCT	76	bta-miR-2285t	1.2927	1.2927	1.2927	1.2927	1.2927	1.2927	1.2927	1.2927	1.2927	1.2927	1.2927	1.2927	5.93804	5.50487	5.8292	3.90575
23687-68	miRna_41	AGAATCTGGAAGAACTTTTTGG	CCAAAAAGTTCTTCCAGATTCT	68	bta-miR-2285t	1.2927	1.2927	1.2927	1.2927	1.2927	1.2927	1.2927	1.2927	1.2927	1.2927	1.2927	1.2927	5.79971	4.66453	5.8292	4.40989
23689-48	miRna_41	AGAATCTGGATGAACTTT	AAAGTTCATCCAGATTCT	48	bta-miR-2285t	1.2927	1.2927	1.2927	1.2927	1.2927	1.2927	1.2927	1.2927	1.2927	1.2927	1.2927	1.2927	5.47549	5.08544	4.58047	5.534
23691-115	miRna_41	AGAATCTGGATGAACTTTTT	AAAAAGTTCATCCAGATTCT	115	bta-miR-2285t	1.2927	1.2927	1.2927	1.2927	1.2927	1.2927	1.2927	1.2927	1.2927	1.2927	1.2927	1.2927	6.00253	6.76039	6.12391	5.87952
23694-17855	miRna_41	AGAATCTGGATGAACTTTTTGG	CCAAAAAGTTCATCCAGATTCT	17855	bta-miR-2285t	1.2927	1.2927	1.2927	1.2927	1.2927	1.2927	1.2927	1.2927	1.77828	1.2927	2.02048	3.02716	13.6055	13.3782	13.6801	11.6634
23699-33	miRna_41	AGAATCTGGATGAACTTTTTT	AAAAAAGTTCATCCAGATTCT	33	bta-miR-2285t	1.2927	1.2927	1.2927	1.2927	1.2927	1.2927	1.2927	1.2927	1.2927	1.2927	1.2927	1.2927	4.92971	5.20227	4.18575	1.2927
23700-97	miRna_41	AGAATCTGGATGAACTTTTTTGG	CCAAAAAAGTTCATCCAGATTCT	97	bta-miR-2285t	1.2927	1.2927	1.2927	1.2927	1.2927	1.2927	1.2927	1.2927	1.2927	1.2927	1.2927	1.2927	6.18032	6.15345	6.15323	1.2927
77565-817	miRna_42	GGAATCTGGATGAACTTTTTGG	CCAAAAAGTTCATCCAGATTCC	817	bta-miR-2285t	1.2927	1.2927	1.2927	1.2927	1.2927	1.2927	1.2927	1.2927	1.2927	1.2927	1.2927	1.2927	9.13704	8.88302	9.27165	7.19614
34771-120	miRna_43	ATCGCATCAACACTCGTCTGT	ACAGACGAGTGTTGATGCGAT	120	bta-miR-2419-5p	1.2927	1.2927	1.2927	1.2927	1.2927	1.2927	1.2927	1.2927	1.2927	1.2927	1.2927	1.2927	5.05663	4.95831	7.0524	5.71708
34772-179	miRna_44	ATCGCATCAACACTCGTCTGTT	AACAGACGAGTGTTGATGCGAT	179	bta-miR-2419-5p	1.2927	1.2927	1.2927	1.2927	1.2927	1.2927	1.2927	1.2927	1.2927	1.2927	1.2927	1.2927	6.90892	6.59928	7.18606	4.78275
34546-125	miRna_45	ATCCGGCTCGAAGGACC	GGTCCTTCGAGCCGGAT	125	bta-miR-2779	4.27129	3.29567	4.06209	3.65511	4.23605	2.89473	3.88819	2.65666	3.2191	3.65795	4.54505	2.29091	4.26805	3.03168	1.95664	3.90575
46014-502	miRna_45	CCGGCTCGAAGGACC	GGTCCTTCGAGCCGG	502	bta-miR-2779	5.67026	3.42504	5.72283	6.14132	5.85252	3.45934	5.47455	2.92429	5.41423	5.22843	5.70811	3.79225	7.0065	6.51143	5.96766	5.71708
52021-1425	miRna_46	CGGCTCGAAGGACC	GGTCCTTCGAGCCG	1425	bta-miR-2779	7.24874	5.11656	6.7283	7.32615	7.59271	5.80436	6.81285	4.60287	6.40593	6.40877	7.39236	5.72669	8.29262	8.08562	7.55896	5.32426
52022-176	miRna_46	CGGCTCGAAGGACCA	TGGTCCTTCGAGCCG	176	bta-miR-2779	3.29664	4.31854	3.88784	4.90663	2.46566	3.93301	4.8278	2.32782	3.2191	3.01818	5.24074	4.22819	4.26805	4.06774	2.4096	5.534
81082-96	miRna_46	GGCTCGAAGGACCA	TGGTCCTTCGAGCC	96	bta-miR-2779	3.69906	3.29567	3.6896	3.04417	2.16965	3.25918	1.2927	3.67041	3.2191	2.8014	4.54505	3.70483	2.39306	4.06774	1.2927	1.2927
104138-48	miRna_47	TCCGGCTCGAAGGAC	GTCCTTCGAGCCGGA	48	bta-miR-2779	2.48831	1.2927	2.40616	3.27775	3.97913	2.19762	3.47246	1.2927	2.14094	2.23588	2.02048	1.70684	2.39306	1.2927	3.26429	3.90575
104139-352	miRna_47	TCCGGCTCGAAGGACC	GGTCCTTCGAGCCGGA	352	bta-miR-2779	5.21818	3.29567	4.99584	6.01765	5.25974	4.77535	4.88924	3.34506	4.69919	5.09165	5.24074	2.87528	4.79053	5.82942	4.95809	6.15807
78410-75	miRna_48	GGAGCGGCCGGGGC	GCCCCGGCCGCTCC	75	bta-miR-2890	1.2927	1.2927	1.2927	1.2927	1.2927	1.2927	1.2927	1.2927	1.2927	1.2927	1.2927	1.2927	5.28121	5.31034	5.41066	7.06719
82063-35	miRna_48	GGGAGCGGCCGGGGC	GCCCCGGCCGCTCCC	35	bta-miR-2890	1.2927	1.2927	1.2927	1.2927	1.2927	1.2927	1.2927	1.2927	1.2927	1.2927	2.50196	1.2927	4.26805	3.79756	4.95809	4.40989
82477-107	miRna_48	GGGCCGGGAGCGGCCGGGGC	GCCCCGGCCGCTCCCGGCCC	107	bta-miR-2890	1.2927	1.2927	1.2927	1.2927	1.2927	1.2927	1.2927	1.2927	1.2927	1.2927	1.2927	1.2927	6.12346	5.75487	6.46519	5.07877
44671-133	miRna_49	CCCCGGCATCTCCACC	GGTGGAGATGCCGGGG	133	bta-miR-2898	3.44361	1.2927	4.14192	4.41252	2.92088	3.71552	3.10909	1.2927	3.92543	4.5805	4.21126	3.16457	2.39306	4.06774	4.18575	4.78275
45941-596	miRna_49	CCGGCATCTCCACC	GGTGGAGATGCCGG	596	bta-miR-2898	6.32965	2.10175	5.84711	5.95159	5.47445	4.65812	5.21138	2.92429	5.54114	6.03887	5.35846	5.06197	6.38771	6.79801	6.77909	6.15807
102023-56	miRna_50	TCCCCGGCATCTCCAC	GTGGAGATGCCGGGGA	56	bta-miR-2898	1.2927	1.2927	2.64406	3.95395	3.41238	2.58787	1.2927	3.34506	3.49476	1.2927	1.2927	2.87528	3.00998	3.03168	3.26429	1.2927
102024-648	miRna_50	TCCCCGGCATCTCCACC	GGTGGAGATGCCGGGGA	648	bta-miR-2898	5.78499	5.26219	5.46797	6.11138	5.69022	5.54293	5.16244	3.80915	5.65779	6.35001	6.16119	5.22795	5.56363	5.5931	6.85242	5.534
102025-344	miRna_50	TCCCCGGCATCTCCACCA	TGGTGGAGATGCCGGGGA	344	bta-miR-2898	4.34795	5.15437	4.86081	5.56654	4.7571	5.16732	4.76362	4.74794	4.1807	5.22843	5.35846	5.19625	2.39306	3.46486	1.2927	5.07877
44672-38	miRna_50	CCCCGGCATCTCCACCA	TGGTGGAGATGCCGGGG	38	bta-miR-2898	2.48831	1.2927	3.02705	2.76533	2.71115	1.66098	2.62222	1.2927	3.05862	3.20661	2.50196	1.70684	3.00998	2.40972	1.2927	1.2927
44955-200	miRna_50	CCCGGCATCTCCACC	GGTGGAGATGCCGGG	200	bta-miR-2898	4.94962	3.15355	4.48576	5.47546	4.38498	3.25918	3.62474	2.65666	4.64369	4.27833	3.15043	2.29091	4.04125	3.03168	5.14482	3.90575
45942-56	miRna_50	CCGGCATCTCCACCA	TGGTGGAGATGCCGG	56	bta-miR-2898	1.2927	1.2927	3.45971	3.65511	2.46566	2.4059	3.30218	1.2927	3.05862	2.54617	3.15043	2.51305	2.39306	3.03168	1.2927	5.534
51611-53	miRna_50	CGGCATCTCCACCA	TGGTGGAGATGCCG	53	bta-miR-2898	2.18821	1.75321	3.02705	1.2927	2.46566	3.02671	2.29903	1.2927	2.4305	3.37325	3.15043	3.16457	2.39306	1.2927	3.79737	1.2927
60887-36	miRna_52	GAAGGCTGTTGACT	AGTCAACAGCCTTC	36	bta-miR-30f-3p	1.2927	1.2927	1.2927	1.2927	1.2927	1.2927	1.2927	1.2927	1.2927	1.2927	1.2927	1.2927	5.17329	6.15345	1.2927	1.2927
56994-171	miRna_53	CTGGGAGAAGGCTGTTTACT	AGTAAACAGCCTTCTCCCAG	171	bta-miR-30f-3p	1.2927	1.2927	1.2927	1.2927	1.2927	1.2927	1.2927	1.2927	1.2927	1.2927	1.2927	1.2927	6.84	7.00517	6.93914	4.40989
56995-115	miRna_53	CTGGGAGAAGGCTGTTTACTCT	AGAGTAAACAGCCTTCTCCCAG	115	bta-miR-30f-3p	1.2927	1.2927	1.2927	1.2927	1.2927	1.2927	1.2927	1.2927	1.2927	1.2927	1.2927	1.2927	6.9747	6.15345	6.12391	1.2927
818-98	miRna_54	AAAAGCTGGGTTGAGAGGGAA	TTCCCTCTCAACCCAGCTTTT	98	bta-miR-320-3p	2.7366	2.38226	3.57923	4.31081	2.92088	2.4059	2.88609	3.14996	3.61507	3.78168	4.0803	3.51228	2.39306	1.2927	2.4096	5.71708
819-68	miRna_54	AAAAGCTGGGTTGAGAGGGAAA	TTTCCCTCTCAACCCAGCTTTT	68	bta-miR-320-3p	3.29664	4.44596	2.64406	1.2927	2.16965	2.58787	1.88189	3.67041	3.2191	1.2927	3.15043	3.02716	3.00998	1.2927	1.2927	1.2927
820-46	miRna_54	AAAAGCTGGGTTGAGAGGGAAG	CTTCCCTCTCAACCCAGCTTTT	46	bta-miR-320-3p	2.48831	2.10175	2.84823	3.81225	3.41238	1.2927	2.62222	1.2927	1.77828	3.65795	3.15043	1.2927	1.2927	3.46486	1.2927	1.2927
99973-111	miRna_55	TATTGCACATGACTAAGTTG	CAACTTAGTCATGTGCAATA	111	bta-miR-32-5p	1.2927	1.2927	1.2927	1.2927	1.2927	1.2927	1.2927	1.2927	1.2927	1.2927	1.2927	1.2927	6.12346	6.68208	5.86508	6.39144
103342-165	miRna_56	TCCCTGTCCTCCAGGAGCT	AGCTCCTGGAGGACAGGGA	165	bta-miR-339-5p	3.13299	5.22714	3.79212	3.27775	3.97913	3.79172	3.10909	5.31191	3.7261	3.65795	4.44214	2.29091	3.44074	3.46486	1.2927	1.2927
103348-183	miRna_56	TCCCTGTCCTCCAGGAGCTCACA	TGTGAGCTCCTGGAGGACAGGGA	183	bta-miR-339-5p	4.34795	4.56303	2.40616	4.20138	3.41238	4.12196	3.76247	4.52447	4.10052	3.78168	4.81594	4.22819	3.77202	4.29521	3.03151	1.2927
103353-32	miRna_56	TCCCTGTCCTCCAGGAGCTT	AAGCTCCTGGAGGACAGGGA	32	bta-miR-339-5p	1.2927	3.15355	1.2927	2.76533	1.79681	1.2927	1.2927	3.51688	2.67155	2.23588	1.2927	2.02824	2.39306	1.2927	3.26429	1.2927
22031-105	miRna_57	ACTGGACTTGGAGTCA	TGACTCCAAGTCCAGT	105	bta-miR-378-3p	3.13299	3.65344	2.84823	3.47873	4.15539	3.54988	3.30218	4.3536	1.77828	3.52261	4.33131	3.29002	1.2927	1.2927	1.2927	1.2927
22037-42	miRna_57	ACTGGACTTGGAGTCAGAAGAA	TTCTTCTGACTCCAAGTCCAGT	42	bta-miR-378-3p	1.80885	3.65344	1.2927	3.47873	2.16965	3.14762	1.88189	1.2927	2.4305	1.2927	4.0803	1.2927	1.2927	1.2927	1.2927	1.2927
22043-88	miRna_57	ACTGGACTTGGAGTCAGAAGGAG	CTCCTTCTGACTCCAAGTCCAGT	88	bta-miR-378-3p	1.80885	3.65344	2.84823	3.95395	2.92088	3.36273	2.62222	4.05207	1.77828	3.20661	4.21126	3.87468	1.2927	1.2927	1.2927	1.2927
22034-86	miRna_58	ACTGGACTTGGAGTCAGAA	TTCTGACTCCAAGTCCAGT	86	bta-miR-378-3p	1.2927	3.85057	2.84823	3.95395	3.10396	3.86409	1.88189	4.52447	3.05862	2.23588	3.77623	2.51305	1.2927	1.2927	1.2927	1.2927
22049-98	miRna_58	ACTGGACTTGGAGTCAGAAGGCAC	GTGCCTTCTGACTCCAAGTCCAGT	98	bta-miR-378-3p	3.13299	1.75321	3.02705	3.81225	3.66634	2.74944	2.62222	1.2927	3.2191	4.27833	4.73117	4.28957	1.2927	1.2927	1.2927	1.2927
22050-56	miRna_58	ACTGGACTTGGAGTCAGAAGGCAG	CTGCCTTCTGACTCCAAGTCCAGT	56	bta-miR-378-3p	2.18821	2.38226	2.40616	1.2927	3.41238	2.89473	1.2927	3.67041	2.14094	3.01818	3.5962	3.61176	1.2927	1.2927	1.2927	1.2927
22066-56	miRna_58	ACTGGACTTGGAGTCAGGAGGC	GCCTCCTGACTCCAAGTCCAGT	56	bta-miR-378-3p	2.7366	3.42504	1.76559	4.20138	2.46566	3.14762	2.62222	3.34506	2.4305	1.84003	3.15043	2.02824	1.2927	1.2927	1.2927	1.2927
21107-41	miRna_59	ACTAGACTTGGAGTCAGAAGGC	GCCTTCTGACTCCAAGTCTAGT	41	bta-miR-378-3p	3.13299	2.38226	1.76559	3.81225	2.16965	2.58787	2.62222	2.92429	1.77828	1.2927	3.5962	2.02824	1.2927	1.2927	1.2927	1.2927
22012-158	miRna_59	ACTGGACATGGAGTCAGAAGGCT	AGCCTTCTGACTCCATGTCCAGT	158	bta-miR-378-3p	3.44361	4.81988	3.88784	3.04417	3.97913	4.12196	4.11089	4.81535	3.8292	2.8014	4.21126	3.61176	2.39306	1.2927	1.2927	1.2927
22019-121	miRna_59	ACTGGACTAGGAGTCAGAAGGCT	AGCCTTCTGACTCCTAGTCCAGT	121	bta-miR-378-3p	2.94836	4.86618	3.88784	3.47873	3.54494	3.45934	3.62474	4.44156	3.05862	3.01818	3.5962	3.02716	1.2927	1.2927	1.2927	1.2927
22024-75	miRna_59	ACTGGACTTGGAGACAGAAGGC	GCCTTCTGTCTCCAAGTCCAGT	75	bta-miR-378-3p	3.13299	3.85057	3.45971	3.81225	2.16965	2.58787	2.62222	3.67041	2.14094	2.8014	4.0803	2.87528	1.2927	1.2927	1.2927	1.2927
22062-55	miRna_59	ACTGGACTTGGAGTCAGAAGGTT	AACCTTCTGACTCCAAGTCCAGT	55	bta-miR-378-3p	1.2927	4.77204	1.2927	1.2927	1.79681	2.4059	3.76247	3.34506	1.2927	2.54617	2.86232	2.02824	1.2927	1.2927	1.2927	1.2927
22072-189	miRna_59	ACTGGACTTGGAGTCGGAAGGCT	AGCCTTCCGACTCCAAGTCCAGT	189	bta-miR-378-3p	3.91601	4.61819	3.6896	4.08296	2.71115	4.4387	4.69645	5.44557	2.67155	3.20661	3.77623	4.87438	1.2927	1.2927	1.2927	1.2927
22136-51	miRna_59	ACTGGATTTGGAGTCAGAAGGC	GCCTTCTGACTCCAAATCCAGT	51	bta-miR-378-3p	1.80885	3.15355	2.64406	3.04417	3.26639	2.89473	2.88609	2.92429	3.2191	1.84003	2.86232	2.02824	1.2927	1.2927	1.2927	1.2927
22063-153	miRna_60	ACTGGACTTGGAGTCAGAAGT	ACTTCTGACTCCAAGTCCAGT	153	bta-miR-378-3p	3.81161	4.67132	2.12114	2.41935	3.88221	3.99878	3.47246	5.52825	3.7261	2.23588	3.93626	4.22819	1.2927	1.2927	1.2927	1.2927
112923-48	miRna_61	TGGAGTCAGAAGGC	GCCTTCTGACTCCA	48	bta-miR-378-3p	2.7366	2.81884	1.2927	3.04417	3.41238	3.86409	1.2927	1.90117	1.2927	2.8014	1.2927	2.7055	1.2927	1.2927	1.2927	1.2927
56843-1064	miRna_61	CTGGACTTGGAGTCAGAAGGCT	AGCCTTCTGACTCCAAGTCCAG	1064	bta-miR-378-3p	6.54031	7.24496	6.34556	6.79674	5.8267	6.53809	6.62694	7.46964	5.68554	6.15784	6.97973	5.9897	1.2927	2.40972	1.2927	1.2927
112698-56	miRna_62	TGGACTTGGAGTCAGAAGGCT	AGCCTTCTGACTCCAAGTCCA	56	bta-miR-378-3p	2.18821	3.54375	2.12114	3.47873	2.92088	3.02671	1.88189	3.93572	1.77828	1.2927	3.39046	2.87528	1.2927	1.2927	1.2927	1.2927
24709-193	miRna_66	AGAGAGGACGAACT	AGTTCGTCCTCTCT	193	bta-miR-526-3p	1.2927	1.2927	1.2927	1.2927	1.2927	1.2927	1.2927	1.2927	1.2927	1.2927	1.2927	1.2927	7.91104	8.21639	3.26429	1.2927
24710-138	miRna_66	AGAGAGGACGAACTTC	GAAGTTCGTCCTCTCT	138	bta-miR-526-3p	1.2927	1.2927	1.2927	1.2927	1.2927	1.2927	1.2927	1.2927	1.2927	1.2927	1.2927	1.2927	6.65176	8.21639	1.2927	1.2927
25127-231	miRna_66	AGAGGACGAACTTC	GAAGTTCGTCCTCT	231	bta-miR-526-3p	1.2927	1.2927	1.2927	1.2927	1.2927	1.2927	1.2927	1.2927	1.2927	1.2927	1.2927	1.2927	7.76996	8.79274	1.2927	1.2927
61371-51	miRna_66	GAAGTTCGTCCTCT	AGAGGACGAACTTC	51	bta-miR-526-3p	1.2927	1.2927	1.2927	1.2927	1.2927	1.2927	1.2927	1.2927	1.2927	1.2927	1.2927	1.2927	6.33859	6.09421	1.2927	1.2927
61372-89	miRna_66	GAAGTTCGTCCTCTCT	AGAGAGGACGAACTTC	89	bta-miR-526-3p	1.2927	1.2927	1.2927	1.2927	1.2927	1.2927	1.2927	1.2927	1.2927	1.2927	1.2927	1.2927	6.569	7.18629	3.46468	1.2927
64791-56	miRna_66	GAGAGGACGAACTT	AAGTTCGTCCTCTC	56	bta-miR-526-3p	1.2927	1.2927	1.2927	1.2927	1.2927	1.2927	1.2927	1.2927	1.2927	1.2927	1.2927	1.2927	6.28774	6.41788	1.2927	1.2927
64792-550	miRna_66	GAGAGGACGAACTTC	GAAGTTCGTCCTCTC	550	bta-miR-526-3p	1.2927	1.2927	1.2927	1.2927	1.2927	1.2927	1.2927	1.2927	1.2927	1.2927	1.2927	1.2927	9.07091	10.0052	1.95664	1.2927
110662-21222	miRna_67	TGAGTGTGTGTGTGTGAGTGT	ACACTCACACACACACACTCA	21222	bta-miR-574-5p	10.6542	11.6149	9.81296	10.8641	10.3721	10.6151	11.2883	11.1001	10.0421	10.3075	11.4779	10.702	8.86951	8.88302	9.18559	9.3815
110690-33	miRna_67	TGAGTGTGTGTGTGTGAGTGTTA	TAACACTCACACACACACACTCA	33	bta-miR-574-5p	2.94836	1.75321	1.76559	3.47873	1.2927	1.2927	3.10909	1.2927	2.87803	3.52261	1.2927	2.02824	1.2927	1.2927	1.2927	1.2927
110691-175	miRna_67	TGAGTGTGTGTGTGTGAGTGTTT	AAACACTCACACACACACACTCA	175	bta-miR-574-5p	3.57698	5.36251	2.84823	3.47873	3.66634	3.79172	4.00383	5.11195	3.8292	3.52261	2.50196	4.40501	4.04125	2.40972	1.2927	1.2927
104140-114	miRna_68	TCCGGCTCGAAGGACCA	TGGTCCTTCGAGCCGGA	114	bta-miR-7550	4.55614	2.38226	4.21756	3.95395	3.77831	2.4059	2.62222	2.65666	3.05862	3.01818	2.02048	3.51228	3.00998	2.40972	4.18575	5.534
46013-184	miRna_68	CCGGCTCGAAGGAC	GTCCTTCGAGCCGG	184	bta-miR-7550	4.94962	2.81884	3.45971	4.41252	3.26639	2.74944	4.47385	2.65666	3.8292	2.8014	4.73117	3.02716	5.38162	5.96788	4.39657	6.27947
46015-218	miRna_68	CCGGCTCGAAGGACCA	TGGTCCTTCGAGCCGG	218	bta-miR-7550	4.10456	3.75537	3.57923	4.68062	4.91242	4.34064	4.69645	4.05207	3.05862	3.01818	5.04392	4.09699	3.77202	4.06774	5.08522	5.07877
100630-339	miRna_72	TCACGTCGGGGTCACC	GGTGACCCCGACGTGA	339	bta-miR894	5.40916	1.2927	5.0793	5.95159	5.44081	3.14762	4.47385	2.32782	4.58597	3.89563	4.33131	4.09699	6.12346	6.31785	6.06342	3.90575
20732-825	miRna_72	ACGTCGGGGTCACC	GGTGACCCCGACGT	825	bta-miR894	6.2319	2.10175	6.06754	6.25523	6.43414	4.95177	5.47455	3.51688	5.86611	5.76672	5.87545	4.6587	7.84222	7.58093	7.77239	5.71708
40830-58	miRna_72	CACGTCGGGGTCAC	GTGACCCCGACGTG	58	bta-miR894	2.7366	1.2927	3.79212	3.65511	2.71115	1.95411	2.29903	1.90117	3.8292	2.54617	1.2927	2.7055	1.2927	3.46486	2.75381	1.2927
40831-293	miRna_72	CACGTCGGGGTCACC	GGTGACCCCGACGTG	293	bta-miR894	5.4445	1.2927	4.90724	5.84647	5.09651	3.63508	4.94818	3.34506	3.92543	3.78168	5.51878	3.95265	5.17329	4.29521	5.20205	5.07877
30877-35	miRna_73	AGGTTGGGATCGGTTGCAATGC	GCATTGCAACCGATCCCAACCT	35	bta-miR-92a-5p	1.2927	1.2927	1.2927	1.2927	1.2927	1.2927	1.2927	1.2927	1.2927	1.2927	1.2927	1.2927	5.38162	4.66453	4.39657	1.2927
30878-219	miRna_73	AGGTTGGGATCGGTTGCAATGCT	AGCATTGCAACCGATCCCAACCT	219	bta-miR-92a-5p	1.80885	1.2927	1.2927	1.2927	1.2927	1.2927	1.2927	1.2927	1.2927	1.2927	1.2927	1.2927	7.48405	7.06811	7.24171	5.07877
105783-895	miRna_74	TCGGTGGAACCTCC	GGAGGTTCCACCGA	895	bta-miR-9995-3p	6.19086	3.75537	6.06754	5.47546	6.93467	5.47523	5.43389	4.3536	5.73948	6.26774	6.50546	6.02622	7.57168	7.72459	6.83444	7.47562
105784-1022	miRna_74	TCGGTGGAACCTCCA	TGGAGGTTCCACCGA	1022	bta-miR-9995-3p	6.38527	4.56303	6.37889	6.6378	6.9103	5.58637	6.11223	4.25992	6.86005	6.55468	6.25526	5.95223	6.52577	6.55602	6.72154	8.82601
106674-1245	miRna_75	TCTCGGTGGAACCTCC	GGAGGTTCCACCGAGA	1245	bta-miR-9995-3p	6.8871	4.72255	7.10209	7.68236	7.00541	5.45194	6.32731	4.87975	6.22869	6.823	6.58007	5.97108	7.41465	6.64127	7.69476	7.06719
106673-449	miRna_76	TCTCGGTGGAACCTC	GAGGTTCCACCGAGA	449	bta-miR-9995-3p	5.21818	3.54375	5.61507	5.61001	5.5709	4.77535	4.76362	3.14996	5.23807	5.85389	5.11255	4.6587	6.23503	5.5931	5.71587	6.15807
53451-1012	miRna_77	CGGTGGAACCTCCA	TGGAGGTTCCACCG	1012	bta-miR-9995-3p	5.89126	3.42504	6.47449	6.52876	6.08804	5.19564	5.5141	4.3536	6.53355	6.35001	6.39958	5.65853	7.36645	7.5147	7.66454	9.32621
56070-185	miRna_77	CTCGGTGGAACCTC	GAGGTTCCACCGAG	185	bta-miR-9995-3p	4.10456	1.2927	3.97759	3.65511	4.86248	3.71552	2.88609	3.14996	4.01563	3.89563	4.0803	4.40501	4.464	5.31034	4.49145	5.87952
56072-633	miRna_77	CTCGGTGGAACCTCCA	TGGAGGTTCCACCGAG	633	bta-miR-9995-3p	5.75715	2.81884	6.2587	6.28235	6.29045	5.13843	5.0048	3.14996	5.98252	5.73645	5.56849	5.37679	5.05663	5.20227	5.31012	8.744
55421-46	miRna_81	CTATACAATCTACTGTCTTT	AAAGACAGTAGATTGTATAG	46	chi-let-7a-3p	1.2927	2.617	2.40616	1.2927	3.41238	2.89473	1.88189	3.51688	2.87803	1.2927	2.86232	2.51305	3.77202	1.2927	1.2927	1.2927
55422-436	miRna_82	CTATACAATCTACTGTCTTTC	GAAAGACAGTAGATTGTATAG	436	chi-let-7a-3p	4.67992	5.11656	5.15821	4.50753	4.31244	5.45194	4.55193	5.68063	3.7261	4.27833	6.60411	5.74871	5.17329	5.20227	4.66431	6.27947
55423-469	miRna_82	CTATACAATCTACTGTCTTTCC	GGAAAGACAGTAGATTGTATAG	469	chi-let-7a-3p	5.64009	4.02398	4.86081	5.69321	5.18043	4.77535	5.79662	5.26446	5.27506	4.6471	5.70811	5.63507	5.17329	4.95831	4.81867	7.1331
55424-1195	miRna_83	CTATACAATCTACTGTCTTTCT	AGAAAGACAGTAGATTGTATAG	1195	chi-let-7a-3p	6.38527	6.78441	6.02606	6.6378	5.6613	6.75345	6.39242	7.27984	6.82305	5.3927	7.35035	6.8641	5.47549	5.5931	6.34329	6.49534
55426-179	miRna_84	CTATACAGTCTACTGTCTTTCT	AGAAAGACAGTAGACTGTATAG	179	chi-let-7a-3p	4.27129	4.25034	2.40616	4.31081	3.54494	3.99878	4.47385	5.64402	3.49476	4.09963	3.39046	3.79225	4.04125	2.40972	2.4096	1.2927
25418-55	miRna_85	AGAGGTAGTAGGATGTATAGTT	AACTATACATCCTACTACCTCT	55	chi-let-7a-5p	2.7366	1.75321	2.84823	3.04417	2.46566	2.89473	2.29903	1.2927	3.2191	3.20661	2.86232	3.40542	2.39306	2.40972	1.95664	1.2927
25421-129	miRna_85	AGAGGTAGTAGGTTCTATAGTT	AACTATAGAACCTACTACCTCT	129	chi-let-7a-5p	3.91601	3.29567	2.12114	3.81225	3.88221	3.86409	3.10909	2.32782	3.92543	4.6471	4.33131	3.79225	3.00998	1.2927	2.75381	1.2927
25440-2713	miRna_85	AGAGGTAGTAGGTTGTATAGTT	AACTATACAACCTACTACCTCT	2713	chi-let-7a-5p	8.17531	7.26238	7.34068	7.63053	8.03733	8.14545	7.74813	6.76989	7.65431	8.20556	7.77768	8.00797	6.73003	6.51143	7.03675	4.40989
33879-60	miRna_85	ATAGGTAGTAGGTTGTATAGTT	AACTATACAACCTACTACCTAT	60	chi-let-7a-5p	2.18821	2.38226	2.12114	3.27775	3.26639	2.89473	3.30218	1.2927	3.05862	3.37325	2.50196	3.29002	1.2927	1.2927	3.03151	1.2927
30282-850	miRna_89	AGGTAGTAGGTTGTATAGTT	AACTATACAACCTACTACCT	850	chi-let-7a-5p	6.8742	4.02398	4.90724	6.59517	6.46793	6.60297	5.91952	3.80915	4.10052	6.55468	5.87545	7.13885	5.56363	5.96788	5.02306	1.2927
48824-75	miRna_89	CGAGGTAGTAGGTTGTATAGT	ACTATACAACCTACTACCTCG	75	chi-let-7a-5p	3.29664	2.38226	3.02705	3.04417	3.54494	3.14762	1.88189	2.92429	2.4305	3.78168	3.15043	2.87528	2.39306	1.2927	3.79737	1.2927
48825-519	miRna_89	CGAGGTAGTAGGTTGTATAGTT	AACTATACAACCTACTACCTCG	519	chi-let-7a-5p	6.01396	4.17876	5.74856	5.73308	5.6613	5.72884	5.39205	4.25992	5.03737	5.54016	5.35846	5.81284	4.26805	4.81888	4.58047	3.12417
48826-37	miRna_89	CGAGGTAGTAGGTTGTATGGTT	AACCATACAACCTACTACCTCG	37	chi-let-7a-5p	1.80885	2.38226	2.40616	1.2927	1.2927	2.89473	3.10909	2.32782	2.4305	2.8014	2.02048	3.16457	1.2927	1.2927	1.2927	1.2927
56568-146	miRna_90	CTGAGGTAGTAGGTTGTATAGTT	AACTATACAACCTACTACCTCAG	146	chi-let-7a-5p	4.19034	2.38226	4.42324	3.04417	3.41238	3.99878	4.39131	1.2927	3.05862	4.19175	5.3008	4.16408	1.2927	1.2927	1.2927	1.2927
78870-2041	miRna_94	GGAGGTAGTAGGTTGTATAGT	ACTATACAACCTACTACCTCC	2041	chi-let-7a-5p	7.31707	5.82787	8.02746	7.42682	7.56955	7.3402	6.87492	6.00324	7.05346	7.42625	7.01602	7.49211	7.65429	7.89049	7.80969	5.71708
30280-90	miRna_95	AGGTAGTAGGTTGTATA	TATACAACCTACTACCT	90	chi-let-7a-5p	2.18821	1.2927	2.84823	1.96332	4.51997	3.86409	3.30218	1.2927	2.4305	3.20661	2.50196	4.56251	3.00998	1.2927	1.2927	1.2927
78764-71	miRna_95	GGAGGGAGTAGGTTGTATAGTT	AACTATACAACCTACTCCCTCC	71	chi-let-7a-5p	2.7366	2.38226	4.21756	3.47873	2.71115	3.25918	2.29903	1.90117	2.4305	3.20661	2.50196	3.29002	2.39306	2.40972	2.4096	1.2927
78849-87	miRna_95	GGAGGTAGAAGGTTGTATAGTT	AACTATACAACCTTCTACCTCC	87	chi-let-7a-5p	3.81161	3.15355	3.18613	3.04417	3.77831	3.54988	3.30218	1.90117	3.36351	3.52261	3.39046	2.51305	1.2927	2.40972	1.95664	1.2927
78854-82	miRna_95	GGAGGTAGGAGGTTGTATAGTT	AACTATACAACCTCCTACCTCC	82	chi-let-7a-5p	3.13299	2.81884	3.57923	1.96332	3.41238	2.58787	3.10909	2.92429	2.14094	4.00124	2.50196	2.51305	3.77202	4.06774	3.79737	3.12417
78867-47	miRna_95	GGAGGTAGTAGGTTGTA	TACAACCTACTACCTCC	47	chi-let-7a-5p	2.94836	1.75321	3.3294	3.04417	3.26639	2.4059	1.88189	1.2927	1.2927	2.23588	1.2927	2.02824	1.2927	3.79756	3.79737	3.12417
78868-37	miRna_95	GGAGGTAGTAGGTTGTATA	TATACAACCTACTACCTCC	37	chi-let-7a-5p	2.48831	1.2927	1.76559	2.41935	2.92088	3.14762	1.88189	2.92429	1.77828	1.2927	1.2927	3.02716	2.39306	3.03168	1.2927	3.12417
78872-12130	miRna_95	GGAGGTAGTAGGTTGTATAGTT	AACTATACAACCTACTACCTCC	12130	chi-let-7a-5p	10.1858	8.90304	10.6624	10.0782	10.1866	10.1324	9.72103	8.90089	9.40699	10.2724	9.614	10.1378	8.52991	8.78339	8.98416	7.06719
80903-40	miRna_95	GGCGGTAGTAGGTTGTATAGTT	AACTATACAACCTACTACCGCC	40	chi-let-7a-5p	2.7366	2.10175	3.02705	2.41935	2.46566	2.19762	2.62222	1.90117	1.77828	2.8014	2.02048	3.02716	3.00998	1.2927	1.95664	1.2927
83565-47	miRna_95	GGGGGTAGTAGGTTGTATAGTT	AACTATACAACCTACTACCCCC	47	chi-let-7a-5p	2.48831	2.38226	3.3294	3.04417	1.79681	2.4059	2.29903	2.92429	1.77828	2.8014	2.02048	2.87528	3.44074	1.2927	2.75381	1.2927
85712-666	miRna_95	GGTGGTAGTAGGTTGTATAGTT	AACTATACAACCTACTACCACC	666	chi-let-7a-5p	5.99024	5.03783	6.41146	6.01765	6.32774	5.92768	5.59008	4.9414	5.12103	6.22478	5.98933	5.79178	4.04125	4.29521	4.74356	1.2927
25442-59	miRna_96	AGAGGTAGTAGGTTGTATAGTTT	AAACTATACAACCTACTACCTCT	59	chi-let-7a-5p	2.18821	2.99588	1.76559	2.76533	2.92088	3.54988	2.29903	2.92429	2.67155	1.84003	3.15043	3.29002	3.00998	2.40972	2.4096	1.2927
78861-100	miRna_96	GGAGGTAGTAGGATGTATAGTT	AACTATACATCCTACTACCTCC	100	chi-let-7a-5p	3.57698	2.38226	3.88784	3.27775	4.06995	3.54988	2.88609	2.65666	2.87803	3.89563	2.50196	3.87468	1.2927	3.46486	1.2927	1.2927
78863-48	miRna_96	GGAGGTAGTAGGTGGTATAGTT	AACTATACCACCTACTACCTCC	48	chi-let-7a-5p	2.94836	2.617	3.18613	2.41935	2.92088	2.4059	2.29903	1.90117	2.4305	3.65795	1.2927	2.7055	1.2927	1.2927	1.95664	1.2927
78869-225	miRna_96	GGAGGTAGTAGGTTGTATAG	CTATACAACCTACTACCTCC	225	chi-let-7a-5p	4.49003	3.93988	4.76323	3.95395	3.97913	4.06168	3.88819	3.80915	3.7261	4.27833	4.44214	4.5119	4.26805	4.95831	5.14482	4.40989
78873-253	miRna_96	GGAGGTAGTAGGTTGTATAGTTA	TAACTATACAACCTACTACCTCC	253	chi-let-7a-5p	5.09014	2.99588	5.26902	4.83515	5.05264	5.04812	3.30218	2.65666	4.25665	4.09963	3.93626	4.61141	3.00998	2.40972	4.18575	1.2927
78874-272	miRna_96	GGAGGTAGTAGGTTGTATAGTTT	AAACTATACAACCTACTACCTCC	272	chi-let-7a-5p	4.19034	4.77204	5.1961	4.68062	4.81075	4.73732	4.21054	4.25992	4.80416	4.19175	4.33131	4.5119	3.00998	4.66453	3.64059	1.2927
87745-37	miRna_98	GTAGTAGGTTGTATAGT	ACTATACAACCTACTAC	37	chi-let-7a-5p	2.48831	1.75321	1.2927	1.2927	3.66634	3.14762	1.88189	1.2927	1.2927	2.23588	2.86232	1.2927	3.44074	4.06774	1.2927	1.2927
89505-74	miRna_99	GTGAGGTAGTAGGTTGTATAG	CTATACAACCTACTACCTCAC	74	chi-let-7a-5p	2.48831	2.10175	1.76559	4.68062	2.16965	2.19762	1.2927	2.65666	2.87803	1.84003	4.73117	3.79225	3.00998	2.40972	3.46468	1.2927
89506-683	miRna_99	GTGAGGTAGTAGGTTGTATAGT	ACTATACAACCTACTACCTCAC	683	chi-let-7a-5p	6.27179	4.17876	5.74856	5.84647	6.1518	5.35481	4.94818	4.15974	5.27506	6.06346	5.95236	5.56232	5.93804	5.75487	7.46856	1.2927
89507-1099	miRna_100	GTGAGGTAGTAGGTTGTATAGTT	AACTATACAACCTACTACCTCAC	1099	chi-let-7a-5p	6.8742	5.87392	5.98336	7.17515	7.00541	6.52699	5.94868	5.64402	6.38915	6.67127	6.47971	6.62311	6.06426	5.82942	6.15323	1.2927
94723-48	miRna_101	TAAGGTAGTAGGTTGTATAGT	ACTATACAACCTACTACCTTA	48	chi-let-7a-5p	1.80885	2.10175	1.76559	2.76533	2.92088	2.89473	3.30218	1.2927	3.05862	1.2927	2.86232	3.40542	2.39306	1.2927	2.75381	1.2927
94724-308	miRna_101	TAAGGTAGTAGGTTGTATAGTT	AACTATACAACCTACTACCTTA	308	chi-let-7a-5p	4.89956	4.02398	4.54569	4.68062	5.09651	5.04812	5.39205	3.93572	3.61507	5.1387	4.81594	4.9139	4.04125	4.06774	4.39657	3.12417
101098-301	miRna_102	TCAGGTAGTAGGATGTATAGTT	AACTATACATCCTACTACCTGA	301	chi-let-7a-5p	5.13409	3.75537	4.86081	4.75996	4.81075	4.8124	4.55193	4.25992	4.39752	4.94054	4.81594	4.79194	4.464	4.81888	4.18575	4.78275
101100-93	miRna_102	TCAGGTAGTAGGTTGTATAGT	ACTATACAACCTACTACCTGA	93	chi-let-7a-5p	2.7366	3.15355	3.6896	3.65511	3.88221	3.63508	1.88189	2.65666	2.87803	3.01818	2.50196	3.29002	3.77202	3.46486	3.46468	1.2927
101101-525	miRna_102	TCAGGTAGTAGGTTGTATAGTT	AACTATACAACCTACTACCTGA	525	chi-let-7a-5p	5.91665	4.61819	5.96153	5.32706	6.02133	5.6695	5.47455	4.3536	5.0798	5.70554	4.54505	5.68161	4.92971	4.66453	4.29501	3.12417
108209-38	miRna_103	TGAAGTAGTAGGTTGTATAGT	ACTATACAACCTACTACTTCA	38	chi-let-7a-5p	2.94836	1.2927	2.84823	2.41935	2.71115	2.19762	3.30218	1.2927	2.67155	2.23588	2.02048	2.02824	1.2927	2.40972	2.75381	1.2927
108210-192	miRna_103	TGAAGTAGTAGGTTGTATAGTT	AACTATACAACCTACTACTTCA	192	chi-let-7a-5p	4.19034	2.81884	4.35788	4.08296	4.45405	4.69826	3.62474	2.32782	3.61507	4.51069	3.5962	4.6587	4.04125	3.79756	4.06754	1.2927
108778-34	miRna_104	TGACGTAGTAGGTTGTATAGT	ACTATACAACCTACTACGTCA	34	chi-let-7a-5p	2.94836	1.75321	1.2927	1.96332	2.71115	2.19762	3.47246	1.90117	2.14094	2.23588	2.02048	2.7055	2.39306	1.2927	1.95664	1.2927
108779-145	miRna_104	TGACGTAGTAGGTTGTATAGTT	AACTATACAACCTACTACGTCA	145	chi-let-7a-5p	3.57698	3.42504	4.21756	4.31081	3.97913	4.12196	4.11089	2.65666	2.4305	3.65795	3.77623	4.34844	3.00998	3.79756	2.4096	1.2927
109501-32	miRna_105	TGAGATAGTAGGTTGTATAGT	ACTATACAACCTACTATCTCA	32	chi-let-7a-5p	2.18821	1.75321	2.84823	3.04417	1.79681	2.4059	2.62222	1.2927	1.77828	2.54617	1.2927	2.51305	2.39306	1.2927	2.4096	3.12417
109502-188	miRna_105	TGAGATAGTAGGTTGTATAGTT	AACTATACAACCTACTATCTCA	188	chi-let-7a-5p	4.73805	3.29567	4.21756	3.47873	4.38498	4.53051	4.55193	3.67041	4.25665	3.78168	4.21126	4.16408	2.39306	2.40972	3.03151	1.2927
110704-90	miRna_105	TGAGTTAGTAGGTTGTATAGTT	AACTATACAACCTACTAACTCA	90	chi-let-7a-5p	3.44361	3.15355	3.02705	2.41935	3.97913	3.25918	2.88609	1.90117	2.67155	3.89563	3.77623	3.51228	2.39306	2.40972	2.75381	3.12417
109664-43	miRna_106	TGAGCTAGTAGGTTGTATAGT	ACTATACAACCTACTAGCTCA	43	chi-let-7a-5p	2.48831	2.38226	3.18613	2.41935	2.16965	1.95411	2.62222	1.2927	1.77828	3.01818	2.50196	2.51305	2.39306	3.79756	2.75381	3.12417
109665-165	miRna_106	TGAGCTAGTAGGTTGTATAGTT	AACTATACAACCTACTAGCTCA	165	chi-let-7a-5p	4.42074	2.99588	3.88784	3.81225	4.38498	4.17981	3.62474	4.05207	3.92543	4.51069	3.5962	3.79225	2.39306	3.03168	3.64059	1.2927
109779-41	miRna_107	TGAGGAAGTAGGTTGTATA	TATACAACCTACTTCCTCA	41	chi-let-7a-5p	1.80885	1.2927	2.12114	2.76533	2.46566	3.36273	1.2927	1.90117	1.2927	2.54617	2.50196	2.87528	3.44074	3.03168	3.03151	1.2927
109778-41	miRna_108	TGAGGAAGTAGGTTGTA	TACAACCTACTTCCTCA	41	chi-let-7a-5p	2.48831	2.10175	2.40616	1.96332	2.16965	1.95411	2.62222	1.2927	3.05862	2.23588	2.50196	2.87528	2.39306	3.03168	3.26429	3.12417
109782-1929	miRna_108	TGAGGAAGTAGGTTGTATAGT	ACTATACAACCTACTTCCTCA	1929	chi-let-7a-5p	7.28818	6.23317	7.34911	6.95682	7.17867	7.43234	6.90498	5.97404	7.04277	7.52694	7.06879	7.54969	7.73242	7.58093	7.96656	6.59227
118145-39	miRna_108	TTAGGAAGTAGGTTGTATAGT	ACTATACAACCTACTTCCTAA	39	chi-let-7a-5p	3.13299	2.38226	2.84823	1.96332	1.79681	2.58787	2.29903	2.65666	2.4305	2.54617	2.50196	2.29091	1.2927	2.40972	1.95664	1.2927
78513-41	miRna_108	GGAGGAAGTAGGTTGTATAGT	ACTATACAACCTACTTCCTCC	41	chi-let-7a-5p	3.13299	1.2927	3.45971	1.2927	2.16965	2.4059	2.88609	1.90117	2.14094	1.84003	2.86232	2.51305	2.39306	2.40972	2.4096	3.12417
109780-203	miRna_109	TGAGGAAGTAGGTTGTATAG	CTATACAACCTACTTCCTCA	203	chi-let-7a-5p	4.42074	3.54375	4.28943	3.95395	4.583	4.06168	4.39131	3.51688	3.49476	4.19175	3.93626	4.40501	4.26805	3.46486	5.02306	3.12417
109781-55	miRna_109	TGAGGAAGTAGGTTGTATAGAT	ATCTATACAACCTACTTCCTCA	55	chi-let-7a-5p	2.48831	2.10175	2.64406	3.27775	2.46566	3.02671	2.29903	1.2927	2.67155	3.52261	2.50196	3.29002	3.00998	1.2927	2.75381	1.2927
110021-127	miRna_109	TGAGGNAGTAGGTTGTATAGTT	AACTATACAACCTACTACCTCA	127	chi-let-7a-5p	3.57698	3.15355	3.6896	3.47873	4.38498	3.93301	2.88609	3.14996	3.2191	2.8014	3.5962	4.45944	3.44074	1.2927	3.26429	1.2927
118146-236	miRna_109	TTAGGAAGTAGGTTGTATAGTT	AACTATACAACCTACTTCCTAA	236	chi-let-7a-5p	4.55614	3.54375	3.6896	4.83515	4.31244	4.73732	3.88819	3.51688	3.92543	4.83022	4.44214	5.22795	4.26805	3.03168	4.06754	1.2927
25077-388	miRna_109	AGAGGAAGTAGGTTGTATAGTT	AACTATACAACCTACTTCCTCT	388	chi-let-7a-5p	5.0448	4.44596	4.86081	4.59667	5.13908	5.35481	5.62663	4.74794	4.52585	5.6086	4.81594	5.63507	2.39306	3.46486	4.18575	3.12417
109768-119	miRna_110	TGAGGAAGTAGGATGTATAGTT	AACTATACATCCTACTTCCTCA	119	chi-let-7a-5p	3.29664	2.99588	3.3294	4.20138	4.15539	3.63508	3.76247	3.34506	3.2191	3.37325	3.15043	4.09699	1.2927	3.46486	2.75381	3.12417
109770-45	miRna_110	TGAGGAAGTAGGTAGTATAGTT	AACTATACTACCTACTTCCTCA	45	chi-let-7a-5p	2.48831	1.75321	2.64406	3.04417	2.46566	2.74944	2.62222	1.2927	2.4305	2.8014	2.86232	2.7055	1.2927	1.2927	3.03151	3.90575
109772-476	miRna_110	TGAGGAAGTAGGTTCTATAGTT	AACTATAGAACCTACTTCCTCA	476	chi-let-7a-5p	6.0373	4.81988	5.37192	5.69321	5.44081	5.04812	5.05928	4.44156	4.99364	5.73645	5.4139	5.65853	4.464	3.79756	4.95809	1.2927
109776-51	miRna_110	TGAGGAAGTAGGTTGAATAGTT	AACTATTCAACCTACTTCCTCA	51	chi-let-7a-5p	2.7366	2.10175	3.3294	3.47873	2.71115	3.25918	2.29903	1.2927	2.14094	2.23588	1.2927	2.87528	2.39306	1.2927	3.03151	1.2927
109777-68	miRna_110	TGAGGAAGTAGGTTGT	ACAACCTACTTCCTCA	68	chi-let-7a-5p	3.13299	2.81884	2.12114	2.41935	3.54494	3.14762	2.88609	2.65666	1.77828	3.01818	3.15043	3.29002	2.39306	3.46486	3.26429	1.2927
109784-11487	miRna_110	TGAGGAAGTAGGTTGTATAGTT	AACTATACAACCTACTTCCTCA	11487	chi-let-7a-5p	10.1231	8.98401	9.92014	9.98428	10.1688	10.156	9.76267	8.81704	9.51725	10.0612	9.76555	10.2129	8.79863	8.68644	9.13872	7.37023
109786-271	miRna_110	TGAGGAAGTAGGTTGTATAGTTT	AAACTATACAACCTACTTCCTCA	271	chi-let-7a-5p	4.73805	4.99679	4.42324	4.59667	5.09651	4.77535	4.76362	4.05207	4.01563	4.27833	4.33131	4.56251	3.77202	4.06774	3.93877	1.2927
109789-34	miRna_110	TGAGGAAGTAGGTTGTATGGTTT	AAACCATACAACCTACTTCCTCA	34	chi-let-7a-5p	1.80885	2.10175	2.84823	2.41935	3.10396	2.19762	1.88189	1.2927	1.77828	2.23588	2.50196	2.02824	2.39306	3.03168	3.03151	1.2927
78514-179	miRna_110	GGAGGAAGTAGGTTGTATAGTT	AACTATACAACCTACTTCCTCC	179	chi-let-7a-5p	4.27129	2.38226	4.65855	4.31081	4.23605	4.65812	3.76247	2.92429	3.8292	4.51069	3.39046	4.34844	2.39306	3.03168	2.75381	1.2927
109915-195	miRna_111	TGAGGCAGTAGGTTGTATAGTT	AACTATACAACCTACTGCCTCA	195	chi-let-7a-5p	4.73805	3.75537	3.88784	4.41252	4.6434	4.3905	3.88819	2.92429	3.92543	3.37325	3.77623	4.83375	4.04125	3.46486	3.03151	3.12417
109953-126	miRna_112	TGAGGGAGTAGGTTGTATAGTT	AACTATACAACCTACTCCCTCA	126	chi-let-7a-5p	3.81161	2.10175	3.57923	3.27775	4.15539	4.3905	3.10909	2.92429	2.87803	3.52261	3.93626	4.09699	3.00998	2.40972	3.46468	1.2927
110032-144	miRna_114	TGAGGTAATAGGTTGTATAGTT	AACTATACAACCTATTACCTCA	144	chi-let-7a-5p	3.91601	3.29567	4.35788	3.95395	4.51997	3.63508	4.00383	3.14996	3.2191	4.00124	4.33131	3.29002	2.39306	2.40972	3.26429	1.2927
109745-212	miRna_115	TGAGGAAGAAGGTTGTATAGT	ACTATACAACCTTCTTCCTCA	212	chi-let-7a-5p	4.27129	2.38226	4.14192	4.59667	4.583	4.17981	4.21054	2.92429	4.10052	4.09963	3.93626	4.09699	4.79053	4.95831	5.45842	1.2927
110051-44	miRna_115	TGAGGTAGAAGGTTGT	ACAACCTTCTACCTCA	44	chi-let-7a-5p	1.80885	2.617	2.40616	2.41935	1.79681	2.58787	2.62222	1.90117	2.14094	3.52261	2.50196	3.40542	1.2927	1.2927	2.4096	1.2927
109746-1242	miRna_116	TGAGGAAGAAGGTTGTATAGTT	AACTATACAACCTTCTTCCTCA	1242	chi-let-7a-5p	7.1235	5.94036	6.81608	6.81543	6.9103	6.96569	6.62694	5.68063	6.24742	6.96029	6.55563	6.7917	5.38162	5.31034	6.15323	5.07877
110048-63	miRna_116	TGAGGTAGAAGGTTCTATAGT	ACTATAGAACCTTCTACCTCA	63	chi-let-7a-5p	2.48831	2.38226	2.84823	2.76533	2.46566	3.02671	2.62222	1.90117	2.4305	2.8014	2.86232	3.40542	4.04125	3.46486	3.03151	3.90575
110052-32	miRna_116	TGAGGTAGAAGGTTGTA	TACAACCTTCTACCTCA	32	chi-let-7a-5p	2.18821	1.75321	1.76559	3.04417	2.16965	2.4059	2.29903	2.32782	2.4305	1.84003	2.50196	2.29091	3.00998	2.40972	2.4096	1.2927
110056-47	miRna_116	TGAGGTAGAAGGTTGTATAGTA	TACTATACAACCTTCTACCTCA	47	chi-let-7a-5p	2.94836	1.75321	2.40616	2.41935	1.79681	2.4059	2.62222	2.32782	2.87803	2.8014	2.50196	3.29002	2.39306	2.40972	3.03151	1.2927
110057-5962	miRna_116	TGAGGTAGAAGGTTGTATAGTT	AACTATACAACCTTCTACCTCA	5962	chi-let-7a-5p	9.26866	8.09914	8.93923	9.02638	9.06135	9.3157	8.79711	7.77915	8.49291	9.23518	8.76428	9.27403	7.65429	7.68499	8.14498	6.59227
110049-373	miRna_117	TGAGGTAGAAGGTTCTATAGTT	AACTATAGAACCTTCTACCTCA	373	chi-let-7a-5p	5.13409	4.02398	5.37192	5.16162	5.33492	5.22342	5.11178	4.52447	4.46311	4.94054	5.35846	5.34823	4.04125	3.79756	3.79737	3.90575
110053-109	miRna_117	TGAGGTAGAAGGTTGTATAG	CTATACAACCTTCTACCTCA	109	chi-let-7a-5p	4.01337	2.81884	3.79212	3.65511	3.77831	3.14762	3.30218	2.32782	2.14094	3.37325	3.93626	3.61176	3.77202	3.03168	3.93877	1.2927
110055-992	miRna_117	TGAGGTAGAAGGTTGTATAGT	ACTATACAACCTTCTACCTCA	992	chi-let-7a-5p	6.49046	5.15437	6.29407	6.45916	6.36409	6.5158	5.85938	5.4875	5.91381	6.13482	6.02538	6.54974	6.84	7.06811	7.02094	5.71708
110058-109	miRna_117	TGAGGTAGAAGGTTGTATAGTTA	TAACTATACAACCTTCTACCTCA	109	chi-let-7a-5p	4.10456	2.99588	3.18613	3.47873	4.15539	3.54988	3.30218	2.32782	3.61507	3.78168	2.02048	3.40542	3.00998	1.2927	3.64059	1.2927
110059-118	miRna_117	TGAGGTAGAAGGTTGTATAGTTT	AAACTATACAACCTTCTACCTCA	118	chi-let-7a-5p	4.19034	3.85057	3.79212	3.04417	3.41238	3.36273	3.88819	2.92429	3.05862	3.89563	2.50196	3.95265	2.39306	3.03168	2.75381	1.2927
118266-132	miRna_117	TTAGGTAGAAGGTTGTATAGTT	AACTATACAACCTTCTACCTAA	132	chi-let-7a-5p	4.10456	2.10175	3.57923	4.31081	3.10396	3.71552	3.88819	3.14996	3.7261	4.09963	4.33131	3.95265	2.39306	3.03168	3.03151	1.2927
25390-204	miRna_117	AGAGGTAGAAGGTTGTATAGTT	AACTATACAACCTTCTACCTCT	204	chi-let-7a-5p	4.55614	3.65344	3.97759	3.81225	4.51997	4.73732	3.47246	3.34506	4.39752	4.6471	3.93626	4.40501	2.39306	3.46486	3.93877	3.12417
110073-43	miRna_118	TGAGGTAGCAGGTTGTATAGT	ACTATACAACCTGCTACCTCA	43	chi-let-7a-5p	2.48831	2.617	2.12114	1.2927	1.79681	2.74944	3.30218	3.34506	2.67155	1.2927	2.02048	2.02824	2.39306	3.03168	3.26429	1.2927
110074-165	miRna_118	TGAGGTAGCAGGTTGTATAGTT	AACTATACAACCTGCTACCTCA	165	chi-let-7a-5p	4.42074	2.38226	3.6896	3.95395	3.97913	4.34064	4.00383	2.92429	4.10052	3.65795	3.93626	4.56251	4.04125	2.40972	3.64059	1.2927
110093-46	miRna_119	TGAGGTAGTAAGTTGTATAGT	ACTATACAACTTACTACCTCA	46	chi-let-7a-5p	2.94836	3.15355	2.12114	2.41935	2.16965	2.74944	1.2927	3.14996	3.05862	1.84003	2.02048	2.7055	2.39306	3.03168	1.95664	1.2927
110094-195	miRna_119	TGAGGTAGTAAGTTGTATAGTT	AACTATACAACTTACTACCTCA	195	chi-let-7a-5p	4.55614	3.75537	4.60322	4.08296	4.45405	4.3905	4.11089	2.65666	4.1807	4.27833	3.15043	4.09699	3.77202	4.06774	3.64059	3.12417
110163-860	miRna_120	TGAGGTAGTAGGATGTATAGT	ACTATACATCCTACTACCTCA	860	chi-let-7a-5p	6.25198	4.67132	6.29407	6.08081	6.19279	6.33663	5.88977	4.67723	5.91381	6.22478	5.35846	6.34812	6.80427	6.51143	6.79778	5.534
101097-75	miRna_121	TCAGGTAGTAGGATGTATAGT	ACTATACATCCTACTACCTGA	75	chi-let-7a-5p	3.13299	1.75321	3.3294	3.27775	3.54494	3.36273	3.62474	2.65666	2.87803	1.84003	2.02048	3.02716	4.04125	1.2927	2.75381	3.90575
110047-99	miRna_121	TGAGGTAGAAGGATGTATAGTT	AACTATACATCCTTCTACCTCA	99	chi-let-7a-5p	3.44361	2.99588	3.45971	3.81225	3.66634	3.79172	3.30218	2.65666	2.4305	3.65795	3.15043	3.40542	3.00998	3.46486	2.4096	1.2927
110160-82	miRna_121	TGAGGTAGTAGGATG	CATCCTACTACCTCA	82	chi-let-7a-5p	2.94836	2.38226	3.02705	3.04417	3.26639	3.02671	2.62222	3.14996	3.05862	3.52261	3.5962	3.29002	4.04125	3.03168	3.03151	3.12417
110162-65	miRna_121	TGAGGTAGTAGGATGTATAG	CTATACATCCTACTACCTCA	65	chi-let-7a-5p	2.94836	2.38226	3.18613	3.27775	2.46566	2.89473	2.88609	1.90117	2.4305	3.37325	3.39046	3.29002	2.39306	1.2927	3.26429	1.2927
110161-101	miRna_122	TGAGGTAGTAGGATGAATAGTT	AACTATTCATCCTACTACCTCA	101	chi-let-7a-5p	3.29664	2.10175	3.02705	3.65511	3.66634	3.63508	3.47246	2.32782	3.49476	3.78168	2.86232	3.95265	3.44074	2.40972	2.75381	3.12417
110165-4764	miRna_122	TGAGGTAGTAGGATGTATAGTT	AACTATACATCCTACTACCTCA	4764	chi-let-7a-5p	8.90314	7.88533	8.75477	8.73392	8.9281	8.83828	8.41898	7.73632	8.18806	8.8984	8.3818	8.85138	7.23841	7.53712	7.72436	6.59227
110167-101	miRna_122	TGAGGTAGTAGGATGTATAGTTT	AAACTATACATCCTACTACCTCA	101	chi-let-7a-5p	2.7366	3.93988	3.79212	3.47873	2.71115	3.71552	3.47246	2.92429	3.49476	3.89563	2.86232	3.02716	1.2927	3.03168	2.75381	1.2927
110175-36	miRna_123	TGAGGTAGTAGGCTGTATAGT	ACTATACAGCCTACTACCTCA	36	chi-let-7a-5p	2.18821	2.10175	1.76559	3.47873	2.46566	2.4059	2.29903	1.2927	1.77828	2.23588	2.50196	3.16457	1.2927	2.40972	1.2927	3.90575
110176-244	miRna_123	TGAGGTAGTAGGCTGTATAGTT	AACTATACAGCCTACTACCTCA	244	chi-let-7a-5p	4.49003	3.15355	4.21756	4.31081	4.91242	4.57431	4.55193	3.93572	4.25665	4.83022	4.21126	4.61141	4.63649	3.46486	4.66431	3.12417
110178-116	miRna_124	TGAGGTAGTAGGGTGTATAGTT	AACTATACACCCTACTACCTCA	116	chi-let-7a-5p	3.57698	3.54375	3.57923	3.95395	3.66634	3.86409	3.47246	3.34506	2.67155	3.37325	3.77623	3.87468	2.39306	2.40972	2.4096	3.12417
110180-71	miRna_125	TGAGGTAGTAGGTAGTATAGT	ACTATACTACCTACTACCTCA	71	chi-let-7a-5p	2.94836	1.75321	3.3294	3.65511	3.54494	3.02671	2.88609	1.90117	1.77828	3.20661	1.2927	3.16457	3.44074	4.06774	3.03151	3.12417
110181-344	miRna_125	TGAGGTAGTAGGTAGTATAGTT	AACTATACTACCTACTACCTCA	344	chi-let-7a-5p	5.17675	4.17876	4.90724	5.16162	5.09651	5.25068	5.11178	3.34506	4.80416	5.27128	4.97186	4.83375	4.464	3.03168	4.39657	1.2927
110182-34	miRna_125	TGAGGTAGTAGGTAGTATGGTT	AACCATACTACCTACTACCTCA	34	chi-let-7a-5p	1.80885	1.75321	2.40616	2.41935	2.16965	3.02671	2.29903	1.90117	2.67155	2.54617	2.02048	2.51305	1.2927	1.2927	2.4096	1.2927
110184-50	miRna_126	TGAGGTAGTAGGTCGTATAGT	ACTATACGACCTACTACCTCA	50	chi-let-7a-5p	2.18821	1.75321	2.40616	1.96332	2.16965	2.74944	2.88609	1.90117	2.87803	3.37325	1.2927	2.7055	3.44074	3.79756	3.46468	1.2927
110185-243	miRna_126	TGAGGTAGTAGGTCGTATAGTT	AACTATACGACCTACTACCTCA	243	chi-let-7a-5p	4.89956	4.67132	3.6896	4.97472	4.15539	4.48533	3.88819	4.15974	3.7261	4.36001	4.33131	5.02635	4.04125	4.66453	3.64059	3.12417
110187-48	miRna_127	TGAGGTAGTAGGTGGTATAGT	ACTATACCACCTACTACCTCA	48	chi-let-7a-5p	1.2927	2.10175	1.76559	3.04417	3.66634	2.58787	1.88189	2.92429	1.2927	3.37325	2.86232	3.16457	2.39306	1.2927	2.4096	1.2927
110188-262	miRna_127	TGAGGTAGTAGGTGGTATAGTT	AACTATACCACCTACTACCTCA	262	chi-let-7a-5p	4.55614	4.02398	4.14192	4.41252	4.81075	5.13843	4.55193	3.93572	3.8292	4.83022	4.97186	4.79194	3.44074	3.03168	4.06754	3.12417
110192-81	miRna_128	TGAGGTAGTAGGTTATATAGT	ACTATATAACCTACTACCTCA	81	chi-let-7a-5p	2.7366	1.75321	3.3294	2.41935	3.66634	3.25918	3.30218	2.32782	2.87803	3.20661	2.50196	3.16457	2.39306	5.20227	3.03151	1.2927
110193-386	miRna_128	TGAGGTAGTAGGTTATATAGTT	AACTATATAACCTACTACCTCA	386	chi-let-7a-5p	5.0448	4.95456	5.0793	5.52172	5.25974	5.10895	4.8278	3.14996	4.99364	5.46831	5.17807	5.4048	3.77202	3.46486	4.29501	3.12417
110195-49	miRna_129	TGAGGTAGTAGGTTCTATAG	CTATAGAACCTACTACCTCA	49	chi-let-7a-5p	2.94836	2.617	2.84823	3.04417	2.71115	2.19762	3.10909	1.2927	2.67155	2.54617	2.50196	2.7055	1.2927	2.40972	2.75381	3.12417
110197-417	miRna_129	TGAGGTAGTAGGTTCTATAGT	ACTATAGAACCTACTACCTCA	417	chi-let-7a-5p	5.13409	3.93988	5.46797	5.03975	5.05264	5.01671	4.94818	4.74794	4.75263	5.6086	4.33131	5.25897	5.56363	6.03243	5.50465	4.78275
109771-89	miRna_130	TGAGGAAGTAGGTTCTATAGT	ACTATAGAACCTACTTCCTCA	89	chi-let-7a-5p	3.13299	2.38226	3.02705	3.47873	3.10396	2.74944	2.29903	2.32782	3.2191	3.78168	2.50196	3.61176	4.04125	4.06774	4.18575	1.2927
110159-40	miRna_130	TGAGGTAGTAGGATCTATAGTT	AACTATAGATCCTACTACCTCA	40	chi-let-7a-5p	2.18821	2.10175	2.40616	3.27775	2.71115	2.58787	2.88609	1.90117	2.4305	2.23588	3.15043	2.7055	1.2927	1.2927	1.2927	1.2927
110198-2580	miRna_130	TGAGGTAGTAGGTTCTATAGTT	AACTATAGAACCTACTACCTCA	2580	chi-let-7a-5p	7.94176	6.87778	7.65143	7.97614	8.04294	8.00447	7.66273	6.78678	7.45109	8.04195	7.65649	7.96629	6.69142	6.97265	6.59905	5.07877
118274-44	miRna_130	TTAGGTAGTAGGTTCTATAGTT	AACTATAGAACCTACTACCTAA	44	chi-let-7a-5p	2.48831	2.38226	2.40616	1.96332	3.41238	2.58787	2.88609	1.90117	2.14094	2.54617	2.86232	2.7055	2.39306	3.03168	1.2927	1.2927
78864-57	miRna_130	GGAGGTAGTAGGTTCTATAGTT	AACTATAGAACCTACTACCTCC	57	chi-let-7a-5p	2.7366	2.10175	2.64406	2.76533	3.66634	2.74944	3.47246	1.90117	2.4305	3.01818	2.02048	2.51305	3.77202	2.40972	2.4096	1.2927
110035-37	miRna_132	TGAGGTACTAGGTTGAATAGTT	AACTATTCAACCTAGTACCTCA	37	chi-let-7a-5p	2.48831	1.75321	2.40616	2.76533	2.71115	2.89473	1.88189	2.32782	1.77828	3.20661	2.50196	2.29091	1.2927	2.40972	1.2927	1.2927
110210-50	miRna_132	TGAGGTAGTAGGTTGAATAG	CTATTCAACCTACTACCTCA	50	chi-let-7a-5p	2.7366	2.38226	3.45971	2.76533	2.92088	2.19762	2.29903	1.90117	2.14094	2.23588	2.50196	2.02824	4.04125	1.2927	3.64059	1.2927
110211-528	miRna_132	TGAGGTAGTAGGTTGAATAGT	ACTATTCAACCTACTACCTCA	528	chi-let-7a-5p	5.29763	4.81988	5.58683	5.27399	5.87788	5.37971	5.0048	4.05207	5.2001	6.01385	4.81594	5.5117	5.64669	5.5931	6.21013	5.07877
110213-2791	miRna_132	TGAGGTAGTAGGTTGAATAGTT	AACTATTCAACCTACTACCTCA	2791	chi-let-7a-5p	8.12718	7.0279	8.13865	8.19177	7.95632	8.05559	7.88262	6.7355	7.342	8.09062	7.62159	8.07923	7.09789	6.55602	6.76016	5.87952
110225-108	miRna_133	TGAGGTAGTAGGTTGGATAGTT	AACTATCCAACCTACTACCTCA	108	chi-let-7a-5p	3.91601	2.99588	3.6896	3.27775	3.77831	3.25918	1.88189	2.32782	4.10052	3.52261	3.15043	3.95265	3.44074	1.2927	2.75381	3.12417
110209-65	miRna_136	TGAGGTAGTAGGTTGAAAAGTT	AACTTTTCAACCTACTACCTCA	65	chi-let-7a-5p	2.94836	2.617	3.88784	2.76533	2.46566	3.36273	3.10909	1.90117	2.87803	2.8014	3.15043	2.7055	2.39306	1.2927	1.2927	3.12417
110229-79	miRna_136	TGAGGTAGTAGGTTGTAAAGT	ACTTTACAACCTACTACCTCA	79	chi-let-7a-5p	3.44361	2.81884	3.3294	2.41935	3.10396	3.14762	2.62222	1.90117	2.87803	2.8014	2.86232	3.51228	2.39306	3.46486	4.06754	1.2927
110230-520	miRna_136	TGAGGTAGTAGGTTGTAAAGTT	AACTTTACAACCTACTACCTCA	520	chi-let-7a-5p	5.75715	4.91104	5.52862	5.985	5.40637	5.78585	5.62663	4.52447	4.94855	5.88181	4.33131	5.61123	4.79053	4.81888	4.81867	4.40989
110232-179	miRna_137	TGAGGTAGTAGGTTGTACAGTT	AACTGTACAACCTACTACCTCA	179	chi-let-7a-5p	4.49003	3.65344	4.21756	3.95395	4.31244	3.63508	3.76247	2.92429	3.7261	4.71076	3.77623	4.40501	4.26805	3.46486	3.79737	1.2927
110228-6890	miRna_138	TGAGGTAGTAGGTTGTA	TACAACCTACTACCTCA	6890	chi-let-7a-5p	8.9252	6.16071	8.93643	8.74371	9.63576	8.55918	8.83664	5.7852	8.43279	9.30387	8.18869	8.77027	10.2313	10.0643	10.9573	7.66578
110233-160	miRna_138	TGAGGTAGTAGGTTGTAGAGTT	AACTCTACAACCTACTACCTCA	160	chi-let-7a-5p	4.34795	3.54375	4.14192	4.31081	4.06995	3.45934	3.62474	3.93572	3.7261	4.00124	4.44214	4.28957	2.39306	1.2927	2.75381	3.12417
110237-386	miRna_141	TGAGGTAGTAGGTTGTATAA	TTATACAACCTACTACCTCA	386	chi-let-7a-5p	5.33577	4.02398	5.23302	4.20138	4.86248	5.16732	5.05928	4.81535	5.23807	5.27128	4.64111	5.16383	3.77202	3.79756	5.45842	5.87952
110326-191	miRna_141	TGAGGTAGTAGGTTGTGTAA	TTACACAACCTACTACCTCA	191	chi-let-7a-5p	4.67992	2.99588	4.42324	4.20138	4.06995	3.93301	4.69645	2.92429	3.49476	4.36001	4.97186	3.87468	2.39306	4.06774	4.39657	1.2927
110077-43	miRna_143	TGAGGTAGGAGGTTGTATAGA	TCTATACAACCTCCTACCTCA	43	chi-let-7a-5p	1.2927	1.2927	1.2927	1.2927	2.46566	1.2927	2.88609	1.2927	2.4305	2.23588	1.2927	1.2927	3.77202	4.29521	5.02306	1.2927
110244-147	miRna_144	TGAGGTAGTAGGTTGTATAGAA	TTCTATACAACCTACTACCTCA	147	chi-let-7a-5p	4.27129	2.617	3.45971	4.20138	3.66634	4.12196	3.10909	4.44156	3.7261	4.19175	3.93626	4.02662	1.2927	3.03168	3.03151	1.2927
110054-33	miRna_145	TGAGGTAGAAGGTTGTATAGAT	ATCTATACAACCTTCTACCTCA	33	chi-let-7a-5p	2.94836	2.10175	2.64406	1.96332	2.46566	2.4059	1.2927	1.2927	2.4305	2.54617	2.50196	2.51305	1.2927	1.2927	2.4096	1.2927
110196-76	miRna_145	TGAGGTAGTAGGTTCTATAGAT	ATCTATAGAACCTACTACCTCA	76	chi-let-7a-5p	3.13299	2.99588	2.64406	3.04417	3.77831	3.25918	3.88819	2.32782	1.77828	3.01818	1.2927	3.61176	1.2927	2.40972	3.03151	1.2927
110238-125	miRna_145	TGAGGTAGTAGGTTGTATAAA	TTTATACAACCTACTACCTCA	125	chi-let-7a-5p	4.42074	3.29567	3.18613	2.76533	3.77831	4.4387	2.62222	1.90117	3.05862	4.19175	3.93626	2.51305	1.2927	3.03168	4.39657	1.2927
110243-2115	miRna_145	TGAGGTAGTAGGTTGTATAGA	TCTATACAACCTACTACCTCA	2115	chi-let-7a-5p	7.98441	5.32984	7.32366	6.83388	7.64534	7.5467	7.60895	5.56788	7.24277	7.76295	6.50546	7.42531	7.46128	7.32159	8.14498	7.66578
110245-576	miRna_145	TGAGGTAGTAGGTTGTATAGAT	ATCTATACAACCTACTACCTCA	576	chi-let-7a-5p	5.9416	4.77204	5.69664	5.56654	5.87788	5.94447	5.43389	4.3536	5.27506	6.01385	5.70811	5.74871	4.92971	4.29521	5.14482	1.2927
110240-34	miRna_147	TGAGGTAGTAGGTTGTATAC	GTATACAACCTACTACCTCA	34	chi-let-7a-5p	1.2927	2.99588	1.76559	2.41935	1.2927	1.95411	1.88189	1.90117	2.4305	3.65795	2.02048	2.7055	1.2927	1.2927	2.75381	1.2927
110246-291	miRna_147	TGAGGTAGTAGGTTGTATAGC	GCTATACAACCTACTACCTCA	291	chi-let-7a-5p	4.49003	3.93988	4.14192	3.65511	4.7571	4.48533	3.47246	3.93572	4.58597	5.3129	4.54505	4.95237	4.92971	5.08544	5.86508	4.40989
110247-175	miRna_147	TGAGGTAGTAGGTTGTATAGCT	AGCTATACAACCTACTACCTCA	175	chi-let-7a-5p	4.42074	3.54375	3.6896	2.76533	4.15539	4.3905	3.62474	2.65666	4.10052	4.71076	3.15043	4.34844	3.44074	4.95831	3.46468	1.2927
110248-162	miRna_148	TGAGGTAGTAGGTTGTATAGGT	ACCTATACAACCTACTACCTCA	162	chi-let-7a-5p	4.27129	3.29567	3.6896	4.08296	3.97913	3.86409	3.88819	2.65666	3.7261	4.27833	3.39046	4.6587	3.00998	3.03168	4.18575	1.2927
110164-51	miRna_150	TGAGGTAGTAGGATGTATAGTA	TACTATACATCCTACTACCTCA	51	chi-let-7a-5p	3.13299	2.10175	2.64406	2.76533	3.10396	3.14762	2.29903	1.2927	2.14094	3.20661	2.50196	2.7055	2.39306	2.40972	2.4096	1.2927
78871-64	miRna_150	GGAGGTAGTAGGTTGTATAGTA	TACTATACAACCTACTACCTCC	64	chi-let-7a-5p	2.7366	1.75321	2.84823	2.41935	3.26639	3.02671	1.88189	1.90117	2.67155	3.52261	3.39046	3.02716	3.00998	2.40972	3.79737	1.2927
109783-74	miRna_151	TGAGGAAGTAGGTTGTATAGTA	TACTATACAACCTACTTCCTCA	74	chi-let-7a-5p	3.29664	2.38226	3.6896	2.76533	3.26639	3.86409	2.88609	1.90117	1.77828	2.8014	2.50196	2.7055	1.2927	2.40972	3.79737	1.2927
110079-41	miRna_151	TGAGGTAGGAGGTTGTATAGTA	TACTATACAACCTCCTACCTCA	41	chi-let-7a-5p	3.81161	1.2927	2.84823	1.96332	1.79681	1.2927	1.2927	2.92429	2.67155	1.84003	1.2927	2.51305	4.26805	3.79756	1.2927	1.2927
110251-1616	miRna_151	TGAGGTAGTAGGTTGTATAGTAA	TTACTATACAACCTACTACCTCA	1616	chi-let-7a-5p	7.60167	5.36251	7.25352	7.14591	7.35155	7.37776	7.33856	5.11195	7.01023	7.4357	6.74047	6.97101	6.18032	5.5931	6.31762	5.32426
110252-93	miRna_151	TGAGGTAGTAGGTTGTATAGTAG	CTACTATACAACCTACTACCTCA	93	chi-let-7a-5p	3.29664	2.38226	3.45971	3.47873	2.46566	3.25918	3.88819	1.90117	3.2191	4.09963	2.50196	3.51228	2.39306	3.79756	3.46468	1.2927
110134-50	miRna_152	TGAGGTAGTAGATTGTATAGTAT	ATACTATACAATCTACTACCTCA	50	chi-let-7a-5p	1.2927	3.15355	2.64406	3.81225	2.46566	3.54988	1.2927	1.2927	2.4305	2.23588	1.2927	1.2927	1.2927	2.40972	3.93877	1.2927
110212-69	miRna_152	TGAGGTAGTAGGTTGAATAGTA	TACTATTCAACCTACTACCTCA	69	chi-let-7a-5p	3.29664	2.81884	3.18613	2.76533	3.26639	2.74944	2.88609	2.65666	3.36351	2.8014	2.02048	3.61176	1.2927	3.03168	1.2927	1.2927
110250-8158	miRna_152	TGAGGTAGTAGGTTGTATAGTA	TACTATACAACCTACTACCTCA	8158	chi-let-7a-5p	9.78348	7.71868	9.35805	9.13453	9.76371	9.58827	9.09969	7.76217	9.19652	9.43216	8.8269	9.47235	9.45195	9.01665	9.95592	6.68308
110253-330	miRna_152	TGAGGTAGTAGGTTGTATAGTAT	ATACTATACAACCTACTACCTCA	330	chi-let-7a-5p	5.0448	4.95456	4.21756	4.59667	4.91242	4.95177	4.8278	3.80915	4.10052	5.1387	4.64111	5.16383	3.44074	4.49165	4.81867	6.49534
110257-37	miRna_152	TGAGGTAGTAGGTTGTATAGTGT	ACACTATACAACCTACTACCTCA	37	chi-let-7a-5p	1.80885	1.75321	2.12114	1.96332	1.2927	3.25918	1.2927	1.2927	1.2927	2.23588	3.93626	2.51305	1.2927	3.46486	3.26429	1.2927
110249-261843	miRna_153	TGAGGTAGTAGGTTGTATAGT	ACTATACAACCTACTACCTCA	261843	chi-let-7a-5p	14.3767	13.2528	14.2411	14.0982	14.4376	14.4457	14.1193	12.9051	14.0618	14.4422	14.0496	14.5716	14.8902	14.8651	15.1147	13.3395
110254-990	miRna_153	TGAGGTAGTAGGTTGTATAGTC	GACTATACAACCTACTACCTCA	990	chi-let-7a-5p	6.36696	5.19121	6.00487	6.52876	6.48454	6.77238	5.82834	4.67723	6.38915	6.92045	6.12841	7.11361	4.92971	4.81888	5.75465	3.12417
110255-362	miRna_154	TGAGGTAGTAGGTTGTATAGTG	CACTATACAACCTACTACCTCA	362	chi-let-7a-5p	4.84771	4.56303	4.86081	4.83515	5.18043	5.01671	4.88924	4.67723	4.64369	5.431	5.3008	5.4048	4.63649	3.46486	4.18575	1.2927
30281-241	miRna_154	AGGTAGTAGGTTGTATAGT	ACTATACAACCTACTACCT	241	chi-let-7a-5p	4.61936	2.617	3.18613	4.08296	4.15539	4.4387	3.76247	1.90117	2.67155	4.36001	5.3008	4.6587	4.26805	6.09421	6.0322	4.40989
66416-133	miRna_154	GAGGTAGTAGGTTGTATAGT	ACTATACAACCTACTACCTC	133	chi-let-7a-5p	3.57698	1.75321	2.40616	4.41252	3.66634	3.63508	3.62474	3.14996	3.36351	4.19175	4.54505	4.40501	3.77202	3.03168	3.46468	1.2927
31272-115	miRna_155	AGTAGGTTGTATAGTT	AACTATACAACCTACT	115	chi-let-7a-5p	3.57698	2.38226	2.84823	3.65511	3.77831	4.88377	1.2927	3.34506	2.4305	2.54617	3.77623	4.34844	1.2927	2.40972	1.2927	1.2927
87723-47	miRna_155	GTAGGTTGTATAGTT	AACTATACAACCTAC	47	chi-let-7a-5p	1.2927	1.75321	1.2927	1.2927	3.10396	3.25918	2.62222	3.51688	2.67155	1.84003	2.50196	3.51228	3.00998	1.2927	1.2927	1.2927
110214-46	miRna_156	TGAGGTAGTAGGTTGAATAGTTA	TAACTATTCAACCTACTACCTCA	46	chi-let-7a-5p	3.13299	1.75321	2.64406	1.96332	3.26639	2.74944	3.30218	1.2927	2.4305	3.20661	2.02048	2.02824	3.00998	2.40972	1.2927	1.2927
110256-32	miRna_156	TGAGGTAGTAGGTTGTATAGTGA	TCACTATACAACCTACTACCTCA	32	chi-let-7a-5p	2.48831	1.2927	1.2927	2.76533	2.46566	2.58787	1.2927	1.2927	2.14094	2.54617	1.2927	2.7055	2.39306	2.40972	3.46468	1.2927
25441-47	miRna_156	AGAGGTAGTAGGTTGTATAGTTA	TAACTATACAACCTACTACCTCT	47	chi-let-7a-5p	2.7366	2.38226	2.84823	1.96332	3.10396	2.58787	3.10909	1.2927	3.2191	2.8014	2.02048	2.29091	2.39306	1.2927	2.4096	1.2927
109785-217	miRna_157	TGAGGAAGTAGGTTGTATAGTTA	TAACTATACAACCTACTTCCTCA	217	chi-let-7a-5p	4.73805	2.81884	4.60322	4.31081	5.05264	4.3905	3.88819	3.14996	3.8292	4.71076	3.39046	4.70449	3.00998	4.06774	3.93877	1.2927
110036-87	miRna_157	TGAGGTACTAGGTTGTATAGTT	AACTATACAACCTAGTACCTCA	87	chi-let-7a-5p	2.48831	2.99588	3.3294	3.65511	2.71115	3.45934	3.30218	3.14996	3.05862	3.20661	3.39046	3.87468	2.39306	1.2927	2.75381	1.2927
110166-87	miRna_157	TGAGGTAGTAGGATGTATAGTTA	TAACTATACATCCTACTACCTCA	87	chi-let-7a-5p	3.57698	1.2927	3.57923	3.27775	4.15539	3.25918	2.88609	2.32782	2.67155	3.20661	2.50196	3.40542	2.39306	3.46486	3.46468	1.2927
110191-1044	miRna_157	TGAGGTAGTAGGTT	AACCTACTACCTCA	1044	chi-let-7a-5p	5.91665	6.0647	6.77911	5.16162	6.13086	6.17533	5.97726	5.31191	6.75921	5.9092	6.42679	6.21207	6.9747	7.60235	6.09398	9.06428
110199-47	miRna_157	TGAGGTAGTAGGTTCTATAGTTA	TAACTATAGAACCTACTACCTCA	47	chi-let-7a-5p	2.48831	2.10175	2.40616	2.41935	3.10396	2.4059	2.62222	2.32782	2.4305	3.37325	2.02048	2.87528	2.39306	2.40972	2.75381	1.2927
110259-33019	miRna_157	TGAGGTAGTAGGTTGTATAGTTA	TAACTATACAACCTACTACCTCA	33019	chi-let-7a-5p	11.8709	9.9459	11.417	11.3405	11.7572	11.7524	11.2227	9.54177	11.167	11.8143	10.9707	11.6111	10.4724	10.1024	11.0351	8.24493
110260-1008	miRna_157	TGAGGTAGTAGGTTGTATAGTTAA	TTAACTATACAACCTACTACCTCA	1008	chi-let-7a-5p	6.63513	6.28522	6.06754	6.17065	6.9103	6.62397	6.64487	6.21774	5.91381	6.70292	5.87545	6.57461	5.05663	4.95831	4.49145	1.2927
110261-65	miRna_157	TGAGGTAGTAGGTTGTATAGTTAAA	TTTAACTATACAACCTACTACCTCA	65	chi-let-7a-5p	1.80885	2.10175	2.12114	2.41935	1.79681	3.63508	3.10909	1.2927	3.7261	3.89563	2.02048	3.40542	1.2927	2.40972	3.03151	1.2927
110258-1612656	miRna_158	TGAGGTAGTAGGTTGTATAGTT	AACTATACAACCTACTACCTCA	1612656	chi-let-7a-5p	17.361	16.2391	16.9231	17.055	17.2415	17.3111	16.9151	15.9613	16.6117	17.2104	16.8733	17.3526	15.8735	15.8529	16.212	14.4582
110263-513	miRna_158	TGAGGTAGTAGGTTGTATAGTTAT	ATAACTATACAACCTACTACCTCA	513	chi-let-7a-5p	4.34795	6.92229	4.28943	5.10197	4.86248	5.37971	5.5141	6.24244	4.75263	5.04302	5.17807	4.95237	3.00998	2.40972	6.00029	1.2927
118278-45	miRna_158	TTAGGTAGTAGGTTGTATAGTTA	TAACTATACAACCTACTACCTAA	45	chi-let-7a-5p	2.48831	2.617	2.64406	2.76533	3.26639	2.58787	2.62222	1.90117	2.4305	1.84003	2.50196	2.7055	1.2927	1.2927	3.03151	1.2927
66418-37	miRna_158	GAGGTAGTAGGTTGTATAGTTA	TAACTATACAACCTACTACCTC	37	chi-let-7a-5p	4.01337	1.75321	1.76559	1.96332	2.71115	1.95411	1.2927	1.2927	2.14094	1.2927	3.15043	3.16457	1.2927	2.40972	1.2927	1.2927
110264-650	miRna_159	TGAGGTAGTAGGTTGTATAGTTC	GAACTATACAACCTACTACCTCA	650	chi-let-7a-5p	5.67026	5.32984	5.23302	5.84647	6.02133	5.85851	5.79662	5.35785	5.5712	6.35001	5.66305	5.97108	5.47549	5.5931	5.2571	1.2927
110242-24189	miRna_161	TGAGGTAGTAGGTTGTATAG	CTATACAACCTACTACCTCA	24189	chi-let-7a-5p	10.7986	10.6295	10.784	10.6685	10.9728	10.8593	10.5791	10.1417	10.6057	11.0082	10.6826	11.0238	11.3053	11.1045	11.7129	9.78158
110265-1801	miRna_161	TGAGGTAGTAGGTTGTATAGTTG	CAACTATACAACCTACTACCTCA	1801	chi-let-7a-5p	7.42716	6.0447	7.29775	7.11607	7.37845	7.38393	7.00553	5.31191	6.94285	7.85739	6.31473	7.39071	6.87488	6.83467	7.37211	7.06719
110267-86	miRna_161	TGAGGTAGTAGGTTGTATAGTTGT	ACAACTATACAACCTACTACCTCA	86	chi-let-7a-5p	1.80885	3.75537	2.40616	1.2927	1.79681	3.14762	2.62222	1.90117	2.14094	4.6471	4.64111	3.29002	3.77202	2.40972	3.46468	1.2927
110215-46	miRna_162	TGAGGTAGTAGGTTGAATAGTTT	AAACTATTCAACCTACTACCTCA	46	chi-let-7a-5p	2.94836	3.15355	2.40616	3.47873	2.16965	2.58787	2.62222	1.90117	2.4305	1.84003	2.86232	2.7055	2.39306	2.40972	1.2927	1.2927
110268-38156	miRna_162	TGAGGTAGTAGGTTGTATAGTTT	AAACTATACAACCTACTACCTCA	38156	chi-let-7a-5p	11.6913	11.8666	11.4736	11.4151	11.6468	11.6787	11.5287	11.3767	11.3548	11.601	11.4681	11.6957	10.621	10.6235	11.0576	8.8458
118279-42	miRna_162	TTAGGTAGTAGGTTGTATAGTTT	AAACTATACAACCTACTACCTAA	42	chi-let-7a-5p	2.48831	2.38226	2.64406	3.27775	2.46566	2.89473	2.88609	1.90117	2.14094	1.84003	2.86232	2.51305	3.00998	1.2927	1.2927	1.2927
110269-169	miRna_163	TGAGGTAGTAGGTTGTATAGTTTA	TAAACTATACAACCTACTACCTCA	169	chi-let-7a-5p	3.44361	3.75537	2.64406	4.31081	4.7571	4.17981	3.47246	2.32782	3.49476	4.00124	4.54505	4.34844	3.00998	1.2927	4.95809	1.2927
110104-84	miRna_164	TGAGGTAGTACGTTGTATAGTT	AACTATACAACGTACTACCTCA	84	chi-let-7a-5p	3.29664	1.75321	3.6896	3.81225	3.66634	3.36273	3.10909	2.65666	3.2191	2.8014	2.86232	3.16457	2.39306	3.03168	2.75381	1.2927
110146-67	miRna_164	TGAGGTAGTAGATTGTATAGTTTGGAAT	ATTCCAAACTATACAATCTACTACCTCA	67	chi-let-7a-5p	2.18821	2.617	3.3294	3.04417	2.92088	3.25918	1.88189	2.92429	3.05862	3.01818	2.86232	2.51305	4.04125	3.03168	3.03151	1.2927
110236-4768	miRna_164	TGAGGTAGTAGGTTGTATA	TATACAACCTACTACCTCA	4768	chi-let-7a-5p	8.51571	5.96184	8.05349	8.37302	9.04465	9.16091	8.0734	6.78678	7.61156	8.88812	8.22013	9.20003	8.76184	8.95971	9.09407	6.76852
110241-48	miRna_164	TGAGGTAGTAGGTTGTATACTT	AAGTATACAACCTACTACCTCA	48	chi-let-7a-5p	2.94836	1.75321	2.64406	2.76533	2.92088	3.02671	2.88609	1.90117	2.4305	1.2927	2.50196	3.02716	2.39306	1.2927	3.03151	1.2927
110262-94	miRna_164	TGAGGTAGTAGGTTGTATAGTTAG	CTAACTATACAACCTACTACCTCA	94	chi-let-7a-5p	3.69906	2.617	3.79212	3.81225	3.10396	3.54988	1.88189	2.65666	2.14094	2.23588	3.5962	4.16408	2.39306	1.2927	3.64059	1.2927
110270-87	miRna_164	TGAGGTAGTAGGTTGTATAGTTTGGA	TCCAAACTATACAACCTACTACCTCA	87	chi-let-7a-5p	3.44361	2.99588	2.12114	3.65511	3.26639	3.63508	3.30218	2.92429	2.87803	3.37325	3.15043	3.61176	2.39306	2.40972	2.75381	1.2927
110271-53	miRna_164	TGAGGTAGTAGGTTGTATAGTTTGGAA	TTCCAAACTATACAACCTACTACCTCA	53	chi-let-7a-5p	2.7366	2.10175	3.02705	3.27775	2.92088	2.89473	2.88609	1.2927	2.67155	2.8014	2.02048	3.29002	3.00998	1.2927	1.2927	1.2927
110272-55	miRna_164	TGAGGTAGTAGGTTGTATAGTTTGGAAAT	ATTTCCAAACTATACAACCTACTACCTCA	55	chi-let-7a-5p	2.94836	2.38226	3.18613	3.47873	2.16965	2.74944	3.30218	2.32782	2.67155	3.52261	2.50196	2.51305	1.2927	1.2927	1.2927	1.2927
110276-307	miRna_164	TGAGGTAGTAGGTTGTATAGTTTGGAAT	ATTCCAAACTATACAACCTACTACCTCA	307	chi-let-7a-5p	5.29763	4.31854	5.1193	4.68062	4.45405	5.13843	4.11089	4.52447	4.25665	5.09165	3.93626	5.31909	3.44074	1.2927	3.64059	3.12417
110283-48	miRna_164	TGAGGTAGTAGGTTGTATAGTTTGGATT	AATCCAAACTATACAACCTACTACCTCA	48	chi-let-7a-5p	2.94836	2.38226	2.40616	2.41935	2.16965	2.4059	2.62222	1.2927	2.4305	3.20661	3.5962	2.87528	2.39306	1.2927	3.03151	1.2927
98320-182	miRna_164	TAGTAGGTTGTATAGTT	AACTATACAACCTACTA	182	chi-let-7a-5p	3.57698	2.99588	3.88784	3.27775	4.583	4.53051	3.47246	3.14996	3.8292	4.19175	4.33131	4.98984	1.2927	4.49165	3.64059	1.2927
110200-53	miRna_165	TGAGGTAGTAGGTTCTATAGTTT	AAACTATAGAACCTACTACCTCA	53	chi-let-7a-5p	2.7366	3.15355	2.12114	2.41935	2.46566	2.89473	2.88609	2.32782	2.4305	3.37325	2.50196	2.51305	2.39306	3.03168	2.75381	1.2927
110284-232	miRna_165	TGAGGTAGTAGGTTGTATAGTTTGGGGCTCTGCCCTGCT	AGCAGGGCAGAGCCCCAAACTATACAACCTACTACCTCA	232	chi-let-7a-5p	5.09014	1.75321	3.02705	4.68062	4.06995	3.86409	3.47246	2.32782	3.92543	5.35335	2.86232	1.2927	6.00253	6.36873	5.86508	1.2927
110285-443	miRna_166	TGAGGTAGTAGGTTGTATAGTTTT	AAAACTATACAACCTACTACCTCA	443	chi-let-7a-5p	5.51269	6.59118	4.60322	5.56654	3.54494	4.69826	4.39131	6.35998	4.85391	3.01818	4.89601	5.25897	3.00998	4.49165	5.2571	1.2927
110286-63	miRna_167	TGAGGTAGTAGGTTGTATAT	ATATACAACCTACTACCTCA	63	chi-let-7a-5p	2.18821	3.15355	2.64406	3.47873	2.92088	2.58787	1.2927	3.14996	1.2927	2.54617	3.15043	3.51228	3.00998	2.40972	3.79737	1.2927
110287-118	miRna_167	TGAGGTAGTAGGTTGTATATTT	AAATATACAACCTACTACCTCA	118	chi-let-7a-5p	3.81161	3.29567	4.14192	3.95395	3.41238	3.36273	4.11089	3.14996	3.61507	3.65795	4.0803	3.29002	1.2927	2.40972	1.2927	1.2927
110312-40	miRna_168	TGAGGTAGTAGGTTGTATTGT	ACAATACAACCTACTACCTCA	40	chi-let-7a-5p	2.7366	1.75321	1.76559	2.76533	2.16965	2.89473	1.88189	1.90117	3.05862	2.54617	2.02048	2.7055	3.00998	2.40972	1.95664	3.12417
110313-204	miRna_168	TGAGGTAGTAGGTTGTATTGTT	AACAATACAACCTACTACCTCA	204	chi-let-7a-5p	4.19034	3.42504	4.42324	4.83515	4.15539	4.57431	4.55193	3.14996	3.8292	3.65795	4.64111	4.22819	3.44074	3.03168	4.58047	1.2927
110314-148	miRna_169	TGAGGTAGTAGGTTGTC	GACAACCTACTACCTCA	148	chi-let-7a-5p	4.01337	5.82787	2.40616	1.96332	3.10396	3.14762	4.21054	4.74794	1.2927	2.8014	4.89601	2.29091	1.2927	1.2927	1.95664	1.2927
110325-113	miRna_170	TGAGGTAGTAGGTTGTGTA	TACACAACCTACTACCTCA	113	chi-let-7a-5p	3.69906	2.99588	2.84823	3.81225	3.10396	3.99878	2.29903	3.14996	2.67155	4.09963	2.50196	3.87468	3.44074	4.06774	4.06754	1.2927
110152-38	miRna_171	TGAGGTAGTAGATTGTGTAGTT	AACTACACAATCTACTACCTCA	38	chi-let-7a-5p	2.18821	2.99588	2.40616	1.96332	2.92088	2.74944	3.30218	1.2927	2.14094	1.2927	2.02048	2.29091	3.00998	2.40972	1.2927	1.2927
110317-36	miRna_171	TGAGGTAGTAGGTTGTGAA	TTCACAACCTACTACCTCA	36	chi-let-7a-5p	2.48831	1.2927	3.57923	1.2927	2.16965	3.02671	1.88189	1.90117	2.14094	2.23588	1.2927	3.02716	1.2927	1.2927	1.2927	1.2927
110327-65	miRna_171	TGAGGTAGTAGGTTGTGTAGT	ACTACACAACCTACTACCTCA	65	chi-let-7a-5p	2.18821	1.75321	2.40616	2.41935	3.10396	2.74944	2.62222	1.90117	2.67155	2.54617	3.77623	2.87528	1.2927	3.03168	4.81867	3.12417
110328-401	miRna_171	TGAGGTAGTAGGTTGTGTAGTT	AACTACACAACCTACTACCTCA	401	chi-let-7a-5p	6.0373	3.93988	5.03817	5.2189	5.09651	5.19564	5.21138	4.15974	4.64369	5.431	4.89601	5.16383	4.04125	4.49165	5.02306	3.90575
110408-34	miRna_172	TGAGGTAGTAGGTTGTTTAGT	ACTAAACAACCTACTACCTCA	34	chi-let-7a-5p	2.7366	1.75321	2.12114	2.41935	2.46566	1.95411	1.2927	1.90117	2.87803	2.54617	1.2927	2.7055	1.2927	3.03168	3.03151	1.2927
110409-288	miRna_172	TGAGGTAGTAGGTTGTTTAGTT	AACTAAACAACCTACTACCTCA	288	chi-let-7a-5p	4.73805	4.02398	5.23302	4.31081	5.0074	5.10895	3.76247	3.93572	4.1807	4.6471	3.93626	5.16383	4.26805	3.79756	4.29501	3.12417
110413-68	miRna_173	TGAGGTAGTAGGTTTTATAGT	ACTATAAAACCTACTACCTCA	68	chi-let-7a-5p	3.13299	2.99588	3.18613	2.41935	3.54494	2.4059	2.62222	2.92429	2.87803	2.23588	2.86232	2.7055	4.63649	3.03168	2.4096	1.2927
110414-247	miRna_173	TGAGGTAGTAGGTTTTATAGTT	AACTATAAAACCTACTACCTCA	247	chi-let-7a-5p	4.55614	4.38366	3.57923	5.27399	3.77831	4.73732	4.47385	3.14996	4.01563	4.83022	5.17807	4.61141	4.04125	4.49165	3.79737	3.12417
110429-141	miRna_174	TGAGGTAGTAGTTTGT	ACAAACTACTACCTCA	141	chi-let-7a-5p	4.10456	3.15355	2.64406	3.04417	3.97913	4.12196	2.62222	3.14996	3.05862	3.78168	3.77623	4.79194	3.77202	5.20227	1.2927	1.2927
110430-68	miRna_174	TGAGGTAGTAGTTTGTA	TACAAACTACTACCTCA	68	chi-let-7a-5p	1.80885	2.10175	2.12114	1.2927	2.16965	3.02671	3.30218	2.32782	2.14094	3.20661	1.2927	3.40542	4.63649	4.95831	3.93877	1.2927
110447-56	miRna_174	TGAGGTAGTAGTTTGTATAGT	ACTATACAAACTACTACCTCA	56	chi-let-7a-5p	2.7366	2.617	3.45971	3.04417	2.71115	2.19762	2.62222	1.90117	2.4305	2.8014	1.2927	3.02716	1.2927	2.40972	3.03151	5.07877
110448-167	miRna_174	TGAGGTAGTAGTTTGTATAGTT	AACTATACAAACTACTACCTCA	167	chi-let-7a-5p	4.01337	4.02398	3.45971	4.08296	4.23605	3.93301	2.88609	3.67041	4.58597	4.27833	4.81594	3.87468	2.39306	2.40972	3.03151	1.2927
110471-141	miRna_175	TGAGGTAGTATGTTGTATAGTT	AACTATACAACATACTACCTCA	141	chi-let-7a-5p	3.69906	3.75537	3.79212	4.41252	4.31244	3.93301	3.30218	3.34506	3.36351	3.52261	2.50196	4.22819	2.39306	3.03168	3.46468	1.2927
110475-64	miRna_176	TGAGGTAGTGGGTTGTATAGT	ACTATACAACCCACTACCTCA	64	chi-let-7a-5p	2.18821	2.617	3.3294	2.76533	3.66634	2.4059	1.2927	1.2927	2.14094	3.01818	2.50196	3.29002	3.00998	3.46486	3.93877	3.12417
110476-379	miRna_176	TGAGGTAGTGGGTTGTATAGTT	AACTATACAACCCACTACCTCA	379	chi-let-7a-5p	4.89956	4.44596	4.95222	4.68062	5.6613	5.37971	4.94818	4.15974	4.39752	5.6086	4.54505	5.37679	4.04125	4.81888	4.29501	3.90575
110482-177	miRna_177	TGAGGTAGTTGGTTGTATAGTT	AACTATACAACCAACTACCTCA	177	chi-let-7a-5p	4.49003	4.02398	4.42324	4.20138	4.23605	4.12196	3.88819	2.65666	3.2191	3.65795	4.21126	4.56251	2.39306	2.40972	3.79737	1.2927
110485-136	miRna_178	TGAGGTATTAGGTTGTATAGTT	AACTATACAACCTAATACCTCA	136	chi-let-7a-5p	3.91601	2.617	3.3294	4.08296	4.06995	4.289	4.11089	3.14996	3.05862	4.09963	3.77623	3.79225	3.00998	3.03168	2.4096	3.12417
110509-35	miRna_179	TGAGGTGGTAGATTGTATAGTT	AACTATACAATCTACCACCTCA	35	chi-let-7a-5p	1.80885	2.617	2.84823	1.96332	2.92088	2.19762	2.29903	1.2927	2.14094	1.84003	1.2927	2.29091	3.44074	1.2927	3.26429	1.2927
110510-38	miRna_179	TGAGGTGGTAGGTTGTATAGT	ACTATACAACCTACCACCTCA	38	chi-let-7a-5p	2.94836	1.2927	2.12114	1.2927	2.46566	1.95411	2.62222	2.32782	2.14094	2.8014	2.50196	2.87528	3.44074	3.03168	1.95664	3.12417
110511-269	miRna_179	TGAGGTGGTAGGTTGTATAGTT	AACTATACAACCTACCACCTCA	269	chi-let-7a-5p	4.84771	4.25034	4.21756	4.75996	4.81075	4.48533	4.47385	3.93572	3.92543	5.18426	4.44214	5.09673	4.63649	4.29521	3.26429	1.2927
110524-119	miRna_180	TGAGGTTGTAGGTTGTATAGTT	AACTATACAACCTACAACCTCA	119	chi-let-7a-5p	3.13299	3.54375	3.02705	3.95395	4.06995	3.54988	1.88189	3.34506	2.4305	4.19175	3.5962	4.5119	2.39306	3.03168	2.75381	1.2927
111050-48	miRna_181	TGATGTAGTAGGTTGTATAGT	ACTATACAACCTACTACATCA	48	chi-let-7a-5p	2.48831	2.38226	3.57923	2.76533	2.46566	2.74944	2.29903	1.2927	2.4305	3.01818	1.2927	2.51305	3.77202	3.03168	1.2927	1.2927
111051-210	miRna_181	TGATGTAGTAGGTTGTATAGTT	AACTATACAACCTACTACATCA	210	chi-let-7a-5p	4.19034	3.15355	4.14192	4.75996	3.97913	4.65812	4.39131	3.14996	4.10052	4.43732	4.44214	4.74888	3.44074	2.40972	4.29501	1.2927
114064-159	miRna_183	TGGGGTAGTAGGTTGTATAGT	ACTATACAACCTACTACCCCA	159	chi-let-7a-5p	4.10456	3.29567	3.45971	4.20138	3.97913	3.86409	3.88819	3.14996	3.2191	4.36001	3.77623	4.61141	3.77202	3.79756	3.64059	1.2927
114065-1076	miRna_183	TGGGGTAGTAGGTTGTATAGTT	AACTATACAACCTACTACCCCA	1076	chi-let-7a-5p	7.14515	5.68017	5.72283	6.88786	6.86029	6.70502	6.49481	5.05731	5.54114	6.74913	6.12841	7.28164	4.464	4.66453	5.20205	3.90575
84405-360	miRna_183	GGTAGTAGGTTGTATAGTT	AACTATACAACCTACTACC	360	chi-let-7a-5p	5.8123	3.65344	3.79212	5.47546	5.44081	5.10895	4.76362	4.15974	4.25665	5.3927	3.77623	5.68161	4.04125	4.06774	4.18575	1.2927
116785-35	miRna_184	TGTGGTAGTAGGTTGTATAGT	ACTATACAACCTACTACCACA	35	chi-let-7a-5p	2.18821	2.10175	2.40616	2.41935	2.71115	2.19762	1.88189	1.2927	2.14094	2.54617	2.86232	2.51305	3.00998	1.2927	3.03151	1.2927
116786-236	miRna_184	TGTGGTAGTAGGTTGTATAGTT	AACTATACAACCTACTACCACA	236	chi-let-7a-5p	4.94962	3.54375	4.48576	4.20138	4.31244	4.65812	4.47385	3.14996	3.7261	5.04302	4.0803	4.98984	3.77202	3.46486	3.26429	3.90575
84404-57	miRna_184	GGTAGTAGGTTGTATAGT	ACTATACAACCTACTACC	57	chi-let-7a-5p	2.48831	3.15355	2.64406	2.76533	3.26639	3.45934	2.29903	1.2927	2.14094	2.54617	2.02048	2.51305	4.04125	3.46486	1.95664	1.2927
85711-110	miRna_184	GGTGGTAGTAGGTTGTATAGT	ACTATACAACCTACTACCACC	110	chi-let-7a-5p	3.13299	2.38226	3.88784	3.27775	3.10396	3.45934	3.88819	2.32782	3.2191	3.78168	3.5962	3.51228	3.44074	3.46486	4.39657	1.2927
118275-35	miRna_185	TTAGGTAGTAGGTTGTATAG	CTATACAACCTACTACCTAA	35	chi-let-7a-5p	2.7366	2.617	2.12114	2.41935	2.46566	2.74944	1.88189	1.2927	2.4305	1.84003	1.2927	2.7055	1.2927	1.2927	2.75381	3.12417
118276-301	miRna_185	TTAGGTAGTAGGTTGTATAGT	ACTATACAACCTACTACCTAA	301	chi-let-7a-5p	4.79392	3.54375	4.90724	4.20138	4.45405	4.53051	4.55193	3.80915	4.25665	4.83022	4.0803	5.31909	5.38162	5.20227	5.41066	4.78275
118277-1871	miRna_186	TTAGGTAGTAGGTTGTATAGTT	AACTATACAACCTACTACCTAA	1871	chi-let-7a-5p	7.40939	6.49131	7.27138	7.57677	7.47301	7.60065	7.3275	6.3141	6.89612	7.42625	7.1849	7.47899	6.38771	6.36873	6.57758	4.40989
55418-125	miRna_190	CTATACAACCTACTGCCTTCC	GGAAGGCAGTAGGTTGTATAG	125	chi-let-7b-3p	3.91601	3.15355	4.42324	3.81225	3.10396	3.14762	4.30376	2.92429	3.61507	3.20661	4.0803	3.51228	3.44074	3.46486	2.75381	1.2927
55419-1684	miRna_191	CTATACAACCTACTGCCTTCCT	AGGAAGGCAGTAGGTTGTATAG	1684	chi-let-7b-3p	6.86118	7.20948	6.74117	7.33913	6.30922	7.40227	7.19993	7.53108	6.54873	6.30946	7.76707	7.17995	6.569	6.87042	6.55579	7.19614
25078-32	miRna_193	AGAGGAAGTAGGTTGTGTGGT	ACCACACAACCTACTTCCTCT	32	chi-let-7b-5p	1.80885	1.75321	1.76559	1.2927	2.16965	2.4059	2.29903	1.2927	2.14094	2.54617	2.86232	2.51305	3.00998	2.40972	3.46468	1.2927
25445-52	miRna_193	AGAGGTAGTAGGTTGTGTGG	CCACACAACCTACTACCTCT	52	chi-let-7b-5p	1.80885	3.75537	2.12114	2.41935	2.71115	2.19762	2.62222	1.90117	2.87803	3.37325	1.2927	2.87528	1.2927	1.2927	3.46468	1.2927
25391-71	miRna_194	AGAGGTAGAAGGTTGTGTGGTT	AACCACACAACCTTCTACCTCT	71	chi-let-7b-5p	3.13299	2.617	2.12114	2.76533	2.92088	3.02671	3.76247	1.90117	3.05862	3.20661	3.5962	2.7055	3.77202	2.40972	3.03151	3.12417
25422-48	miRna_194	AGAGGTAGTAGGTTCTGTGGTT	AACCACAGAACCTACTACCTCT	48	chi-let-7b-5p	2.18821	2.617	2.64406	2.76533	2.92088	2.74944	2.29903	2.32782	2.4305	2.23588	2.50196	2.29091	2.39306	3.03168	3.64059	1.2927
25079-109	miRna_195	AGAGGAAGTAGGTTGTGTGGTT	AACCACACAACCTACTTCCTCT	109	chi-let-7b-5p	3.44361	2.81884	3.18613	3.47873	3.54494	3.36273	4.30376	2.92429	2.87803	3.78168	3.15043	3.16457	4.04125	4.06774	3.79737	1.2927
25446-197	miRna_195	AGAGGTAGTAGGTTGTGTGGT	ACCACACAACCTACTACCTCT	197	chi-let-7b-5p	3.81161	3.75537	3.57923	4.08296	3.77831	3.79172	4.21054	2.92429	4.01563	4.51069	4.89601	3.40542	4.92971	5.50487	5.2571	3.12417
25447-773	miRna_195	AGAGGTAGTAGGTTGTGTGGTT	AACCACACAACCTACTACCTCT	773	chi-let-7b-5p	5.8123	5.15437	4.99584	5.80966	5.99839	6.00973	6.30493	4.67723	6.02658	6.36986	5.66305	6.21207	6.18032	6.46541	6.76016	5.87952
25448-121	miRna_195	AGAGGTAGTAGGTTGTGTGGTTT	AAACCACACAACCTACTACCTCT	121	chi-let-7b-5p	3.57698	2.81884	3.18613	3.81225	3.88221	3.54988	3.30218	1.90117	3.61507	3.89563	3.77623	2.7055	4.04125	4.29521	4.39657	4.40989
30287-458	miRna_195	AGGTAGTAGGTTGTGTGGTT	AACCACACAACCTACTACCT	458	chi-let-7b-5p	5.37293	3.15355	3.57923	5.10197	4.96069	4.23544	4.8278	2.32782	3.05862	5.27128	4.64111	4.98984	7.63408	7.24194	7.06788	5.32426
48827-35	miRna_198	CGAGGTAGTAGGTTGTGTGGT	ACCACACAACCTACTACCTCG	35	chi-let-7b-5p	2.18821	1.75321	1.76559	1.96332	3.10396	2.4059	2.29903	1.2927	1.2927	2.8014	1.2927	2.29091	3.77202	2.40972	3.46468	1.2927
48828-162	miRna_198	CGAGGTAGTAGGTTGTGTGGTT	AACCACACAACCTACTACCTCG	162	chi-let-7b-5p	4.01337	2.617	3.88784	3.65511	4.06995	3.63508	4.21054	2.32782	3.7261	4.19175	4.21126	4.09699	4.63649	4.29521	4.58047	1.2927
78866-51	miRna_200	GGAGGTAGTAGGTTGT	ACAACCTACTACCTCC	51	chi-let-7b-5p	1.80885	2.617	2.64406	3.04417	2.92088	2.89473	2.29903	1.2927	1.2927	3.20661	2.86232	3.51228	1.2927	2.40972	2.75381	1.2927
78878-86	miRna_201	GGAGGTAGTAGGTTGTG	CACAACCTACTACCTCC	86	chi-let-7b-5p	3.13299	1.75321	3.6896	2.76533	3.41238	2.89473	3.10909	1.90117	1.2927	3.20661	3.5962	2.51305	4.464	4.49165	4.49145	1.2927
78880-1195	miRna_202	GGAGGTAGTAGGTTGTGTGGT	ACCACACAACCTACTACCTCC	1195	chi-let-7b-5p	6.38527	5.42571	7.01997	6.48273	6.62595	6.36185	6.51444	5.9138	5.79147	6.62245	6.12841	6.43218	7.43815	7.5147	7.60212	6.59227
78883-4746	miRna_202	GGAGGTAGTAGGTTGTGTGGTT	AACCACACAACCTACTACCTCC	4746	chi-let-7b-5p	8.46928	7.2537	9.05458	8.37931	8.73692	8.39485	8.58602	7.65585	7.81366	8.89155	8.41615	8.54967	9.13704	9.23121	8.92589	8.49102
85714-71	miRna_202	GGTGGTAGTAGGTTGTGTGGT	ACCACACAACCTACTACCACC	71	chi-let-7b-5p	2.94836	2.10175	3.57923	2.41935	2.92088	3.02671	2.29903	2.65666	2.67155	3.65795	2.50196	3.02716	4.04125	3.46486	3.03151	1.2927
85715-245	miRna_202	GGTGGTAGTAGGTTGTGTGGTT	AACCACACAACCTACTACCACC	245	chi-let-7b-5p	4.10456	2.99588	5.30414	4.31081	4.96069	3.86409	4.21054	2.92429	3.2191	4.88643	4.73117	4.61141	4.63649	4.81888	5.02306	3.12417
87747-89	miRna_202	GTAGTAGGTTGTGTGGTT	AACCACACAACCTACTAC	89	chi-let-7b-5p	4.01337	2.38226	2.40616	3.65511	3.66634	3.45934	1.88189	3.34506	1.2927	3.37325	1.2927	2.02824	4.04125	4.06774	4.58047	1.2927
66420-64	miRna_203	GAGGTAGTAGGTTGTGTGGT	ACCACACAACCTACTACCTC	64	chi-let-7b-5p	3.69906	1.75321	2.84823	3.95395	2.71115	2.19762	1.88189	1.2927	2.87803	2.54617	2.86232	2.87528	4.63649	1.2927	3.46468	1.2927
78877-37	miRna_203	GGAGGTAGTAGGTTGTATGGTTT	AAACCATACAACCTACTACCTCC	37	chi-let-7b-5p	1.80885	1.2927	3.02705	1.2927	2.46566	2.89473	2.29903	1.2927	3.05862	1.2927	2.50196	2.51305	1.2927	3.03168	3.03151	1.2927
78879-377	miRna_203	GGAGGTAGTAGGTTGTGTGG	CCACACAACCTACTACCTCC	377	chi-let-7b-5p	4.55614	5.03783	5.55802	5.2189	5.22063	4.69826	4.94818	5.05731	4.46311	4.36001	4.73117	4.87438	5.38162	4.81888	5.54944	3.12417
78881-89	miRna_203	GGAGGTAGTAGGTTGTGTGGTA	TACCACACAACCTACTACCTCC	89	chi-let-7b-5p	2.48831	1.75321	3.88784	2.76533	3.77831	3.25918	3.76247	1.90117	1.77828	3.37325	2.86232	3.02716	3.77202	3.46486	4.39657	1.2927
78884-149	miRna_203	GGAGGTAGTAGGTTGTGTGGTTA	TAACCACACAACCTACTACCTCC	149	chi-let-7b-5p	3.44361	2.38226	4.48576	3.04417	3.97913	3.63508	2.62222	1.90117	3.7261	4.27833	3.5962	3.95265	4.63649	4.06774	4.95809	3.12417
78886-676	miRna_203	GGAGGTAGTAGGTTGTGTGGTTT	AAACCACACAACCTACTACCTCC	676	chi-let-7b-5p	5.8391	5.70586	6.18525	5.52172	5.44081	5.35481	5.82834	5.31191	4.90201	5.57479	4.89601	5.4048	7.21138	6.64127	6.70183	5.71708
85716-37	miRna_203	GGTGGTAGTAGGTTGTGTGGTTT	AAACCACACAACCTACTACCACC	37	chi-let-7b-5p	2.18821	2.10175	2.84823	1.96332	2.92088	2.4059	1.88189	2.65666	1.2927	2.54617	2.50196	1.70684	3.77202	2.40972	2.75381	1.2927
87235-51	miRna_204	GTACGTTGTGTGGTT	AACCACACAACGTAC	51	chi-let-7b-5p	1.2927	1.2927	1.2927	1.2927	1.2927	1.2927	1.2927	1.2927	1.2927	1.2927	1.2927	1.2927	6.28774	6.15345	1.2927	1.2927
101099-96	miRna_205	TCAGGTAGTAGGATGTGTGGTT	AACCACACATCCTACTACCTGA	96	chi-let-7b-5p	3.44361	2.99588	2.84823	3.04417	3.26639	3.36273	4.39131	2.32782	2.67155	2.23588	3.39046	3.40542	4.26805	2.40972	3.93877	3.12417
101103-43	miRna_205	TCAGGTAGTAGGTTGTGTGGT	ACCACACAACCTACTACCTGA	43	chi-let-7b-5p	2.7366	2.38226	2.64406	2.76533	2.92088	2.19762	1.88189	2.32782	2.14094	2.8014	2.50196	2.02824	3.44074	3.46486	2.4096	1.2927
101104-183	miRna_205	TCAGGTAGTAGGTTGTGTGGTT	AACCACACAACCTACTACCTGA	183	chi-let-7b-5p	4.42074	2.38226	4.06209	4.20138	4.45405	3.99878	4.00383	3.93572	3.2191	4.36001	4.0803	4.09699	4.92971	3.46486	4.39657	3.12417
109790-83	miRna_207	TGAGGAAGTAGGTTGTG	CACAACCTACTTCCTCA	83	chi-let-7b-5p	2.7366	1.75321	3.18613	3.04417	3.54494	1.95411	3.10909	2.65666	2.87803	3.37325	2.86232	2.7055	4.26805	3.46486	4.81867	3.12417
109791-296	miRna_208	TGAGGAAGTAGGTTGTGTGG	CCACACAACCTACTTCCTCA	296	chi-let-7b-5p	4.67992	4.95456	4.06209	4.83515	4.6434	4.17981	4.69645	4.25992	4.46311	4.51069	4.21126	4.22819	5.05663	4.81888	6.09398	1.2927
109792-917	miRna_208	TGAGGAAGTAGGTTGTGTGGT	ACCACACAACCTACTTCCTCA	917	chi-let-7b-5p	5.69981	5.48627	5.74856	5.52172	6.32774	5.92768	6.2118	5.31191	6.22869	6.55468	6.2853	6.18001	7.15575	7.03698	7.11334	6.76852
109794-3818	miRna_208	TGAGGAAGTAGGTTGTGTGGTT	AACCACACAACCTACTTCCTCA	3818	chi-let-7b-5p	8.2963	7.3134	7.80031	8.24099	8.35881	8.19189	8.42936	6.99008	7.70263	8.4949	8.16464	8.32624	8.93706	8.90042	8.94278	7.87288
78515-57	miRna_208	GGAGGAAGTAGGTTGTGTGGTT	AACCACACAACCTACTTCCTCC	57	chi-let-7b-5p	3.29664	2.10175	3.3294	3.27775	3.26639	2.19762	2.62222	1.90117	1.2927	2.54617	3.39046	2.7055	1.2927	3.79756	3.03151	1.2927
98216-55	miRna_208	TAGGTTGTGTGGTT	AACCACACAACCTA	55	chi-let-7b-5p	1.80885	2.81884	1.2927	1.2927	2.16965	2.4059	1.2927	1.90117	1.2927	2.54617	1.2927	2.02824	4.63649	5.90031	3.93877	1.2927
109751-55	miRna_209	TGAGGAAGAAGGTTGTGTGGTTT	AAACCACACAACCTTCTTCCTCA	55	chi-let-7b-5p	2.18821	2.81884	2.64406	1.96332	2.16965	2.74944	3.10909	1.90117	2.4305	2.23588	2.50196	2.87528	3.77202	3.46486	3.93877	1.2927
109769-47	miRna_209	TGAGGAAGTAGGATGTGTGGTT	AACCACACATCCTACTTCCTCA	47	chi-let-7b-5p	3.13299	2.38226	2.64406	3.47873	2.46566	2.19762	2.62222	1.90117	1.77828	3.20661	2.50196	2.51305	3.77202	1.2927	1.95664	1.2927
109774-46	miRna_209	TGAGGAAGTAGGTTCTGTGGT	ACCACAGAACCTACTTCCTCA	46	chi-let-7b-5p	2.7366	2.10175	3.57923	1.2927	2.92088	2.19762	3.30218	1.90117	1.2927	2.8014	2.02048	2.87528	2.39306	2.40972	2.4096	1.2927
109775-174	miRna_209	TGAGGAAGTAGGTTCTGTGGTT	AACCACAGAACCTACTTCCTCA	174	chi-let-7b-5p	3.81161	3.65344	4.14192	4.20138	4.583	3.54988	2.88609	3.51688	3.05862	4.36001	4.0803	3.87468	4.92971	4.49165	4.58047	3.90575
109795-123	miRna_209	TGAGGAAGTAGGTTGTGTGGTTA	TAACCACACAACCTACTTCCTCA	123	chi-let-7b-5p	3.44361	1.2927	3.6896	1.96332	4.23605	3.14762	3.47246	2.65666	3.49476	4.43732	2.02048	3.79225	3.00998	3.46486	5.08522	1.2927
109796-572	miRna_209	TGAGGAAGTAGGTTGTGTGGTTT	AAACCACACAACCTACTTCCTCA	572	chi-let-7b-5p	5.13409	5.42571	4.81284	4.90663	5.13908	5.16732	5.73101	5.00052	5.0798	5.96248	5.61655	5.28934	6.61097	6.59928	6.72154	6.0255
109748-36	miRna_210	TGAGGAAGAAGGTTGTGTGG	CCACACAACCTTCTTCCTCA	36	chi-let-7b-5p	2.18821	2.38226	2.12114	3.04417	2.16965	2.74944	1.88189	2.32782	2.14094	2.54617	2.50196	2.02824	1.2927	2.40972	2.75381	3.12417
109749-94	miRna_212	TGAGGAAGAAGGTTGTGTGGT	ACCACACAACCTTCTTCCTCA	94	chi-let-7b-5p	3.13299	2.81884	3.45971	3.81225	2.46566	3.36273	3.62474	1.90117	1.77828	3.65795	3.39046	3.16457	4.04125	3.79756	4.18575	1.2927
110050-121	miRna_212	TGAGGTAGAAGGTTCTGTGGTT	AACCACAGAACCTTCTACCTCA	121	chi-let-7b-5p	3.81161	2.38226	3.97759	3.04417	4.06995	3.71552	3.30218	3.14996	2.87803	3.65795	3.5962	3.70483	2.39306	4.06774	3.93877	3.12417
110062-33	miRna_212	TGAGGTAGAAGGTTGTG	CACAACCTTCTACCTCA	33	chi-let-7b-5p	2.94836	1.2927	2.40616	1.2927	2.16965	1.66098	2.62222	1.2927	1.2927	2.54617	1.2927	2.29091	3.44074	3.03168	3.79737	1.2927
110064-471	miRna_212	TGAGGTAGAAGGTTGTGTGGT	ACCACACAACCTTCTACCTCA	471	chi-let-7b-5p	5.17675	4.10345	4.86081	4.41252	5.47445	5.10895	5.73101	4.81535	4.64369	5.85389	5.04392	4.83375	6.33859	5.67625	6.44162	5.71708
110065-1996	miRna_212	TGAGGTAGAAGGTTGTGTGGTT	AACCACACAACCTTCTACCTCA	1996	chi-let-7b-5p	7.31707	6.3189	7.06161	7.29984	7.60795	7.2074	7.55309	6.16703	6.56376	7.6619	6.9043	7.43213	7.71328	7.85523	8.16671	6.68308
118267-44	miRna_212	TTAGGTAGAAGGTTGTGTGGTT	AACCACACAACCTTCTACCTAA	44	chi-let-7b-5p	2.94836	2.10175	2.12114	1.2927	3.26639	2.58787	3.10909	1.90117	2.67155	1.84003	2.50196	1.70684	3.77202	3.46486	2.4096	1.2927
109750-421	miRna_213	TGAGGAAGAAGGTTGTGTGGTT	AACCACACAACCTTCTTCCTCA	421	chi-let-7b-5p	5.21818	4.17876	5.1961	5.16162	5.40637	5.04812	5.43389	4.05207	4.10052	5.431	5.11255	4.79194	5.72522	5.50487	6.0322	5.534
110063-144	miRna_213	TGAGGTAGAAGGTTGTGTGG	CCACACAACCTTCTACCTCA	144	chi-let-7b-5p	3.29664	4.10345	3.18613	3.65511	3.77831	3.54988	4.11089	3.80915	3.49476	3.52261	2.50196	3.70483	5.28121	4.06774	4.29501	1.2927
110066-65	miRna_213	TGAGGTAGAAGGTTGTGTGGTTA	TAACCACACAACCTTCTACCTCA	65	chi-let-7b-5p	2.48831	1.2927	3.18613	2.41935	3.41238	3.02671	2.29903	2.32782	2.87803	1.84003	1.2927	3.61176	3.44074	3.03168	4.06754	1.2927
110067-290	miRna_213	TGAGGTAGAAGGTTGTGTGGTTT	AAACCACACAACCTTCTACCTCA	290	chi-let-7b-5p	4.34795	4.50568	4.71184	3.81225	4.45405	3.99878	4.76362	3.80915	3.61507	4.83022	4.44214	4.45944	5.64669	6.03243	5.79241	5.32426
110171-375	miRna_216	TGAGGTAGTAGGATGTGTGGT	ACCACACATCCTACTACCTCA	375	chi-let-7b-5p	4.89956	3.75537	4.86081	4.59667	4.91242	4.57431	5.0048	4.15974	4.3288	4.99269	3.5962	5.19625	6.4812	5.67625	6.34329	5.32426
110172-1406	miRna_216	TGAGGTAGTAGGATGTGTGGTT	AACCACACATCCTACTACCTCA	1406	chi-let-7b-5p	6.76661	6.0447	6.50499	6.55124	7.01687	6.87227	6.94893	5.7852	6.00472	7.22295	6.58007	6.98035	7.09789	7.89049	7.29529	6.59227
78862-41	miRna_216	GGAGGTAGTAGGATGTGTGGTT	AACCACACATCCTACTACCTCC	41	chi-let-7b-5p	2.48831	1.2927	2.84823	3.27775	2.92088	2.89473	2.29903	1.2927	1.2927	2.54617	3.15043	2.02824	3.00998	2.40972	2.4096	1.2927
110170-111	miRna_217	TGAGGTAGTAGGATGTGTGG	CCACACATCCTACTACCTCA	111	chi-let-7b-5p	2.48831	4.31854	2.64406	3.81225	3.41238	3.14762	3.47246	3.67041	3.05862	4.27833	1.2927	2.7055	3.77202	4.06774	4.06754	1.2927
110174-202	miRna_217	TGAGGTAGTAGGATGTGTGGTTT	AAACCACACATCCTACTACCTCA	202	chi-let-7b-5p	4.01337	3.85057	3.6896	3.95395	3.77831	3.86409	3.88819	3.34506	4.52585	4.83022	4.73117	3.51228	4.92971	4.49165	5.14482	3.90575
110183-92	miRna_218	TGAGGTAGTAGGTAGTGTGGTT	AACCACACTACCTACTACCTCA	92	chi-let-7b-5p	2.48831	2.81884	3.02705	3.47873	2.46566	3.14762	3.62474	2.65666	3.2191	3.01818	2.50196	3.02716	4.26805	4.49165	4.39657	3.90575
110194-99	miRna_219	TGAGGTAGTAGGTTATGTGGTT	AACCACATAACCTACTACCTCA	99	chi-let-7b-5p	3.57698	3.15355	3.57923	1.96332	3.54494	3.02671	3.76247	2.65666	2.87803	3.01818	3.77623	3.29002	3.44074	4.06774	3.93877	1.2927
110203-65	miRna_220	TGAGGTAGTAGGTTCTGTGG	CCACAGAACCTACTACCTCA	65	chi-let-7b-5p	2.48831	2.81884	3.02705	3.47873	2.46566	3.25918	2.88609	2.92429	1.77828	2.8014	2.02048	2.7055	3.00998	3.79756	3.64059	1.2927
110204-34	miRna_222	TGAGGTAGTAGGTTCTGTGGAT	ATCCACAGAACCTACTACCTCA	34	chi-let-7b-5p	1.80885	1.75321	2.12114	2.41935	2.71115	1.95411	2.29903	1.2927	1.2927	2.23588	3.15043	3.16457	2.39306	2.40972	3.03151	1.2927
110205-210	miRna_222	TGAGGTAGTAGGTTCTGTGGT	ACCACAGAACCTACTACCTCA	210	chi-let-7b-5p	3.91601	2.617	4.28943	4.20138	4.06995	3.99878	3.76247	2.65666	4.25665	3.78168	4.44214	4.28957	5.64669	5.41088	5.41066	3.12417
110206-793	miRna_222	TGAGGTAGTAGGTTCTGTGGTT	AACCACAGAACCTACTACCTCA	793	chi-let-7b-5p	6.14863	4.86618	5.77384	5.9174	6.21286	5.96106	6.53381	4.81535	5.0798	6.48357	5.7942	6.06184	6.4812	6.55602	6.55579	5.87952
110207-122	miRna_223	TGAGGTAGTAGGTTCTGTGGTTT	AAACCACAGAACCTACTACCTCA	122	chi-let-7b-5p	3.44361	3.65344	3.88784	3.27775	3.77831	3.25918	2.62222	3.51688	2.4305	3.52261	3.77623	3.29002	3.00998	4.66453	4.58047	3.90575
110416-42	miRna_223	TGAGGTAGTAGGTTTTGTGGT	ACCACAAAACCTACTACCTCA	42	chi-let-7b-5p	2.7366	2.38226	2.64406	1.2927	1.79681	2.19762	2.88609	3.14996	2.14094	2.54617	2.02048	2.51305	1.2927	2.40972	2.4096	5.07877
110417-96	miRna_223	TGAGGTAGTAGGTTTTGTGGTT	AACCACAAAACCTACTACCTCA	96	chi-let-7b-5p	2.48831	2.617	3.02705	3.04417	2.92088	2.19762	4.30376	3.93572	3.05862	2.8014	3.5962	3.61176	3.44074	4.06774	4.18575	1.2927
110218-59	miRna_224	TGAGGTAGTAGGTTGAGTGG	CCACTCAACCTACTACCTCA	59	chi-let-7b-5p	3.29664	3.15355	2.84823	3.04417	2.92088	2.19762	2.88609	2.32782	2.14094	2.23588	2.02048	2.7055	4.04125	3.03168	3.26429	1.2927
110219-170	miRna_225	TGAGGTAGTAGGTTGAGTGGT	ACCACTCAACCTACTACCTCA	170	chi-let-7b-5p	3.91601	3.29567	3.79212	3.95395	3.88221	3.54988	4.30376	3.14996	3.49476	3.89563	3.93626	3.51228	5.47549	5.20227	4.89006	1.2927
110220-757	miRna_226	TGAGGTAGTAGGTTGAGTGGTT	AACCACTCAACCTACTACCTCA	757	chi-let-7b-5p	6.08287	4.86618	6.22244	6.17065	5.9273	6.0256	6.03277	4.67723	5.23807	6.13482	5.61655	5.85406	6.73003	6.55602	6.39329	5.87952
110221-106	miRna_226	TGAGGTAGTAGGTTGAGTGGTTT	AAACCACTCAACCTACTACCTCA	106	chi-let-7b-5p	2.7366	3.15355	3.3294	3.47873	2.71115	3.02671	3.76247	2.92429	3.2191	3.65795	3.15043	3.16457	4.26805	4.49165	4.58047	1.2927
110226-33	miRna_226	TGAGGTAGTAGGTTGGGTGGTT	AACCACCCAACCTACTACCTCA	33	chi-let-7b-5p	2.48831	2.10175	2.40616	1.96332	2.71115	1.95411	2.29903	1.90117	2.4305	2.8014	1.2927	2.02824	1.2927	3.03168	3.03151	1.2927
110224-116	miRna_227	TGAGGTAGTAGGTTGCGTGGTT	AACCACGCAACCTACTACCTCA	116	chi-let-7b-5p	2.94836	2.10175	3.3294	2.76533	3.77831	3.79172	3.47246	2.65666	2.4305	3.52261	3.5962	4.02662	4.464	4.81888	4.18575	1.2927
110318-98	miRna_229	TGAGGTAGTAGGTTGTGAGGT	ACCTCACAACCTACTACCTCA	98	chi-let-7b-5p	3.29664	2.99588	2.64406	1.96332	3.26639	3.45934	3.47246	2.92429	3.36351	3.65795	2.50196	3.61176	4.464	4.49165	3.03151	3.12417
110319-319	miRna_229	TGAGGTAGTAGGTTGTGAGGTT	AACCTCACAACCTACTACCTCA	319	chi-let-7b-5p	4.42074	3.65344	4.71184	4.41252	5.37108	4.84853	4.76362	3.34506	4.69919	5.1387	4.89601	4.87438	4.92971	4.66453	5.45842	3.12417
110322-44	miRna_229	TGAGGTAGTAGGTTGTGGGGTT	AACCCCACAACCTACTACCTCA	44	chi-let-7b-5p	2.48831	1.2927	2.12114	3.04417	2.71115	2.19762	2.62222	1.2927	2.4305	3.20661	3.5962	2.29091	1.2927	2.40972	3.26429	3.12417
110331-1309	miRna_232	TGAGGTAGTAGGTTGTGTGA	TCACACAACCTACTACCTCA	1309	chi-let-7b-5p	7.04509	6.43097	6.3286	7.24575	6.38192	6.41099	7.22398	6.40443	5.91381	5.96248	7.05141	6.81276	7.23841	6.93937	7.28208	3.90575
110332-225	miRna_235	TGAGGTAGTAGGTTGTGTGAA	TTCACACAACCTACTACCTCA	225	chi-let-7b-5p	4.61936	3.65344	3.02705	4.20138	4.86248	5.25068	4.47385	3.51688	4.01563	2.8014	4.97186	4.22819	1.2927	3.79756	4.74356	1.2927
110333-84	miRna_235	TGAGGTAGTAGGTTGTGTGAAA	TTTCACACAACCTACTACCTCA	84	chi-let-7b-5p	1.80885	2.10175	2.40616	1.2927	3.77831	3.36273	3.62474	1.2927	2.67155	2.54617	1.2927	3.16457	4.26805	2.40972	5.31012	1.2927
110337-2415	miRna_235	TGAGGTAGTAGGTTGTGTGGA	TCCACACAACCTACTACCTCA	2415	chi-let-7b-5p	7.81922	6.98658	7.35749	7.60927	7.48131	7.76087	8.01945	6.99008	7.16607	7.318	7.53672	7.62901	8.22666	7.95851	7.83705	1.2927
110338-837	miRna_235	TGAGGTAGTAGGTTGTGTGGAA	TTCCACACAACCTACTACCTCA	837	chi-let-7b-5p	6.21153	4.61819	6.02606	6.36079	6.32774	5.96106	6.60879	5.68063	5.98252	6.13482	6.31473	6.48561	5.47549	5.75487	5.75465	4.40989
110341-60	miRna_235	TGAGGTAGTAGGTTGTGTGGAG	CTCCACACAACCTACTACCTCA	60	chi-let-7b-5p	2.18821	3.54375	2.84823	2.41935	1.79681	3.02671	1.88189	2.32782	3.05862	3.52261	1.2927	2.87528	1.2927	3.46486	3.46468	1.2927
110342-218	miRna_236	TGAGGTAGTAGGTTGTGTGGAT	ATCCACACAACCTACTACCTCA	218	chi-let-7b-5p	4.73805	3.85057	4.06209	4.08296	4.23605	4.69826	3.88819	3.67041	2.14094	3.78168	4.44214	4.6587	4.79053	4.81888	4.66431	4.78275
110345-83	miRna_236	TGAGGTAGTAGGTTGTGTGGCT	AGCCACACAACCTACTACCTCA	83	chi-let-7b-5p	3.13299	2.99588	2.84823	3.04417	3.66634	2.89473	3.10909	2.32782	2.87803	3.20661	2.50196	3.16457	2.39306	4.49165	3.79737	3.12417
110334-585	miRna_237	TGAGGTAGTAGGTTGTGTGAC	GTCACACAACCTACTACCTCA	585	chi-let-7b-5p	3.13299	4.31854	4.76323	6.33511	3.54494	3.79172	7.47508	3.34506	7.89909	3.89563	2.86232	3.87468	4.26805	4.49165	4.39657	6.15807
110344-341	miRna_237	TGAGGTAGTAGGTTGTGTGGC	GCCACACAACCTACTACCTCA	341	chi-let-7b-5p	3.69906	3.75537	3.97759	4.31081	5.13908	4.91817	4.8278	4.15974	4.69919	5.431	4.64111	5.48571	5.38162	5.31034	5.63506	4.40989
30284-134	miRna_237	AGGTAGTAGGTTGTG	CACAACCTACTACCT	134	chi-let-7b-5p	3.69906	1.2927	2.64406	1.96332	4.06995	2.19762	2.29903	1.2927	2.14094	2.54617	2.50196	3.02716	6.4812	6.68208	4.95809	1.2927
110346-42	miRna_238	TGAGGTAGTAGGTTGTGTGGG	CCCACACAACCTACTACCTCA	42	chi-let-7b-5p	2.7366	2.10175	2.12114	3.04417	1.2927	1.66098	3.10909	1.90117	2.87803	1.2927	2.02048	3.29002	3.44074	3.03168	2.75381	1.2927
110347-107	miRna_238	TGAGGTAGTAGGTTGTGTGGGT	ACCCACACAACCTACTACCTCA	107	chi-let-7b-5p	3.69906	2.617	2.84823	4.31081	3.66634	3.63508	4.11089	2.92429	2.87803	2.54617	3.39046	3.51228	3.77202	3.46486	3.03151	3.12417
110329-38	miRna_240	TGAGGTAGTAGGTTGTGTC	GACACAACCTACTACCTCA	38	chi-let-7b-5p	2.7366	3.93988	1.2927	1.2927	1.79681	1.66098	2.62222	3.67041	1.2927	1.2927	2.50196	2.7055	1.2927	1.2927	1.2927	1.2927
110339-267	miRna_241	TGAGGTAGTAGGTTGTGTGGAAA	TTTCCACACAACCTACTACCTCA	267	chi-let-7b-5p	5.0448	4.31854	2.40616	4.68062	4.6434	4.57431	5.73101	1.2927	3.61507	4.94054	4.44214	5.37679	3.77202	2.40972	3.64059	1.2927
110349-9116	miRna_241	TGAGGTAGTAGGTTGTGTGGTA	TACCACACAACCTACTACCTCA	9116	chi-let-7b-5p	8.77366	6.368	9.11269	8.82897	9.66701	9.0392	8.42936	6.56972	9.02524	9.71622	8.01131	9.18597	11.3021	11.1324	11.4229	9.40837
110350-2602	miRna_241	TGAGGTAGTAGGTTGTGTGGTAA	TTACCACACAACCTACTACCTCA	2602	chi-let-7b-5p	7.62496	5.70586	7.28022	7.00647	8.15609	7.73215	6.93443	5.56788	7.342	8.12023	7.1197	7.85901	8.65555	7.78204	9.14967	7.25654
87234-117	miRna_241	GTACGTTGTGTGGT	ACCACACAACGTAC	117	chi-let-7b-5p	1.2927	1.2927	1.2927	1.2927	1.2927	1.2927	1.2927	1.2927	1.2927	1.2927	1.2927	1.2927	7.36645	7.42137	1.2927	1.2927
110324-1425	miRna_242	TGAGGTAGTAGGTTGTGT	ACACAACCTACTACCTCA	1425	chi-let-7b-5p	6.65034	6.12307	6.24069	5.56654	6.71307	6.49316	6.11223	6.03186	6.32003	6.89328	6.55563	6.81276	8.02409	8.20244	8.47606	6.0255
110354-106	miRna_242	TGAGGTAGTAGGTTGTGTGGTAC	GTACCACACAACCTACTACCTCA	106	chi-let-7b-5p	4.55614	3.15355	2.12114	3.81225	3.26639	3.14762	3.76247	2.92429	1.77828	2.54617	3.39046	2.87528	3.44074	4.06774	4.74356	1.2927
110355-972	miRna_243	TGAGGTAGTAGGTTGTGTGGTAG	CTACCACACAACCTACTACCTCA	972	chi-let-7b-5p	5.67026	5.36251	5.30414	6.11138	6.71307	6.29797	5.91952	4.3536	5.81678	6.98624	6.58007	6.78105	6.84	6.59928	7.15741	5.07877
110340-52	miRna_244	TGAGGTAGTAGGTTGTGTGGAAT	ATTCCACACAACCTACTACCTCA	52	chi-let-7b-5p	2.94836	1.2927	2.64406	3.81225	2.46566	2.4059	2.62222	1.90117	2.14094	2.54617	2.50196	3.29002	4.26805	2.40972	1.95664	1.2927
110358-3480	miRna_244	TGAGGTAGTAGGTTGTGTGGTAT	ATACCACACAACCTACTACCTCA	3480	chi-let-7b-5p	7.92934	7.69962	7.58872	7.88175	8.11935	7.75136	7.91991	7.06123	7.50659	8.11436	7.66794	8.10507	9.07091	9.08672	9.28496	9.34023
78882-32	miRna_244	GGAGGTAGTAGGTTGTGTGGTAT	ATACCACACAACCTACTACCTCC	32	chi-let-7b-5p	2.7366	1.75321	2.64406	2.41935	2.16965	1.66098	1.88189	2.65666	1.2927	2.8014	1.2927	3.02716	2.39306	2.40972	1.95664	1.2927
109793-67	miRna_245	TGAGGAAGTAGGTTGTGTGGTA	TACCACACAACCTACTTCCTCA	67	chi-let-7b-5p	3.13299	1.75321	3.3294	2.76533	3.10396	2.4059	2.62222	1.2927	1.77828	2.8014	2.50196	2.7055	4.464	3.46486	4.29501	3.90575
110353-117	miRna_245	TGAGGTAGTAGGTTGTGTGGTAAT	ATTACCACACAACCTACTACCTCA	117	chi-let-7b-5p	3.81161	2.617	2.84823	3.95395	3.54494	3.02671	4.11089	2.32782	3.49476	4.00124	3.15043	3.02716	2.39306	4.06774	4.39657	5.32426
110357-75	miRna_245	TGAGGTAGTAGGTTGTGTGGTAGT	ACTACCACACAACCTACTACCTCA	75	chi-let-7b-5p	2.7366	2.38226	3.79212	3.27775	2.16965	3.45934	2.62222	1.2927	3.05862	4.09963	1.2927	2.29091	3.00998	3.03168	3.79737	1.2927
110359-111	miRna_245	TGAGGTAGTAGGTTGTGTGGTATT	AATACCACACAACCTACTACCTCA	111	chi-let-7b-5p	3.81161	2.38226	2.64406	2.76533	3.41238	3.79172	2.62222	1.2927	2.87803	4.09963	2.86232	3.16457	4.79053	3.79756	5.02306	1.2927
110299-86	miRna_246	TGAGGTAGTAGGTTGTATGGTC	GACCATACAACCTACTACCTCA	86	chi-let-7b-5p	2.7366	3.15355	3.3294	3.04417	3.54494	3.45934	2.88609	2.32782	3.2191	3.01818	2.86232	3.29002	3.77202	3.03168	3.46468	1.2927
110360-393	miRna_246	TGAGGTAGTAGGTTGTGTGGTC	GACCACACAACCTACTACCTCA	393	chi-let-7b-5p	4.55614	4.31854	4.21756	5.32706	5.60166	4.23544	4.55193	3.34506	4.58597	5.98839	5.35846	5.25897	5.38162	5.82942	5.86508	4.78275
30285-48	miRna_246	AGGTAGTAGGTTGTGTGG	CCACACAACCTACTACCT	48	chi-let-7b-5p	2.48831	1.2927	1.2927	2.41935	1.2927	1.95411	1.2927	1.2927	1.2927	2.8014	3.39046	3.40542	4.92971	4.81888	2.75381	1.2927
110362-539	miRna_248	TGAGGTAGTAGGTTGTGTGGTG	CACCACACAACCTACTACCTCA	539	chi-let-7b-5p	4.94962	4.77204	4.76323	4.75996	5.95138	5.40419	5.16244	4.25992	5.0798	5.82541	5.4673	5.77041	6.69142	6.03243	6.15323	6.27947
110363-186	miRna_248	TGAGGTAGTAGGTTGTGTGGTGA	TCACCACACAACCTACTACCTCA	186	chi-let-7b-5p	4.19034	2.81884	3.6896	4.31081	4.91242	4.17981	3.88819	1.90117	3.49476	4.77172	3.93626	4.40501	4.464	4.66453	3.46468	1.2927
110300-67	miRna_249	TGAGGTAGTAGGTTGTATGGTG	CACCATACAACCTACTACCTCA	67	chi-let-7b-5p	3.13299	1.2927	3.3294	2.41935	2.46566	3.14762	2.88609	1.90117	2.14094	3.01818	1.2927	3.40542	3.77202	4.29521	3.64059	1.2927
110361-44	miRna_249	TGAGGTAGTAGGTTGTGTGGTCT	AGACCACACAACCTACTACCTCA	44	chi-let-7b-5p	2.18821	1.2927	1.76559	3.27775	2.46566	2.89473	2.88609	1.90117	1.77828	1.2927	1.2927	2.87528	3.77202	3.79756	3.46468	1.2927
110364-205	miRna_249	TGAGGTAGTAGGTTGTGTGGTGT	ACACCACACAACCTACTACCTCA	205	chi-let-7b-5p	4.79392	3.65344	3.45971	3.65511	4.23605	3.99878	4.88924	1.2927	2.87803	4.71076	3.77623	4.09699	4.04125	4.66453	5.2571	5.71708
109666-34	miRna_251	TGAGCTAGTAGGTTGTGTGGTT	AACCACACAACCTACTAGCTCA	34	chi-let-7b-5p	1.80885	2.10175	2.12114	1.96332	2.71115	2.89473	2.29903	1.90117	2.14094	1.84003	2.02048	2.51305	3.44074	1.2927	2.75381	1.2927
30286-141	miRna_251	AGGTAGTAGGTTGTGTGGT	ACCACACAACCTACTACCT	141	chi-let-7b-5p	1.80885	1.2927	1.76559	3.47873	3.54494	3.02671	1.2927	1.2927	1.2927	3.52261	2.50196	3.79225	6.69142	5.5931	5.90009	1.2927
84408-57	miRna_251	GGTAGTAGGTTGTGTGGT	ACCACACAACCTACTACC	57	chi-let-7b-5p	2.48831	1.2927	2.64406	3.27775	2.16965	2.4059	2.88609	1.2927	2.4305	1.2927	1.2927	3.29002	2.39306	3.79756	4.81867	1.2927
110303-47	miRna_252	TGAGGTAGTAGGTTGTATGGTTAA	TTAACCATACAACCTACTACCTCA	47	chi-let-7b-5p	3.29664	2.617	3.02705	3.04417	4.31244	1.95411	1.2927	1.2927	1.2927	2.23588	2.50196	1.70684	2.39306	2.40972	1.2927	1.2927
110321-69	miRna_252	TGAGGTAGTAGGTTGTGCGGTT	AACCGCACAACCTACTACCTCA	69	chi-let-7b-5p	2.7366	1.75321	2.64406	3.04417	3.10396	2.58787	3.62474	2.65666	2.4305	3.37325	3.15043	3.16457	3.44074	3.46486	3.03151	3.90575
110351-168	miRna_252	TGAGGTAGTAGGTTGTGTGGTAAA	TTTACCACACAACCTACTACCTCA	168	chi-let-7b-5p	4.79392	3.54375	4.06209	3.27775	3.54494	3.54988	3.30218	2.32782	3.7261	4.09963	4.21126	3.87468	2.39306	4.81888	5.2571	1.2927
110380-53	miRna_252	TGAGGTAGTAGGTTGTGTGGTTCA	TGAACCACACAACCTACTACCTCA	53	chi-let-7b-5p	1.2927	1.2927	1.76559	3.04417	3.10396	3.14762	3.10909	1.2927	2.67155	3.20661	2.86232	1.2927	3.44074	3.46486	3.93877	1.2927
110401-57	miRna_252	TGAGGTAGTAGGTTGTGTGTTT	AAACACACAACCTACTACCTCA	57	chi-let-7b-5p	3.29664	1.2927	2.12114	1.96332	3.26639	3.14762	2.88609	1.90117	2.14094	3.01818	3.5962	2.29091	1.2927	3.79756	3.46468	1.2927
110705-39	miRna_252	TGAGTTAGTAGGTTGTGTGGTT	AACCACACAACCTACTAACTCA	39	chi-let-7b-5p	2.7366	2.10175	1.76559	3.27775	3.26639	2.4059	2.29903	2.32782	2.67155	1.84003	2.02048	2.02824	1.2927	3.46486	1.95664	1.2927
98321-90	miRna_252	TAGTAGGTTGTGTGGTT	AACCACACAACCTACTA	90	chi-let-7b-5p	3.13299	2.99588	2.12114	1.2927	3.54494	3.02671	3.10909	2.92429	3.8292	3.89563	2.50196	3.16457	3.00998	4.29521	1.95664	5.71708
110367-1479	miRna_253	TGAGGTAGTAGGTTGTGTGGTTAA	TTAACCACACAACCTACTACCTCA	1479	chi-let-7b-5p	6.5885	4.72255	6.56414	6.43519	7.31488	6.60297	6.08623	5.11195	6.38915	7.80001	6.25526	6.7917	8.18558	7.49193	8.23685	6.49534
110368-278	miRna_253	TGAGGTAGTAGGTTGTGTGGTTAAA	TTTAACCACACAACCTACTACCTCA	278	chi-let-7b-5p	4.84771	2.38226	5.03817	4.68062	5.6613	4.4387	4.55193	1.2927	3.2191	4.5805	3.39046	4.9139	5.47549	3.03168	5.45842	1.2927
110369-46	miRna_253	TGAGGTAGTAGGTTGTGTGGTTAAC	GTTAACCACACAACCTACTACCTCA	46	chi-let-7b-5p	1.2927	1.2927	2.12114	3.27775	2.71115	2.4059	2.62222	1.2927	1.77828	2.8014	3.15043	2.87528	3.77202	1.2927	3.93877	1.2927
110377-38	miRna_253	TGAGGTAGTAGGTTGTGTGGTTATA	TATAACCACACAACCTACTACCTCA	38	chi-let-7b-5p	2.18821	2.10175	3.18613	1.2927	3.10396	1.66098	1.2927	1.2927	1.77828	2.54617	2.50196	1.2927	3.44074	1.2927	4.18575	1.2927
110484-68	miRna_253	TGAGGTAGTTGGTTGTGTGGTT	AACCACACAACCAACTACCTCA	68	chi-let-7b-5p	3.57698	1.75321	2.64406	2.76533	2.46566	3.45934	3.10909	1.90117	2.67155	3.37325	2.02048	3.29002	2.39306	3.46486	3.03151	3.12417
118284-34	miRna_253	TTAGGTAGTAGGTTGTGTGGTTA	TAACCACACAACCTACTACCTAA	34	chi-let-7b-5p	2.94836	1.2927	2.84823	1.96332	2.92088	2.19762	1.2927	1.90117	1.77828	2.54617	2.50196	1.70684	3.00998	2.40972	2.75381	3.12417
109916-72	miRna_254	TGAGGCAGTAGGTTGTGTGGTT	AACCACACAACCTACTGCCTCA	72	chi-let-7b-5p	3.57698	2.617	2.84823	1.96332	2.71115	2.89473	3.10909	3.14996	3.2191	3.01818	2.50196	2.87528	3.00998	3.03168	3.79737	1.2927
110348-131472	miRna_254	TGAGGTAGTAGGTTGTGTGGT	ACCACACAACCTACTACCTCA	131472	chi-let-7b-5p	13.1571	12.5229	12.9599	12.9856	13.4335	13.0302	13.2965	12.325	12.8391	13.4162	13.1231	13.2303	14.4771	14.3534	14.5098	13.2578
110370-114	miRna_254	TGAGGTAGTAGGTTGTGTGGTTAAG	CTTAACCACACAACCTACTACCTCA	114	chi-let-7b-5p	3.91601	2.38226	3.18613	4.08296	3.88221	2.89473	3.76247	1.2927	3.8292	3.20661	3.77623	2.87528	3.44074	4.06774	4.58047	1.2927
92329-81	miRna_254	GTTGTGAGGTTAAG	CTTAACCTCACAAC	81	chi-let-7b-5p	1.2927	1.2927	1.2927	1.2927	1.2927	1.2927	1.2927	1.2927	1.2927	1.2927	1.2927	1.2927	1.2927	1.2927	1.95664	8.97723
110173-58	miRna_255	TGAGGTAGTAGGATGTGTGGTTA	TAACCACACATCCTACTACCTCA	58	chi-let-7b-5p	2.94836	1.2927	2.12114	3.27775	3.54494	3.02671	2.29903	1.90117	2.4305	3.20661	2.02048	2.7055	3.44074	3.46486	3.26429	1.2927
110335-51	miRna_255	TGAGGTAGTAGGTTGTGTGATT	AATCACACAACCTACTACCTCA	51	chi-let-7b-5p	2.48831	2.38226	2.12114	3.04417	2.92088	3.14762	2.88609	1.90117	3.2191	2.23588	1.2927	2.7055	1.2927	1.2927	3.46468	1.2927
110366-18831	miRna_255	TGAGGTAGTAGGTTGTGTGGTTA	TAACCACACAACCTACTACCTCA	18831	chi-let-7b-5p	10.283	8.14681	10.224	10.4225	10.9565	10.4143	9.79112	7.60913	10.2043	11.0434	9.55972	10.5814	11.5077	11.522	11.9923	9.44776
110372-153	miRna_255	TGAGGTAGTAGGTTGTGTGGTTAC	GTAACCACACAACCTACTACCTCA	153	chi-let-7b-5p	4.19034	4.10345	3.57923	3.04417	3.54494	2.19762	1.88189	1.90117	3.2191	4.99269	1.2927	4.22819	4.26805	5.41088	5.02306	1.2927
87724-33	miRna_255	GTAGGTTGTGTGGTT	AACCACACAACCTAC	33	chi-let-7b-5p	1.2927	2.10175	3.02705	1.2927	2.16965	2.89473	2.29903	1.2927	2.4305	1.2927	1.2927	2.7055	1.2927	3.46486	2.4096	3.12417
110177-56	miRna_256	TGAGGTAGTAGGCTGTGTGGTT	AACCACACAGCCTACTACCTCA	56	chi-let-7b-5p	2.7366	2.617	2.40616	1.96332	3.10396	1.95411	2.88609	2.92429	2.14094	3.65795	2.02048	2.7055	4.26805	3.03168	2.75381	1.2927
110352-63	miRna_256	TGAGGTAGTAGGTTGTGTGGTAAG	CTTACCACACAACCTACTACCTCA	63	chi-let-7b-5p	2.18821	1.2927	1.76559	3.47873	4.06995	3.45934	2.62222	1.90117	2.14094	2.8014	3.39046	1.70684	4.26805	4.06774	1.95664	1.2927
110179-44	miRna_257	TGAGGTAGTAGGGTGTGTGGTT	AACCACACACCCTACTACCTCA	44	chi-let-7b-5p	2.48831	1.2927	2.40616	1.96332	2.46566	2.74944	2.29903	1.2927	1.77828	3.78168	3.5962	2.51305	2.39306	2.40972	2.4096	3.12417
110304-53	miRna_257	TGAGGTAGTAGGTTGTATGGTTAG	CTAACCATACAACCTACTACCTCA	53	chi-let-7b-5p	3.81161	1.75321	1.76559	2.76533	2.92088	2.89473	3.10909	2.65666	2.87803	3.52261	1.2927	2.02824	1.2927	3.03168	1.2927	1.2927
110373-1281	miRna_257	TGAGGTAGTAGGTTGTGTGGTTAG	CTAACCACACAACCTACTACCTCA	1281	chi-let-7b-5p	6.76661	5.54438	6.18525	6.75861	7.09464	7.03002	6.60879	5.9138	5.84166	7.212	6.62775	7.41157	6.65176	5.5931	6.06342	5.07877
110374-117	miRna_257	TGAGGTAGTAGGTTGTGTGGTTAGA	TCTAACCACACAACCTACTACCTCA	117	chi-let-7b-5p	4.42074	1.2927	3.18613	3.27775	3.97913	4.57431	3.62474	1.2927	1.77828	3.89563	4.21126	3.40542	2.39306	2.40972	2.4096	1.2927
110375-178	miRna_257	TGAGGTAGTAGGTTGTGTGGTTAGT	ACTAACCACACAACCTACTACCTCA	178	chi-let-7b-5p	3.69906	3.15355	3.6896	3.95395	3.88221	4.4387	4.11089	1.90117	2.67155	4.51069	4.64111	5.06197	1.2927	4.06774	4.06754	1.2927
110376-5456	miRna_258	TGAGGTAGTAGGTTGTGTGGTTAT	ATAACCACACAACCTACTACCTCA	5456	chi-let-7b-5p	8.64665	8.82314	8.17231	8.29526	8.40752	8.66679	8.53886	8.51136	8.31783	8.71266	8.4497	8.79693	9.56303	9.35625	9.6642	9.03009
78885-53	miRna_258	GGAGGTAGTAGGTTGTGTGGTTAT	ATAACCACACAACCTACTACCTCC	53	chi-let-7b-5p	3.44361	1.75321	2.64406	1.96332	3.10396	2.74944	2.62222	2.32782	2.14094	2.8014	2.02048	2.51305	3.77202	2.40972	3.46468	1.2927
108211-65	miRna_259	TGAAGTAGTAGGTTGTGTGGTT	AACCACACAACCTACTACTTCA	65	chi-let-7b-5p	2.18821	2.38226	2.64406	2.41935	2.92088	2.89473	3.10909	1.2927	3.05862	3.37325	3.39046	2.7055	4.26805	2.40972	3.64059	1.2927
108780-40	miRna_259	TGACGTAGTAGGTTGTGTGGTT	AACCACACAACCTACTACGTCA	40	chi-let-7b-5p	2.7366	2.10175	1.2927	2.76533	2.92088	1.2927	2.88609	2.92429	2.14094	2.54617	2.02048	2.51305	3.44074	2.40972	2.75381	3.12417
110033-60	miRna_259	TGAGGTAATAGGTTGTGTGGTT	AACCACACAACCTATTACCTCA	60	chi-let-7b-5p	2.48831	1.75321	2.64406	2.41935	3.54494	2.58787	3.10909	1.90117	2.87803	2.54617	2.86232	2.29091	4.04125	1.2927	4.18575	1.2927
110158-71	miRna_259	TGAGGTAGTAGCTTGTGTGGTT	AACCACACAAGCTACTACCTCA	71	chi-let-7b-5p	1.80885	1.75321	3.18613	3.65511	2.46566	3.14762	3.10909	2.32782	2.87803	3.52261	2.50196	3.51228	3.44074	3.46486	3.03151	1.2927
110208-3849	miRna_259	TGAGGTAGTAGGTTG	CAACCTACTACCTCA	3849	chi-let-7b-5p	8.07739	7.3134	7.87229	7.7616	8.47969	8.30995	8.13811	7.3383	7.52206	8.36244	8.10694	8.69286	9.02507	9.16077	8.86518	7.91096
110330-2314	miRna_259	TGAGGTAGTAGGTTGTGTG	CACACAACCTACTACCTCA	2314	chi-let-7b-5p	7.70729	6.9332	6.81608	7.31306	7.49776	7.32745	7.66273	6.80348	6.73286	7.71719	7.47289	7.64672	8.31819	8.42311	8.40471	6.27947
110365-544911	miRna_259	TGAGGTAGTAGGTTGTGTGGTT	AACCACACAACCTACTACCTCA	544911	chi-let-7b-5p	15.4961	14.357	14.9029	15.1564	15.5187	15.3114	15.6028	14.3455	14.8298	15.6158	15.2978	15.4972	16.1142	16.0417	16.1651	15.0361
110525-40	miRna_259	TGAGGTTGTAGGTTGTGTGGTT	AACCACACAACCTACAACCTCA	40	chi-let-7b-5p	2.94836	2.10175	2.12114	1.96332	2.46566	1.66098	2.29903	1.90117	2.87803	3.01818	2.50196	2.29091	3.00998	3.46486	2.75381	1.2927
110379-823	miRna_260	TGAGGTAGTAGGTTGTGTGGTTC	GAACCACACAACCTACTACCTCA	823	chi-let-7b-5p	5.91665	4.77204	5.61507	5.10197	5.80042	6.16103	5.30454	5.26446	5.38068	5.85389	5.66305	6.51161	7.41465	7.00517	7.56987	1.2927
110381-275	miRna_260	TGAGGTAGTAGGTTGTGTGGTTCT	AGAACCACACAACCTACTACCTCA	275	chi-let-7b-5p	5.25845	4.56303	4.28943	2.76533	4.23605	4.23544	4.47385	4.25992	3.7261	4.99269	4.44214	4.45944	5.87053	5.08544	5.2571	1.2927
110472-40	miRna_260	TGAGGTAGTATGTTGTGTGGTT	AACCACACAACATACTACCTCA	40	chi-let-7b-5p	1.80885	1.2927	1.76559	1.2927	3.26639	3.14762	2.88609	1.90117	2.14094	1.84003	2.50196	2.7055	3.00998	3.03168	2.4096	3.12417
110022-51	miRna_261	TGAGGNAGTAGGTTGTGTGGTT	AACCACACAACCTACTACCTCA	51	chi-let-7b-5p	2.48831	2.81884	2.12114	2.41935	2.71115	2.4059	3.30218	2.32782	1.2927	1.2927	2.86232	2.87528	3.00998	3.46486	3.79737	3.12417
110084-87	miRna_261	TGAGGTAGGAGGTTGTGTGGTT	AACCACACAACCTCCTACCTCA	87	chi-let-7b-5p	3.29664	2.617	2.84823	2.41935	3.41238	2.89473	1.88189	2.32782	2.67155	4.00124	2.50196	3.87468	3.77202	3.03168	3.64059	5.07877
110336-39816	miRna_261	TGAGGTAGTAGGTTGTGTGG	CCACACAACCTACTACCTCA	39816	chi-let-7b-5p	11.4464	11.867	11.0637	11.6758	11.4293	11.3439	11.5867	11.2659	11.0201	11.5491	11.7116	11.4574	12.3618	12.138	12.478	9.84195
66421-233	miRna_261	GAGGTAGTAGGTTGTGTGGTT	AACCACACAACCTACTACCTC	233	chi-let-7b-5p	4.01337	2.617	3.6896	4.83515	4.31244	3.71552	3.62474	2.65666	4.10052	4.71076	4.33131	4.16408	4.464	4.95831	5.31012	7.79357
84409-134	miRna_261	GGTAGTAGGTTGTGTGGTT	AACCACACAACCTACTACC	134	chi-let-7b-5p	3.13299	2.99588	3.18613	3.47873	3.88221	2.58787	3.10909	3.34506	2.67155	3.01818	1.2927	3.70483	4.26805	5.5931	5.79241	1.2927
110103-42	miRna_262	TGAGGTAGTAAGTTGTGTGGTT	AACCACACAACTTACTACCTCA	42	chi-let-7b-5p	2.48831	1.2927	2.64406	1.96332	2.46566	2.19762	2.62222	1.2927	2.14094	2.23588	2.02048	2.51305	4.04125	3.03168	3.64059	3.90575
110105-35	miRna_262	TGAGGTAGTACGTTGTGTGGTT	AACCACACAACGTACTACCTCA	35	chi-let-7b-5p	1.80885	1.75321	2.64406	1.96332	2.16965	2.4059	2.29903	2.32782	1.77828	2.8014	2.02048	2.02824	3.00998	1.2927	3.46468	3.90575
110356-101	miRna_262	TGAGGTAGTAGGTTGTGTGGTAGA	TCTACCACACAACCTACTACCTCA	101	chi-let-7b-5p	4.27129	1.2927	3.88784	3.65511	1.2927	2.74944	4.00383	1.2927	3.61507	3.37325	1.2927	2.87528	3.44074	3.03168	4.95809	1.2927
110383-477	miRna_262	TGAGGTAGTAGGTTGTGTGGTTGA	TCAACCACACAACCTACTACCTCA	477	chi-let-7b-5p	6.08287	3.15355	5.0793	5.10197	5.44081	4.98461	6.05975	4.3536	4.90201	5.85389	4.0803	5.22795	6.12346	5.96788	5.59288	1.2927
109503-63	miRna_263	TGAGATAGTAGGTTGTGTGGTT	AACCACACAACCTACTATCTCA	63	chi-let-7b-5p	2.7366	1.75321	3.02705	2.41935	3.10396	2.74944	3.10909	2.65666	1.77828	3.37325	2.02048	3.40542	3.44074	3.79756	3.03151	1.2927
110382-3282	miRna_263	TGAGGTAGTAGGTTGTGTGGTTG	CAACCACACAACCTACTACCTCA	3282	chi-let-7b-5p	8.25709	6.00387	7.58872	7.7616	8.54842	7.76087	7.86744	6.42616	7.52206	8.78468	7.39236	7.95686	9.01729	8.76452	8.94697	5.534
110384-960	miRna_263	TGAGGTAGTAGGTTGTGTGGTTGT	ACAACCACACAACCTACTACCTCA	960	chi-let-7b-5p	6.52388	6.26808	5.91684	6.33511	6.51718	6.24474	5.82834	5.05731	5.81678	6.63891	5.87545	6.16371	7.03761	6.97265	6.53367	5.71708
110153-73	miRna_264	TGAGGTAGTAGATTGTGTGGTT	AACCACACAATCTACTACCTCA	73	chi-let-7b-5p	3.13299	2.38226	2.12114	2.76533	3.41238	3.02671	3.62474	2.92429	2.87803	3.37325	3.39046	2.7055	3.00998	3.46486	3.03151	1.2927
110316-10224	miRna_264	TGAGGTAGTAGGTTGTG	CACAACCTACTACCTCA	10224	chi-let-7b-5p	9.32426	7.83965	9.22004	9.30624	9.6976	8.86498	9.40594	7.69217	8.90942	9.6629	9.02685	9.15744	11.2061	10.9585	11.6378	10.0005
110385-86221	miRna_264	TGAGGTAGTAGGTTGTGTGGTTT	AAACCACACAACCTACTACCTCA	86221	chi-let-7b-5p	12.5662	12.4726	12.2431	12.3538	12.4977	12.2594	12.7841	12.1199	12.2215	12.5817	12.6657	12.4974	13.8359	13.7377	13.9366	13.242
110486-52	miRna_264	TGAGGTATTAGGTTGTGTGGTT	AACCACACAACCTAATACCTCA	52	chi-let-7b-5p	2.48831	2.38226	2.40616	3.27775	3.10396	2.89473	1.88189	1.2927	3.49476	1.84003	2.02048	2.87528	2.39306	3.03168	2.75381	3.12417
48829-32	miRna_264	CGAGGTAGTAGGTTGTGTGGTTT	AAACCACACAACCTACTACCTCG	32	chi-let-7b-5p	1.2927	1.75321	3.18613	1.2927	1.2927	1.66098	1.2927	2.92429	2.14094	1.84003	2.50196	2.29091	3.44074	3.79756	3.03151	1.2927
94725-94	miRna_264	TAAGGTAGTAGGTTGTGTGGTT	AACCACACAACCTACTACCTTA	94	chi-let-7b-5p	3.57698	1.2927	3.18613	3.27775	3.41238	2.74944	3.10909	2.92429	3.36351	3.37325	3.93626	3.16457	4.464	3.79756	3.64059	3.12417
110400-50	miRna_265	TGAGGTAGTAGGTTGTGTGTT	AACACACAACCTACTACCTCA	50	chi-let-7b-5p	1.2927	2.10175	1.76559	2.76533	1.79681	3.14762	2.88609	2.65666	2.14094	1.84003	3.5962	3.29002	2.39306	3.03168	3.26429	3.12417
110411-40	miRna_265	TGAGGTAGTAGGTTGTTTGGTTT	AAACCAAACAACCTACTACCTCA	40	chi-let-7b-5p	2.94836	2.81884	2.12114	1.2927	1.79681	2.4059	3.10909	3.34506	2.14094	1.84003	1.2927	2.02824	1.2927	2.40972	2.75381	4.40989
110075-81	miRna_266	TGAGGTAGCAGGTTGTGTGGTT	AACCACACAACCTGCTACCTCA	81	chi-let-7b-5p	2.18821	2.10175	2.84823	2.41935	3.66634	3.02671	3.62474	2.65666	2.87803	3.01818	2.50196	3.51228	4.26805	3.03168	3.93877	3.12417
110315-47	miRna_266	TGAGGTAGTAGGTTGTCTGGTT	AACCAGACAACCTACTACCTCA	47	chi-let-7b-5p	2.94836	2.81884	3.18613	1.96332	1.79681	2.58787	2.62222	1.2927	2.67155	3.01818	3.39046	2.02824	3.00998	1.2927	2.4096	1.2927
110386-726	miRna_266	TGAGGTAGTAGGTTGTGTGGTTTA	TAAACCACACAACCTACTACCTCA	726	chi-let-7b-5p	5.78499	4.38366	5.58683	5.47546	6.29045	5.30368	5.0048	1.2927	5.34632	6.30946	4.44214	6.00807	7.291	7.21438	7.52572	3.12417
110387-114	miRna_266	TGAGGTAGTAGGTTGTGTGGTTTAA	TTAAACCACACAACCTACTACCTCA	114	chi-let-7b-5p	3.44361	1.2927	3.57923	1.96332	3.77831	3.54988	2.29903	1.2927	3.36351	3.65795	2.50196	4.5119	3.44074	2.40972	5.02306	1.2927
110388-67	miRna_266	TGAGGTAGTAGGTTGTGTGGTTTAG	CTAAACCACACAACCTACTACCTCA	67	chi-let-7b-5p	3.44361	1.2927	2.84823	4.59667	3.10396	3.02671	1.2927	1.2927	2.14094	3.20661	3.5962	2.51305	1.2927	3.03168	3.26429	1.2927
111052-47	miRna_266	TGATGTAGTAGGTTGTGTGGTT	AACCACACAACCTACTACATCA	47	chi-let-7b-5p	1.80885	1.75321	2.12114	2.41935	2.71115	2.19762	1.88189	2.32782	2.87803	3.52261	2.50196	2.87528	4.04125	2.40972	3.03151	1.2927
118285-87	miRna_266	TTAGGTAGTAGGTTGTGTGGTTT	AAACCACACAACCTACTACCTAA	87	chi-let-7b-5p	2.94836	3.42504	3.45971	1.2927	2.16965	2.74944	2.62222	2.32782	2.67155	3.20661	3.39046	2.7055	4.63649	4.49165	4.49145	3.90575
30288-48	miRna_266	AGGTAGTAGGTTGTGTGGTTT	AAACCACACAACCTACTACCT	48	chi-let-7b-5p	2.18821	1.2927	1.76559	1.2927	2.71115	1.2927	2.29903	1.2927	1.2927	2.54617	1.2927	3.40542	4.464	3.79756	4.58047	1.2927
110186-62	miRna_267	TGAGGTAGTAGGTCGTGTGGTT	AACCACACGACCTACTACCTCA	62	chi-let-7b-5p	2.48831	2.38226	1.76559	3.04417	2.71115	3.45934	3.10909	2.65666	1.2927	3.52261	2.50196	3.16457	3.44074	2.40972	3.26429	1.2927
110320-38	miRna_267	TGAGGTAGTAGGTTGTGAGGTTT	AAACCTCACAACCTACTACCTCA	38	chi-let-7b-5p	1.80885	2.38226	2.12114	1.96332	2.16965	1.95411	3.30218	2.32782	2.67155	2.23588	2.50196	2.29091	4.04125	3.03168	1.95664	1.2927
110343-40	miRna_267	TGAGGTAGTAGGTTGTGTGGATT	AATCCACACAACCTACTACCTCA	40	chi-let-7b-5p	1.2927	2.10175	2.84823	1.96332	1.79681	1.95411	3.10909	1.2927	1.77828	2.23588	2.02048	3.40542	3.00998	3.03168	3.26429	3.12417
110371-264	miRna_267	TGAGGTAGTAGGTTGTGTGGTTAAT	ATTAACCACACAACCTACTACCTCA	264	chi-let-7b-5p	4.42074	3.29567	3.45971	4.83515	5.40637	4.57431	4.30376	3.34506	4.10052	5.1387	4.89601	4.28957	4.26805	5.31034	4.49145	5.534
110389-159	miRna_267	TGAGGTAGTAGGTTGTGTGGTTTAT	ATAAACCACACAACCTACTACCTCA	159	chi-let-7b-5p	2.94836	4.38366	4.48576	3.27775	4.31244	3.71552	2.29903	4.05207	3.61507	4.5805	3.5962	3.29002	3.00998	4.49165	4.06754	1.2927
84407-33	miRna_267	GGTAGTAGGTTGTG	CACAACCTACTACC	33	chi-let-7b-5p	1.2927	1.2927	1.2927	1.2927	2.46566	1.2927	1.2927	1.2927	1.77828	2.54617	2.02048	2.7055	4.04125	4.66453	3.64059	1.2927
110390-121	miRna_268	TGAGGTAGTAGGTTGTGTGGTTTC	GAAACCACACAACCTACTACCTCA	121	chi-let-7b-5p	3.13299	3.75537	3.02705	1.96332	3.26639	3.54988	3.88819	2.32782	3.92543	2.8014	3.77623	3.02716	4.26805	4.81888	3.79737	6.0255
110406-59	miRna_268	TGAGGTAGTAGGTTGTGTTGTTT	AAACAACACAACCTACTACCTCA	59	chi-let-7b-5p	2.94836	1.2927	2.84823	1.2927	2.46566	2.89473	2.62222	3.14996	1.77828	3.01818	2.02048	1.70684	3.44074	4.66453	4.06754	3.90575
110392-144	miRna_269	TGAGGTAGTAGGTTGTGTGGTTTG	CAAACCACACAACCTACTACCTCA	144	chi-let-7b-5p	3.44361	1.2927	3.79212	3.04417	3.10396	4.06168	5.62663	2.32782	2.4305	3.01818	3.15043	3.40542	3.00998	5.08544	4.81867	3.12417
31273-99	miRna_269	AGTAGGTTGTGTGGTT	AACCACACAACCTACT	99	chi-let-7b-5p	2.7366	2.617	1.2927	3.04417	4.31244	3.45934	2.62222	3.51688	1.77828	3.01818	1.2927	3.02716	4.63649	4.81888	4.81867	1.2927
66422-48	miRna_269	GAGGTAGTAGGTTGTGTGGTTT	AAACCACACAACCTACTACCTC	48	chi-let-7b-5p	2.48831	1.75321	1.76559	1.96332	1.2927	3.14762	3.30218	1.90117	1.2927	1.2927	2.02048	2.7055	4.26805	3.46486	3.46468	5.07877
78887-46	miRna_270	GGAGGTAGTAGGTTGTGTGGTTTT	AAAACCACACAACCTACTACCTCC	46	chi-let-7b-5p	1.2927	2.81884	3.02705	1.2927	2.16965	2.4059	1.88189	2.65666	2.87803	2.8014	2.50196	1.2927	3.44074	2.40972	3.93877	3.12417
109797-32	miRna_271	TGAGGAAGTAGGTTGTGTGGTTTT	AAAACCACACAACCTACTTCCTCA	32	chi-let-7b-5p	2.48831	2.10175	2.40616	2.41935	2.16965	1.66098	2.88609	2.32782	2.14094	1.2927	1.2927	2.29091	3.00998	2.40972	2.4096	4.40989
110190-84	miRna_271	TGAGGTAGTAGGTGGTGTGGTT	AACCACACCACCTACTACCTCA	84	chi-let-7b-5p	3.69906	2.10175	2.84823	2.76533	3.41238	3.14762	2.88609	1.90117	2.14094	3.01818	1.2927	3.40542	4.464	4.66453	4.06754	1.2927
110378-314	miRna_271	TGAGGTAGTAGGTTGTGTGGTTATT	AATAACCACACAACCTACTACCTCA	314	chi-let-7b-5p	4.01337	4.25034	4.54569	4.50753	5.13908	4.34064	4.30376	4.05207	4.69919	5.22843	4.21126	4.40501	5.47549	5.50487	5.93427	5.32426
110391-53	miRna_271	TGAGGTAGTAGGTTGTGTGGTTTCT	AGAAACCACACAACCTACTACCTCA	53	chi-let-7b-5p	2.48831	1.2927	1.2927	1.2927	1.2927	2.89473	1.88189	2.65666	3.2191	3.65795	4.33131	2.29091	3.00998	3.79756	2.75381	1.2927
110394-44	miRna_271	TGAGGTAGTAGGTTGTGTGGTTTGT	ACAAACCACACAACCTACTACCTCA	44	chi-let-7b-5p	3.44361	1.2927	1.2927	2.76533	2.92088	1.2927	2.29903	1.2927	2.87803	3.01818	2.86232	1.70684	3.00998	4.06774	3.26429	1.2927
110395-5084	miRna_271	TGAGGTAGTAGGTTGTGTGGTTTT	AAAACCACACAACCTACTACCTCA	5084	chi-let-7b-5p	8.38538	8.75402	8.11906	7.96781	8.1509	7.77032	8.3767	8.395	7.95715	8.57405	8.01131	8.19604	10.0525	9.70212	10.021	10.5754
110396-63	miRna_271	TGAGGTAGTAGGTTGTGTGGTTTTA	TAAAACCACACAACCTACTACCTCA	63	chi-let-7b-5p	2.18821	1.2927	1.2927	2.41935	4.6434	2.19762	1.88189	3.14996	2.4305	1.2927	2.02048	3.16457	4.464	4.06774	3.03151	1.2927
110397-705	miRna_271	TGAGGTAGTAGGTTGTGTGGTTTTT	AAAAACCACACAACCTACTACCTCA	705	chi-let-7b-5p	4.79392	6.86643	5.23302	4.68062	5.40637	5.04812	5.76419	6.48944	5.51045	4.83022	5.51878	5.87423	6.06426	6.36873	6.83444	6.99812
110398-108	miRna_271	TGAGGTAGTAGGTTGTGTGGTTTTTT	AAAAAACCACACAACCTACTACCTCA	108	chi-let-7b-5p	3.13299	3.85057	2.12114	2.41935	2.46566	2.89473	1.2927	3.93572	4.1807	2.8014	1.2927	2.87528	2.39306	4.49165	5.54944	1.2927
114069-53	miRna_271	TGGGGTAGTAGGTTGTGTGGTTT	AAACCACACAACCTACTACCCCA	53	chi-let-7b-5p	1.80885	3.15355	2.12114	3.04417	3.26639	3.14762	2.62222	1.2927	2.14094	2.54617	2.50196	2.29091	1.2927	4.06774	3.03151	3.12417
110227-6513	miRna_272	TGAGGTAGTAGGTTGT	ACAACCTACTACCTCA	6513	chi-let-7b-5p	8.58465	8.33143	7.91835	8.36035	9.41751	9.65735	8.8051	8.07569	7.68899	9.26199	8.78546	10.0933	8.73362	8.97621	8.41685	8.01951
110399-445	miRna_272	TGAGGTAGTAGGTTGTGTGT	ACACACAACCTACTACCTCA	445	chi-let-7b-5p	4.99799	6.23317	4.71184	5.52172	3.54494	5.10895	5.5141	5.40238	4.80416	4.5805	4.89601	5.02635	5.47549	5.31034	4.95809	6.68308
110402-103	miRna_275	TGAGGTAGTAGGTTGTGTT	AACACAACCTACTACCTCA	103	chi-let-7b-5p	3.91601	2.81884	3.97759	3.47873	2.46566	3.71552	3.76247	3.93572	1.2927	3.20661	4.33131	2.51305	3.00998	2.40972	3.26429	1.2927
110403-35	miRna_275	TGAGGTAGTAGGTTGTGTTG	CAACACAACCTACTACCTCA	35	chi-let-7b-5p	2.7366	2.81884	1.76559	2.76533	2.16965	1.95411	2.29903	1.90117	2.4305	2.54617	2.02048	1.70684	3.00998	3.03168	2.75381	1.2927
110404-100	miRna_275	TGAGGTAGTAGGTTGTGTTGT	ACAACACAACCTACTACCTCA	100	chi-let-7b-5p	3.29664	2.81884	3.57923	3.04417	2.92088	2.89473	3.62474	2.65666	1.77828	3.20661	3.5962	2.29091	4.63649	4.29521	4.81867	4.40989
110405-377	miRna_275	TGAGGTAGTAGGTTGTGTTGTT	AACAACACAACCTACTACCTCA	377	chi-let-7b-5p	4.73805	4.10345	4.86081	5.16162	5.33492	4.53051	5.43389	4.15974	4.10052	5.54016	4.89601	4.83375	5.72522	5.41088	5.86508	3.90575
110407-144	miRna_277	TGAGGTAGTAGGTTGTT	AACAACCTACTACCTCA	144	chi-let-7b-5p	4.61936	1.2927	3.18613	5.16162	1.79681	3.86409	4.55193	1.2927	2.87803	2.54617	5.17807	3.95265	1.2927	3.03168	3.26429	5.32426
110410-212	miRna_277	TGAGGTAGTAGGTTGTTTGGTT	AACCAAACAACCTACTACCTCA	212	chi-let-7b-5p	4.34795	3.42504	3.02705	4.41252	4.23605	3.99878	5.05928	4.05207	3.49476	4.36001	3.93626	4.79194	4.464	4.49165	4.81867	1.2927
30277-306	miRna_277	AGGTAGTAGGTTGT	ACAACCTACTACCT	306	chi-let-7b-5p	4.34795	1.2927	3.02705	3.27775	5.05264	5.89351	3.62474	1.2927	2.87803	4.94054	4.73117	6.19613	4.63649	4.81888	4.18575	1.2927
110478-46	miRna_278	TGAGGTAGTGGGTTGTGTGGT	ACCACACAACCCACTACCTCA	46	chi-let-7b-5p	2.18821	2.38226	1.76559	3.27775	2.46566	2.4059	2.29903	1.2927	2.14094	2.23588	2.02048	2.29091	4.04125	3.03168	4.18575	1.2927
110479-163	miRna_278	TGAGGTAGTGGGTTGTGTGGTT	AACCACACAACCCACTACCTCA	163	chi-let-7b-5p	3.57698	2.38226	2.64406	4.20138	4.45405	3.99878	4.55193	2.92429	3.2191	4.00124	4.64111	4.34844	4.92971	4.49165	3.26429	1.2927
110513-101	miRna_279	TGAGGTGGTAGGTTGTGTGGTT	AACCACACAACCTACCACCTCA	101	chi-let-7b-5p	3.57698	2.38226	3.57923	3.27775	3.41238	3.36273	3.47246	1.90117	2.67155	3.20661	3.39046	2.51305	4.79053	4.29521	4.29501	3.12417
114066-91	miRna_280	TGGGGTAGTAGGTTGTATGGTT	AACCATACAACCTACTACCCCA	91	chi-let-7b-5p	3.13299	2.38226	2.64406	3.47873	3.88221	3.14762	3.47246	1.90117	3.49476	2.8014	3.39046	3.87468	2.39306	2.40972	3.64059	3.12417
114067-68	miRna_280	TGGGGTAGTAGGTTGTGTGGT	ACCACACAACCTACTACCCCA	68	chi-let-7b-5p	2.94836	2.617	2.64406	2.41935	3.10396	3.14762	2.29903	2.65666	2.4305	2.54617	3.5962	2.7055	4.04125	3.03168	3.93877	1.2927
114068-324	miRna_280	TGGGGTAGTAGGTTGTGTGGTT	AACCACACAACCTACTACCCCA	324	chi-let-7b-5p	5.57779	3.15355	3.88784	4.68062	4.583	4.91817	5.16244	3.51688	3.7261	5.18426	4.44214	5.48571	5.28121	5.20227	4.89006	3.90575
116787-75	miRna_280	TGTGGTAGTAGGTTGTGTGGTT	AACCACACAACCTACTACCACA	75	chi-let-7b-5p	2.48831	1.2927	2.40616	2.76533	3.41238	3.36273	3.10909	2.92429	2.87803	2.54617	2.02048	3.51228	3.44074	4.66453	3.64059	1.2927
118281-40	miRna_282	TTAGGTAGTAGGTTGTGTGG	CCACACAACCTACTACCTAA	40	chi-let-7b-5p	1.2927	2.81884	1.76559	2.76533	2.46566	2.4059	2.88609	2.32782	2.14094	1.84003	2.86232	2.51305	3.00998	3.03168	2.4096	3.90575
118147-73	miRna_283	TTAGGAAGTAGGTTGTGTGGTT	AACCACACAACCTACTTCCTAA	73	chi-let-7b-5p	2.48831	2.617	1.76559	2.76533	3.26639	2.89473	3.30218	2.92429	3.2191	3.01818	3.39046	3.02716	3.44074	3.79756	3.64059	1.2927
118282-140	miRna_283	TTAGGTAGTAGGTTGTGTGGT	ACCACACAACCTACTACCTAA	140	chi-let-7b-5p	3.44361	3.42504	3.79212	3.81225	3.66634	3.36273	3.30218	2.92429	3.61507	3.65795	3.5962	3.16457	4.04125	5.31034	4.95809	3.12417
118283-578	miRna_283	TTAGGTAGTAGGTTGTGTGGTT	AACCACACAACCTACTACCTAA	578	chi-let-7b-5p	5.75715	4.72255	5.0793	5.52172	5.80042	5.49815	5.76419	4.74794	5.03737	5.82541	5.51878	5.28934	6.4812	6.21036	6.23776	5.87952
25443-35	miRna_285	AGAGGTAGTAGGTTGTATGGT	ACCATACAACCTACTACCTCT	35	chi-let-7c-5p	3.13299	2.38226	2.12114	1.96332	1.2927	2.4059	1.88189	2.32782	1.77828	3.01818	1.2927	2.29091	3.00998	2.40972	3.03151	1.2927
25444-252	miRna_285	AGAGGTAGTAGGTTGTATGGTT	AACCATACAACCTACTACCTCT	252	chi-let-7c-5p	4.61936	2.81884	4.28943	4.59667	4.96069	4.77535	4.8278	2.92429	4.25665	4.77172	4.21126	4.74888	3.77202	3.03168	4.89006	3.12417
66419-105	miRna_285	GAGGTAGTAGGTTGTATGGTT	AACCATACAACCTACTACCTC	105	chi-let-7c-5p	3.29664	1.2927	2.84823	3.95395	4.45405	3.45934	3.10909	2.32782	3.61507	3.52261	3.39046	3.87468	4.04125	2.40972	1.95664	3.12417
78875-173	miRna_287	GGAGGTAGTAGGTTGTATGGT	ACCATACAACCTACTACCTCC	173	chi-let-7c-5p	4.27129	2.617	4.71184	3.04417	4.15539	3.99878	3.10909	3.34506	3.8292	4.19175	3.5962	4.34844	4.464	3.46486	4.58047	1.2927
78876-1076	miRna_288	GGAGGTAGTAGGTTGTATGGTT	AACCATACAACCTACTACCTCC	1076	chi-let-7c-5p	6.54031	4.72255	7.48541	6.08081	6.93467	6.53809	6.39242	5.1646	6.04811	6.93385	5.7518	6.62311	5.93804	5.50487	5.71587	5.07877
85713-56	miRna_288	GGTGGTAGTAGGTTGTATGGTT	AACCATACAACCTACTACCACC	56	chi-let-7c-5p	2.7366	1.2927	3.45971	1.96332	2.92088	3.14762	2.88609	1.2927	2.67155	2.23588	1.2927	3.51228	3.00998	1.2927	3.26429	1.2927
109787-153	miRna_289	TGAGGAAGTAGGTTGTATGGT	ACCATACAACCTACTTCCTCA	153	chi-let-7c-5p	3.44361	2.10175	4.21756	3.47873	4.31244	3.86409	3.76247	2.65666	3.8292	3.52261	3.39046	3.70483	4.92971	4.29521	4.95809	1.2927
109747-113	miRna_290	TGAGGAAGAAGGTTGTATGGTT	AACCATACAACCTTCTTCCTCA	113	chi-let-7c-5p	3.13299	2.81884	3.88784	3.27775	3.97913	3.71552	3.76247	1.90117	3.61507	3.89563	3.39046	3.70483	1.2927	3.03168	3.03151	3.12417
109773-41	miRna_290	TGAGGAAGTAGGTTCTATGGTT	AACCATAGAACCTACTTCCTCA	41	chi-let-7c-5p	2.94836	1.75321	2.84823	1.96332	2.71115	2.19762	2.29903	1.2927	2.4305	3.01818	2.02048	2.51305	1.2927	3.03168	3.03151	3.12417
109788-960	miRna_290	TGAGGAAGTAGGTTGTATGGTT	AACCATACAACCTACTTCCTCA	960	chi-let-7c-5p	6.60421	4.31854	6.66215	6.08081	6.5648	6.41099	6.59041	4.74794	5.98252	6.83733	5.98933	6.57461	5.93804	6.21036	5.93427	3.12417
110060-79	miRna_291	TGAGGTAGAAGGTTGTATGGT	ACCATACAACCTTCTACCTCA	79	chi-let-7c-5p	3.13299	1.2927	3.45971	2.76533	3.97913	3.54988	2.88609	1.90117	2.87803	2.23588	2.50196	3.02716	3.44074	4.06774	3.46468	1.2927
110061-502	miRna_291	TGAGGTAGAAGGTTGTATGGTT	AACCATACAACCTTCTACCTCA	502	chi-let-7c-5p	5.54561	4.25034	5.40465	5.32706	5.44081	5.84068	5.25871	3.80915	5.31113	5.93609	4.73117	5.65853	5.47549	4.95831	5.45842	3.12417
110168-49	miRna_292	TGAGGTAGTAGGATGTATGGT	ACCATACATCCTACTACCTCA	49	chi-let-7c-5p	2.18821	1.2927	2.12114	3.04417	3.10396	2.4059	1.88189	2.32782	2.4305	3.01818	2.50196	3.29002	3.00998	1.2927	3.64059	1.2927
110169-359	miRna_292	TGAGGTAGTAGGATGTATGGTT	AACCATACATCCTACTACCTCA	359	chi-let-7c-5p	4.94962	3.42504	5.40465	4.97472	5.25974	5.45194	5.11178	2.32782	4.1807	5.22843	4.73117	5.4048	3.44074	4.81888	4.74356	1.2927
110201-37	miRna_293	TGAGGTAGTAGGTTCTATGGT	ACCATAGAACCTACTACCTCA	37	chi-let-7c-5p	1.80885	2.10175	2.84823	2.76533	2.16965	1.2927	2.62222	1.90117	2.4305	2.54617	2.02048	2.02824	3.44074	3.79756	3.03151	1.2927
110202-245	miRna_293	TGAGGTAGTAGGTTCTATGGTT	AACCATAGAACCTACTACCTCA	245	chi-let-7c-5p	4.49003	2.81884	4.21756	4.20138	4.51997	4.53051	4.76362	2.92429	4.58597	4.99269	4.97186	4.70449	4.79053	4.29521	3.93877	3.12417
110216-44	miRna_294	TGAGGTAGTAGGTTGAATGGT	ACCATTCAACCTACTACCTCA	44	chi-let-7c-5p	2.18821	2.38226	3.02705	2.76533	2.16965	2.58787	2.29903	1.90117	1.77828	2.8014	2.02048	2.51305	3.44074	3.03168	3.26429	1.2927
110217-214	miRna_294	TGAGGTAGTAGGTTGAATGGTT	AACCATTCAACCTACTACCTCA	214	chi-let-7c-5p	4.73805	3.65344	4.86081	4.08296	4.6434	3.99878	4.11089	3.14996	4.25665	4.88643	3.5962	4.34844	3.77202	2.40972	3.79737	3.90575
110291-523	miRna_297	TGAGGTAGTAGGTTGTATGGA	TCCATACAACCTACTACCTCA	523	chi-let-7c-5p	5.8123	4.17876	5.40465	5.80966	5.9028	5.56481	5.82834	3.51688	4.75263	5.93609	5.3008	5.85406	5.17329	4.81888	4.74356	1.2927
110292-121	miRna_298	TGAGGTAGTAGGTTGTATGGAA	TTCCATACAACCTACTACCTCA	121	chi-let-7c-5p	4.73805	2.617	3.57923	2.41935	4.38498	3.36273	4.00383	2.32782	2.4305	3.52261	1.2927	3.95265	4.464	3.46486	2.75381	1.2927
110293-62	miRna_298	TGAGGTAGTAGGTTGTATGGAT	ATCCATACAACCTACTACCTCA	62	chi-let-7c-5p	2.94836	2.10175	3.18613	1.96332	2.92088	3.14762	3.76247	2.65666	3.36351	2.8014	2.86232	2.51305	1.2927	2.40972	1.95664	1.2927
110294-64	miRna_298	TGAGGTAGTAGGTTGTATGGC	GCCATACAACCTACTACCTCA	64	chi-let-7c-5p	2.48831	1.2927	2.84823	1.96332	2.92088	2.89473	2.29903	2.32782	2.14094	3.65795	2.86232	3.95265	3.00998	3.03168	3.03151	3.12417
110290-1876	miRna_299	TGAGGTAGTAGGTTGTATGG	CCATACAACCTACTACCTCA	1876	chi-let-7c-5p	6.97431	5.15437	7.12191	6.59517	7.71735	7.40227	6.55292	5.26446	6.9543	7.42625	6.50546	7.2356	8.52991	7.90779	8.45855	5.32426
110296-946	miRna_300	TGAGGTAGTAGGTTGTATGGTA	TACCATACAACCTACTACCTCA	946	chi-let-7c-5p	6.06026	4.31854	6.34556	5.88237	6.65558	5.94447	5.73101	2.92429	6.2097	6.65518	4.89601	6.00807	7.78837	7.39707	7.43314	6.27947
30278-273	miRna_300	AGGTAGTAGGTTGTA	TACAACCTACTACCT	273	chi-let-7c-5p	3.69906	1.2927	2.84823	3.04417	4.51997	5.45194	4.11089	1.90117	3.05862	4.43732	4.21126	5.65853	6.38771	6.59928	3.93877	1.2927
110297-95	miRna_301	TGAGGTAGTAGGTTGTATGGTAA	TTACCATACAACCTACTACCTCA	95	chi-let-7c-5p	3.13299	1.2927	4.28943	3.04417	2.46566	2.4059	2.88609	1.2927	3.61507	3.65795	2.86232	3.61176	4.26805	3.46486	4.39657	1.2927
110298-91	miRna_302	TGAGGTAGTAGGTTGTATGGTAT	ATACCATACAACCTACTACCTCA	91	chi-let-7c-5p	3.13299	1.2927	3.6896	3.27775	2.16965	2.89473	2.62222	2.65666	3.2191	3.52261	3.5962	3.95265	3.44074	3.03168	4.29501	1.2927
101102-48	miRna_303	TCAGGTAGTAGGTTGTATGGTT	AACCATACAACCTACTACCTGA	48	chi-let-7c-5p	1.80885	1.2927	3.18613	2.76533	2.71115	2.89473	2.29903	1.90117	2.67155	3.20661	2.50196	2.87528	2.39306	2.40972	2.75381	1.2927
110295-21675	miRna_303	TGAGGTAGTAGGTTGTATGGT	ACCATACAACCTACTACCTCA	21675	chi-let-7c-5p	10.6887	8.87784	10.8472	10.3729	10.9772	10.7279	10.5087	8.86952	10.6442	10.95	10.3186	10.8634	11.3996	11.2558	11.7714	9.9916
110301-140395	miRna_303	TGAGGTAGTAGGTTGTATGGTT	AACCATACAACCTACTACCTCA	140395	chi-let-7c-5p	13.6874	11.7422	13.6078	13.0278	13.755	13.6746	13.673	11.9846	13.3728	13.7522	13.2353	13.7036	13.0709	12.988	13.4607	11.7127
110512-34	miRna_303	TGAGGTGGTAGGTTGTATGGTT	AACCATACAACCTACCACCTCA	34	chi-let-7c-5p	1.80885	2.38226	2.12114	2.41935	2.46566	2.19762	2.62222	1.2927	2.67155	1.84003	2.02048	2.7055	3.00998	3.03168	2.4096	1.2927
110288-170	miRna_305	TGAGGTAGTAGGTTGTATG	CATACAACCTACTACCTCA	170	chi-let-7c-5p	4.19034	1.75321	3.88784	4.59667	3.88221	3.63508	3.76247	1.90117	3.8292	4.09963	4.44214	4.09699	3.00998	4.66453	5.20205	3.12417
110302-1708	miRna_305	TGAGGTAGTAGGTTGTATGGTTA	TAACCATACAACCTACTACCTCA	1708	chi-let-7c-5p	6.61975	4.31854	7.26247	6.95682	7.7657	7.32745	6.62694	3.51688	7.13622	7.88525	6.9043	7.28164	7.0065	7.00517	7.43314	7.06719
110305-122	miRna_305	TGAGGTAGTAGGTTGTATGGTTAT	ATAACCATACAACCTACTACCTCA	122	chi-let-7c-5p	3.81161	3.15355	3.79212	2.41935	4.51997	3.25918	3.10909	3.80915	3.05862	3.01818	3.77623	3.29002	2.39306	2.40972	4.74356	1.2927
110308-32	miRna_305	TGAGGTAGTAGGTTGTATGGTTGT	ACAACCATACAACCTACTACCTCA	32	chi-let-7c-5p	3.13299	1.2927	1.76559	1.2927	3.26639	1.2927	2.88609	1.2927	1.77828	3.37325	2.50196	1.2927	2.39306	1.2927	2.75381	1.2927
30283-49	miRna_305	AGGTAGTAGGTTGTATGGTT	AACCATACAACCTACTACCT	49	chi-let-7c-5p	2.18821	1.2927	2.84823	1.2927	2.16965	3.25918	1.88189	1.2927	1.2927	1.84003	2.50196	3.95265	3.77202	2.40972	3.26429	1.2927
110306-64	miRna_306	TGAGGTAGTAGGTTGTATGGTTC	GAACCATACAACCTACTACCTCA	64	chi-let-7c-5p	3.13299	1.2927	2.64406	2.41935	4.23605	2.89473	1.2927	3.14996	2.4305	3.01818	2.02048	2.87528	1.2927	3.03168	3.64059	1.2927
110307-265	miRna_306	TGAGGTAGTAGGTTGTATGGTTG	CAACCATACAACCTACTACCTCA	265	chi-let-7c-5p	4.42074	3.29567	4.14192	4.59667	4.96069	4.69826	3.62474	3.67041	4.1807	5.27128	4.73117	4.5119	4.79053	4.95831	5.08522	3.90575
110148-52	miRna_307	TGAGGTAGTAGATTGTATGGTT	AACCATACAATCTACTACCTCA	52	chi-let-7c-5p	2.7366	1.2927	2.84823	2.76533	3.10396	2.74944	1.88189	2.32782	2.14094	2.8014	2.86232	3.29002	2.39306	1.2927	3.46468	1.2927
110189-32	miRna_307	TGAGGTAGTAGGTGGTATGGTT	AACCATACCACCTACTACCTCA	32	chi-let-7c-5p	2.7366	1.75321	2.40616	1.96332	2.16965	2.58787	2.62222	1.2927	2.14094	1.2927	2.02048	3.02716	2.39306	1.2927	2.4096	1.2927
110231-38	miRna_307	TGAGGTAGTAGGTTGTAAGGTT	AACCTTACAACCTACTACCTCA	38	chi-let-7c-5p	2.48831	1.75321	3.02705	1.96332	2.92088	2.19762	2.62222	1.90117	2.87803	2.54617	2.50196	2.29091	1.2927	1.2927	2.4096	1.2927
110309-4632	miRna_307	TGAGGTAGTAGGTTGTATGGTTT	AAACCATACAACCTACTACCTCA	4632	chi-let-7c-5p	8.3532	7.21843	8.45612	8.02514	8.49206	8.41004	8.6451	7.2313	8.5619	8.80305	8.52087	8.65255	9.0016	8.96798	9.43274	7.52556
110415-41	miRna_307	TGAGGTAGTAGGTTTTATGGTT	AACCATAAAACCTACTACCTCA	41	chi-let-7c-5p	3.29664	2.617	2.40616	1.96332	1.79681	2.4059	3.10909	1.2927	3.05862	2.23588	2.50196	2.02824	2.39306	2.40972	1.95664	3.12417
30279-141	miRna_307	AGGTAGTAGGTTGTAT	ATACAACCTACTACCT	141	chi-let-7c-5p	1.80885	1.2927	3.18613	4.20138	3.97913	4.34064	2.88609	1.2927	1.77828	2.23588	3.39046	4.5119	5.87053	5.31034	4.49145	1.2927
110310-81	miRna_308	TGAGGTAGTAGGTTGTATGGTTTT	AAAACCATACAACCTACTACCTCA	81	chi-let-7c-5p	3.29664	1.75321	1.76559	3.04417	2.46566	2.74944	1.2927	1.90117	2.4305	1.84003	1.2927	3.40542	4.63649	4.49165	5.45842	1.2927
84406-36	miRna_308	GGTAGTAGGTTGTATGGTT	AACCATACAACCTACTACC	36	chi-let-7c-5p	1.2927	1.2927	2.64406	3.04417	3.10396	2.74944	1.2927	1.2927	1.2927	1.2927	1.2927	3.40542	2.39306	3.03168	2.75381	1.2927
110311-224	miRna_309	TGAGGTAGTAGGTTGTATT	AATACAACCTACTACCTCA	224	chi-let-7c-5p	4.42074	4.56303	3.97759	4.68062	2.92088	4.12196	4.88924	3.51688	4.1807	3.01818	3.5962	4.5119	5.05663	4.49165	5.41066	1.2927
110477-39	miRna_312	TGAGGTAGTGGGTTGTATGGTT	AACCATACAACCCACTACCTCA	39	chi-let-7c-5p	2.18821	1.2927	3.6896	2.41935	1.79681	2.4059	1.2927	1.90117	2.4305	2.54617	2.50196	2.51305	3.44074	2.40972	2.4096	1.2927
110483-71	miRna_313	TGAGGTAGTTGGTTGTATGGTT	AACCATACAACCAACTACCTCA	71	chi-let-7c-5p	2.7366	1.2927	1.76559	1.96332	2.46566	3.93301	4.69645	1.2927	2.87803	1.84003	2.02048	3.51228	1.2927	4.29521	1.95664	1.2927
118280-163	miRna_314	TTAGGTAGTAGGTTGTATGGTT	AACCATACAACCTACTACCTAA	163	chi-let-7c-5p	4.27129	2.617	4.48576	3.47873	4.06995	3.93301	4.39131	3.14996	4.01563	4.09963	3.5962	4.16408	3.00998	4.06774	3.26429	1.2927
110235-2550	miRna_315	TGAGGTAGTAGGTTGTAT	ATACAACCTACTACCTCA	2550	chi-let-7c-5p	6.98636	6.63195	7.29775	6.83388	7.91404	7.8212	6.96329	6.24244	6.86005	7.71719	6.6739	8.10079	8.98573	9.02461	8.83835	5.87952
120637-337	miRna_315	TTGAGGTAGTAGGTTGTATGGT	ACCATACAACCTACTACCTCAA	337	chi-let-7c-5p	4.99799	4.10345	5.1193	4.90663	5.37108	4.53051	4.39131	3.51688	4.80416	5.09165	3.39046	5.22795	4.92971	3.46486	5.50465	5.32426
110289-45	miRna_316	TGAGGTAGTAGGTTGTATGA	TCATACAACCTACTACCTCA	45	chi-let-7c-5p	2.94836	1.2927	1.2927	2.76533	2.46566	2.4059	2.62222	3.14996	2.4305	2.23588	2.02048	3.51228	1.2927	1.2927	3.26429	1.2927
120638-436	miRna_316	TTGAGGTAGTAGGTTGTATGGTT	AACCATACAACCTACTACCTCAA	436	chi-let-7c-5p	5.69981	4.02398	5.66996	5.27399	4.96069	5.6695	5.55259	1.2927	4.90201	5.35335	5.17807	5.4048	3.44074	3.79756	5.36127	1.2927
55428-581	miRna_320	CTATACGACCTGCTGCCTTTC	GAAAGGCAGCAGGTCGTATAG	581	chi-let-7d-3p	3.69906	7.479	4.76323	5.61001	4.15539	5.01671	5.59008	6.8363	5.0798	4.77172	5.35846	5.06197	4.26805	4.49165	4.29501	1.2927
55430-182	miRna_321	CTATACGACCTGCTGCCTTTCC	GGAAAGGCAGCAGGTCGTATAG	182	chi-let-7d-3p	4.49003	4.56303	4.06209	3.81225	4.51997	3.99878	4.21054	3.51688	4.25665	4.09963	3.93626	3.70483	3.44074	2.40972	2.75381	1.2927
98692-37	miRna_321	TATACGACCTGCTGCCTTTCC	GGAAAGGCAGCAGGTCGTATA	37	chi-let-7d-3p	1.2927	2.81884	3.18613	3.27775	1.2927	3.02671	1.88189	2.92429	2.4305	2.54617	1.2927	1.70684	1.2927	1.2927	1.2927	1.2927
40022-42	miRna_322	CAATACGACCTGCTGCCTTTCT	AGAAAGGCAGCAGGTCGTATTG	42	chi-let-7d-3p	1.2927	3.42504	2.64406	2.41935	2.46566	2.19762	1.88189	3.14996	2.67155	2.8014	3.15043	2.02824	1.2927	2.40972	1.2927	1.2927
55427-72	miRna_322	CTATACGACCTGCTGCCTTT	AAAGGCAGCAGGTCGTATAG	72	chi-let-7d-3p	1.80885	4.44596	2.40616	1.96332	2.71115	1.2927	3.47246	5.00052	1.77828	2.23588	1.2927	2.29091	1.2927	3.03168	3.03151	1.2927
55429-58	miRna_322	CTATACGACCTGCTGCCTTTCA	TGAAAGGCAGCAGGTCGTATAG	58	chi-let-7d-3p	1.2927	3.15355	2.64406	2.76533	2.46566	3.71552	2.29903	2.32782	2.67155	3.89563	1.2927	2.87528	1.2927	2.40972	1.2927	1.2927
55431-4261	miRna_322	CTATACGACCTGCTGCCTTTCT	AGAAAGGCAGCAGGTCGTATAG	4261	chi-let-7d-3p	7.5212	10.3999	7.60993	7.60927	6.94671	7.47918	7.92725	9.79861	8.26823	7.27653	7.59785	7.13885	7.26494	7.21438	7.8639	7.83377
98691-132	miRna_322	TATACGACCTGCTGCCTTTC	GAAAGGCAGCAGGTCGTATA	132	chi-let-7d-3p	2.94836	5.48627	3.18613	3.47873	1.79681	2.4059	3.62474	5.00052	3.36351	3.37325	3.39046	2.87528	1.2927	1.2927	3.46468	1.2927
98693-1336	miRna_322	TATACGACCTGCTGCCTTTCT	AGAAAGGCAGCAGGTCGTATA	1336	chi-let-7d-3p	6.01396	8.59813	6.18525	5.9174	5.18043	6.1466	6.28221	8.30406	6.73286	6.06346	6.47971	5.56232	4.92971	4.66453	4.29501	5.87952
9536-69	miRna_325	AAGAGGTAGTAGGTTGCATAGT	ACTATGCAACCTACTACCTCTT	69	chi-let-7d-5p	2.48831	2.99588	3.02705	4.20138	2.92088	1.66098	2.29903	2.65666	3.49476	3.20661	2.86232	2.29091	3.00998	2.40972	3.79737	1.2927
25031-37	miRna_326	AGAGGAAGAAGGTTGCATAGTT	AACTATGCAACCTTCTTCCTCT	37	chi-let-7d-5p	2.7366	1.75321	1.76559	2.76533	2.16965	2.4059	2.29903	1.90117	3.05862	2.23588	2.50196	2.87528	1.2927	2.40972	2.4096	1.2927
25074-64	miRna_326	AGAGGAAGTAGGTTGCATAGT	ACTATGCAACCTACTTCCTCT	64	chi-let-7d-5p	3.81161	2.617	2.64406	2.41935	2.92088	2.74944	3.10909	3.34506	2.67155	3.20661	2.02048	2.7055	2.39306	1.2927	3.03151	1.2927
25075-289	miRna_326	AGAGGAAGTAGGTTGCATAGTT	AACTATGCAACCTACTTCCTCT	289	chi-let-7d-5p	4.67992	4.17876	4.65855	5.10197	4.70137	4.61682	4.39131	4.44156	4.25665	5.18426	4.54505	5.09673	4.63649	4.29521	3.64059	1.2927
25388-97	miRna_327	AGAGGTAGAAGGTTGCATAGTT	AACTATGCAACCTTCTACCTCT	97	chi-let-7d-5p	3.44361	2.81884	3.6896	3.04417	3.26639	3.25918	3.10909	2.32782	3.05862	3.78168	2.02048	3.79225	3.44074	2.40972	3.93877	3.12417
25417-114	miRna_328	AGAGGTAGTAGGATGCATAGTT	AACTATGCATCCTACTACCTCT	114	chi-let-7d-5p	2.94836	3.15355	3.79212	3.04417	3.54494	3.25918	3.88819	2.92429	3.7261	3.89563	2.50196	3.87468	3.77202	4.06774	3.26429	1.2927
25425-139	miRna_330	AGAGGTAGTAGGTTGCA	TGCAACCTACTACCTCT	139	chi-let-7d-5p	3.81161	2.81884	2.84823	2.76533	4.15539	4.34064	4.00383	1.2927	3.49476	3.65795	2.02048	3.02716	4.79053	4.66453	4.81867	4.40989
25426-82	miRna_332	AGAGGTAGTAGGTTGCAT	ATGCAACCTACTACCTCT	82	chi-let-7d-5p	3.69906	2.38226	2.84823	3.47873	2.16965	2.58787	4.11089	2.65666	3.05862	3.78168	2.02048	3.79225	2.39306	3.46486	1.95664	1.2927
25423-104	miRna_333	AGAGGTAGTAGGTTG	CAACCTACTACCTCT	104	chi-let-7d-5p	2.18821	3.65344	2.12114	4.68062	3.88221	4.17981	2.29903	3.14996	1.2927	3.78168	2.86232	3.61176	2.39306	4.06774	1.95664	1.2927
25429-98	miRna_333	AGAGGTAGTAGGTTGCATAGA	TCTATGCAACCTACTACCTCT	98	chi-let-7d-5p	4.10456	3.75537	2.40616	3.27775	3.41238	2.89473	3.47246	2.32782	3.36351	4.19175	3.39046	2.7055	1.2927	3.46486	3.26429	1.2927
25424-309	miRna_335	AGAGGTAGTAGGTTGC	GCAACCTACTACCTCT	309	chi-let-7d-5p	4.67992	4.17876	3.02705	3.65511	5.05264	5.13843	4.11089	5.26446	4.01563	5.27128	4.21126	4.95237	5.28121	5.08544	4.89006	5.534
25431-175	miRna_335	AGAGGTAGTAGGTTGCATAGTA	TACTATGCAACCTACTACCTCT	175	chi-let-7d-5p	3.81161	2.99588	3.45971	3.95395	3.77831	3.93301	4.21054	1.90117	3.2191	5.35335	3.77623	4.79194	4.26805	3.46486	3.93877	1.2927
25420-45	miRna_337	AGAGGTAGTAGGTTCCATAGTT	AACTATGGAACCTACTACCTCT	45	chi-let-7d-5p	2.7366	2.38226	2.40616	3.04417	1.79681	2.58787	3.30218	1.90117	2.4305	2.54617	3.39046	2.29091	1.2927	3.03168	2.4096	1.2927
25432-26029	miRna_337	AGAGGTAGTAGGTTGCATAGTT	AACTATGCAACCTACTACCTCT	26029	chi-let-7d-5p	11.313	10.5669	10.6751	11.0649	10.8988	11.2214	11.1135	10.3676	10.692	11.4063	10.742	11.3013	10.7487	10.8597	10.706	9.04728
25433-256	miRna_337	AGAGGTAGTAGGTTGCATAGTTA	TAACTATGCAACCTACTACCTCT	256	chi-let-7d-5p	4.55614	2.99588	3.79212	3.81225	4.6434	5.27742	4.21054	2.65666	4.46311	5.3129	3.93626	4.70449	3.77202	4.29521	5.02306	1.2927
25427-39	miRna_338	AGAGGTAGTAGGTTGCATA	TATGCAACCTACTACCTCT	39	chi-let-7d-5p	2.94836	2.38226	2.64406	3.04417	3.10396	1.2927	3.10909	1.90117	2.4305	2.23588	1.2927	2.29091	1.2927	3.03168	1.95664	1.2927
25430-7306	miRna_338	AGAGGTAGTAGGTTGCATAGT	ACTATGCAACCTACTACCTCT	7306	chi-let-7d-5p	8.88074	8.90304	8.83501	8.96911	9.16026	9.21725	9.02978	8.73673	8.95288	9.41315	8.832	9.32622	9.405	9.60995	9.76734	9.17795
25435-152	miRna_338	AGAGGTAGTAGGTTGCATAGTTG	CAACTATGCAACCTACTACCTCT	152	chi-let-7d-5p	4.27129	4.61819	3.18613	3.47873	4.06995	3.54988	4.11089	3.34506	4.01563	3.65795	2.50196	3.51228	3.77202	3.79756	3.64059	4.40989
30276-37	miRna_338	AGGTAGTAGGTTGCA	TGCAACCTACTACCT	37	chi-let-7d-5p	1.2927	1.2927	1.2927	1.2927	3.41238	3.25918	1.88189	1.2927	1.2927	1.84003	1.2927	1.70684	3.77202	4.81888	2.75381	1.2927
25428-1087	miRna_339	AGAGGTAGTAGGTTGCATAG	CTATGCAACCTACTACCTCT	1087	chi-let-7d-5p	6.29134	7.30502	6.14707	5.42767	6.89796	5.78585	5.59008	6.40443	6.22869	6.32988	6.47971	6.58689	6.52577	6.79801	6.70183	4.78275
25434-54	miRna_339	AGAGGTAGTAGGTTGCATAGTTC	GAACTATGCAACCTACTACCTCT	54	chi-let-7d-5p	1.80885	2.38226	2.64406	3.27775	1.79681	2.58787	3.62474	2.92429	2.87803	3.20661	2.02048	3.16457	1.2927	1.2927	2.75381	1.2927
25436-993	miRna_339	AGAGGTAGTAGGTTGCATAGTTT	AAACTATGCAACCTACTACCTCT	993	chi-let-7d-5p	5.9416	7.43359	5.15821	6.11138	5.5709	6.11729	6.30493	6.99008	6.56376	6.01385	5.7518	6.00807	6.12346	5.50487	6.83444	1.2927
25437-48	miRna_339	AGAGGTAGTAGGTTGCATAGTTTT	AAAACTATGCAACCTACTACCTCT	48	chi-let-7d-5p	1.2927	4.67132	2.64406	1.2927	1.2927	1.66098	1.2927	3.67041	3.2191	1.2927	1.2927	2.29091	1.2927	1.2927	1.2927	1.2927
25076-75	miRna_340	AGAGGAAGTAGGTTGTATAGT	ACTATACAACCTACTTCCTCT	75	chi-let-7d-5p	3.81161	2.38226	2.84823	3.27775	2.92088	2.4059	3.30218	1.2927	2.87803	3.01818	3.39046	2.7055	3.44074	4.06774	3.79737	1.2927
25389-42	miRna_340	AGAGGTAGAAGGTTGTATAGT	ACTATACAACCTTCTACCTCT	42	chi-let-7d-5p	2.7366	2.10175	2.64406	1.2927	2.71115	2.74944	2.62222	1.2927	2.4305	2.23588	2.50196	3.02716	2.39306	3.03168	2.4096	1.2927
25419-54	miRna_340	AGAGGTAGTAGGTT	AACCTACTACCTCT	54	chi-let-7d-5p	2.18821	3.54375	3.3294	1.2927	3.10396	2.4059	1.88189	2.32782	2.67155	2.54617	2.02048	2.29091	3.77202	3.79756	2.4096	1.2927
25438-40	miRna_340	AGAGGTAGTAGGTTGTATAG	CTATACAACCTACTACCTCT	40	chi-let-7d-5p	2.48831	2.38226	2.12114	2.76533	1.79681	2.4059	2.62222	2.65666	2.67155	1.84003	2.50196	2.7055	3.00998	3.46486	1.95664	1.2927
25439-473	miRna_340	AGAGGTAGTAGGTTGTATAGT	ACTATACAACCTACTACCTCT	473	chi-let-7d-5p	5.25845	4.61819	4.99584	5.61001	5.44081	5.13843	5.11178	3.14996	4.85391	5.79636	5.3008	5.48571	5.79971	5.96788	6.06342	3.12417
110222-37	miRna_341	TGAGGTAGTAGGTTGCATAGT	ACTATGCAACCTACTACCTCA	37	chi-let-7d-5p	1.80885	1.75321	2.12114	3.27775	3.10396	2.58787	1.2927	1.90117	2.14094	1.84003	2.02048	2.02824	3.77202	3.03168	3.03151	1.2927
110223-242	miRna_341	TGAGGTAGTAGGTTGCATAGTT	AACTATGCAACCTACTACCTCA	242	chi-let-7d-5p	4.94962	3.75537	4.71184	4.50753	4.23605	5.01671	4.30376	4.05207	4.25665	4.00124	3.39046	4.87438	4.04125	3.03168	3.64059	1.2927
109756-38	miRna_345	TGAGGAAGGAGGTTGTATAGTT	AACTATACAACCTCCTTCCTCA	38	chi-let-7e-5p	2.18821	2.10175	1.76559	1.96332	2.71115	1.66098	2.88609	2.65666	2.14094	2.8014	2.50196	1.70684	1.2927	3.03168	3.79737	3.12417
110078-2088	miRna_346	TGAGGTAGGAGGTTGTATAGT	ACTATACAACCTCCTACCTCA	2088	chi-let-7e-5p	7.13437	6.384	6.68898	6.36079	6.99386	4.95177	6.7969	6.14099	6.75921	6.7939	6.25526	5.43228	9.46345	9.49441	9.71669	6.76852
110081-179	miRna_346	TGAGGTAGGAGGTTGTATAGTTA	TAACTATACAACCTCCTACCTCA	179	chi-let-7e-5p	5.09014	3.65344	3.3294	4.59667	3.41238	3.45934	3.88819	1.2927	3.7261	4.6471	1.2927	2.29091	4.464	5.41088	5.14482	5.534
110082-179	miRna_347	TGAGGTAGGAGGTTGTATAGTTG	CAACTATACAACCTCCTACCTCA	179	chi-let-7e-5p	4.01337	3.85057	3.88784	3.65511	4.15539	2.19762	1.88189	2.65666	3.92543	3.37325	3.5962	2.29091	5.17329	5.41088	6.36851	1.2927
110076-194	miRna_348	TGAGGTAGGAGGTTGTATAG	CTATACAACCTCCTACCTCA	194	chi-let-7e-5p	3.44361	4.31854	4.06209	3.27775	4.38498	2.74944	3.30218	2.92429	3.2191	3.52261	2.02048	1.2927	6.00253	5.41088	6.46519	3.12417
110080-5156	miRna_348	TGAGGTAGGAGGTTGTATAGTT	AACTATACAACCTCCTACCTCA	5156	chi-let-7e-5p	9.1263	8.71026	8.31689	8.53402	8.36779	7.06114	8.52924	8.20071	8.16853	8.63685	7.96566	7.69855	10.0178	9.87927	10.1245	7.94806
110083-347	miRna_348	TGAGGTAGGAGGTTGTATAGTTT	AAACTATACAACCTCCTACCTCA	347	chi-let-7e-5p	5.51269	4.86618	4.81284	4.08296	4.38498	3.86409	3.88819	5.1646	4.3288	4.83022	4.64111	3.29002	5.72522	6.09421	6.46519	4.78275
110239-73	miRna_349	TGAGGTAGTAGGTTGTATAATT	AATTATACAACCTACTACCTCA	73	chi-let-7e-5p	3.29664	2.10175	3.18613	2.41935	3.77831	2.89473	2.62222	1.90117	2.67155	3.37325	3.15043	3.95265	2.39306	1.2927	1.95664	1.2927
110266-129	miRna_349	TGAGGTAGTAGGTTGTATAGTTGA	TCAACTATACAACCTACTACCTCA	129	chi-let-7e-5p	4.01337	2.617	4.21756	4.20138	4.23605	3.71552	2.62222	2.65666	2.67155	3.37325	3.5962	4.34844	1.2927	4.66453	1.2927	1.2927
66417-979	miRna_349	GAGGTAGTAGGTTGTATAGTT	AACTATACAACCTACTACCTC	979	chi-let-7e-5p	6.69505	5.42571	6.18525	6.79674	6.72709	6.68518	6.18754	4.25992	5.89016	6.71849	5.7518	6.89406	5.38162	4.29521	5.54944	4.40989
87746-280	miRna_349	GTAGTAGGTTGTATAGTT	AACTATACAACCTACTAC	280	chi-let-7e-5p	4.73805	4.25034	5.03817	4.90663	4.38498	4.91817	4.626	3.51688	3.8292	5.27128	4.0803	4.74888	3.00998	4.29521	4.58047	1.2927
55425-250	miRna_350	CTATACAATCTATTGCCTTCCT	AGGAAGGCAATAGATTGTATAG	250	chi-let-7f-3p	3.69906	5.82787	3.88784	2.76533	2.71115	5.10895	4.11089	5.68063	3.49476	4.36001	4.64111	4.22819	3.00998	3.03168	2.75381	1.2927
25414-190	miRna_351	AGAGGTAGTAGATTGTATAGT	ACTATACAATCTACTACCTCT	190	chi-let-7f-5p	4.55614	3.29567	3.6896	3.81225	4.38498	4.12196	3.76247	2.65666	4.01563	4.43732	3.5962	4.28957	4.04125	4.29521	5.14482	1.2927
25415-411	miRna_352	AGAGGTAGTAGATTGTATAGTT	AACTATACAATCTACTACCTCT	411	chi-let-7f-5p	5.0448	4.25034	5.0793	4.90663	5.40637	5.16732	4.30376	4.60287	5.34632	5.3927	4.73117	5.34823	4.92971	5.31034	5.63506	4.40989
48823-77	miRna_352	CGAGGTAGTAGATTGTATAGTT	AACTATACAATCTACTACCTCG	77	chi-let-7f-5p	2.7366	2.617	3.02705	3.04417	2.71115	3.86409	1.88189	2.65666	3.05862	3.01818	2.02048	3.40542	1.2927	4.06774	3.64059	1.2927
30274-61	miRna_355	AGGTAGTAGATTGTATAGTT	AACTATACAATCTACTACCT	61	chi-let-7f-5p	1.80885	2.617	1.76559	2.76533	4.23605	2.19762	3.76247	2.65666	1.2927	2.8014	1.2927	2.29091	3.00998	4.29521	3.46468	1.2927
78857-640	miRna_355	GGAGGTAGTAGATTGTATAGT	ACTATACAATCTACTACCTCC	640	chi-let-7f-5p	5.479	4.81988	6.56414	5.37824	5.77365	5.6076	5.30454	4.60287	5.60065	6.08764	4.89601	5.74871	6.12346	6.09421	6.23776	3.90575
85706-33	miRna_355	GGTGGTAGTAGATTGTATAGT	ACTATACAATCTACTACCACC	33	chi-let-7f-5p	2.18821	1.75321	3.02705	1.96332	2.92088	2.19762	1.88189	1.90117	1.77828	2.8014	1.2927	1.70684	1.2927	4.06774	2.4096	1.2927
85707-99	miRna_355	GGTGGTAGTAGATTGTATAGTT	AACTATACAATCTACTACCACC	99	chi-let-7f-5p	3.44361	2.81884	4.06209	3.81225	3.97913	2.89473	2.62222	2.32782	2.87803	4.00124	2.86232	3.02716	4.04125	2.40972	3.26429	1.2927
78858-1518	miRna_356	GGAGGTAGTAGATTGTATAGTT	AACTATACAATCTACTACCTCC	1518	chi-let-7f-5p	6.73841	6.19739	7.61693	6.81543	7.17867	6.86347	6.18754	6.24244	6.7195	7.41674	6.69644	6.94263	7.21138	7.03698	6.92221	4.78275
78860-97	miRna_356	GGAGGTAGTAGATTGTATAGTTT	AAACTATACAATCTACTACCTCC	97	chi-let-7f-5p	2.94836	3.65344	4.06209	3.04417	2.92088	2.89473	1.88189	3.51688	3.05862	3.65795	3.15043	3.70483	3.00998	2.40972	3.46468	3.12417
101093-36	miRna_357	TCAGGTAGTAGAATGTATAGTT	AACTATACATTCTACTACCTGA	36	chi-let-7f-5p	2.7366	1.75321	2.40616	1.2927	2.71115	2.58787	2.29903	1.90117	1.77828	2.54617	2.02048	2.87528	2.39306	2.40972	2.75381	1.2927
101094-54	miRna_357	TCAGGTAGTAGATTGTATAGT	ACTATACAATCTACTACCTGA	54	chi-let-7f-5p	3.29664	2.10175	2.40616	2.76533	2.92088	2.74944	2.62222	3.14996	2.67155	2.54617	2.02048	2.7055	3.44074	1.2927	3.03151	1.2927
101095-125	miRna_357	TCAGGTAGTAGATTGTATAGTT	AACTATACAATCTACTACCTGA	125	chi-let-7f-5p	3.69906	3.54375	3.79212	4.20138	3.41238	3.86409	2.88609	2.92429	3.36351	3.37325	4.33131	3.29002	2.39306	4.06774	3.79737	1.2927
94722-40	miRna_357	TAAGGTAGTAGATTGTATAGTT	AACTATACAATCTACTACCTTA	40	chi-let-7f-5p	1.80885	1.2927	2.12114	1.96332	2.71115	3.14762	1.2927	1.90117	2.67155	2.54617	2.02048	3.02716	3.00998	1.2927	3.26429	1.2927
109761-32	miRna_358	TGAGGAAGTAGATTGTA	TACAATCTACTTCCTCA	32	chi-let-7f-5p	2.7366	1.75321	1.76559	3.47873	2.16965	1.66098	1.88189	1.90117	3.05862	2.8014	2.02048	2.29091	1.2927	1.2927	1.95664	1.2927
109762-33	miRna_358	TGAGGAAGTAGATTGTATAG	CTATACAATCTACTTCCTCA	33	chi-let-7f-5p	2.48831	1.75321	2.12114	1.2927	2.46566	2.19762	2.29903	1.90117	2.4305	2.54617	2.86232	2.7055	3.00998	2.40972	1.95664	1.2927
109742-89	miRna_359	TGAGGAAGAAGATTGTATAGT	ACTATACAATCTTCTTCCTCA	89	chi-let-7f-5p	2.7366	2.38226	4.21756	3.04417	3.54494	3.14762	3.30218	3.34506	3.36351	3.20661	2.86232	3.16457	1.2927	1.2927	3.46468	1.2927
109743-208	miRna_359	TGAGGAAGAAGATTGTATAGTT	AACTATACAATCTTCTTCCTCA	208	chi-let-7f-5p	4.34795	3.65344	4.60322	4.41252	4.51997	4.53051	3.88819	3.51688	4.1807	3.78168	4.0803	4.09699	4.63649	3.79756	4.39657	1.2927
109760-78	miRna_359	TGAGGAAGTAGATTCTATAGTT	AACTATAGAATCTACTTCCTCA	78	chi-let-7f-5p	3.29664	2.617	3.6896	1.96332	3.41238	3.25918	3.88819	1.2927	3.05862	3.01818	2.02048	2.87528	3.00998	1.2927	3.64059	1.2927
109764-1651	miRna_359	TGAGGAAGTAGATTGTATAGTT	AACTATACAATCTACTTCCTCA	1651	chi-let-7f-5p	6.89988	6.35182	7.33219	6.87009	7.17867	7.13612	6.28221	6.19261	7.15618	7.12121	6.74047	7.31892	7.06806	7.53712	7.40904	5.87952
118144-39	miRna_359	TTAGGAAGTAGATTGTATAGTT	AACTATACAATCTACTTCCTAA	39	chi-let-7f-5p	2.18821	2.81884	2.40616	1.2927	2.92088	2.19762	2.62222	2.32782	2.14094	3.01818	2.02048	1.70684	3.00998	2.40972	3.03151	1.2927
25072-75	miRna_359	AGAGGAAGTAGATTGTATAGTT	AACTATACAATCTACTTCCTCT	75	chi-let-7f-5p	3.13299	2.617	3.02705	1.96332	2.71115	3.45934	1.88189	2.32782	3.2191	3.52261	2.86232	3.51228	2.39306	3.79756	3.03151	3.12417
109763-670	miRna_360	TGAGGAAGTAGATTGTATAGT	ACTATACAATCTACTTCCTCA	670	chi-let-7f-5p	5.86542	5.19121	5.64278	5.47546	6.19279	5.78585	5.34896	4.60287	5.98252	5.88181	5.4673	5.93312	6.12346	5.96788	6.31762	3.12417
109765-63	miRna_360	TGAGGAAGTAGATTGTATAGTTA	TAACTATACAATCTACTTCCTCA	63	chi-let-7f-5p	2.7366	1.75321	3.3294	1.96332	3.66634	2.4059	2.88609	1.90117	3.2191	2.23588	2.86232	2.87528	2.39306	3.46486	3.64059	3.12417
109766-127	miRna_360	TGAGGAAGTAGATTGTATAGTTT	AAACTATACAATCTACTTCCTCA	127	chi-let-7f-5p	3.91601	4.10345	3.57923	3.65511	3.54494	3.36273	3.10909	2.32782	3.2191	3.89563	2.86232	3.70483	3.77202	4.29521	4.06754	3.12417
110045-932	miRna_362	TGAGGTAGAAGATTGTATAGTT	AACTATACAATCTTCTACCTCA	932	chi-let-7f-5p	6.08287	5.68017	6.41146	5.95159	6.46793	6.43495	6.13778	5.56788	6.30222	6.35001	5.91442	6.25886	5.87053	6.55602	6.57758	5.07877
110043-58	miRna_363	TGAGGTAGAAGATTCTATAGTT	AACTATAGAATCTTCTACCTCA	58	chi-let-7f-5p	2.18821	2.10175	3.3294	2.76533	2.92088	3.25918	2.62222	1.90117	2.67155	2.8014	2.50196	3.16457	1.2927	3.03168	2.4096	3.90575
110044-406	miRna_363	TGAGGTAGAAGATTGTATAGT	ACTATACAATCTTCTACCTCA	406	chi-let-7f-5p	5.479	4.10345	5.26902	4.59667	5.13908	5.19564	4.88924	3.80915	4.75263	5.50469	4.54505	5.34823	5.56363	5.41088	5.59288	3.12417
110046-52	miRna_363	TGAGGTAGAAGATTGTATAGTTT	AAACTATACAATCTTCTACCTCA	52	chi-let-7f-5p	2.7366	3.15355	3.18613	1.96332	2.46566	2.4059	1.88189	2.65666	3.05862	3.20661	2.86232	1.70684	3.44074	2.40972	2.4096	1.2927
25386-38	miRna_363	AGAGGTAGAAGATTGTATAGTT	AACTATACAATCTTCTACCTCT	38	chi-let-7f-5p	2.94836	1.2927	2.12114	1.2927	1.79681	2.89473	2.62222	1.2927	2.87803	2.8014	2.02048	2.51305	3.44074	1.2927	2.75381	1.2927
110106-139	miRna_364	TGAGGTAGTAGAATGTATAGT	ACTATACATTCTACTACCTCA	139	chi-let-7f-5p	3.69906	2.99588	3.79212	3.27775	4.23605	2.89473	3.47246	2.65666	3.92543	4.27833	2.50196	3.70483	3.77202	5.41088	4.18575	3.12417
110107-322	miRna_365	TGAGGTAGTAGAATGTATAGTT	AACTATACATTCTACTACCTCA	322	chi-let-7f-5p	4.55614	4.56303	4.95222	4.75996	5.09651	5.04812	4.69645	3.80915	4.75263	4.77172	3.77623	4.70449	4.92971	4.95831	5.36127	1.2927
110113-137	miRna_366	TGAGGTAGTAGATTCTATAGT	ACTATAGAATCTACTACCTCA	137	chi-let-7f-5p	2.94836	3.42504	4.28943	3.95395	4.31244	4.17981	3.30218	1.90117	3.8292	3.65795	3.15043	3.61176	3.44074	3.46486	3.64059	1.2927
110114-304	miRna_367	TGAGGTAGTAGATTCTATAGTT	AACTATAGAATCTACTACCTCA	304	chi-let-7f-5p	4.19034	4.25034	5.33843	4.50753	5.05264	4.65812	3.88819	4.05207	4.58597	4.6471	4.81594	4.74888	5.38162	4.81888	5.14482	1.2927
110155-78	miRna_367	TGAGGTAGTAGATTTTATAGTT	AACTATAAAATCTACTACCTCA	78	chi-let-7f-5p	3.13299	2.38226	4.35788	2.41935	2.46566	3.02671	1.88189	2.92429	3.49476	2.23588	1.2927	4.09699	1.2927	2.40972	2.4096	1.2927
110116-140	miRna_369	TGAGGTAGTAGATTGAATAGT	ACTATTCAATCTACTACCTCA	140	chi-let-7f-5p	3.57698	2.38226	4.48576	3.65511	4.15539	3.25918	3.62474	3.34506	3.2191	3.37325	3.39046	4.09699	3.77202	3.79756	4.58047	3.12417
110117-315	miRna_369	TGAGGTAGTAGATTGAATAGTT	AACTATTCAATCTACTACCTCA	315	chi-let-7f-5p	5.0448	3.93988	5.33843	4.31081	4.70137	5.01671	4.21054	4.05207	4.58597	5.3927	2.86232	4.87438	4.63649	5.50487	4.49145	3.12417
110118-41	miRna_369	TGAGGTAGTAGATTGCATAGTT	AACTATGCAATCTACTACCTCA	41	chi-let-7f-5p	2.18821	2.99588	2.12114	2.41935	2.46566	2.89473	2.29903	2.65666	2.67155	1.2927	2.02048	2.51305	2.39306	3.03168	2.4096	1.2927
110115-104	miRna_371	TGAGGTAGTAGATTG	CAATCTACTACCTCA	104	chi-let-7f-5p	2.48831	4.38366	2.84823	1.96332	4.23605	3.45934	2.62222	3.34506	3.61507	3.20661	2.02048	4.02662	1.2927	3.03168	2.4096	1.2927
110123-685	miRna_371	TGAGGTAGTAGATTGTACAGTT	AACTGTACAATCTACTACCTCA	685	chi-let-7f-5p	5.0448	6.368	5.52862	5.88237	5.40637	6.32386	5.47455	6.35998	5.73948	5.35335	5.7518	5.87423	5.17329	5.5931	4.95809	5.07877
110124-34	miRna_371	TGAGGTAGTAGATTGTAGAGTT	AACTCTACAATCTACTACCTCA	34	chi-let-7f-5p	2.18821	2.99588	2.64406	2.76533	2.16965	1.66098	1.88189	1.2927	2.4305	2.23588	2.02048	2.02824	2.39306	3.46486	2.75381	1.2927
110120-3908	miRna_374	TGAGGTAGTAGATTGTA	TACAATCTACTACCTCA	3908	chi-let-7f-5p	8.50319	6.26808	8.54322	8.09564	9.02208	7.82574	8.09963	5.4875	8.34418	8.58683	7.91852	8.20403	8.92879	8.52757	9.01243	1.2927
110128-228	miRna_375	TGAGGTAGTAGATTGTATAGA	TCTATACAATCTACTACCTCA	228	chi-let-7f-5p	4.01337	3.42504	4.54569	3.27775	5.22063	4.98461	4.47385	1.90117	4.3288	4.19175	2.86232	4.40501	2.39306	4.66453	4.95809	1.2927
110111-116	miRna_376	TGAGGTAGTAGATT	AATCTACTACCTCA	116	chi-let-7f-5p	2.48831	4.31854	3.6896	3.47873	2.92088	3.71552	3.47246	3.34506	3.49476	3.65795	4.73117	3.16457	2.39306	2.40972	1.95664	1.2927
110129-76	miRna_376	TGAGGTAGTAGATTGTATAGAT	ATCTATACAATCTACTACCTCA	76	chi-let-7f-5p	2.7366	2.10175	3.18613	3.04417	3.88221	3.45934	2.29903	2.92429	2.67155	2.23588	2.50196	3.40542	3.00998	3.03168	3.64059	1.2927
110130-91	miRna_377	TGAGGTAGTAGATTGTATAGC	GCTATACAATCTACTACCTCA	91	chi-let-7f-5p	2.48831	2.99588	3.57923	2.76533	3.26639	3.02671	1.88189	3.34506	2.4305	3.37325	1.2927	3.87468	4.464	4.06774	4.06754	1.2927
110127-4076	miRna_379	TGAGGTAGTAGATTGTATAG	CTATACAATCTACTACCTCA	4076	chi-let-7f-5p	8.02583	8.59125	8.32118	7.70259	8.39878	8.61005	7.95625	8.06881	8.27737	8.30688	7.84982	8.53073	8.1433	8.62497	8.3986	5.07877
110132-861	miRna_379	TGAGGTAGTAGATTGTATAGTA	TACTATACAATCTACTACCTCA	861	chi-let-7f-5p	5.99024	4.72255	6.60697	5.73308	6.21286	6.53809	5.82834	3.67041	6.13117	6.44665	5.17807	6.22784	6.4812	6.55602	6.79778	1.2927
110135-130	miRna_380	TGAGGTAGTAGATTGTATAGTC	GACTATACAATCTACTACCTCA	130	chi-let-7f-5p	2.7366	2.99588	3.79212	2.76533	3.88221	3.79172	3.10909	2.92429	3.92543	3.78168	2.86232	4.45944	3.44074	4.06774	3.93877	3.12417
110109-37	miRna_382	TGAGGTAGTAGACTGTATAGTT	AACTATACAGTCTACTACCTCA	37	chi-let-7f-5p	2.7366	1.75321	2.64406	3.27775	2.71115	2.19762	2.62222	1.2927	2.14094	2.54617	2.02048	2.29091	2.39306	1.2927	2.4096	3.12417
110119-519	miRna_382	TGAGGTAGTAGATTGT	ACAATCTACTACCTCA	519	chi-let-7f-5p	4.01337	4.81988	3.97759	4.59667	5.97508	6.80951	4.76362	4.25992	4.3288	4.94054	4.21126	6.63498	4.79053	5.20227	4.06754	1.2927
110133-77	miRna_382	TGAGGTAGTAGATTGTATAGTAA	TTACTATACAATCTACTACCTCA	77	chi-let-7f-5p	2.94836	2.617	3.02705	2.76533	3.10396	3.25918	1.2927	2.92429	3.05862	2.23588	1.2927	4.16408	2.39306	3.46486	3.79737	1.2927
110137-217687	miRna_382	TGAGGTAGTAGATTGTATAGTT	AACTATACAATCTACTACCTCA	217687	chi-let-7f-5p	13.9799	13.6303	14.167	13.8063	14.3436	14.148	13.5154	13.1016	14.0902	14.2017	13.6214	14.2357	14.3056	14.2983	14.4944	12.5131
78859-54	miRna_382	GGAGGTAGTAGATTGTATAGTTA	TAACTATACAATCTACTACCTCC	54	chi-let-7f-5p	2.18821	1.75321	3.3294	3.04417	3.10396	3.45934	1.88189	2.32782	1.77828	3.37325	3.15043	2.02824	1.2927	1.2927	3.03151	1.2927
110136-77	miRna_383	TGAGGTAGTAGATTGTATAGTG	CACTATACAATCTACTACCTCA	77	chi-let-7f-5p	2.7366	2.38226	3.79212	4.08296	3.77831	3.02671	1.88189	2.65666	2.67155	2.54617	2.86232	3.16457	1.2927	3.79756	2.75381	1.2927
110138-7196	miRna_383	TGAGGTAGTAGATTGTATAGTTA	TAACTATACAATCTACTACCTCA	7196	chi-let-7f-5p	9.0821	7.61402	9.45695	8.62689	9.66883	9.2748	8.71039	7.59001	9.25093	9.49452	8.43637	9.09864	9.42279	9.25845	9.97246	7.42389
110139-99	miRna_383	TGAGGTAGTAGATTGTATAGTTAA	TTAACTATACAATCTACTACCTCA	99	chi-let-7f-5p	3.69906	3.54375	2.40616	1.2927	3.54494	3.54988	1.88189	4.81535	2.87803	3.89563	2.50196	3.16457	3.00998	3.79756	1.95664	1.2927
66415-87	miRna_383	GAGGTAGTAGATTGTATAGTT	AACTATACAATCTACTACCTC	87	chi-let-7f-5p	3.69906	1.2927	2.64406	3.65511	3.41238	3.71552	3.10909	2.32782	2.14094	2.23588	4.21126	3.51228	3.77202	3.03168	3.26429	1.2927
110140-174	miRna_384	TGAGGTAGTAGATTGTATAGTTAT	ATAACTATACAATCTACTACCTCA	174	chi-let-7f-5p	1.2927	5.51561	3.45971	3.04417	2.92088	3.63508	3.47246	4.74794	4.85391	3.20661	4.0803	4.02662	2.39306	3.03168	2.75381	4.78275
30275-49	miRna_384	AGGTAGTAGATTGTATAGTTGT	ACAACTATACAATCTACTACCT	49	chi-let-7f-5p	1.2927	4.56303	1.76559	2.76533	1.2927	2.58787	2.29903	4.05207	2.14094	1.2927	1.2927	2.02824	1.2927	1.2927	1.2927	1.2927
108777-32	miRna_385	TGACGTAGTAGATTGTATAGTT	AACTATACAATCTACTACGTCA	32	chi-let-7f-5p	2.7366	2.81884	2.40616	1.96332	1.79681	2.19762	1.88189	1.2927	1.2927	3.01818	1.2927	2.29091	3.00998	2.40972	2.75381	1.2927
110110-44	miRna_385	TGAGGTAGTAGATAGTATAGTT	AACTATACTATCTACTACCTCA	44	chi-let-7f-5p	2.7366	1.75321	2.40616	2.41935	2.92088	2.19762	2.29903	2.32782	3.05862	2.54617	2.86232	2.02824	3.00998	3.03168	3.03151	1.2927
110121-60	miRna_385	TGAGGTAGTAGATTGTAAAGTT	AACTTTACAATCTACTACCTCA	60	chi-let-7f-5p	2.18821	2.617	2.84823	2.76533	3.41238	2.58787	2.62222	2.32782	2.4305	3.37325	3.77623	2.87528	1.2927	3.03168	2.75381	1.2927
110125-437	miRna_385	TGAGGTAGTAGATTGTAT	ATACAATCTACTACCTCA	437	chi-let-7f-5p	4.79392	4.72255	4.54569	4.90663	5.71857	5.96106	4.55193	4.52447	4.52585	5.18426	4.33131	5.95223	5.47549	5.31034	4.74356	1.2927
110141-253	miRna_385	TGAGGTAGTAGATTGTATAGTTC	GAACTATACAATCTACTACCTCA	253	chi-let-7f-5p	4.99799	4.95456	4.81284	2.41935	4.86248	4.34064	3.30218	4.25992	4.99364	4.51069	3.93626	4.22819	4.26805	3.46486	4.06754	1.2927
110154-56	miRna_385	TGAGGTAGTAGATTTTATAGT	ACTATAAAATCTACTACCTCA	56	chi-let-7f-5p	3.29664	1.75321	1.2927	1.2927	1.79681	2.89473	3.47246	4.3536	2.87803	3.01818	1.2927	2.7055	1.2927	1.2927	1.2927	4.78275
110474-34	miRna_385	TGAGGTAGTGGATTGTATAGTT	AACTATACAATCCACTACCTCA	34	chi-let-7f-5p	1.80885	2.38226	1.76559	1.96332	3.10396	1.66098	2.62222	1.2927	2.14094	2.23588	2.50196	2.29091	3.00998	3.03168	3.26429	1.2927
110112-37	miRna_386	TGAGGTAGTAGATTATATAGTT	AACTATATAATCTACTACCTCA	37	chi-let-7f-5p	2.18821	1.75321	2.12114	1.2927	1.2927	2.19762	2.29903	1.2927	3.05862	2.8014	2.50196	2.51305	2.39306	4.06774	3.26429	1.2927
110142-707	miRna_386	TGAGGTAGTAGATTGTATAGTTG	CAACTATACAATCTACTACCTCA	707	chi-let-7f-5p	6.06026	4.44596	5.66996	6.17065	6.17244	6.24474	6.11223	3.93572	6.04811	6.32988	4.73117	5.81284	5.47549	5.82942	5.96766	1.2927
84396-53	miRna_386	GGTAGTAGATTGTATAGTT	AACTATACAATCTACTACC	53	chi-let-7f-5p	3.44361	2.81884	3.18613	3.04417	2.16965	3.36273	2.29903	1.2927	3.05862	2.54617	1.2927	2.51305	1.2927	2.40972	1.2927	1.2927
110108-32	miRna_387	TGAGGTAGTAGAATGTATAGTTT	AAACTATACATTCTACTACCTCA	32	chi-let-7f-5p	2.48831	2.617	2.12114	1.2927	1.79681	2.58787	2.29903	1.2927	2.4305	1.84003	2.02048	2.29091	3.44074	3.03168	2.4096	1.2927
110126-702	miRna_387	TGAGGTAGTAGATTGTATA	TATACAATCTACTACCTCA	702	chi-let-7f-5p	5.69981	4.56303	5.52862	4.41252	6.53323	6.54911	5.0048	1.90117	5.34632	6.32988	4.97186	6.16371	6.69142	6.59928	6.21013	3.90575
110131-91269	miRna_387	TGAGGTAGTAGATTGTATAGT	ACTATACAATCTACTACCTCA	91269	chi-let-7f-5p	12.7892	12.0105	12.9268	12.3975	13.1551	12.7358	12.4759	11.5757	12.7816	13.0087	12.2328	12.8917	13.3541	13.2462	13.558	11.2082
110144-16123	miRna_387	TGAGGTAGTAGATTGTATAGTTT	AAACTATACAATCTACTACCTCA	16123	chi-let-7f-5p	10.1272	10.8136	10.1845	9.79714	10.4321	10.0388	9.6738	10.2537	10.4343	10.4249	9.66059	10.0846	10.5951	10.2589	10.8946	9.17795
25416-32	miRna_387	AGAGGTAGTAGATTGTATAGTTT	AAACTATACAATCTACTACCTCT	32	chi-let-7f-5p	2.94836	2.10175	2.12114	1.2927	1.79681	1.95411	1.88189	2.32782	1.77828	2.23588	2.86232	2.29091	3.44074	1.2927	3.26429	1.2927
110145-33	miRna_388	TGAGGTAGTAGATTGTATAGTTTA	TAAACTATACAATCTACTACCTCA	33	chi-let-7f-5p	1.2927	1.2927	1.2927	1.2927	3.54494	2.19762	3.47246	1.90117	3.2191	1.2927	1.2927	1.2927	1.2927	1.2927	3.46468	1.2927
110147-76	miRna_388	TGAGGTAGTAGATTGTATAGTTTT	AAAACTATACAATCTACTACCTCA	76	chi-let-7f-5p	3.44361	4.50568	2.64406	2.41935	1.79681	2.89473	2.62222	3.51688	3.92543	1.84003	2.02048	2.02824	2.39306	3.03168	2.4096	1.2927
66414-51	miRna_388	GAGGTAGTAGATTGTATAGT	ACTATACAATCTACTACCTC	51	chi-let-7f-5p	2.7366	1.2927	2.64406	2.41935	2.92088	2.58787	2.62222	2.32782	2.4305	2.54617	1.2927	3.51228	3.00998	2.40972	3.46468	1.2927
110156-39	miRna_389	TGAGGTAGTAGCTTGTATAGT	ACTATACAAGCTACTACCTCA	39	chi-let-7f-5p	1.80885	2.81884	2.12114	3.04417	2.16965	2.4059	3.10909	1.2927	1.77828	2.8014	2.02048	2.02824	3.00998	3.03168	2.75381	3.12417
110157-201	miRna_389	TGAGGTAGTAGCTTGTATAGTT	AACTATACAAGCTACTACCTCA	201	chi-let-7f-5p	4.84771	3.93988	4.48576	4.41252	3.88221	4.34064	4.69645	3.80915	4.25665	4.43732	3.15043	4.02662	2.39306	2.40972	3.26429	3.12417
114062-61	miRna_390	TGGGGTAGTAGATTGTATAGT	ACTATACAATCTACTACCCCA	61	chi-let-7f-5p	3.44361	2.38226	2.12114	2.76533	3.26639	2.58787	3.10909	1.90117	2.67155	3.37325	2.50196	3.29002	2.39306	3.03168	2.4096	1.2927
114063-129	miRna_390	TGGGGTAGTAGATTGTATAGTT	AACTATACAATCTACTACCCCA	129	chi-let-7f-5p	4.19034	3.54375	3.6896	3.27775	3.77831	3.45934	1.88189	2.92429	3.61507	3.89563	3.39046	3.79225	3.00998	4.29521	4.29501	1.2927
118272-123	miRna_391	TTAGGTAGTAGATTGTATAGT	ACTATACAATCTACTACCTAA	123	chi-let-7f-5p	3.13299	3.29567	3.79212	3.27775	4.31244	3.45934	3.62474	2.32782	3.36351	3.78168	2.86232	3.40542	3.77202	4.49165	4.06754	3.12417
118273-275	miRna_392	TTAGGTAGTAGATTGTATAGTT	AACTATACAATCTACTACCTAA	275	chi-let-7f-5p	4.10456	3.85057	4.95222	4.08296	4.96069	4.65812	4.00383	3.67041	4.25665	5.1387	4.21126	5.02635	4.79053	4.81888	4.81867	1.2927
25449-116	miRna_393	AGAGGTAGTAGTTTGTACAGTT	AACTGTACAAACTACTACCTCT	116	chi-let-7g-5p	3.57698	4.86618	3.18613	3.04417	3.41238	3.02671	1.2927	4.25992	3.05862	3.01818	3.39046	3.40542	3.00998	3.79756	2.75381	4.40989
56570-52	miRna_395	CTGAGGTAGTAGTTTGTACAGT	ACTGTACAAACTACTACCTCAG	52	chi-let-7g-5p	3.57698	2.617	1.76559	1.96332	3.26639	2.74944	1.2927	2.65666	2.87803	2.54617	2.50196	2.29091	4.04125	3.46486	1.2927	1.2927
56571-104	miRna_395	CTGAGGTAGTAGTTTGTACAGTT	AACTGTACAAACTACTACCTCAG	104	chi-let-7g-5p	3.57698	4.31854	3.6896	3.65511	4.06995	2.74944	3.10909	3.14996	2.4305	3.01818	4.33131	2.87528	2.39306	3.03168	1.2927	1.2927
78888-155	miRna_397	GGAGGTAGTAGTTTGTACAGT	ACTGTACAAACTACTACCTCC	155	chi-let-7g-5p	2.94836	4.77204	4.06209	4.20138	3.26639	4.12196	3.47246	4.25992	3.36351	3.52261	4.33131	4.02662	3.00998	3.03168	1.2927	3.12417
78889-502	miRna_397	GGAGGTAGTAGTTTGTACAGTT	AACTGTACAAACTACTACCTCC	502	chi-let-7g-5p	4.61936	5.96184	6.10785	5.2189	4.81075	5.64916	4.88924	6.03186	5.23807	5.1387	5.24074	5.16383	4.63649	4.81888	4.29501	3.90575
85717-35	miRna_397	GGTGGTAGTAGTTTGTACAGTT	AACTGTACAAACTACTACCACC	35	chi-let-7g-5p	2.18821	2.38226	2.12114	2.41935	2.71115	2.74944	1.88189	2.32782	1.77828	2.23588	3.39046	2.51305	1.2927	2.40972	1.2927	1.2927
109798-162	miRna_398	TGAGGAAGTAGTTTGTACAGT	ACTGTACAAACTACTTCCTCA	162	chi-let-7g-5p	2.7366	4.99679	4.06209	4.20138	3.26639	4.12196	3.47246	4.25992	3.8292	3.01818	3.5962	3.70483	3.77202	3.79756	3.46468	3.90575
109799-469	miRna_399	TGAGGAAGTAGTTTGTACAGTT	AACTGTACAAACTACTTCCTCA	469	chi-let-7g-5p	4.79392	5.94036	5.15821	5.65221	5.0074	5.62853	4.88924	5.52825	5.27506	5.18426	5.11255	5.28934	4.63649	3.79756	4.39657	5.07877
109752-42	miRna_400	TGAGGAAGAAGTTTGTACAGTT	AACTGTACAAACTTCTTCCTCA	42	chi-let-7g-5p	1.80885	3.15355	1.2927	3.04417	1.79681	3.02671	2.62222	2.32782	2.14094	1.84003	2.02048	3.29002	1.2927	2.40972	2.4096	1.2927
110068-76	miRna_400	TGAGGTAGAAGTTTGTACAGT	ACTGTACAAACTTCTACCTCA	76	chi-let-7g-5p	2.94836	3.54375	2.64406	3.47873	2.92088	3.25918	2.62222	3.67041	3.05862	3.20661	3.15043	2.02824	2.39306	3.03168	3.03151	1.2927
110069-239	miRna_400	TGAGGTAGAAGTTTGTACAGTT	AACTGTACAAACTTCTACCTCA	239	chi-let-7g-5p	4.27129	5.45631	4.14192	4.31081	3.66634	4.95177	4.11089	5.00052	4.10052	3.52261	4.44214	4.22819	3.00998	3.79756	2.75381	3.12417
110122-224	miRna_401	TGAGGTAGTAGATTGTACAGT	ACTGTACAATCTACTACCTCA	224	chi-let-7g-5p	3.44361	5.51561	3.97759	3.95395	3.41238	4.23544	3.47246	4.9414	4.46311	4.43732	4.0803	4.45944	4.04125	3.79756	3.64059	1.2927
110418-84	miRna_403	TGAGGTAGTAGTATGTACAGT	ACTGTACATACTACTACCTCA	84	chi-let-7g-5p	2.18821	4.02398	3.02705	3.27775	2.46566	3.25918	2.62222	3.34506	3.36351	2.54617	3.5962	3.40542	3.77202	2.40972	1.95664	3.12417
110419-236	miRna_403	TGAGGTAGTAGTATGTACAGTT	AACTGTACATACTACTACCTCA	236	chi-let-7g-5p	4.10456	4.99679	4.35788	3.81225	3.77831	4.53051	4.47385	4.3536	4.75263	4.00124	4.64111	4.45944	3.77202	4.06774	3.79737	3.12417
110422-39	miRna_404	TGAGGTAGTAGTTTCTACAGT	ACTGTAGAAACTACTACCTCA	39	chi-let-7g-5p	1.80885	2.617	1.76559	1.96332	2.71115	2.74944	2.29903	2.92429	2.4305	2.54617	3.15043	2.51305	1.2927	1.2927	2.4096	1.2927
110423-82	miRna_404	TGAGGTAGTAGTTTCTACAGTT	AACTGTAGAAACTACTACCTCA	82	chi-let-7g-5p	2.94836	3.29567	3.6896	3.47873	2.71115	3.45934	1.88189	2.65666	2.67155	2.54617	3.77623	3.40542	3.44074	3.03168	2.75381	1.2927
110426-61	miRna_405	TGAGGTAGTAGTTTGAACAGT	ACTGTTCAAACTACTACCTCA	61	chi-let-7g-5p	1.80885	3.29567	3.02705	1.96332	2.71115	3.14762	1.2927	3.14996	2.87803	2.54617	3.5962	3.16457	1.2927	3.03168	2.75381	1.2927
110427-157	miRna_405	TGAGGTAGTAGTTTGAACAGTT	AACTGTTCAAACTACTACCTCA	157	chi-let-7g-5p	3.29664	4.38366	3.57923	3.95395	3.66634	3.86409	3.62474	3.93572	3.2191	3.65795	3.93626	4.45944	4.26805	4.29521	3.46468	1.2927
110431-583	miRna_409	TGAGGTAGTAGTTTGTAC	GTACAAACTACTACCTCA	583	chi-let-7g-5p	4.67992	4.02398	4.86081	4.68062	5.33492	5.64916	5.05928	2.92429	4.46311	6.35001	4.97186	6.22784	7.12711	7.29552	6.66159	1.2927
110433-1743	miRna_411	TGAGGTAGTAGTTTGTACAG	CTGTACAAACTACTACCTCA	1743	chi-let-7g-5p	6.12704	8.31483	6.7283	6.28235	6.84751	7.3591	6.39242	7.58035	7.13622	6.26774	6.96124	7.2588	5.64669	7.46879	6.85242	1.2927
110437-193	miRna_411	TGAGGTAGTAGTTTGTACAGTA	TACTGTACAAACTACTACCTCA	193	chi-let-7g-5p	3.44361	3.85057	4.48576	3.65511	4.31244	4.4387	3.62474	3.51688	3.8292	4.09963	2.50196	4.87438	1.2927	4.29521	4.29501	5.534
110438-107	miRna_412	TGAGGTAGTAGTTTGTACAGTC	GACTGTACAAACTACTACCTCA	107	chi-let-7g-5p	2.7366	3.93988	3.18613	3.27775	1.79681	3.63508	3.76247	3.67041	2.87803	4.19175	3.5962	3.95265	1.2927	1.2927	3.03151	1.2927
118286-32	miRna_412	TTAGGTAGTAGTTTGTACAGT	ACTGTACAAACTACTACCTAA	32	chi-let-7g-5p	1.2927	2.81884	1.76559	1.96332	2.46566	1.95411	1.88189	2.32782	2.4305	2.23588	3.15043	2.87528	1.2927	1.2927	2.4096	1.2927
110432-120	miRna_414	TGAGGTAGTAGTTTGTACA	TGTACAAACTACTACCTCA	120	chi-let-7g-5p	3.29664	2.10175	1.76559	2.41935	4.23605	3.25918	2.62222	3.80915	3.2191	3.37325	3.93626	4.16408	4.92971	5.20227	3.46468	3.12417
110434-92	miRna_414	TGAGGTAGTAGTTTGTACAGA	TCTGTACAAACTACTACCTCA	92	chi-let-7g-5p	3.29664	2.10175	2.84823	1.96332	2.71115	3.63508	2.88609	3.14996	3.36351	3.78168	2.86232	4.16408	2.39306	3.46486	3.46468	1.2927
110436-22625	miRna_414	TGAGGTAGTAGTTTGTACAGT	ACTGTACAAACTACTACCTCA	22625	chi-let-7g-5p	10.09	11.8602	10.5343	10.3067	10.1044	10.8593	10.5172	11.4328	10.6705	10.2855	10.902	10.8048	10.3934	10.6443	10.2553	9.1141
118287-78	miRna_414	TTAGGTAGTAGTTTGTACAGTT	AACTGTACAAACTACTACCTAA	78	chi-let-7g-5p	3.29664	3.65344	3.3294	2.41935	2.16965	3.14762	3.10909	3.80915	2.4305	2.54617	3.39046	3.29002	3.00998	1.2927	2.75381	1.2927
101105-35	miRna_415	TCAGGTAGTAGTTTGTACAGTT	AACTGTACAAACTACTACCTGA	35	chi-let-7g-5p	1.80885	2.617	2.40616	1.96332	1.2927	2.58787	2.88609	3.34506	2.87803	2.54617	1.2927	2.02824	1.2927	2.40972	1.2927	1.2927
110439-74992	miRna_415	TGAGGTAGTAGTTTGTACAGTT	AACTGTACAAACTACTACCTCA	74992	chi-let-7g-5p	11.8746	13.3198	12.1884	12.4156	11.8952	12.802	12.0476	12.9341	12.4842	12.0583	12.7563	12.8015	11.9172	12.0695	11.807	11.1215
110440-1075	miRna_415	TGAGGTAGTAGTTTGTACAGTTA	TAACTGTACAAACTACTACCTCA	1075	chi-let-7g-5p	6.42119	6.368	6.20396	6.38602	5.9028	6.98204	5.34896	6.19261	6.40593	6.13482	5.7942	6.91368	6.52577	6.79801	6.59905	4.78275
110441-40	miRna_415	TGAGGTAGTAGTTTGTACAGTTAA	TTAACTGTACAAACTACTACCTCA	40	chi-let-7g-5p	1.2927	4.02398	2.12114	2.41935	2.16965	2.58787	1.2927	1.90117	3.2191	1.84003	2.02048	2.51305	1.2927	1.2927	1.2927	1.2927
110442-138	miRna_415	TGAGGTAGTAGTTTGTACAGTTAT	ATAACTGTACAAACTACTACCTCA	138	chi-let-7g-5p	1.80885	5.32984	1.2927	2.41935	2.46566	2.19762	1.2927	6.55006	2.4305	2.23588	1.2927	3.02716	1.2927	1.2927	1.2927	5.07877
110446-66	miRna_415	TGAGGTAGTAGTTTGTACAGTTTT	AAAACTGTACAAACTACTACCTCA	66	chi-let-7g-5p	1.2927	4.61819	2.12114	1.2927	2.16965	3.02671	1.2927	4.52447	2.87803	1.2927	2.02048	2.7055	3.00998	1.2927	1.95664	1.2927
110435-48	miRna_416	TGAGGTAGTAGTTTGTACAGC	GCTGTACAAACTACTACCTCA	48	chi-let-7g-5p	1.80885	2.99588	2.40616	1.2927	2.16965	2.58787	1.88189	3.14996	3.49476	2.54617	2.50196	3.29002	1.2927	2.40972	1.95664	1.2927
110444-189	miRna_416	TGAGGTAGTAGTTTGTACAGTTG	CAACTGTACAAACTACTACCTCA	189	chi-let-7g-5p	3.44361	4.61819	3.88784	3.04417	3.10396	4.84853	3.62474	4.44156	4.1807	3.65795	3.15043	4.34844	4.63649	4.06774	4.06754	1.2927
114070-49	miRna_416	TGGGGTAGTAGTTTGTACAGTT	AACTGTACAAACTACTACCCCA	49	chi-let-7g-5p	2.18821	3.15355	2.40616	1.96332	2.16965	2.89473	2.62222	1.2927	2.14094	2.54617	3.39046	3.40542	1.2927	3.46486	1.95664	1.2927
110443-70	miRna_417	TGAGGTAGTAGTTTGTACAGTTC	GAACTGTACAAACTACTACCTCA	70	chi-let-7g-5p	3.91601	4.56303	1.2927	2.41935	3.88221	2.4059	2.62222	1.2927	2.4305	2.23588	2.02048	2.29091	1.2927	2.40972	1.2927	4.78275
110445-3145	miRna_417	TGAGGTAGTAGTTTGTACAGTTT	AAACTGTACAAACTACTACCTCA	3145	chi-let-7g-5p	6.7805	9.81333	6.67563	7.60927	6.45114	7.45595	6.59041	9.64033	7.87519	6.65518	7.81934	7.51156	6.28774	5.90031	6.12391	7.66578
30289-37	miRna_417	AGGTAGTAGTTTGTAC	GTACAAACTACTACCT	37	chi-let-7g-5p	1.2927	1.2927	2.40616	1.2927	1.2927	3.25918	1.2927	1.2927	2.67155	1.2927	2.02048	2.51305	4.79053	2.40972	3.26429	1.2927
78890-90	miRna_419	GGAGGTAGTAGTTTGTGCTGT	ACAGCACAAACTACTACCTCC	90	chi-let-7i-5p	2.18821	5.57258	2.40616	3.04417	1.2927	2.74944	1.2927	4.44156	2.67155	1.84003	2.50196	2.02824	1.2927	2.40972	1.95664	1.2927
78891-284	miRna_419	GGAGGTAGTAGTTTGTGCTGTT	AACAGCACAAACTACTACCTCC	284	chi-let-7i-5p	4.55614	6.0647	4.90724	3.47873	2.92088	4.34064	4.00383	6.08746	4.01563	3.37325	4.44214	3.95265	4.26805	4.49165	3.03151	3.12417
109800-78	miRna_420	TGAGGAAGTAGTTTGTGCTGT	ACAGCACAAACTACTTCCTCA	78	chi-let-7i-5p	2.18821	5.15437	2.40616	2.76533	1.2927	3.02671	1.2927	4.67723	2.87803	1.2927	2.50196	1.70684	1.2927	1.2927	1.2927	1.2927
109801-271	miRna_421	TGAGGAAGTAGTTTGTGCTGTT	AACAGCACAAACTACTTCCTCA	271	chi-let-7i-5p	4.49003	6.30216	3.6896	4.08296	3.66634	4.12196	4.39131	5.85093	4.39752	3.20661	4.0803	3.95265	3.00998	3.03168	3.03151	3.12417
110070-126	miRna_422	TGAGGTAGAAGTTTGTGCTGTT	AACAGCACAAACTTCTACCTCA	126	chi-let-7i-5p	3.44361	4.72255	3.3294	3.47873	3.26639	3.63508	3.76247	4.3536	3.2191	3.01818	4.0803	3.61176	1.2927	2.40972	1.2927	1.2927
110149-90	miRna_423	TGAGGTAGTAGATTGTGCTGT	ACAGCACAATCTACTACCTCA	90	chi-let-7i-5p	2.18821	5.62738	2.40616	1.2927	2.46566	2.4059	2.62222	4.44156	2.14094	1.2927	2.02048	2.29091	2.39306	1.2927	2.4096	1.2927
110150-360	miRna_424	TGAGGTAGTAGATTGTGCTGTT	AACAGCACAATCTACTACCTCA	360	chi-let-7i-5p	4.55614	6.506	4.60322	3.27775	3.66634	4.69826	5.0048	6.56972	4.52585	3.78168	4.54505	4.34844	4.04125	3.03168	3.03151	1.2927
110420-40	miRna_425	TGAGGTAGTAGTATGTGCTGT	ACAGCACATACTACTACCTCA	40	chi-let-7i-5p	2.18821	4.10345	1.2927	1.96332	2.16965	2.4059	1.2927	3.80915	2.4305	1.2927	2.50196	1.70684	1.2927	1.2927	1.2927	1.2927
110421-109	miRna_425	TGAGGTAGTAGTATGTGCTGTT	AACAGCACATACTACTACCTCA	109	chi-let-7i-5p	3.29664	4.81988	3.18613	3.27775	3.10396	2.74944	3.10909	4.81535	3.2191	2.54617	3.77623	1.70684	3.00998	3.46486	1.2927	3.90575
110449-411	miRna_430	TGAGGTAGTAGTTTGTGC	GCACAAACTACTACCTCA	411	chi-let-7i-5p	5.13409	5.94036	4.99584	4.97472	4.91242	4.4387	5.69705	5.00052	4.99364	4.88643	4.44214	4.5119	5.47549	4.95831	5.59288	1.2927
110454-10673	miRna_431	TGAGGTAGTAGTTTGTGCTGT	ACAGCACAAACTACTACCTCA	10673	chi-let-7i-5p	7.73609	12.3154	7.75025	8.27515	7.11611	8.43994	8.39799	11.5776	8.89464	6.96029	8.28847	7.91851	7.0065	7.37234	6.53367	1.2927
25450-61	miRna_431	AGAGGTAGTAGTTTGTGCTGTT	AACAGCACAAACTACTACCTCT	61	chi-let-7i-5p	2.48831	4.17876	2.40616	2.41935	2.71115	1.66098	2.62222	3.51688	3.05862	2.23588	3.15043	3.02716	1.2927	2.40972	1.95664	1.2927
110425-85	miRna_432	TGAGGTAGTAGTTTG	CAAACTACTACCTCA	85	chi-let-7i-5p	3.29664	5.03783	3.18613	2.76533	2.46566	2.89473	1.2927	3.67041	1.2927	2.23588	3.15043	2.7055	2.39306	3.03168	2.75381	1.2927
110451-427	miRna_432	TGAGGTAGTAGTTTGTGCT	AGCACAAACTACTACCTCA	427	chi-let-7i-5p	5.37293	6.64529	5.23302	4.41252	4.81075	4.69826	4.00383	5.85093	4.46311	4.51069	2.86232	2.87528	5.17329	6.09421	5.90009	1.2927
110453-32	miRna_432	TGAGGTAGTAGTTTGTGCTGC	GCAGCACAAACTACTACCTCA	32	chi-let-7i-5p	1.2927	4.38366	1.2927	2.41935	1.2927	1.66098	1.2927	3.14996	2.4305	1.2927	2.02048	1.2927	1.2927	1.2927	1.2927	1.2927
110460-70	miRna_432	TGAGGTAGTAGTTTGTGCTGTTAA	TTAACAGCACAAACTACTACCTCA	70	chi-let-7i-5p	1.2927	4.44596	1.76559	1.2927	1.2927	3.25918	1.88189	4.67723	2.67155	2.8014	2.86232	3.02716	2.39306	1.2927	1.2927	1.2927
110458-39395	miRna_433	TGAGGTAGTAGTTTGTGCTGTT	AACAGCACAAACTACTACCTCA	39395	chi-let-7i-5p	11.0905	13.312	11.0235	11.0462	10.4639	11.1652	11.5884	12.9212	11.3735	10.1514	11.3081	10.7526	10.7106	10.7891	10.2805	8.21481
110459-1841	miRna_433	TGAGGTAGTAGTTTGTGCTGTTA	TAACAGCACAAACTACTACCTCA	1841	chi-let-7i-5p	6.69505	8.23326	6.86394	7.18955	6.88551	6.67515	6.28221	7.99077	6.62236	6.46523	6.762	6.77033	7.80655	7.42137	7.99112	5.534
110461-653	miRna_433	TGAGGTAGTAGTTTGTGCTGTTAT	ATAACAGCACAAACTACTACCTCA	653	chi-let-7i-5p	3.81161	8.32729	4.14192	4.41252	2.71115	3.93301	3.62474	7.78757	5.54114	3.52261	2.02048	2.7055	1.2927	1.2927	3.79737	1.2927
110464-46	miRna_433	TGAGGTAGTAGTTTGTGCTGTTGT	ACAACAGCACAAACTACTACCTCA	46	chi-let-7i-5p	1.2927	4.31854	2.40616	1.2927	1.2927	1.2927	1.2927	4.67723	2.4305	1.2927	1.2927	2.29091	1.2927	1.2927	1.2927	1.2927
110424-50	miRna_434	TGAGGTAGTAGTTTCTGCTGTT	AACAGCAGAAACTACTACCTCA	50	chi-let-7i-5p	2.18821	4.17876	1.76559	3.27775	2.16965	1.66098	2.88609	3.67041	2.67155	2.23588	3.15043	1.2927	1.2927	1.2927	1.2927	1.2927
110428-66	miRna_434	TGAGGTAGTAGTTTGAGCTGTT	AACAGCTCAAACTACTACCTCA	66	chi-let-7i-5p	2.7366	4.17876	2.84823	2.76533	2.16965	2.58787	2.62222	3.34506	2.67155	1.2927	2.50196	2.87528	3.44074	3.46486	2.4096	3.12417
110463-142	miRna_434	TGAGGTAGTAGTTTGTGCTGTTG	CAACAGCACAAACTACTACCTCA	142	chi-let-7i-5p	3.57698	5.7311	3.3294	2.76533	1.79681	2.58787	3.10909	5.1646	3.2191	2.8014	3.15043	3.61176	3.44074	1.2927	1.2927	1.2927
110467-51	miRna_434	TGAGGTAGTAGTTTGTGCTT	AAGCACAAACTACTACCTCA	51	chi-let-7i-5p	2.18821	3.93988	2.64406	1.2927	1.2927	1.66098	1.2927	4.3536	3.36351	1.2927	1.2927	1.70684	1.2927	1.2927	1.2927	5.534
110469-75	miRna_434	TGAGGTAGTAGTTTGTGTTGTT	AACAACACAAACTACTACCTCA	75	chi-let-7i-5p	3.69906	3.65344	2.40616	3.04417	1.79681	2.58787	2.62222	4.44156	3.2191	3.01818	2.50196	2.7055	2.39306	1.2927	2.75381	1.2927
109802-44	miRna_435	TGAGGAAGTAGTTTGTGCTGTTT	AAACAGCACAAACTACTTCCTCA	44	chi-let-7i-5p	1.2927	4.67132	1.76559	1.2927	1.2927	2.4059	2.88609	3.14996	2.14094	1.84003	1.2927	1.70684	2.39306	1.2927	1.2927	1.2927
110450-38	miRna_435	TGAGGTAGTAGTTTGTGCAGTT	AACTGCACAAACTACTACCTCA	38	chi-let-7i-5p	2.18821	2.99588	2.40616	2.41935	2.46566	2.19762	2.29903	3.51688	2.4305	1.84003	2.02048	2.02824	1.2927	3.03168	1.2927	3.12417
110452-865	miRna_435	TGAGGTAGTAGTTTGTGCTG	CAGCACAAACTACTACCTCA	865	chi-let-7i-5p	4.55614	8.68142	4.60322	4.50753	4.23605	5.13843	4.55193	7.66502	5.41423	2.8014	5.24074	4.79194	4.63649	4.29521	4.81867	1.2927
110456-50	miRna_435	TGAGGTAGTAGTTTGTGCTGTAT	ATACAGCACAAACTACTACCTCA	50	chi-let-7i-5p	1.2927	4.72255	1.2927	1.2927	1.2927	2.19762	2.29903	3.80915	2.4305	1.2927	3.5962	1.70684	1.2927	1.2927	1.2927	1.2927
110465-7142	miRna_435	TGAGGTAGTAGTTTGTGCTGTTT	AAACAGCACAAACTACTACCTCA	7142	chi-let-7i-5p	7.2587	11.5914	7.28902	7.21792	6.45114	7.61645	7.99171	11.2846	8.49683	6.76421	7.70175	7.2356	6.52577	6.31785	6.5112	1.2927
110468-35	miRna_435	TGAGGTAGTAGTTTGTGTTGT	ACAACACAAACTACTACCTCA	35	chi-let-7i-5p	1.2927	3.93988	2.64406	3.04417	1.2927	2.4059	1.2927	1.2927	1.2927	2.23588	2.02048	2.51305	3.00998	1.2927	1.2927	1.2927
110470-61	miRna_435	TGAGGTAGTAGTTTGTTCTGTT	AACAGAACAAACTACTACCTCA	61	chi-let-7i-5p	2.94836	4.72255	1.2927	1.96332	1.2927	1.2927	3.30218	4.05207	1.2927	2.54617	3.39046	2.29091	2.39306	1.2927	1.2927	1.2927
118288-52	miRna_435	TTAGGTAGTAGTTTGTGCTGTT	AACAGCACAAACTACTACCTAA	52	chi-let-7i-5p	2.48831	4.02398	2.12114	2.41935	2.46566	2.58787	2.88609	2.92429	2.87803	1.84003	3.15043	2.51305	1.2927	1.2927	1.2927	1.2927
78892-53	miRna_435	GGAGGTAGTAGTTTGTGCTGTTT	AAACAGCACAAACTACTACCTCC	53	chi-let-7i-5p	2.18821	4.38366	2.40616	2.41935	2.16965	1.95411	2.29903	4.15974	2.87803	1.84003	1.2927	1.2927	1.2927	2.40972	1.95664	1.2927
110151-66	miRna_436	TGAGGTAGTAGATTGTGCTGTTT	AAACAGCACAATCTACTACCTCA	66	chi-let-7i-5p	2.48831	5.03783	2.12114	2.41935	1.2927	1.2927	2.62222	4.67723	2.14094	1.2927	1.2927	2.29091	1.2927	1.2927	1.2927	1.2927
110455-51	miRna_436	TGAGGTAGTAGTTTGTGCTGTA	TACAGCACAAACTACTACCTCA	51	chi-let-7i-5p	1.2927	3.75537	1.76559	3.04417	2.71115	2.19762	3.30218	3.67041	2.4305	2.54617	2.02048	2.51305	1.2927	3.03168	1.2927	1.2927
110457-59	miRna_436	TGAGGTAGTAGTTTGTGCTGTC	GACAGCACAAACTACTACCTCA	59	chi-let-7i-5p	2.7366	4.31854	1.2927	3.04417	2.16965	3.25918	2.29903	3.34506	2.4305	2.23588	1.2927	2.51305	1.2927	3.03168	1.95664	1.2927
110462-41	miRna_436	TGAGGTAGTAGTTTGTGCTGTTC	GAACAGCACAAACTACTACCTCA	41	chi-let-7i-5p	1.2927	4.02398	1.2927	1.2927	1.79681	2.19762	1.2927	4.44156	1.2927	2.54617	2.50196	1.70684	1.2927	2.40972	1.2927	1.2927
110466-177	miRna_436	TGAGGTAGTAGTTTGTGCTGTTTT	AAAACAGCACAAACTACTACCTCA	177	chi-let-7i-5p	1.2927	6.59118	3.45971	1.96332	1.79681	2.4059	1.2927	5.94423	3.61507	1.2927	2.02048	1.70684	1.2927	3.03168	1.2927	1.2927
80786-1096	miRna_437	GGCGGGCGGGGCCG	CGGCCCCGCCCGCC	1096	chi-miR-10001-5p	6.21153	6.3189	6.3286	6.6378	6.64084	6.2035	7.28241	5.94423	5.65779	5.82541	7.54915	6.95216	4.92971	5.31034	5.67603	6.27947
80787-942	miRna_437	GGCGGGCGGGGCCGG	CCGGCCCCGCCCGCC	942	chi-miR-10001-5p	6.21153	7.40251	4.60322	6.01765	5.37108	5.62853	6.82862	7.15529	4.75263	5.54016	7.65649	6.02622	5.05663	3.79756	3.46468	7.91096
80788-712	miRna_437	GGCGGGCGGGGCCGGG	CCCGGCCCCGCCCGCC	712	chi-miR-10001-5p	4.84771	7.34645	4.14192	5.9174	3.66634	4.289	5.69705	8.23188	3.36351	2.8014	6.53076	4.98984	1.2927	3.03168	4.06754	7.79357
80789-258	miRna_437	GGCGGGCGGGGCCGGGG	CCCCGGCCCCGCCCGCC	258	chi-miR-10001-5p	4.10456	4.50568	3.02705	4.90663	3.41238	4.53051	5.25871	6.14099	3.49476	2.8014	5.61655	4.9139	1.2927	1.2927	1.2927	3.90575
80790-514	miRna_437	GGCGGGCGGGGCCGGGGG	CCCCCGGCCCCGCCCGCC	514	chi-miR-10001-5p	5.40916	4.02398	4.28943	6.25523	4.583	4.69826	7.3275	4.3536	4.39752	4.6471	7.08596	5.81284	2.39306	3.03168	1.2927	5.07877
80816-50	miRna_437	GGCGGGGCCGGGGG	CCCCCGGCCCCGCC	50	chi-miR-10001-5p	1.80885	2.10175	2.40616	1.2927	2.46566	2.58787	4.11089	3.51688	1.77828	1.2927	4.33131	2.7055	1.2927	1.2927	1.2927	1.2927
113901-48	miRna_438	TGGGCGGGCGGGGCCG	CGGCCCCGCCCGCCCA	48	chi-miR-10001-5p	3.13299	2.10175	3.45971	1.96332	2.71115	2.19762	1.88189	1.90117	1.77828	3.01818	2.02048	2.87528	3.77202	3.03168	2.4096	1.2927
82672-320	miRna_438	GGGCGGGCGGGGCC	GGCCCCGCCCGCCC	320	chi-miR-10001-5p	4.55614	3.75537	4.42324	5.32706	4.583	4.48533	5.97726	1.90117	4.25665	3.20661	5.87545	5.43228	5.17329	4.06774	4.81867	1.2927
82673-220	miRna_438	GGGCGGGCGGGGCCG	CGGCCCCGCCCGCCC	220	chi-miR-10001-5p	4.19034	4.38366	4.60322	4.83515	5.05264	3.93301	4.55193	3.14996	3.36351	3.20661	5.3008	4.09699	4.26805	3.46486	4.06754	1.2927
90231-280	miRna_438	GTGGGCGGGCGGGGCC	GGCCCCGCCCGCCCAC	280	chi-miR-10001-5p	4.34795	4.10345	4.14192	4.68062	3.97913	4.3905	5.11178	4.60287	4.99364	4.00124	5.61655	4.79194	4.63649	3.03168	4.39657	5.71708
90232-80	miRna_438	GTGGGCGGGCGGGGCCG	CGGCCCCGCCCGCCCAC	80	chi-miR-10001-5p	3.29664	2.99588	2.84823	4.08296	2.71115	2.4059	3.88819	2.92429	3.05862	2.54617	1.2927	2.51305	2.39306	3.46486	4.39657	1.2927
113899-133	miRna_439	TGGGCGGGCGGGGC	GCCCCGCCCGCCCA	133	chi-miR-10001-5p	3.69906	3.42504	3.45971	4.20138	3.88221	3.14762	4.69645	2.65666	2.14094	2.8014	4.21126	3.79225	3.77202	3.03168	4.58047	1.2927
113900-232	miRna_439	TGGGCGGGCGGGGCC	GGCCCCGCCCGCCCA	232	chi-miR-10001-5p	3.57698	4.38366	4.65855	4.31081	4.91242	4.34064	4.69645	3.80915	4.46311	3.37325	4.21126	4.61141	4.464	3.79756	4.29501	1.2927
113902-36	miRna_439	TGGGCGGGCGGGGCCGG	CCGGCCCCGCCCGCCCA	36	chi-miR-10001-5p	3.13299	2.99588	1.76559	1.96332	1.79681	1.66098	2.29903	3.67041	2.14094	1.84003	2.50196	1.2927	2.39306	2.40972	1.2927	4.40989
82674-173	miRna_439	GGGCGGGCGGGGCCGG	CCGGCCCCGCCCGCCC	173	chi-miR-10001-5p	3.29664	4.81988	3.57923	3.47873	2.92088	4.17981	4.8278	4.52447	3.49476	3.65795	5.11255	3.61176	3.44074	3.03168	1.2927	4.40989
90229-162	miRna_439	GTGGGCGGGCGGGG	CCCCGCCCGCCCAC	162	chi-miR-10001-5p	2.7366	5.82787	2.64406	4.41252	4.31244	2.74944	3.30218	4.67723	1.77828	3.01818	3.77623	3.87468	3.00998	3.46486	1.95664	3.12417
90230-319	miRna_439	GTGGGCGGGCGGGGC	GCCCCGCCCGCCCAC	319	chi-miR-10001-5p	4.94962	5.80428	3.57923	4.75996	3.66634	3.71552	4.39131	5.40238	3.7261	3.52261	6.58007	5.22795	4.26805	3.46486	3.46468	3.12417
90233-62	miRna_439	GTGGGCGGGCGGGGCCGG	CCGGCCCCGCCCGCCCAC	62	chi-miR-10001-5p	2.94836	4.67132	2.84823	2.41935	1.2927	1.95411	1.2927	3.93572	1.77828	2.23588	3.5962	1.70684	2.39306	3.03168	1.2927	1.2927
17669-103	miRna_440	ACCAGTAGATCCAAAC	GTTTGGATCTACTGGT	103	chi-miR-100-5p	1.2927	1.2927	1.2927	1.2927	1.2927	1.2927	1.2927	1.2927	1.2927	1.2927	1.2927	1.2927	6.76763	7.55919	1.2927	1.2927
44097-36	miRna_440	CCAGTAGATCCAAAC	GTTTGGATCTACTGG	36	chi-miR-100-5p	1.2927	1.2927	1.2927	1.2927	1.2927	1.2927	1.2927	1.2927	1.2927	1.2927	1.2927	1.2927	5.38162	6.03243	1.2927	1.2927
6547-278	miRna_440	AACCAGTAGATCCAAAC	GTTTGGATCTACTGGTT	278	chi-miR-100-5p	1.2927	1.2927	1.2927	1.2927	1.2927	1.2927	1.2927	1.2927	1.2927	1.2927	1.2927	1.2927	7.91104	9.1168	1.2927	1.2927
86931-62	miRna_449	GTACAGTACAGTGATAACTGA	TCAGTTATCACTGTACTGTAC	62	chi-miR-101-3p	2.94836	4.17876	3.45971	1.96332	2.71115	2.4059	2.62222	3.93572	2.14094	1.2927	3.15043	2.29091	1.2927	1.2927	1.2927	1.2927
95552-368	miRna_449	TACAGTACTGTGATAACTG	CAGTTATCACAGTACTGTA	368	chi-miR-101-3p	3.57698	5.91855	3.45971	4.20138	4.7571	5.19564	4.21054	5.52825	5.12103	4.27833	5.4139	5.37679	4.92971	3.46486	4.49145	5.87952
86937-579	miRna_450	GTACAGTACTGTGATAACTGAA	TTCAGTTATCACAGTACTGTAC	579	chi-miR-101-3p	5.40916	6.73536	5.46797	4.68062	5.69022	5.54293	5.21138	6.88418	5.95998	4.88643	4.81594	4.45944	3.77202	4.49165	3.03151	1.2927
86932-48	miRna_451	GTACAGTACTGAGATAACTGA	TCAGTTATCTCAGTACTGTAC	48	chi-miR-101-3p	2.48831	4.44596	1.76559	1.96332	1.2927	2.4059	1.2927	3.80915	2.4305	1.84003	2.02048	2.29091	2.39306	1.2927	1.2927	1.2927
86934-3218	miRna_451	GTACAGTACTGTGATAACT	AGTTATCACAGTACTGTAC	3218	chi-miR-101-3p	7.70729	8.9196	8.22824	6.45916	8.14569	7.7656	7.12528	8.38948	8.51628	7.58754	7.99323	7.8691	7.18383	7.72459	6.72154	5.07877
86938-102	miRna_451	GTACAGTACTGTGATAACTGAAA	TTTCAGTTATCACAGTACTGTAC	102	chi-miR-101-3p	2.94836	4.10345	3.45971	3.04417	4.38498	3.71552	3.10909	1.90117	3.92543	2.54617	3.77623	2.51305	2.39306	2.40972	1.2927	1.2927
86941-52	miRna_451	GTACAGTACTGTGATAACTGT	ACAGTTATCACAGTACTGTAC	52	chi-miR-101-3p	3.13299	3.93988	2.12114	1.2927	1.2927	1.95411	1.2927	4.67723	2.87803	1.2927	2.86232	2.02824	1.2927	1.2927	1.2927	1.2927
58965-54	miRna_452	GAACAGTACTGTGATAACTGA	TCAGTTATCACAGTACTGTTC	54	chi-miR-101-3p	1.80885	4.38366	2.40616	1.2927	2.71115	1.95411	1.88189	3.80915	3.05862	1.2927	2.86232	1.70684	3.00998	2.40972	1.95664	1.2927
86933-73	miRna_452	GTACAGTACTGTGATAAC	GTTATCACAGTACTGTAC	73	chi-miR-101-3p	2.18821	2.99588	3.45971	1.2927	3.26639	2.19762	2.29903	2.65666	4.01563	3.20661	3.5962	3.61176	1.2927	3.46486	1.2927	1.2927
86935-717	miRna_452	GTACAGTACTGTGATAACTG	CAGTTATCACAGTACTGTAC	717	chi-miR-101-3p	5.67026	6.30216	6.57856	4.59667	6.08804	5.64916	6.25912	6.48944	6.38915	5.1387	5.11255	5.53724	5.17329	4.66453	4.06754	1.2927
86936-6072	miRna_452	GTACAGTACTGTGATAACTGA	TCAGTTATCACAGTACTGTAC	6072	chi-miR-101-3p	7.85249	10.8348	8.49464	7.14591	8.42482	8.24367	8.29391	10.3421	8.95288	7.74786	8.31784	8.34804	6.76763	6.15345	5.8292	3.90575
86939-137	miRna_452	GTACAGTACTGTGATAACTGAC	GTCAGTTATCACAGTACTGTAC	137	chi-miR-101-3p	3.69906	3.65344	4.35788	3.65511	4.38498	3.99878	2.88609	4.3536	4.10052	2.54617	1.2927	4.02662	1.2927	1.2927	1.2927	1.2927
95564-1148	miRna_452	TACAGTACTGTGATAACTGAC	GTCAGTTATCACAGTACTGTA	1148	chi-miR-101-3p	6.7805	7.07795	6.64855	6.6378	6.65558	6.31097	6.89003	6.76989	5.79147	5.96248	7.44654	6.74863	3.00998	4.29521	1.2927	1.2927
86927-36	miRna_453	GTACAGAACTGTGATAACTGA	TCAGTTATCACAGTTCTGTAC	36	chi-miR-101-3p	1.80885	3.42504	1.76559	1.96332	2.16965	2.19762	1.88189	3.51688	2.87803	1.84003	3.15043	1.70684	1.2927	1.2927	1.2927	1.2927
86940-318	miRna_453	GTACAGTACTGTGATAACTGAT	ATCAGTTATCACAGTACTGTAC	318	chi-miR-101-3p	4.67992	5.7803	4.54569	3.95395	4.86248	4.06168	4.8278	6.16703	5.31113	3.01818	4.81594	4.34844	3.00998	3.03168	2.4096	1.2927
95569-432	miRna_453	TACAGTACTGTGATAACTGAT	ATCAGTTATCACAGTACTGTA	432	chi-miR-101-3p	4.42074	6.9332	5.03817	3.81225	5.0074	4.84853	4.55193	6.11447	5.2001	3.78168	5.70811	4.61141	2.39306	4.06774	1.2927	1.2927
95550-103	miRna_456	TACAGTACTGTGATAAC	GTTATCACAGTACTGTA	103	chi-miR-101-3p	3.13299	3.42504	2.64406	2.41935	4.23605	3.36273	2.62222	2.92429	3.7261	3.37325	3.77623	3.16457	1.2927	3.03168	2.4096	6.15807
95554-1488	miRna_458	TACAGTACTGTGATAACTGAA	TTCAGTTATCACAGTACTGTA	1488	chi-miR-101-3p	6.2319	8.37211	6.59283	5.80966	6.75473	6.54911	6.32731	8.35592	6.42251	5.3927	7.30707	6.57461	4.26805	6.21036	4.18575	5.32426
95547-44	miRna_459	TACAGTACTGAGATAACTGA	TCAGTTATCTCAGTACTGTA	44	chi-miR-101-3p	2.18821	4.02398	3.02705	1.96332	1.79681	2.19762	2.29903	2.32782	2.67155	1.84003	3.39046	2.02824	1.2927	1.2927	1.2927	1.2927
95555-683	miRna_459	TACAGTACTGTGATAACTGAAA	TTTCAGTTATCACAGTACTGTA	683	chi-miR-101-3p	5.29763	7.30502	5.69664	4.20138	6.06614	5.52072	5.43389	6.91524	5.6295	5.22843	5.17807	5.56232	3.44074	4.06774	3.03151	1.2927
95557-88	miRna_460	TACAGTACTGTGATAACTGAAC	GTTCAGTTATCACAGTACTGTA	88	chi-miR-101-3p	2.94836	2.38226	3.3294	2.41935	3.88221	3.14762	2.29903	4.74794	2.4305	3.20661	4.33131	2.02824	3.00998	1.2927	3.03151	1.2927
95551-513	miRna_461	TACAGTACTGTGATAACT	AGTTATCACAGTACTGTA	513	chi-miR-101-3p	3.57698	4.77204	4.95222	3.04417	6.17244	5.87611	5.25871	4.60287	5.23807	4.27833	5.70811	6.83352	3.44074	5.31034	3.64059	5.71708
95559-4749	miRna_461	TACAGTACTGTGATAACTGAAG	CTTCAGTTATCACAGTACTGTA	4749	chi-miR-101-3p	7.92309	10.2959	7.83675	7.65149	7.79262	8.14908	8.03313	10.0658	8.28193	7.46368	8.5521	8.05292	6.87488	6.55602	5.02306	6.59227
95556-32	miRna_462	TACAGTACTGTGATAACTGAAAA	TTTTCAGTTATCACAGTACTGTA	32	chi-miR-101-3p	1.2927	2.81884	3.02705	1.2927	1.79681	2.4059	1.2927	3.67041	2.67155	1.2927	1.2927	1.2927	3.77202	1.2927	1.2927	1.2927
95560-480	miRna_462	TACAGTACTGTGATAACTGAAGA	TCTTCAGTTATCACAGTACTGTA	480	chi-miR-101-3p	5.21818	6.80832	4.90724	3.04417	4.38498	5.32948	4.39131	6.64576	4.94855	2.8014	5.70811	5.43228	4.464	2.40972	3.03151	5.534
95548-48	miRna_463	TACAGTACTGAGATAACTGAAG	CTTCAGTTATCTCAGTACTGTA	48	chi-miR-101-3p	2.18821	3.54375	1.76559	1.96332	2.16965	2.19762	2.88609	4.15974	2.4305	2.23588	3.15043	2.51305	1.2927	1.2927	1.2927	1.2927
95558-33	miRna_463	TACAGTACTGTGATAACTGAACT	AGTTCAGTTATCACAGTACTGTA	33	chi-miR-101-3p	1.2927	2.617	1.76559	3.04417	2.16965	2.74944	1.2927	2.92429	2.4305	2.23588	1.2927	2.7055	1.2927	3.03168	1.2927	1.2927
95561-1010	miRna_463	TACAGTACTGTGATAACTGAAGT	ACTTCAGTTATCACAGTACTGTA	1010	chi-miR-101-3p	5.479	8.27677	5.33843	4.97472	5.09651	5.85851	5.43389	8.25634	6.06933	5.1387	5.04392	5.58698	4.79053	5.20227	3.64059	1.2927
95563-44	miRna_463	TACAGTACTGTGATAACTGAATT	AATTCAGTTATCACAGTACTGTA	44	chi-miR-101-3p	2.48831	4.25034	2.40616	1.96332	1.2927	1.95411	1.88189	3.80915	1.77828	1.2927	1.2927	2.02824	3.44074	2.40972	1.2927	1.2927
95567-106	miRna_463	TACAGTACTGTGATAACTGACCT	AGGTCAGTTATCACAGTACTGTA	106	chi-miR-101-3p	4.27129	2.81884	2.64406	2.76533	4.06995	3.36273	3.47246	4.05207	3.05862	3.37325	1.2927	4.16408	1.2927	3.46486	1.2927	1.2927
95562-1337	miRna_464	TACAGTACTGTGATAACTGAAT	ATTCAGTTATCACAGTACTGTA	1337	chi-miR-101-3p	5.67026	7.85695	7.24451	6.38602	6.5648	6.61351	6.23565	7.69217	6.487	5.98839	6.78321	6.64676	5.47549	5.96788	4.18575	6.0255
95519-35	miRna_466	TACAGAACTGTGATAACTGACC	GGTCAGTTATCACAGTTCTGTA	35	chi-miR-101-3p	2.18821	2.617	3.18613	2.41935	2.71115	1.95411	2.62222	2.92429	1.2927	2.54617	2.02048	2.29091	1.2927	1.2927	1.2927	1.2927
95566-4803	miRna_466	TACAGTACTGTGATAACTGACC	GGTCAGTTATCACAGTACTGTA	4803	chi-miR-101-3p	8.68779	7.79247	9.28741	7.79965	9.36468	8.80879	8.36052	7.68318	8.86765	8.71654	8.0023	8.58682	7.71328	7.15764	6.81622	5.87952
95520-92	miRna_467	TACAGAACTGTGATAACTGACT	AGTCAGTTATCACAGTTCTGTA	92	chi-miR-101-3p	3.13299	3.42504	3.6896	3.04417	2.92088	3.36273	3.47246	3.34506	3.36351	3.37325	3.77623	3.16457	2.39306	1.2927	2.4096	1.2927
95546-48	miRna_467	TACAGTACAGTGATAACTGACT	AGTCAGTTATCACTGTACTGTA	48	chi-miR-101-3p	2.7366	3.29567	2.40616	2.41935	3.10396	1.66098	1.88189	3.14996	3.36351	2.8014	2.86232	2.02824	1.2927	2.40972	1.2927	1.2927
95549-93	miRna_467	TACAGTACTGAGATAACTGACT	AGTCAGTTATCTCAGTACTGTA	93	chi-miR-101-3p	3.13299	3.54375	3.6896	3.04417	3.66634	3.54988	3.10909	3.67041	3.49476	2.54617	3.15043	3.02716	3.00998	1.2927	1.95664	1.2927
95565-65	miRna_467	TACAGTACTGTGATAACTGACA	TGTCAGTTATCACAGTACTGTA	65	chi-miR-101-3p	2.18821	2.10175	3.3294	3.27775	3.66634	3.02671	1.88189	1.90117	2.87803	2.54617	3.39046	3.16457	3.44074	3.79756	1.2927	1.2927
95568-10540	miRna_467	TACAGTACTGTGATAACTGACT	AGTCAGTTATCACAGTACTGTA	10540	chi-miR-101-3p	9.56406	10.3304	10.107	9.30293	9.98114	9.69752	9.39804	10.083	9.81445	9.3719	9.71126	9.39417	8.47414	8.76452	7.75337	7.83377
95553-4873	miRna_468	TACAGTACTGTGATAACTGA	TCAGTTATCACAGTACTGTA	4873	chi-miR-101-3p	7.44472	10.122	8.08917	8.06473	7.88306	8.60742	8.6451	9.80484	8.11342	7.33829	9.22198	8.41499	3.44074	5.96788	4.06754	5.534
95570-301	miRna_469	TACAGTACTGTGATAACTGATT	AATCAGTTATCACAGTACTGTA	301	chi-miR-101-3p	4.61936	6.63195	3.45971	1.2927	2.71115	4.84853	4.626	5.60645	4.64369	3.01818	4.21126	3.61176	4.464	4.06774	3.03151	5.07877
26432-47	miRna_472	AGCAGCAATGTACAGGGCTAT	ATAGCCCTGTACATTGCTGCT	47	chi-miR-103-3p	2.18821	3.54375	2.64406	1.96332	1.79681	2.58787	2.88609	3.67041	2.4305	1.2927	3.15043	2.29091	1.2927	2.40972	1.95664	1.2927
26433-42	miRna_472	AGCAGCAATGTACAGGGCTATG	CATAGCCCTGTACATTGCTGCT	42	chi-miR-103-3p	2.48831	2.99588	2.40616	2.41935	2.92088	2.74944	1.88189	2.32782	2.4305	2.23588	2.02048	2.29091	3.00998	3.03168	1.95664	1.2927
26434-170	miRna_472	AGCAGCAATGTACAGGGCTATGA	TCATAGCCCTGTACATTGCTGCT	170	chi-miR-103-3p	4.10456	4.61819	3.57923	4.41252	3.54494	3.93301	3.47246	3.51688	4.01563	4.19175	4.0803	3.95265	3.44074	3.79756	3.79737	1.2927
26439-123	miRna_474	AGCAGCATAGTACAGGGCTATGA	TCATAGCCCTGTACTATGCTGCT	123	chi-miR-103-3p	2.48831	3.75537	3.3294	3.81225	3.41238	4.06168	2.62222	3.67041	3.49476	4.19175	3.93626	3.87468	3.00998	3.46486	2.4096	1.2927
26445-1722	miRna_480	AGCAGCATTGTACAGGGCT	AGCCCTGTACAATGCTGCT	1722	chi-miR-103-3p	5.99024	8.82314	7.96847	6.33511	6.83461	6.05681	6.05975	7.88492	7.57494	6.06346	5.87545	6.11367	5.38162	6.2651	4.81867	4.40989
26441-72	miRna_481	AGCAGCATTGAACAGGGCTATGA	TCATAGCCCTGTTCAATGCTGCT	72	chi-miR-103-3p	3.44361	3.42504	2.64406	3.65511	2.92088	2.89473	2.62222	3.51688	2.4305	3.37325	2.02048	3.02716	2.39306	2.40972	2.4096	1.2927
26447-3508	miRna_481	AGCAGCATTGTACAGGGCTAT	ATAGCCCTGTACAATGCTGCT	3508	chi-miR-103-3p	7.40939	10.0335	6.89883	7.65149	7.18884	7.53011	7.48506	9.56888	7.99645	7.16732	8.10694	7.27407	6.12346	6.36873	5.67603	1.2927
26454-16519	miRna_481	AGCAGCATTGTACAGGGCTATGA	TCATAGCCCTGTACAATGCTGCT	16519	chi-miR-103-3p	10.3024	10.8515	9.85206	10.2478	10.2414	10.5637	9.87894	10.7924	10.2677	10.184	10.01	10.348	9.84828	10.1395	10.104	8.744
26449-48	miRna_482	AGCAGCATTGTACAGGGCTATAA	TTATAGCCCTGTACAATGCTGCT	48	chi-miR-103-3p	2.18821	2.617	3.18613	3.47873	2.71115	2.4059	1.2927	2.92429	3.36351	3.01818	2.50196	1.70684	2.39306	1.2927	1.2927	1.2927
26455-1743	miRna_482	AGCAGCATTGTACAGGGCTATGAA	TTCATAGCCCTGTACAATGCTGCT	1743	chi-miR-103-3p	7.19787	8.11361	6.04695	7.08559	6.43414	7.8212	7.36042	7.37227	6.79785	6.90693	7.06879	7.30413	2.39306	3.46486	2.75381	1.2927
31217-40	miRna_482	AGTAGCATTGTACAGGGCTATG	CATAGCCCTGTACAATGCTACT	40	chi-miR-103-3p	1.2927	2.617	3.02705	1.2927	3.66634	1.95411	2.62222	2.32782	2.4305	2.8014	1.2927	2.02824	1.2927	3.03168	2.4096	1.2927
26446-119	miRna_483	AGCAGCATTGTACAGGGCTA	TAGCCCTGTACAATGCTGCT	119	chi-miR-103-3p	3.57698	4.50568	3.88784	1.96332	3.88221	3.79172	2.29903	4.25992	2.87803	4.00124	2.50196	3.16457	1.2927	2.40972	2.75381	1.2927
26456-130	miRna_483	AGCAGCATTGTACAGGGCTATGAAT	ATTCATAGCCCTGTACAATGCTGCT	130	chi-miR-103-3p	1.80885	5.42571	3.3294	3.65511	3.41238	3.86409	2.88609	4.81535	2.67155	3.89563	2.50196	2.51305	1.2927	1.2927	1.2927	1.2927
26469-32	miRna_483	AGCAGCATTGTACAGGTCTATGA	TCATAGACCTGTACAATGCTGCT	32	chi-miR-103-3p	3.13299	1.2927	1.2927	3.27775	1.2927	1.66098	4.55193	1.2927	1.2927	1.84003	1.2927	2.02824	1.2927	1.2927	1.2927	1.2927
26443-183	miRna_484	AGCAGCATTGTACAGGG	CCCTGTACAATGCTGCT	183	chi-miR-103-3p	3.81161	5.29641	3.57923	3.47873	3.54494	3.93301	4.11089	5.35785	3.2191	3.78168	3.77623	3.29002	4.63649	1.2927	3.46468	1.2927
26453-5069	miRna_484	AGCAGCATTGTACAGGGCTATG	CATAGCCCTGTACAATGCTGCT	5069	chi-miR-103-3p	8.72778	8.91411	8.00095	8.99393	8.78463	8.67184	8.29391	8.56131	8.25903	8.83197	8.50181	8.97096	8.47414	8.68644	7.855	6.39144
26457-36	miRna_484	AGCAGCATTGTACAGGGCTATGAC	GTCATAGCCCTGTACAATGCTGCT	36	chi-miR-103-3p	2.94836	1.75321	2.40616	1.96332	2.71115	2.19762	1.2927	1.90117	2.67155	2.8014	2.02048	3.29002	1.2927	1.2927	1.2927	1.2927
26458-67	miRna_485	AGCAGCATTGTACAGGGCTATGAG	CTCATAGCCCTGTACAATGCTGCT	67	chi-miR-103-3p	3.13299	4.10345	2.40616	3.47873	1.79681	3.02671	1.2927	3.80915	2.4305	3.37325	2.50196	2.29091	1.2927	1.2927	2.75381	1.2927
26459-2902	miRna_485	AGCAGCATTGTACAGGGCTATGAT	ATCATAGCCCTGTACAATGCTGCT	2902	chi-miR-103-3p	7.79204	9.28177	6.79154	7.60927	7.6305	8.00047	7.56255	8.48573	7.53736	7.25534	7.81934	7.84885	5.17329	5.41088	5.67603	1.2927
26460-272	miRna_485	AGCAGCATTGTACAGGGCTATGATT	AATCATAGCCCTGTACAATGCTGCT	272	chi-miR-103-3p	3.44361	6.08442	3.88784	4.20138	3.97913	4.17981	2.62222	6.46865	4.52585	4.09963	4.33131	4.02662	1.2927	1.2927	2.4096	1.2927
26465-40	miRna_485	AGCAGCATTGTACAGGGCTATGTTT	AAACATAGCCCTGTACAATGCTGCT	40	chi-miR-103-3p	1.80885	2.99588	1.2927	1.96332	1.2927	2.89473	2.29903	3.80915	2.67155	3.52261	1.2927	1.70684	1.2927	2.40972	1.2927	1.2927
41364-212	miRna_485	CAGCATTGTACAGGGCTATGA	TCATAGCCCTGTACAATGCTG	212	chi-miR-103-3p	4.49003	5.36251	3.57923	5.03975	3.41238	4.34064	3.10909	4.67723	4.46311	3.52261	2.86232	3.61176	3.00998	3.79756	4.58047	1.2927
26461-270	miRna_486	AGCAGCATTGTACAGGGCTATGC	GCATAGCCCTGTACAATGCTGCT	270	chi-miR-103-3p	3.13299	3.65344	3.45971	4.83515	4.70137	4.84853	4.69645	4.74794	4.52585	4.94054	4.89601	5.48571	4.63649	3.46486	2.4096	1.2927
26435-90	miRna_487	AGCAGCAATGTACAGGGCTATGT	ACATAGCCCTGTACATTGCTGCT	90	chi-miR-103-3p	2.94836	3.93988	3.02705	2.76533	2.71115	3.36273	3.47246	4.52447	3.05862	3.37325	2.86232	3.02716	1.2927	1.2927	1.95664	1.2927
26440-64	miRna_487	AGCAGCATAGTACAGGGCTATGT	ACATAGCCCTGTACTATGCTGCT	64	chi-miR-103-3p	2.7366	3.42504	2.84823	2.41935	2.71115	3.25918	1.2927	3.80915	2.67155	2.8014	3.39046	3.02716	1.2927	1.2927	1.95664	1.2927
41365-37	miRna_487	CAGCATTGTACAGGGCTATGT	ACATAGCCCTGTACAATGCTG	37	chi-miR-103-3p	1.2927	3.29567	1.2927	3.27775	3.26639	1.2927	1.2927	1.90117	2.4305	2.54617	2.86232	2.02824	4.04125	1.2927	1.2927	1.2927
26462-9735	miRna_488	AGCAGCATTGTACAGGGCTATGT	ACATAGCCCTGTACAATGCTGCT	9735	chi-miR-103-3p	9.09883	10.7958	8.93083	9.24895	9.30517	9.43187	8.62718	10.5054	9.65694	9.51918	9.51605	9.43549	8.56236	8.73573	8.57144	6.84918
26463-128	miRna_488	AGCAGCATTGTACAGGGCTATGTA	TACATAGCCCTGTACAATGCTGCT	128	chi-miR-103-3p	4.19034	2.38226	2.84823	3.47873	3.97913	3.45934	2.88609	3.14996	3.7261	4.27833	3.15043	4.56251	3.44074	1.2927	3.46468	1.2927
26467-43	miRna_488	AGCAGCATTGTACAGGGCTATTT	AAATAGCCCTGTACAATGCTGCT	43	chi-miR-103-3p	1.80885	3.42504	1.2927	1.2927	2.71115	2.19762	1.2927	4.3536	3.36351	1.2927	1.2927	1.2927	1.2927	1.2927	3.03151	1.2927
26464-1245	miRna_489	AGCAGCATTGTACAGGGCTATGTT	AACATAGCCCTGTACAATGCTGCT	1245	chi-miR-103-3p	6.19086	7.14521	6.22244	6.6792	6.39954	6.76295	6.25912	7.16824	6.93131	7.01174	6.37185	6.58689	6.23503	6.15345	5.36127	5.534
26466-520	miRna_490	AGCAGCATTGTACAGGGCTATT	AATAGCCCTGTACAATGCTGCT	520	chi-miR-103-3p	4.34795	6.17917	5.03817	4.08296	4.583	5.82263	4.30376	6.81999	5.93708	5.22843	5.7518	5.02635	3.00998	5.67625	3.93877	1.2927
65975-260	miRna_492	GAGGCGCCGCCGCC	GGCGGCGGCGCCTC	260	chi-miR-10400-5p	4.67992	3.42504	3.02705	3.65511	3.77831	4.88377	5.79662	4.52447	2.14094	1.84003	5.98933	5.79178	2.39306	2.40972	1.2927	1.2927
74370-4144	miRna_492	GCGGCGGCGACTCT	AGAGTCGCCGCCGC	4144	chi-miR-10400-5p	8.13261	5.29641	7.61693	8.51127	7.28676	7.75136	10.6574	6.68233	7.67521	6.26774	10.1472	8.79693	5.17329	4.81888	4.49145	1.2927
80585-38	miRna_492	GGCGGCGACTCTGG	CCAGAGTCGCCGCC	38	chi-miR-10400-5p	3.29664	2.10175	3.18613	3.27775	1.79681	2.19762	2.29903	1.2927	2.14094	1.2927	2.86232	2.87528	1.2927	1.2927	1.2927	1.2927
80607-1131	miRna_492	GGCGGCGGCGACTC	GAGTCGCCGCCGCC	1131	chi-miR-10400-5p	6.27179	3.65344	4.54569	7.47464	5.77365	5.82263	8.61813	2.65666	4.3288	5.04302	8.8269	6.73766	2.39306	4.06774	1.2927	1.2927
80608-1789	miRna_492	GGCGGCGGCGACTCT	AGAGTCGCCGCCGCC	1789	chi-miR-10400-5p	7.15585	5.26219	6.12759	7.10091	6.53323	6.41099	9.35785	5.88271	7.01023	4.6471	8.90153	7.47899	3.44074	3.46486	3.93877	1.2927
1091-179	miRna_494	AAAAGTGCTTACAGTGCAGGTAG	CTACCTGCACTGTAAGCACTTTT	179	chi-miR-106a-5p	3.13299	4.10345	3.3294	4.50753	2.71115	3.93301	2.62222	2.65666	2.14094	1.2927	1.2927	3.02716	6.4812	6.03243	6.00029	3.90575
18161-70	miRna_496	ACCGCACTGTGGGTACTTGCT	AGCAAGTACCCACAGTGCGGT	70	chi-miR-106b-3p	1.80885	3.93988	1.76559	1.2927	2.71115	3.14762	3.76247	2.65666	3.05862	3.20661	2.02048	3.70483	3.00998	2.40972	1.2927	1.2927
45626-105	miRna_499	CCGCACTGTGGGTACTTGC	GCAAGTACCCACAGTGCGG	105	chi-miR-106b-3p	2.48831	4.50568	2.84823	2.41935	2.92088	2.89473	2.62222	5.00052	3.8292	3.78168	2.02048	2.87528	2.39306	2.40972	3.03151	1.2927
45627-4011	miRna_502	CCGCACTGTGGGTACTTGCT	AGCAAGTACCCACAGTGCGG	4011	chi-miR-106b-3p	7.58593	9.97525	8.02746	6.73917	7.87049	7.30813	7.82875	9.28663	9.06539	7.58754	6.88481	7.22778	7.34174	7.8191	7.94995	6.59227
45629-186	miRna_502	CCGCACTGTGGGTACTTGCTGA	TCAGCAAGTACCCACAGTGCGG	186	chi-miR-106b-3p	4.42074	5.15437	4.21756	4.08296	4.06995	3.71552	4.39131	4.15974	4.3288	3.65795	3.39046	3.70483	3.44074	2.40972	1.2927	1.2927
45628-1112	miRna_503	CCGCACTGTGGGTACTTGCTG	CAGCAAGTACCCACAGTGCGG	1112	chi-miR-106b-3p	6.8871	6.73536	6.29407	5.80966	6.61091	5.94447	6.32731	6.44756	7.13622	6.1805	6.58007	5.91376	6.76763	6.41788	6.48838	5.534
45625-36	miRna_504	CCGCACTGTGGGTACT	AGTACCCACAGTGCGG	36	chi-miR-106b-3p	2.48831	1.2927	2.64406	1.2927	3.66634	1.95411	1.2927	2.65666	2.4305	2.54617	2.86232	2.7055	1.2927	1.2927	1.2927	1.2927
45630-345	miRna_504	CCGCACTGTGGGTACTTGCTGC	GCAGCAAGTACCCACAGTGCGG	345	chi-miR-106b-3p	3.91601	6.63195	3.6896	3.27775	2.46566	3.79172	4.626	6.8363	3.8292	4.00124	5.66305	4.34844	1.2927	4.49165	3.26429	1.2927
45631-139	miRna_505	CCGCACTGTGGGTACTTGCTGCA	TGCAGCAAGTACCCACAGTGCGG	139	chi-miR-106b-3p	3.69906	3.15355	3.6896	1.2927	4.31244	3.63508	4.69645	2.65666	3.61507	4.00124	3.39046	3.70483	2.39306	3.79756	4.39657	1.2927
45632-61	miRna_505	CCGCACTGTGGGTACTTGCTGCAT	ATGCAGCAAGTACCCACAGTGCGG	61	chi-miR-106b-3p	2.48831	4.44596	3.3294	1.2927	2.46566	1.2927	1.2927	2.92429	3.92543	1.2927	3.39046	1.2927	3.77202	1.2927	1.2927	1.2927
45633-405	miRna_506	CCGCACTGTGGGTACTTGCTGCT	AGCAGCAAGTACCCACAGTGCGG	405	chi-miR-106b-3p	5.13409	5.62738	5.03817	4.75996	5.22063	4.12196	4.00383	6.14099	5.6295	4.94054	3.93626	4.09699	5.47549	5.31034	5.41066	1.2927
45634-76	miRna_507	CCGCACTGTGGGTACTTGCTGCTT	AAGCAGCAAGTACCCACAGTGCGG	76	chi-miR-106b-3p	3.44361	4.99679	3.02705	1.2927	1.79681	1.95411	1.2927	4.3536	2.87803	1.2927	2.50196	1.2927	3.00998	1.2927	3.03151	1.2927
45636-41	miRna_507	CCGCACTGTGGGTACTTGCTGTT	AACAGCAAGTACCCACAGTGCGG	41	chi-miR-106b-3p	2.7366	4.02398	1.2927	1.2927	1.2927	2.19762	1.2927	4.05207	2.4305	1.2927	1.2927	2.02824	1.2927	3.46486	1.2927	1.2927
45635-668	miRna_508	CCGCACTGTGGGTACTTGCTGT	ACAGCAAGTACCCACAGTGCGG	668	chi-miR-106b-3p	4.55614	7.90764	4.90724	5.03975	4.7571	4.34064	5.39205	7.04728	6.28418	4.88643	4.33131	4.56251	3.00998	4.06774	4.39657	1.2927
45637-178	miRna_509	CCGCACTGTGGGTACTTGCTT	AAGCAAGTACCCACAGTGCGG	178	chi-miR-106b-3p	3.13299	5.91855	3.02705	1.2927	2.46566	3.99878	2.62222	5.56788	4.58597	3.78168	1.2927	1.2927	3.00998	3.46486	3.46468	1.2927
95760-1008	miRna_511	TACCGCACTGTGGGTACTTGCT	AGCAAGTACCCACAGTGCGGTA	1008	chi-miR-106b-3p	5.91665	7.87405	5.96153	4.59667	6.02133	6.25823	5.11178	7.37227	6.00472	5.3129	5.4673	5.77041	5.17329	5.50487	7.02094	4.40989
93232-70	miRna_514	TAAAGTGCTGACAGTG	CACTGTCAGCACTTTA	70	chi-miR-106b-5p	2.18821	4.10345	2.64406	1.2927	2.46566	3.45934	2.62222	1.90117	1.2927	2.8014	1.2927	2.51305	3.77202	3.46486	4.49145	1.2927
93231-121	miRna_515	TAAAGTGCTGACAGT	ACTGTCAGCACTTTA	121	chi-miR-106b-5p	1.80885	5.29641	4.42324	2.76533	3.10396	2.19762	1.2927	3.80915	4.10052	1.2927	2.50196	3.40542	3.00998	3.03168	2.75381	5.07877
93233-184	miRna_515	TAAAGTGCTGACAGTGC	GCACTGTCAGCACTTTA	184	chi-miR-106b-5p	3.69906	3.75537	1.76559	3.95395	4.51997	4.48533	3.30218	3.80915	3.05862	4.83022	3.93626	4.56251	4.04125	4.29521	4.18575	4.78275
93236-33	miRna_516	TAAAGTGCTGACAGTGCAGAA	TTCTGCACTGTCAGCACTTTA	33	chi-miR-106b-5p	1.80885	3.42504	1.76559	3.47873	2.16965	1.95411	1.2927	2.32782	2.4305	3.01818	1.2927	1.2927	3.00998	1.2927	1.2927	1.2927
93237-2070	miRna_516	TAAAGTGCTGACAGTGCAGAT	ATCTGCACTGTCAGCACTTTA	2070	chi-miR-106b-5p	7.44472	7.94587	7.082	6.90541	6.53323	7.16506	7.48506	7.57063	8.06671	7.01174	7.35035	7.21992	6.38771	5.82942	6.97242	8.27444
93234-252	miRna_517	TAAAGTGCTGACAGTGCAG	CTGCACTGTCAGCACTTTA	252	chi-miR-106b-5p	2.94836	6.368	4.06209	1.96332	4.06995	3.79172	4.55193	6.16703	4.69919	1.2927	2.86232	3.70483	1.2927	1.2927	2.75381	1.2927
93235-966	miRna_517	TAAAGTGCTGACAGTGCAGA	TCTGCACTGTCAGCACTTTA	966	chi-miR-106b-5p	5.99024	7.7437	5.66996	5.80966	5.47445	5.47523	5.11178	7.56084	6.83549	5.27128	6.34357	6.14722	3.77202	5.41088	4.18575	6.15807
93238-203	miRna_517	TAAAGTGCTGACAGTGCAGATA	TATCTGCACTGTCAGCACTTTA	203	chi-miR-106b-5p	4.42074	4.17876	3.88784	3.04417	4.23605	4.17981	4.76362	2.92429	4.85391	4.6471	1.2927	2.87528	2.39306	4.66453	3.79737	6.92557
93239-39	miRna_518	TAAAGTGCTGACAGTGCAGATG	CATCTGCACTGTCAGCACTTTA	39	chi-miR-106b-5p	1.80885	1.75321	1.2927	1.96332	2.16965	2.89473	1.2927	1.2927	1.77828	1.2927	3.5962	3.16457	3.44074	2.40972	3.79737	1.2927
93240-143	miRna_518	TAAAGTGCTGACAGTGCAGATT	AATCTGCACTGTCAGCACTTTA	143	chi-miR-106b-5p	3.57698	5.19121	3.18613	2.41935	2.92088	3.79172	1.88189	4.87975	4.01563	3.01818	3.5962	2.51305	3.00998	3.79756	1.2927	6.0255
93241-47	miRna_518	TAAAGTGCTGACAGTGTAGAT	ATCTACACTGTCAGCACTTTA	47	chi-miR-106b-5p	1.2927	1.2927	1.76559	3.04417	4.583	1.66098	1.2927	1.2927	3.36351	3.01818	2.02048	2.7055	2.39306	1.2927	1.2927	1.2927
26448-108	miRna_521	AGCAGCATTGTACAGGGCTATA	TATAGCCCTGTACAATGCTGCT	108	chi-miR-107-3p	2.18821	4.25034	4.14192	1.2927	2.92088	4.17981	2.29903	3.14996	3.49476	3.52261	2.02048	3.29002	4.26805	1.2927	3.26429	1.2927
26444-1205	miRna_523	AGCAGCATTGTACAGGGC	GCCCTGTACAATGCTGCT	1205	chi-miR-107-3p	6.45624	7.82214	5.77384	6.33511	7.17867	6.38663	7.09952	7.18107	6.02658	5.85389	6.42679	6.18001	5.05663	5.31034	4.95809	4.78275
26451-88	miRna_523	AGCAGCATTGTACAGGGCTATCA	TGATAGCCCTGTACAATGCTGCT	88	chi-miR-107-3p	3.69906	4.38366	2.40616	1.2927	2.46566	2.4059	1.88189	2.65666	3.2191	3.37325	2.02048	1.2927	4.26805	3.46486	4.95809	1.2927
26442-123	miRna_524	AGCAGCATTGTACAGG	CCTGTACAATGCTGCT	123	chi-miR-107-3p	1.80885	4.95456	2.84823	3.27775	2.46566	3.36273	3.47246	5.60645	2.14094	1.84003	3.5962	3.29002	3.77202	3.03168	1.2927	1.2927
26450-356	miRna_524	AGCAGCATTGTACAGGGCTATC	GATAGCCCTGTACAATGCTGCT	356	chi-miR-107-3p	4.10456	6.19739	4.48576	3.47873	3.77831	4.34064	4.69645	5.81844	4.69919	4.27833	1.2927	4.22819	6.12346	6.03243	5.20205	6.27947
26452-113	miRna_524	AGCAGCATTGTACAGGGCTATCT	AGATAGCCCTGTACAATGCTGCT	113	chi-miR-107-3p	2.48831	3.85057	3.3294	2.41935	2.46566	2.4059	3.76247	4.81535	4.10052	3.01818	2.50196	3.29002	4.464	4.66453	3.26429	1.2927
26468-38	miRna_525	AGCAGCATTGTACAGGGCTT	AAGCCCTGTACAATGCTGCT	38	chi-miR-107-3p	1.2927	4.38366	1.76559	1.2927	1.2927	2.4059	2.62222	1.2927	3.05862	1.2927	2.50196	1.70684	2.39306	1.2927	1.2927	1.2927
44692-106	miRna_528	CCCCGTACGGGCCACCA	TGGTGGCCCGTACGGGG	106	chi-miR-10955	3.81161	3.29567	3.79212	3.47873	3.54494	2.58787	2.29903	2.32782	4.10052	3.78168	1.2927	3.87468	3.00998	1.2927	1.95664	5.71708
46229-1032	miRna_528	CCGTACGGGCCACC	GGTGGCCCGTACGG	1032	chi-miR-10955	5.4445	4.02398	6.20396	6.04957	5.13908	4.3905	4.76362	2.32782	5.60065	5.64164	5.3008	4.6587	8.3557	8.27092	9.07121	8.05395
46230-711	miRna_528	CCGTACGGGCCACCA	TGGTGGCCCGTACGG	711	chi-miR-10955	5.479	1.2927	6.29407	6.1994	5.0074	4.77535	5.11178	3.67041	5.51045	5.46831	5.61655	5.09673	7.36645	7.53712	7.87274	6.15807
45067-163	miRna_529	CCCGTACGGGCCACCA	TGGTGGCCCGTACGGG	163	chi-miR-10955	3.81161	1.2927	5.26902	2.41935	3.77831	3.36273	3.30218	1.2927	4.01563	4.00124	3.15043	3.79225	3.44074	3.46486	3.79737	7.37023
102037-166	miRna_530	TCCCCGTACGGGCCACC	GGTGGCCCGTACGGGGA	166	chi-miR-10955	4.01337	2.38226	5.0793	4.68062	3.97913	3.63508	3.10909	1.2927	3.8292	4.71076	4.33131	3.40542	2.39306	1.2927	4.18575	4.40989
44691-171	miRna_530	CCCCGTACGGGCCACC	GGTGGCCCGTACGGGG	171	chi-miR-10955	4.42074	1.75321	4.48576	5.32706	4.38498	2.58787	3.10909	1.2927	3.49476	4.27833	4.0803	3.95265	3.00998	1.2927	4.49145	6.27947
102038-117	miRna_531	TCCCCGTACGGGCCACCA	TGGTGGCCCGTACGGGGA	117	chi-miR-10955	4.27129	1.2927	2.84823	3.27775	3.26639	3.93301	1.88189	1.90117	4.1807	4.43732	3.5962	3.70483	3.44074	2.40972	3.79737	1.2927
45066-167	miRna_531	CCCGTACGGGCCACC	GGTGGCCCGTACGGG	167	chi-miR-10955	4.79392	1.2927	4.60322	4.31081	4.15539	2.74944	3.10909	3.34506	4.01563	4.6471	3.77623	3.40542	3.00998	4.66453	4.58047	1.2927
53864-1319	miRna_531	CGTACGGGCCACCA	TGGTGGCCCGTACG	1319	chi-miR-10955	6.14863	4.56303	7.05132	7.00647	6.46793	5.89351	6.28221	4.15974	6.96566	6.7939	6.74047	5.9897	7.59278	7.21438	8.58764	7.19614
18007-201	miRna_539	ACCCTGTAGATCCGAATTTGT	ACAAATTCGGATCTACAGGGT	201	chi-miR-10a-5p	3.69906	5.82787	2.64406	4.83515	1.2927	3.02671	4.00383	4.81535	5.34632	3.20661	5.11255	2.87528	1.2927	1.2927	1.2927	1.2927
95721-36	miRna_541	TACCCTGTAGATCCGAATTT	AAATTCGGATCTACAGGGTA	36	chi-miR-10a-5p	2.7366	1.2927	2.40616	2.76533	1.2927	2.19762	3.10909	1.2927	3.49476	1.2927	2.50196	1.2927	1.2927	1.2927	1.2927	5.534
95722-80	miRna_554	TACCCTGTAGATCCGAATTTG	CAAATTCGGATCTACAGGGTA	80	chi-miR-10a-5p	4.55614	2.617	3.57923	3.27775	2.71115	1.95411	3.10909	3.67041	4.10052	1.2927	2.02048	2.51305	2.39306	2.40972	1.2927	1.2927
95723-2137	miRna_556	TACCCTGTAGATCCGAATTTGT	ACAAATTCGGATCTACAGGGTA	2137	chi-miR-10a-5p	6.96217	8.75402	7.25352	8.00899	7.06182	5.97747	6.64487	8.45963	8.05612	6.87949	8.28847	5.95223	3.44074	3.03168	3.26429	6.0255
95724-84	miRna_557	TACCCTGTAGATCCGAATTTGTG	CACAAATTCGGATCTACAGGGTA	84	chi-miR-10a-5p	2.94836	3.42504	2.40616	3.81225	4.23605	2.58787	4.00383	2.32782	2.14094	4.19175	4.0803	1.2927	1.2927	1.2927	1.2927	1.2927
95725-33	miRna_557	TACCCTGTAGATCCGAATTTGTGA	TCACAAATTCGGATCTACAGGGTA	33	chi-miR-10a-5p	2.7366	2.617	2.40616	1.2927	1.2927	1.95411	3.62474	1.90117	1.2927	3.01818	2.86232	2.29091	1.2927	1.2927	1.2927	1.2927
53607-40	miRna_585	CGGTTCTATAGGGA	TCCCTATAGAACCG	40	chi-miR-10b-5p	1.2927	1.2927	1.2927	1.2927	1.2927	1.2927	1.2927	1.2927	1.2927	1.2927	1.2927	1.2927	2.39306	1.2927	2.75381	7.83377
95719-34	miRna_614	TACCCTGTAGAACCGAATTT	AAATTCGGTTCTACAGGGTA	34	chi-miR-10b-5p	2.7366	1.2927	2.84823	2.76533	1.2927	2.58787	1.88189	1.2927	3.61507	2.23588	2.50196	2.02824	1.2927	1.2927	1.2927	1.2927
95720-415	miRna_616	TACCCTGTAGAACCGAATTTGT	ACAAATTCGGTTCTACAGGGTA	415	chi-miR-10b-5p	5.37293	4.44596	4.99584	3.81225	3.88221	5.35481	5.66227	3.80915	6.00472	4.71076	5.11255	4.22819	6.43521	3.46486	5.50465	6.76852
95718-34	miRna_617	TACCCTGTAGAACCGAATT	AATTCGGTTCTACAGGGTA	34	chi-miR-10b-5p	3.29664	1.2927	1.2927	1.96332	2.16965	1.95411	2.88609	1.2927	3.49476	2.8014	1.2927	2.29091	3.00998	1.2927	1.2927	1.2927
47040-40	miRna_621	CCTGTAGAACCGTT	AACGGTTCTACAGG	40	chi-miR-10b-5p	1.2927	1.2927	1.2927	1.2927	1.2927	1.2927	1.2927	1.2927	1.2927	1.2927	1.2927	1.2927	1.2927	1.2927	1.2927	7.98423
50562-42	miRna_629	CGCGGGCGCCGGGG	CCCCGGCGCCCGCG	42	chi-miR-11976	2.18821	2.99588	1.2927	3.27775	2.16965	2.58787	4.11089	1.90117	1.2927	1.2927	2.02048	3.16457	1.2927	1.2927	1.2927	1.2927
51958-51	miRna_629	CGGCGGGGGCGCCG	CGGCGCCCCCGCCG	51	chi-miR-11976	2.94836	2.99588	2.64406	1.2927	1.79681	3.02671	1.88189	3.67041	1.77828	1.2927	4.54505	2.51305	1.2927	1.2927	1.2927	1.2927
74458-509	miRna_629	GCGGCGGGGGCGCC	GGCGCCCCCGCCGC	509	chi-miR-11976	5.72876	3.54375	3.45971	5.95159	4.583	5.6076	6.59041	3.80915	4.10052	4.09963	7.1849	6.56223	1.2927	1.2927	1.2927	1.2927
74459-42	miRna_629	GCGGCGGGGGCGCCGG	CCGGCGCCCCCGCCGC	42	chi-miR-11976	2.18821	1.2927	1.2927	3.95395	2.16965	2.89473	3.10909	1.90117	1.2927	1.2927	4.0803	3.02716	1.2927	1.2927	1.2927	1.2927
74460-32	miRna_629	GCGGCGGGGGCGCCGGG	CCCGGCGCCCCCGCCGC	32	chi-miR-11976	2.7366	1.75321	1.76559	1.2927	2.16965	3.02671	2.88609	2.92429	1.2927	1.84003	2.86232	2.51305	1.2927	1.2927	1.2927	1.2927
74461-155	miRna_629	GCGGCGGGGGCGCCGGGGC	GCCCCGGCGCCCCCGCCGC	155	chi-miR-11976	5.21818	2.617	3.45971	4.08296	2.92088	3.79172	4.47385	2.32782	2.4305	4.77172	3.93626	4.61141	1.2927	1.2927	1.2927	1.2927
74853-56	miRna_629	GCGGGGGCGCCGGGGC	GCCCCGGCGCCCCCGC	56	chi-miR-11976	2.18821	1.75321	1.76559	2.76533	3.66634	3.36273	3.76247	1.2927	2.14094	2.8014	4.21126	2.29091	1.2927	1.2927	1.2927	1.2927
80823-55	miRna_629	GGCGGGGGCGCCGGGGC	GCCCCGGCGCCCCCGCC	55	chi-miR-11976	3.13299	2.81884	1.2927	1.96332	2.71115	2.4059	4.11089	3.14996	2.4305	2.23588	4.54505	1.2927	1.2927	1.2927	1.2927	1.2927
29333-276	miRna_630	AGGGAACGGGCTTG	CAAGCCCGTTCCCT	276	chi-miR-11980	4.61936	5.75591	4.14192	4.41252	4.23605	4.34064	4.30376	5.40238	2.87803	5.09165	4.44214	3.95265	4.04125	4.81888	3.79737	3.12417
81627-8476	miRna_630	GGGAACGGGCTTGG	CCAAGCCCGTTCCC	8476	chi-miR-11980	10.5926	9.81037	6.8282	9.40209	9.74316	8.73109	9.90707	8.92016	7.52206	9.30645	9.12564	8.84883	9.79466	9.36881	9.91157	6.39144
81628-85	miRna_630	GGGAACGGGCTTGGCG	CGCCAAGCCCGTTCCC	85	chi-miR-11980	4.10456	4.25034	1.2927	3.47873	3.66634	1.95411	3.62474	3.67041	2.4305	3.20661	2.50196	2.7055	3.00998	2.40972	1.2927	1.2927
29335-43	miRna_631	AGGGAACGGGCTTGGC	GCCAAGCCCGTTCCCT	43	chi-miR-11980	1.80885	3.42504	1.76559	1.2927	1.2927	3.25918	2.62222	3.14996	3.05862	1.2927	1.2927	2.29091	3.00998	1.2927	1.2927	4.40989
29336-99	miRna_631	AGGGAACGGGCTTGGCG	CGCCAAGCCCGTTCCCT	99	chi-miR-11980	3.13299	5.7311	1.2927	3.65511	2.71115	1.2927	2.88609	4.15974	1.2927	1.2927	1.2927	2.51305	2.39306	1.2927	1.2927	5.32426
29337-112	miRna_631	AGGGAACGGGCTTGGCGG	CCGCCAAGCCCGTTCCCT	112	chi-miR-11980	3.91601	4.81988	3.45971	3.47873	2.92088	1.2927	2.29903	4.81535	1.77828	1.84003	2.02048	3.95265	3.44074	3.46486	1.95664	4.78275
81626-81	miRna_631	GGGAACGGGCTAGG	CCTAGCCCGTTCCC	81	chi-miR-11980	4.01337	2.81884	1.76559	3.47873	3.77831	2.74944	2.88609	3.34506	1.77828	3.37325	3.5962	2.87528	3.77202	3.03168	2.75381	1.2927
20378-56	miRna_632	ACGGGCTTGGCGGA	TCCGCCAAGCCCGT	56	chi-miR-11980	1.80885	3.15355	2.12114	3.47873	2.71115	2.4059	3.30218	3.51688	2.87803	3.01818	2.50196	2.02824	1.2927	1.2927	2.4096	4.40989
29334-1763	miRna_632	AGGGAACGGGCTTGG	CCAAGCCCGTTCCCT	1763	chi-miR-11980	8.26699	6.6049	5.37192	7.18955	7.6155	6.61351	7.60895	6.46865	3.92543	6.99905	6.96124	6.37669	8.38018	7.90779	8.02323	4.78275
29338-107	miRna_632	AGGGAACGGGCTTGGCGGA	TCCGCCAAGCCCGTTCCCT	107	chi-miR-11980	3.29664	4.17876	2.64406	1.96332	2.16965	2.58787	4.39131	5.26446	2.87803	2.8014	1.2927	2.7055	4.79053	3.03168	1.2927	4.40989
7573-147	miRna_632	AACGGGCTTGGCGG	CCGCCAAGCCCGTT	147	chi-miR-11980	3.57698	3.42504	3.79212	3.04417	5.13908	4.06168	3.30218	1.2927	4.25665	3.78168	2.02048	4.02662	3.77202	3.03168	3.03151	1.2927
7574-119	miRna_632	AACGGGCTTGGCGGA	TCCGCCAAGCCCGTT	119	chi-miR-11980	2.18821	3.93988	3.57923	3.27775	3.97913	3.86409	2.62222	2.92429	3.7261	4.09963	2.50196	4.28957	2.39306	2.40972	2.4096	1.2927
81625-45	miRna_632	GGGAACGGGCATGG	CCATGCCCGTTCCC	45	chi-miR-11980	3.29664	3.29567	1.2927	2.41935	2.71115	2.89473	1.88189	3.34506	1.2927	2.23588	1.2927	2.02824	3.44074	2.40972	2.4096	1.2927
81629-51	miRna_634	GGGAACGGGCTTGGCGG	CCGCCAAGCCCGTTCCC	51	chi-miR-11980	3.44361	3.15355	1.2927	2.41935	2.92088	3.14762	4.00383	1.2927	1.77828	2.54617	2.02048	1.2927	3.00998	1.2927	1.95664	3.12417
81630-67	miRna_635	GGGAACGGGCTTGGCGGA	TCCGCCAAGCCCGTTCCC	67	chi-miR-11980	4.61936	2.38226	2.12114	4.08296	2.46566	1.2927	3.30218	2.65666	2.14094	2.54617	2.02048	2.51305	2.39306	3.03168	3.03151	3.90575
40500-83	miRna_636	CACCGCTCTCCGCC	GGCGGAGAGCGGTG	83	chi-miR-11985	2.18821	2.81884	3.6896	4.50753	3.66634	3.79172	2.62222	2.92429	3.36351	1.2927	3.15043	2.87528	1.2927	1.2927	1.2927	1.2927
43782-56	miRna_636	CCACCGCTCTCCGCC	GGCGGAGAGCGGTGG	56	chi-miR-11985	2.18821	2.38226	1.76559	1.96332	2.92088	3.02671	4.47385	1.2927	1.77828	2.23588	4.0803	3.16457	1.2927	1.2927	1.2927	1.2927
44359-35	miRna_636	CCCACCGCTCTCCGC	GCGGAGAGCGGTGGG	35	chi-miR-11985	1.2927	2.617	1.76559	2.76533	1.2927	2.19762	3.47246	2.65666	1.77828	2.8014	1.2927	3.29002	1.2927	1.2927	1.2927	1.2927
44360-155	miRna_636	CCCACCGCTCTCCGCC	GGCGGAGAGCGGTGGG	155	chi-miR-11985	3.81161	1.2927	3.02705	3.65511	4.15539	4.12196	5.25871	2.65666	3.36351	3.20661	5.56849	4.28957	1.2927	1.2927	1.2927	1.2927
45834-186	miRna_637	CCGCTCTCCTCCCGTC	GACGGGAGGAGAGCGG	186	chi-miR-11985	3.13299	1.75321	2.84823	5.10197	3.41238	5.01671	4.11089	3.93572	2.4305	3.37325	4.54505	5.61123	1.2927	1.2927	1.2927	1.2927
50818-368	miRna_637	CGCTCTCCTCCCGTC	GACGGGAGGAGAGCG	368	chi-miR-11985	4.61936	3.15355	3.97759	5.27399	4.51997	6.25823	5.21138	5.00052	3.05862	3.01818	6.06055	5.9897	1.2927	1.2927	1.2927	1.2927
76066-250	miRna_637	GCTCTCCTCCCGTC	GACGGGAGGAGAGC	250	chi-miR-11985	3.44361	2.38226	3.6896	4.75996	4.45405	5.40419	5.0048	2.32782	2.67155	3.78168	5.91442	5.68161	1.2927	1.2927	1.2927	1.2927
27901-81	miRna_638	AGGAAACTCTGGTGC	GCACCAGAGTTTCCT	81	chi-miR-11987	2.94836	3.93988	2.12114	3.47873	3.10396	2.89473	3.47246	3.34506	3.05862	2.8014	4.21126	3.02716	1.2927	2.40972	1.2927	1.2927
27899-90	miRna_639	AGGAAACTCTGGAGG	CCTCCAGAGTTTCCT	90	chi-miR-11987	2.94836	4.10345	1.2927	4.20138	2.71115	3.25918	3.30218	4.05207	3.05862	2.54617	3.93626	3.02716	1.2927	3.03168	1.2927	3.12417
81589-38	miRna_639	GGGAAACTCTGGTGG	CCACCAGAGTTTCCC	38	chi-miR-11987	1.80885	2.38226	1.76559	3.27775	2.16965	1.95411	2.29903	1.90117	3.05862	1.84003	2.86232	1.70684	1.2927	1.2927	3.03151	5.32426
27897-56	miRna_640	AGGAAACTCAGGTG	CACCTGAGTTTCCT	56	chi-miR-11987	1.2927	3.54375	1.76559	3.27775	2.92088	2.58787	3.10909	3.14996	2.4305	2.23588	4.21126	2.7055	1.2927	1.2927	1.2927	1.2927
27900-7248	miRna_640	AGGAAACTCTGGTG	CACCAGAGTTTCCT	7248	chi-miR-11987	8.16475	10.2821	7.30644	9.84568	8.96702	8.62053	9.54846	9.85175	8.71109	7.87833	10.9201	8.99419	1.2927	3.46486	3.93877	5.32426
27903-883	miRna_640	AGGAAACTCTGGTGGA	TCCACCAGAGTTTCCT	883	chi-miR-11987	5.86542	7.5587	4.99584	6.28235	5.25974	5.80436	5.97726	6.8363	6.04811	5.73645	6.22458	5.58698	4.79053	5.75487	4.58047	8.18404
27904-189	miRna_640	AGGAAACTCTGGTGGAG	CTCCACCAGAGTTTCCT	189	chi-miR-11987	1.80885	5.57258	1.2927	3.47873	2.71115	4.289	2.88609	5.35785	1.77828	1.2927	4.0803	4.02662	2.39306	4.06774	4.06754	7.47562
27908-328	miRna_640	AGGAAACTCTGGTGGAGGT	ACCTCCACCAGAGTTTCCT	328	chi-miR-11987	5.54561	5.19121	4.71184	5.52172	4.86248	3.99878	4.76362	4.60287	4.25665	3.20661	3.77623	4.09699	4.63649	4.81888	5.75465	6.15807
8131-36	miRna_640	AACTCTGGTGGAGG	CCTCCACCAGAGTT	36	chi-miR-11987	1.2927	2.38226	1.2927	1.2927	1.2927	2.74944	3.76247	2.32782	1.77828	1.84003	2.50196	2.02824	3.00998	1.2927	1.2927	5.71708
27898-124	miRna_643	AGGAAACTCAGGTGG	CCACCTGAGTTTCCT	124	chi-miR-11987	3.29664	4.02398	2.40616	4.20138	3.26639	3.79172	3.47246	3.14996	3.8292	3.20661	4.44214	4.28957	3.00998	1.2927	1.2927	1.2927
65525-154	miRna_643	GAGGAAACTCTGGTGG	CCACCAGAGTTTCCTC	154	chi-miR-11987	2.94836	5.03783	3.02705	3.47873	3.88221	3.54988	4.11089	4.9414	2.67155	3.78168	3.15043	3.61176	4.26805	3.79756	3.26429	1.2927
27902-21156	miRna_644	AGGAAACTCTGGTGG	CCACCAGAGTTTCCT	21156	chi-miR-11987	10.5727	11.4962	9.14937	11.3136	10.5423	10.596	11.2316	10.9656	10.6868	10.1528	11.4113	10.8866	8.05483	8.05488	7.99921	8.30336
27894-33	miRna_645	AGGAAACACTGGTGG	CCACCAGTGTTTCCT	33	chi-miR-11987	2.48831	2.99588	1.2927	2.41935	1.2927	2.19762	2.62222	1.90117	2.67155	2.8014	2.86232	2.51305	1.2927	1.2927	1.2927	1.2927
27905-233	miRna_645	AGGAAACTCTGGTGGAGG	CCTCCACCAGAGTTTCCT	233	chi-miR-11987	4.55614	5.07773	3.3294	3.95395	4.15539	3.36273	4.8278	2.65666	4.3288	3.37325	5.56849	3.61176	3.00998	3.03168	3.64059	7.83377
30948-53	miRna_645	AGTAAACTCTGGTGG	CCACCAGAGTTTACT	53	chi-miR-11987	2.94836	2.617	1.76559	3.27775	3.10396	2.58787	3.47246	1.90117	2.87803	2.8014	2.50196	2.7055	2.39306	1.2927	2.4096	1.2927
65526-82	miRna_645	GAGGAAACTCTGGTGGA	TCCACCAGAGTTTCCTC	82	chi-miR-11987	3.69906	3.54375	1.2927	4.41252	1.2927	2.58787	4.00383	3.14996	2.4305	1.2927	3.39046	2.87528	3.77202	3.03168	3.79737	1.2927
27906-36	miRna_646	AGGAAACTCTGGTGGAGGC	GCCTCCACCAGAGTTTCCT	36	chi-miR-11987	1.80885	1.2927	2.12114	2.76533	1.2927	1.2927	1.2927	1.90117	2.4305	1.2927	1.2927	1.2927	1.2927	1.2927	1.95664	7.3145
65527-132	miRna_646	GAGGAAACTCTGGTGGAG	CTCCACCAGAGTTTCCTC	132	chi-miR-11987	3.91601	2.38226	4.28943	3.04417	3.10396	3.63508	3.10909	2.32782	3.2191	3.01818	2.02048	3.51228	2.39306	3.46486	5.59288	5.71708
65528-304	miRna_646	GAGGAAACTCTGGTGGAGG	CCTCCACCAGAGTTTCCTC	304	chi-miR-11987	5.21818	2.81884	4.14192	5.27399	3.97913	4.61682	4.69645	5.26446	4.69919	3.65795	4.54505	4.9139	4.63649	4.29521	4.81867	7.1331
65529-92	miRna_646	GAGGAAACTCTGGTGGAGGC	GCCTCCACCAGAGTTTCCTC	92	chi-miR-11987	1.2927	1.2927	2.64406	3.27775	1.2927	1.95411	3.76247	1.2927	3.7261	1.2927	1.2927	1.2927	2.39306	3.03168	3.26429	8.38679
65532-318	miRna_646	GAGGAAACTCTGGTGGAGGT	ACCTCCACCAGAGTTTCCTC	318	chi-miR-11987	4.94962	5.22714	4.06209	4.08296	4.6434	4.91817	4.00383	4.52447	5.1611	4.51069	3.39046	4.16408	5.38162	4.29521	5.93427	4.40989
77050-548	miRna_646	GGAAACTCTGGTGGA	TCCACCAGAGTTTCC	548	chi-miR-11987	4.42074	7.71868	2.84823	4.41252	3.97913	3.93301	5.0048	7.29172	3.49476	4.6471	5.17807	4.74888	1.2927	3.03168	3.79737	7.06719
77051-160	miRna_646	GGAAACTCTGGTGGAG	CTCCACCAGAGTTTCC	160	chi-miR-11987	2.7366	5.19121	1.76559	4.97472	1.2927	4.3905	3.47246	3.51688	2.87803	1.84003	3.15043	3.87468	2.39306	4.06774	4.66431	6.15807
77052-367	miRna_646	GGAAACTCTGGTGGAGG	CCTCCACCAGAGTTTCC	367	chi-miR-11987	4.94962	4.81988	3.18613	5.65221	5.22063	3.63508	6.25912	2.65666	4.94855	5.64164	4.33131	4.56251	4.04125	3.03168	3.93877	7.87288
77056-176	miRna_646	GGAAACTCTGGTGGAGGT	ACCTCCACCAGAGTTTCC	176	chi-miR-11987	4.19034	4.86618	3.02705	4.41252	4.91242	2.89473	4.47385	4.05207	3.2191	3.65795	3.39046	2.51305	3.00998	2.40972	4.18575	6.39144
77049-2478	miRna_647	GGAAACTCTGGTGG	CCACCAGAGTTTCC	2478	chi-miR-11987	7.62496	7.99359	5.8231	8.34756	7.33333	7.1288	8.41898	8.12966	7.39337	7.02432	8.5887	8.00797	5.72522	5.96788	4.66431	6.27947
77053-55	miRna_649	GGAAACTCTGGTGGAGGC	GCCTCCACCAGAGTTTCC	55	chi-miR-11987	1.2927	1.2927	3.18613	1.2927	2.16965	1.2927	1.2927	1.2927	4.10052	1.2927	1.2927	1.2927	1.2927	1.2927	1.95664	7.57383
46084-43	miRna_651	CCGGGGAGCCCGGCGGG	CCCGCCGGGCTCCCCGG	43	chi-miR-12034	1.2927	4.77204	1.2927	1.2927	1.2927	2.58787	2.88609	3.34506	1.2927	1.2927	1.2927	1.2927	1.2927	2.40972	1.2927	1.2927
52716-73	miRna_651	CGGGGAGCCCGGCGGG	CCCGCCGGGCTCCCCG	73	chi-miR-12034	3.13299	3.93988	1.2927	2.41935	1.2927	2.58787	2.88609	5.56788	1.77828	1.2927	1.2927	2.02824	3.00998	3.03168	1.2927	1.2927
82042-278	miRna_651	GGGAGCCCGGCGGG	CCCGCCGGGCTCCC	278	chi-miR-12034	5.17675	4.56303	3.57923	4.20138	4.23605	4.17981	5.59008	5.31191	4.01563	3.20661	5.11255	4.74888	4.92971	3.46486	4.06754	5.07877
83031-374	miRna_651	GGGGAGCCCGGCGGG	CCCGCCGGGCTCCCC	374	chi-miR-12034	4.67992	5.45631	3.3294	5.32706	3.41238	5.01671	5.79662	5.05731	4.46311	4.09963	5.51878	6.02622	3.00998	3.03168	4.58047	1.2927
83029-197	miRna_652	GGGGAGCCCGGCGG	CCGCCGGGCTCCCC	197	chi-miR-12034	2.94836	3.93988	2.40616	4.90663	3.88221	4.289	5.16244	3.34506	3.7261	3.37325	4.81594	4.6587	1.2927	2.40972	4.58047	5.87952
112931-83	miRna_669	TGGAGTGTGACAATGGTGTTT	AAACACCATTGTCACACTCCA	83	chi-miR-122-5p	3.91601	4.25034	1.76559	3.47873	1.79681	1.2927	3.47246	3.80915	1.77828	1.84003	3.93626	3.40542	3.44074	1.2927	1.2927	5.32426
50577-235	miRna_677	CGCGGGGCGGGCGT	ACGCCCGCCCCGCG	235	chi-miR-12268-5p	4.27129	2.81884	3.3294	4.20138	4.15539	4.65812	6.30493	2.32782	1.77828	3.01818	6.55563	4.28957	1.2927	1.2927	1.2927	1.2927
50578-464	miRna_677	CGCGGGGCGGGCGTG	CACGCCCGCCCCGCG	464	chi-miR-12268-5p	4.79392	4.86618	4.06209	5.2189	4.31244	5.32948	6.51444	5.05731	3.05862	4.71076	7.15267	6.27413	1.2927	1.2927	1.2927	1.2927
73675-533	miRna_677	GCGCGGGGCGGGCG	CGCCCGCCCCGCGC	533	chi-miR-12268-5p	6.27179	4.91104	5.37192	6.01765	5.0074	5.30368	6.7313	4.15974	3.92543	4.51069	6.60411	6.0966	1.2927	1.2927	1.2927	1.2927
73676-177	miRna_677	GCGCGGGGCGGGCGT	ACGCCCGCCCCGCGC	177	chi-miR-12268-5p	4.61936	2.10175	3.45971	4.75996	3.97913	4.06168	5.66227	2.65666	3.61507	2.54617	5.17807	4.16408	1.2927	1.2927	1.2927	1.2927
73677-593	miRna_677	GCGCGGGGCGGGCGTG	CACGCCCGCCCCGCGC	593	chi-miR-12268-5p	5.96613	3.54375	5.0793	5.88237	5.13908	5.72884	6.87492	5.71634	3.05862	4.5805	7.53672	6.07933	1.2927	1.2927	1.2927	1.2927
74836-365	miRna_677	GCGGGGCGGGCGTG	CACGCCCGCCCCGC	365	chi-miR-12268-5p	4.67992	4.17876	3.79212	4.68062	4.45405	4.91817	6.23565	3.34506	2.67155	4.27833	6.82471	6.19613	1.2927	1.2927	1.2927	1.2927
52559-237	miRna_679	CGGGCCGGGGCCGG	CCGGCCCCGGCCCG	237	chi-miR-12399-5p	4.34795	3.42504	4.86081	3.04417	5.37108	3.63508	4.626	4.05207	4.64369	3.78168	5.3008	5.19625	1.2927	1.2927	1.2927	1.2927
74732-1050	miRna_679	GCGGGCCGGGGCCG	CGGCCCCGGCCCGC	1050	chi-miR-12399-5p	6.0373	4.10345	5.74856	6.65865	6.46793	6.86347	7.59979	4.44156	5.54114	5.88181	8.06426	7.20406	1.2927	1.2927	1.2927	1.2927
74733-458	miRna_679	GCGGGCCGGGGCCGG	CCGGCCCCGGCCCGC	458	chi-miR-12399-5p	5.479	4.38366	4.95222	5.42767	5.50732	5.04812	6.00528	4.67723	4.01563	4.09963	7.06879	6.04414	1.2927	1.2927	1.2927	1.2927
80738-294	miRna_679	GGCGGGCCGGGGCC	GGCCCCGGCCCGCC	294	chi-miR-12399-5p	4.27129	2.81884	4.06209	5.2189	4.23605	4.73732	6.00528	3.93572	4.1807	3.89563	6.53076	5.16383	1.2927	1.2927	1.2927	1.2927
80739-140	miRna_679	GGCGGGCCGGGGCCG	CGGCCCCGGCCCGCC	140	chi-miR-12399-5p	3.44361	3.15355	3.02705	4.31081	3.10396	4.17981	5.05928	3.51688	3.49476	3.37325	4.89601	3.79225	1.2927	1.2927	1.2927	1.2927
80740-97	miRna_679	GGCGGGCCGGGGCCGG	CCGGCCCCGGCCCGCC	97	chi-miR-12399-5p	1.80885	2.10175	2.64406	3.27775	2.71115	3.45934	4.69645	3.67041	1.77828	3.01818	4.97186	4.09699	1.2927	1.2927	1.2927	1.2927
49377-132	miRna_680	CGCCCCGGCCCGCC	GGCGGGCCGGGGCG	132	chi-miR-12399-5p	4.79392	4.02398	4.28943	2.41935	3.88221	3.54988	4.00383	2.32782	3.2191	2.54617	4.89601	3.16457	1.2927	1.2927	1.2927	1.2927
71690-999	miRna_680	GCCCCGGCCCGCCT	AGGCGGGCCGGGGC	999	chi-miR-12399-5p	5.51269	5.85108	5.98336	6.17065	5.99839	6.63435	7.92725	6.62712	5.44702	5.64164	7.72385	6.45914	2.39306	1.2927	1.2927	1.2927
82649-121	miRna_680	GGGCGGGCCGGGGC	GCCCCGGCCCGCCC	121	chi-miR-12399-5p	2.7366	1.75321	2.84823	4.08296	4.23605	3.93301	4.94818	3.14996	2.67155	3.01818	4.21126	4.22819	1.2927	1.2927	1.2927	1.2927
82650-130	miRna_680	GGGCGGGCCGGGGCC	GGCCCCGGCCCGCCC	130	chi-miR-12399-5p	3.57698	2.617	3.18613	3.65511	3.77831	4.12196	4.55193	2.92429	2.87803	3.37325	4.0803	4.70449	1.2927	1.2927	1.2927	1.2927
82651-177	miRna_680	GGGCGGGCCGGGGCCG	CGGCCCCGGCCCGCCC	177	chi-miR-12399-5p	3.69906	1.75321	3.45971	4.20138	3.66634	4.23544	5.62663	1.2927	3.05862	3.20661	5.7942	4.74888	1.2927	1.2927	1.2927	1.2927
14934-40	miRna_681	AATGGAATTTTGGAGCAGG	CCTGCTCCAAAATTCCATT	40	chi-miR-1246	1.2927	4.72255	1.76559	1.2927	2.46566	1.2927	1.2927	3.93572	1.2927	1.2927	1.2927	1.2927	1.2927	1.2927	1.2927	1.2927
14935-70	miRna_681	AATGGAATTTTGGAGCAGGG	CCCTGCTCCAAAATTCCATT	70	chi-miR-1246	2.7366	5.22714	1.2927	1.2927	1.79681	2.4059	1.88189	4.15974	2.14094	2.54617	2.02048	2.51305	1.2927	1.2927	1.2927	1.2927
35843-102	miRna_681	ATGGAATTTTGGAGCAGG	CCTGCTCCAAAATTCCAT	102	chi-miR-1246	1.80885	5.70586	1.2927	2.41935	2.46566	3.14762	2.29903	4.81535	2.67155	2.54617	2.02048	2.02824	1.2927	1.2927	1.2927	3.12417
5391-48	miRna_681	AAATGGAATATTGGAGCAGGG	CCCTGCTCCAATATTCCATTT	48	chi-miR-1246	2.18821	4.81988	1.2927	1.2927	1.2927	1.66098	1.2927	3.80915	2.14094	2.54617	1.2927	2.29091	1.2927	1.2927	1.2927	1.2927
14936-49	miRna_682	AATGGAATTTTGGAGCAGGGA	TCCCTGCTCCAAAATTCCATT	49	chi-miR-1246	2.18821	4.77204	2.12114	1.2927	1.79681	1.2927	1.2927	3.67041	2.14094	1.2927	2.02048	2.7055	1.2927	1.2927	1.2927	3.12417
35844-152	miRna_682	ATGGAATTTTGGAGCAGGG	CCCTGCTCCAAAATTCCAT	152	chi-miR-1246	2.48831	6.25073	2.64406	1.2927	2.46566	3.25918	2.62222	5.35785	2.87803	2.54617	3.15043	2.29091	1.2927	1.2927	1.95664	4.40989
35845-99	miRna_682	ATGGAATTTTGGAGCAGGGA	TCCCTGCTCCAAAATTCCAT	99	chi-miR-1246	1.80885	5.54438	1.2927	3.04417	2.16965	2.74944	2.62222	5.05731	2.67155	2.8014	1.2927	2.02824	1.2927	1.2927	1.2927	3.12417
5394-37	miRna_682	AAATGGAATTTTGGAGCAGG	CCTGCTCCAAAATTCCATTT	37	chi-miR-1246	1.80885	4.31854	2.40616	1.2927	1.2927	1.66098	1.88189	3.80915	1.2927	1.84003	1.2927	1.2927	1.2927	1.2927	1.2927	3.90575
5395-75	miRna_682	AAATGGAATTTTGGAGCAGGG	CCCTGCTCCAAAATTCCATTT	75	chi-miR-1246	1.2927	5.36251	2.12114	1.96332	1.79681	1.95411	1.2927	4.60287	2.14094	2.23588	2.50196	2.29091	1.2927	1.2927	1.95664	1.2927
5396-49	miRna_682	AAATGGAATTTTGGAGCAGGGA	TCCCTGCTCCAAAATTCCATTT	49	chi-miR-1246	1.2927	5.03783	1.76559	1.96332	1.2927	2.19762	1.2927	3.67041	2.14094	1.2927	1.2927	1.70684	1.2927	1.2927	1.2927	1.2927
113008-122	miRna_683	TGGATATTTGGAGCAGGG	CCCTGCTCCAAATATCCA	122	chi-miR-1246	2.18821	5.87392	2.12114	1.2927	1.79681	3.71552	1.88189	5.56788	2.4305	1.84003	2.02048	1.2927	1.2927	1.2927	1.2927	1.2927
35989-130	miRna_683	ATGGATATTTGGAGCAGGG	CCCTGCTCCAAATATCCAT	130	chi-miR-1246	2.48831	6.16071	1.2927	2.41935	2.16965	3.25918	2.62222	5.1646	2.14094	2.23588	1.2927	2.51305	1.2927	1.2927	1.2927	3.12417
113007-60	miRna_684	TGGATATTTGGAGCAGG	CCTGCTCCAAATATCCA	60	chi-miR-1246	1.2927	4.95456	1.2927	1.2927	1.2927	2.89473	1.88189	4.52447	2.4305	1.2927	1.2927	1.70684	1.2927	1.2927	1.95664	1.2927
15025-85	miRna_684	AATGGATATTTGGAGCAGGGA	TCCCTGCTCCAAATATCCATT	85	chi-miR-1246	2.18821	5.54438	1.76559	2.41935	2.71115	1.95411	2.62222	4.44156	1.77828	2.54617	2.02048	2.02824	1.2927	1.2927	1.2927	3.12417
5415-77	miRna_684	AAATGGATATTTGGAGCAGG	CCTGCTCCAAATATCCATTT	77	chi-miR-1246	2.18821	5.48627	2.12114	1.96332	1.79681	1.66098	1.2927	4.74794	1.77828	1.2927	1.2927	2.02824	1.2927	1.2927	1.2927	3.90575
5417-112	miRna_684	AAATGGATATTTGGAGCAGGGA	TCCCTGCTCCAAATATCCATTT	112	chi-miR-1246	2.7366	5.91855	1.76559	2.76533	1.79681	1.66098	1.2927	4.52447	3.49476	3.01818	1.2927	2.7055	1.2927	1.2927	1.95664	4.40989
15020-55	miRna_685	AATGGATATATGGAGCAGGGA	TCCCTGCTCCATATATCCATT	55	chi-miR-1246	1.2927	4.91104	1.2927	1.2927	1.79681	2.19762	2.62222	4.15974	1.77828	2.23588	1.2927	1.2927	1.2927	1.2927	1.2927	4.40989
35990-78	miRna_685	ATGGATATTTGGAGCAGGGA	TCCCTGCTCCAAATATCCAT	78	chi-miR-1246	1.80885	5.51561	2.64406	1.96332	1.79681	1.66098	1.2927	4.81535	1.77828	2.23588	1.2927	1.2927	1.2927	1.2927	1.2927	1.2927
35991-32	miRna_685	ATGGATATTTGGAGCAGGGAG	CTCCCTGCTCCAAATATCCAT	32	chi-miR-1246	1.80885	3.85057	2.12114	1.96332	1.2927	1.66098	1.88189	3.34506	1.77828	1.84003	2.86232	1.70684	1.2927	1.2927	1.95664	1.2927
5416-149	miRna_685	AAATGGATATTTGGAGCAGGG	CCCTGCTCCAAATATCCATTT	149	chi-miR-1246	2.94836	6.46145	2.40616	1.2927	2.92088	2.4059	2.29903	5.1646	2.14094	2.23588	2.50196	2.02824	1.2927	1.2927	1.95664	3.90575
5418-44	miRna_685	AAATGGATATTTGGAGCAGGGAG	CTCCCTGCTCCAAATATCCATTT	44	chi-miR-1246	2.48831	4.50568	2.40616	1.96332	1.79681	1.95411	2.29903	2.92429	2.14094	2.23588	1.2927	1.70684	1.2927	1.2927	1.2927	3.12417
5419-59	miRna_685	AAATGGATATTTGGAGCAGGGAGT	ACTCCCTGCTCCAAATATCCATTT	59	chi-miR-1246	2.48831	4.67132	2.12114	1.2927	2.46566	1.95411	1.88189	4.44156	1.77828	2.23588	1.2927	2.02824	1.2927	1.2927	1.95664	3.90575
5424-45	miRna_686	AAATGGATTATTGGAGCAGG	CCTGCTCCAATAATCCATTT	45	chi-miR-1246	1.80885	4.77204	1.2927	1.2927	1.79681	1.66098	1.2927	3.93572	2.14094	1.2927	2.02048	1.2927	1.2927	1.2927	1.95664	3.12417
15040-48	miRna_687	AATGGATTATTGGAGCAGG	CCTGCTCCAATAATCCATT	48	chi-miR-1246	1.2927	4.86618	1.2927	1.2927	1.2927	1.66098	1.88189	4.3536	1.77828	1.2927	2.02048	1.70684	1.2927	1.2927	1.2927	1.2927
36006-54	miRna_687	ATGGATTATTGGAGCAGG	CCTGCTCCAATAATCCAT	54	chi-miR-1246	2.18821	4.77204	1.2927	1.2927	2.16965	1.95411	1.2927	4.44156	2.4305	1.84003	1.2927	1.2927	1.2927	1.2927	1.2927	3.90575
5425-76	miRna_687	AAATGGATTATTGGAGCAGGG	CCCTGCTCCAATAATCCATTT	76	chi-miR-1246	2.18821	5.75591	1.76559	1.2927	1.79681	1.95411	1.2927	3.93572	1.2927	1.2927	1.2927	1.70684	1.2927	1.2927	2.4096	3.12417
5426-78	miRna_687	AAATGGATTATTGGAGCAGGGA	TCCCTGCTCCAATAATCCATTT	78	chi-miR-1246	2.18821	5.32984	2.64406	1.96332	1.2927	2.58787	1.2927	4.60287	1.77828	2.23588	1.2927	2.29091	1.2927	1.2927	1.2927	3.90575
113147-98	miRna_688	TGGATTATTGGAGCAGGG	CCCTGCTCCAATAATCCA	98	chi-miR-1246	1.2927	5.48627	2.84823	1.96332	2.71115	2.4059	2.29903	5.35785	1.77828	1.84003	2.02048	2.29091	1.2927	1.2927	1.2927	1.2927
15042-65	miRna_688	AATGGATTATTGGAGCAGGGA	TCCCTGCTCCAATAATCCATT	65	chi-miR-1246	1.80885	5.07773	1.76559	2.76533	2.16965	1.2927	1.88189	4.60287	1.77828	2.23588	1.2927	2.02824	1.2927	1.2927	1.95664	1.2927
36008-74	miRna_688	ATGGATTATTGGAGCAGGGA	TCCCTGCTCCAATAATCCAT	74	chi-miR-1246	1.80885	5.54438	1.2927	1.96332	1.2927	1.95411	1.2927	4.25992	2.14094	3.01818	1.2927	1.70684	1.2927	1.2927	1.2927	3.12417
5392-36	miRna_688	AAATGGAATATTGGAGCAGGGA	TCCCTGCTCCAATATTCCATTT	36	chi-miR-1246	2.18821	3.65344	1.2927	1.2927	1.79681	1.95411	1.2927	4.05207	1.77828	2.23588	2.50196	2.29091	1.2927	1.2927	1.2927	3.12417
5427-38	miRna_688	AAATGGATTATTGGAGCAGGGAGT	ACTCCCTGCTCCAATAATCCATTT	38	chi-miR-1246	1.80885	4.31854	1.76559	1.96332	1.2927	1.2927	1.88189	4.15974	1.2927	1.84003	1.2927	1.70684	1.2927	2.40972	1.2927	1.2927
15019-85	miRna_689	AATGGATATATGGAGCAGGG	CCCTGCTCCATATATCCATT	85	chi-miR-1246	1.2927	5.62738	1.76559	1.96332	1.79681	2.19762	2.29903	4.67723	2.14094	2.23588	1.2927	1.70684	1.2927	1.2927	1.95664	3.90575
113182-40	miRna_690	TGGATTTATGGAGCA	TGCTCCATAAATCCA	40	chi-miR-1246	1.2927	4.56303	1.76559	1.96332	1.79681	2.58787	1.88189	3.14996	2.4305	1.2927	1.2927	1.2927	1.2927	1.2927	1.2927	1.2927
36019-41	miRna_690	ATGGATTTATGGAGCAGGGA	TCCCTGCTCCATAAATCCAT	41	chi-miR-1246	1.2927	4.72255	1.76559	2.76533	1.79681	1.2927	1.88189	3.51688	1.2927	1.84003	1.2927	1.70684	1.2927	1.2927	1.2927	1.2927
5431-94	miRna_690	AAATGGATTTATGGAGCAGGG	CCCTGCTCCATAAATCCATTT	94	chi-miR-1246	1.80885	5.94036	1.2927	1.96332	1.2927	1.95411	1.2927	4.67723	2.14094	1.2927	2.02048	1.70684	1.2927	1.2927	1.95664	4.40989
113186-47	miRna_691	TGGATTTATGGAGCAGGGAGT	ACTCCCTGCTCCATAAATCCA	47	chi-miR-1246	1.80885	4.56303	1.2927	1.2927	1.79681	1.66098	1.88189	4.44156	1.2927	1.2927	2.86232	2.02824	1.2927	1.2927	1.2927	1.2927
15018-47	miRna_691	AATGGATATATGGAGCAGG	CCTGCTCCATATATCCATT	47	chi-miR-1246	2.18821	5.03783	1.76559	1.96332	1.2927	1.66098	1.88189	3.51688	1.2927	1.2927	1.2927	1.70684	1.2927	1.2927	1.2927	1.2927
15046-82	miRna_691	AATGGATTTATGGAGCAGGG	CCCTGCTCCATAAATCCATT	82	chi-miR-1246	1.2927	5.45631	2.40616	1.2927	2.46566	1.66098	2.62222	4.60287	1.2927	2.23588	1.2927	2.29091	1.2927	1.2927	1.2927	5.07877
15047-57	miRna_691	AATGGATTTATGGAGCAGGGA	TCCCTGCTCCATAAATCCATT	57	chi-miR-1246	1.2927	5.22714	1.76559	1.2927	1.79681	1.66098	1.2927	3.93572	2.14094	2.23588	1.2927	1.70684	1.2927	1.2927	1.2927	3.12417
36017-34	miRna_691	ATGGATTTATGGAGCAGG	CCTGCTCCATAAATCCAT	34	chi-miR-1246	2.18821	4.31854	1.76559	1.2927	1.2927	2.19762	1.2927	3.51688	1.77828	1.2927	1.2927	1.2927	1.2927	1.2927	1.2927	3.12417
5430-54	miRna_691	AAATGGATTTATGGAGCAGG	CCTGCTCCATAAATCCATTT	54	chi-miR-1246	1.80885	5.11656	1.76559	1.2927	2.16965	1.2927	1.2927	4.05207	1.2927	2.23588	1.2927	1.70684	1.2927	1.2927	1.95664	1.2927
5432-58	miRna_691	AAATGGATTTATGGAGCAGGGA	TCCCTGCTCCATAAATCCATTT	58	chi-miR-1246	1.2927	4.72255	1.76559	1.96332	2.16965	1.66098	1.88189	4.60287	2.4305	1.84003	2.50196	2.02824	1.2927	1.2927	1.2927	3.12417
5433-43	miRna_691	AAATGGATTTATGGAGCAGGGAGT	ACTCCCTGCTCCATAAATCCATTT	43	chi-miR-1246	2.18821	4.77204	1.2927	1.96332	2.16965	1.95411	2.29903	2.92429	1.2927	1.2927	2.02048	1.2927	1.2927	1.2927	1.2927	3.90575
5436-94	miRna_693	AAATGGATTTTAGGAGCAGGGA	TCCCTGCTCCTAAAATCCATTT	94	chi-miR-1246	1.2927	5.60024	2.40616	1.96332	2.46566	2.74944	2.29903	4.52447	2.67155	2.54617	2.02048	2.29091	1.2927	2.40972	1.2927	3.12417
113192-36	miRna_694	TGGATTTTAGGAGCAGGGA	TCCCTGCTCCTAAAATCCA	36	chi-miR-1246	2.94836	4.10345	1.76559	1.96332	1.2927	1.66098	1.88189	3.51688	1.2927	1.84003	2.02048	1.70684	1.2927	1.2927	1.2927	3.12417
15048-35	miRna_695	AATGGATTTTAGGAGCAGG	CCTGCTCCTAAAATCCATT	35	chi-miR-1246	1.2927	4.50568	1.2927	1.2927	1.2927	1.2927	1.2927	4.05207	1.2927	1.2927	1.2927	1.70684	1.2927	1.2927	1.2927	3.12417
15049-53	miRna_695	AATGGATTTTAGGAGCAGGG	CCCTGCTCCTAAAATCCATT	53	chi-miR-1246	1.2927	5.22714	2.12114	1.2927	1.79681	1.2927	1.2927	3.80915	1.2927	1.2927	1.2927	2.02824	1.2927	1.2927	1.2927	3.12417
15050-40	miRna_695	AATGGATTTTAGGAGCAGGGA	TCCCTGCTCCTAAAATCCATT	40	chi-miR-1246	2.18821	4.44596	1.76559	1.2927	1.2927	1.66098	1.2927	3.93572	2.14094	1.84003	1.2927	2.02824	1.2927	1.2927	1.2927	1.2927
5434-73	miRna_695	AAATGGATTTTAGGAGCAGG	CCTGCTCCTAAAATCCATTT	73	chi-miR-1246	1.80885	5.51561	1.2927	1.2927	1.2927	2.19762	2.29903	4.60287	1.2927	1.2927	2.02048	1.2927	1.2927	1.2927	1.2927	3.90575
5435-118	miRna_695	AAATGGATTTTAGGAGCAGGG	CCCTGCTCCTAAAATCCATTT	118	chi-miR-1246	1.80885	6.12307	2.40616	1.2927	1.2927	2.19762	1.88189	5.26446	1.77828	2.54617	1.2927	2.29091	1.2927	1.2927	1.2927	3.90575
5437-42	miRna_695	AAATGGATTTTAGGAGCAGGGAG	CTCCCTGCTCCTAAAATCCATTT	42	chi-miR-1246	1.2927	4.50568	2.12114	1.2927	1.2927	2.19762	1.2927	3.51688	2.14094	2.54617	1.2927	2.02824	1.2927	2.40972	1.2927	1.2927
5438-45	miRna_695	AAATGGATTTTAGGAGCAGGGAGT	ACTCCCTGCTCCTAAAATCCATTT	45	chi-miR-1246	1.80885	4.67132	2.12114	1.2927	2.16965	2.19762	1.88189	3.80915	1.77828	1.2927	1.2927	1.2927	1.2927	1.2927	1.2927	3.12417
38295-431	miRna_696	ATTTTTGGAGCAGG	CCTGCTCCAAAAAT	431	chi-miR-1246	2.18821	7.72497	2.12114	1.96332	1.2927	3.54988	1.88189	7.68318	2.4305	1.84003	1.2927	1.2927	2.39306	3.03168	1.2927	6.99812
5439-98	miRna_696	AAATGGATTTTTGGAGCAG	CTGCTCCAAAAATCCATTT	98	chi-miR-1246	2.7366	5.65402	1.76559	1.2927	1.2927	1.2927	1.88189	5.44557	1.77828	1.84003	2.50196	1.2927	1.2927	1.2927	1.95664	4.40989
2103-46	miRna_697	AAACGGATTTTTGGAGCAGGG	CCCTGCTCCAAAAATCCGTTT	46	chi-miR-1246	1.2927	1.2927	1.2927	1.2927	1.2927	1.2927	1.2927	2.32782	1.2927	1.2927	1.2927	1.2927	1.2927	1.2927	1.2927	8.12046
5441-21694	miRna_697	AAATGGATTTTTGGAGCAGGG	CCCTGCTCCAAAAATCCATTT	21694	chi-miR-1246	8.91579	13.5477	8.77369	7.45093	9.09417	8.46634	7.82089	12.4305	8.73784	9.18563	7.32164	8.44902	6.38771	5.82942	6.79778	11.8116
5457-35	miRna_698	AAATGGATTTTTGGAGCATGGA	TCCATGCTCCAAAAATCCATTT	35	chi-miR-1246	2.7366	3.93988	2.12114	1.2927	1.79681	1.95411	2.29903	3.34506	1.77828	1.2927	1.2927	2.02824	1.2927	2.40972	1.2927	1.2927
15052-11226	miRna_699	AATGGATTTTTGGAGCAGG	CCTGCTCCAAAAATCCATT	11226	chi-miR-1246	6.84804	12.6798	6.62096	6.17065	6.99386	7.72245	6.62694	11.8138	7.05346	7.35831	5.66305	6.85398	1.2927	4.06774	3.64059	9.31205
5440-10552	miRna_699	AAATGGATTTTTGGAGCAGG	CCTGCTCCAAAAATCCATTT	10552	chi-miR-1246	7.36397	12.5729	7.11204	6.43519	7.29619	7.42638	6.7313	11.583	7.05346	7.318	6.09488	7.14716	5.05663	3.46486	5.45842	10.3021
5443-6034	miRna_699	AAATGGATTTTTGGAGCAGGGAG	CTCCCTGCTCCAAAAATCCATTT	6034	chi-miR-1246	7.92309	11.3967	7.85463	6.41081	7.60795	7.96388	6.91978	10.3205	7.87519	8.01068	6.34357	7.7321	4.04125	3.03168	4.29501	10.0694
5455-42	miRna_699	AAATGGATTTTTGGAGCATG	CATGCTCCAAAAATCCATTT	42	chi-miR-1246	1.2927	4.81988	1.76559	1.96332	2.16965	1.95411	1.2927	3.34506	1.2927	1.84003	1.2927	1.70684	1.2927	1.2927	1.2927	1.2927
5456-52	miRna_699	AAATGGATTTTTGGAGCATGG	CCATGCTCCAAAAATCCATTT	52	chi-miR-1246	1.2927	5.07773	1.76559	1.2927	1.79681	1.2927	1.2927	4.05207	1.2927	1.84003	2.02048	1.2927	1.2927	1.2927	1.95664	3.90575
123595-56	miRna_700	TTTTGGAGCAGGGA	TCCCTGCTCCAAAA	56	chi-miR-1246	2.18821	4.95456	1.2927	3.27775	1.2927	1.95411	1.2927	4.44156	1.2927	1.2927	1.2927	1.2927	1.2927	2.40972	1.2927	1.2927
35846-40	miRna_700	ATGGAATTTTGGAGCAGGGAG	CTCCCTGCTCCAAAATTCCAT	40	chi-miR-1246	1.2927	4.31854	2.12114	1.96332	2.16965	1.95411	2.29903	3.51688	1.2927	1.84003	2.02048	2.02824	1.2927	1.2927	1.2927	3.12417
36027-3736	miRna_700	ATGGATTTTTGGAGCAGGGAG	CTCCCTGCTCCAAAAATCCAT	3736	chi-miR-1246	7.4183	10.7378	7.04094	7.10091	7.00541	6.73427	7.07328	9.6565	7.25208	7.07358	6.34357	6.49867	2.39306	2.40972	4.39657	8.35951
36028-4763	miRna_700	ATGGATTTTTGGAGCAGGGAGT	ACTCCCTGCTCCAAAAATCCAT	4763	chi-miR-1246	6.55655	11.2428	5.8231	6.97356	6.36409	6.89835	6.85965	10.4653	6.62236	6.97332	6.45349	6.65844	4.464	2.40972	4.29501	8.8458
5442-16200	miRna_700	AAATGGATTTTTGGAGCAGGGA	TCCCTGCTCCAAAAATCCATTT	16200	chi-miR-1246	8.90632	12.9639	8.32546	8.1184	8.34978	8.90627	8.28251	12.1302	8.69753	9.04144	7.48588	8.80746	4.464	4.49165	6.34329	10.4256
5444-8123	miRna_700	AAATGGATTTTTGGAGCAGGGAGT	ACTCCCTGCTCCAAAAATCCATTT	8123	chi-miR-1246	7.54582	11.8878	6.93289	7.08559	7.73133	8.27387	7.63609	11.1499	7.60431	7.79267	7.03382	8.02612	4.26805	4.06774	5.96766	10.419
5462-38	miRna_700	AAATGGATTTTTGGAGTAGGGAGT	ACTCCCTACTCCAAAAATCCATTT	38	chi-miR-1246	1.2927	4.91104	1.2927	1.2927	1.2927	1.2927	1.2927	3.14996	1.77828	2.23588	1.2927	1.2927	1.2927	1.2927	1.2927	1.2927
82333-44	miRna_700	GGGATTTTTGGAGCAGGG	CCCTGCTCCAAAAATCCC	44	chi-miR-1246	1.2927	4.67132	1.2927	2.41935	1.79681	2.19762	1.2927	3.93572	1.2927	2.54617	1.2927	1.2927	1.2927	1.2927	1.2927	1.2927
15006-36	miRna_703	AATGGAGTTTTGGAGCAGG	CCTGCTCCAAAACTCCATT	36	chi-miR-1246	1.2927	4.72255	1.2927	1.2927	1.2927	1.2927	1.88189	3.80915	1.2927	1.2927	1.2927	1.2927	1.2927	1.2927	1.2927	1.2927
15007-94	miRna_704	AATGGAGTTTTGGAGCAGGG	CCCTGCTCCAAAACTCCATT	94	chi-miR-1246	1.80885	5.87392	1.2927	1.2927	1.79681	1.66098	2.29903	4.87975	2.4305	2.8014	1.2927	1.2927	1.2927	1.2927	1.2927	1.2927
15008-68	miRna_704	AATGGAGTTTTGGAGCAGGGA	TCCCTGCTCCAAAACTCCATT	68	chi-miR-1246	2.18821	5.29641	1.2927	1.2927	1.2927	1.66098	1.2927	4.52447	2.14094	2.8014	1.2927	2.02824	1.2927	1.2927	1.2927	3.12417
15023-61	miRna_705	AATGGATATTTGGAGCAGG	CCTGCTCCAAATATCCATT	61	chi-miR-1246	1.80885	5.15437	1.2927	1.2927	1.2927	1.66098	1.2927	4.9414	1.2927	1.2927	1.2927	1.2927	1.2927	1.2927	1.2927	3.12417
15024-102	miRna_705	AATGGATATTTGGAGCAGGG	CCCTGCTCCAAATATCCATT	102	chi-miR-1246	1.2927	6.12307	1.76559	1.96332	2.16965	1.95411	1.2927	4.67723	1.77828	1.2927	1.2927	1.70684	1.2927	1.2927	1.95664	3.90575
36003-40	miRna_706	ATGGATTATAGGAGCAGG	CCTGCTCCTATAATCCAT	40	chi-miR-1246	1.2927	4.50568	1.76559	1.96332	1.79681	2.58787	1.2927	3.34506	1.2927	2.23588	1.2927	1.70684	1.2927	1.2927	1.2927	3.12417
15041-97	miRna_707	AATGGATTATTGGAGCAGGG	CCCTGCTCCAATAATCCATT	97	chi-miR-1246	2.94836	5.7311	2.12114	1.96332	2.16965	2.19762	1.88189	4.9414	2.4305	1.2927	1.2927	2.02824	2.39306	1.2927	1.2927	1.2927
36004-106	miRna_707	ATGGATTATAGGAGCAGGG	CCCTGCTCCTATAATCCAT	106	chi-miR-1246	2.7366	5.7803	2.12114	1.2927	2.46566	2.89473	2.88609	4.81535	1.2927	3.01818	2.02048	2.29091	1.2927	1.2927	1.2927	1.2927
36005-68	miRna_707	ATGGATTATAGGAGCAGGGA	TCCCTGCTCCTATAATCCAT	68	chi-miR-1246	2.48831	4.91104	2.84823	2.76533	2.46566	1.95411	1.2927	4.3536	2.14094	2.23588	2.50196	1.2927	1.2927	1.2927	1.2927	3.90575
36018-72	miRna_708	ATGGATTTATGGAGCAGGG	CCCTGCTCCATAAATCCAT	72	chi-miR-1246	1.80885	5.39446	1.76559	2.41935	1.79681	2.74944	1.88189	3.93572	2.4305	2.23588	1.2927	1.2927	1.2927	1.2927	1.2927	3.90575
113184-94	miRna_709	TGGATTTATGGAGCAGGG	CCCTGCTCCATAAATCCA	94	chi-miR-1246	1.80885	5.62738	2.12114	2.41935	2.16965	3.02671	2.29903	4.9414	1.2927	2.23588	2.02048	1.70684	1.2927	1.2927	1.2927	1.2927
113185-132	miRna_709	TGGATTTATGGAGCAGGGA	TCCCTGCTCCATAAATCCA	132	chi-miR-1246	1.80885	6.14201	2.40616	1.96332	3.10396	1.95411	2.29903	5.52825	2.14094	2.54617	2.02048	2.29091	1.2927	1.2927	1.2927	1.2927
15045-43	miRna_709	AATGGATTTATGGAGCAGG	CCTGCTCCATAAATCCATT	43	chi-miR-1246	1.2927	4.67132	1.2927	1.2927	1.2927	1.66098	1.2927	4.52447	1.2927	1.2927	1.2927	1.70684	1.2927	1.2927	1.2927	1.2927
36020-44	miRna_710	ATGGATTTTAGGAGCAGG	CCTGCTCCTAAAATCCAT	44	chi-miR-1246	1.2927	4.56303	1.2927	1.2927	1.2927	2.19762	1.88189	4.15974	1.77828	1.84003	1.2927	2.02824	1.2927	1.2927	1.2927	3.12417
36021-106	miRna_710	ATGGATTTTAGGAGCAGGG	CCCTGCTCCTAAAATCCAT	106	chi-miR-1246	2.7366	5.62738	2.12114	1.96332	2.71115	3.14762	1.2927	5.2154	2.4305	1.84003	1.2927	2.29091	1.2927	1.2927	1.2927	3.12417
36022-58	miRna_710	ATGGATTTTAGGAGCAGGGA	TCCCTGCTCCTAAAATCCAT	58	chi-miR-1246	1.2927	4.99679	1.76559	1.96332	1.2927	2.4059	1.2927	4.25992	2.14094	2.54617	1.2927	1.70684	1.2927	1.2927	1.2927	3.12417
113193-59	miRna_711	TGGATTTTTGGAGC	GCTCCAAAAATCCA	59	chi-miR-1246	2.48831	4.61819	2.12114	1.2927	1.2927	2.58787	1.2927	4.25992	1.77828	2.54617	3.15043	2.02824	2.39306	2.40972	1.2927	1.2927
15051-74	miRna_712	AATGGATTTTTGGAGCAG	CTGCTCCAAAAATCCATT	74	chi-miR-1246	1.80885	5.19121	2.64406	1.2927	2.92088	2.4059	2.62222	4.3536	2.4305	1.2927	1.2927	2.29091	1.2927	1.2927	1.2927	1.2927
15269-37	miRna_712	AATGGGTTTTTGGAGCAGG	CCTGCTCCAAAAACCCATT	37	chi-miR-1246	1.2927	4.91104	1.2927	1.2927	1.2927	1.2927	1.2927	3.51688	1.2927	1.2927	1.2927	1.2927	1.2927	1.2927	1.2927	1.2927
113194-55	miRna_713	TGGATTTTTGGAGCA	TGCTCCAAAAATCCA	55	chi-miR-1246	1.80885	4.81988	1.2927	1.2927	1.79681	3.02671	2.29903	4.25992	1.77828	1.2927	1.2927	1.2927	1.2927	1.2927	1.2927	3.12417
15053-19653	miRna_713	AATGGATTTTTGGAGCAGGG	CCCTGCTCCAAAAATCCATT	19653	chi-miR-1246	8.51155	13.4182	8.49844	7.46284	8.45041	8.74074	8.0734	12.4224	8.56937	8.58683	6.88481	8.40809	3.77202	5.08544	4.39657	10.7431
11272-36	miRna_714	AAGGATTTTTGGAGCAGG	CCTGCTCCAAAAATCCTT	36	chi-miR-1246	1.80885	4.31854	2.12114	1.96332	1.2927	1.66098	1.88189	3.80915	1.77828	1.84003	1.2927	1.2927	1.2927	1.2927	1.2927	1.2927
113197-18614	miRna_714	TGGATTTTTGGAGCAGGG	CCCTGCTCCAAAAATCCA	18614	chi-miR-1246	8.38992	13.2567	7.79415	8.04111	7.93835	10.0697	8.50981	12.313	8.19773	8.22204	7.30707	8.42186	3.44074	4.66453	5.20205	10.0093
36026-10983	miRna_715	ATGGATTTTTGGAGCAGGGA	TCCCTGCTCCAAAAATCCAT	10983	chi-miR-1246	8.23203	12.4205	7.88973	8.26838	8.19697	8.33881	7.78092	11.4435	8.33106	8.31202	7.41971	8.17179	4.04125	4.29521	5.08522	9.60701
69365-2510	miRna_715	GATTTTTGGAGCAGGG	CCCTGCTCCAAAAATC	2510	chi-miR-1246	5.21818	10.398	4.35788	5.27399	4.6434	4.95177	4.76362	9.75636	4.46311	4.5805	4.21126	4.74888	4.92971	4.66453	4.39657	9.40837
69366-40	miRna_715	GATTTTTGGAGCAGGGA	TCCCTGCTCCAAAAATC	40	chi-miR-1246	1.2927	3.85057	2.84823	1.2927	2.92088	1.95411	1.2927	2.65666	1.77828	2.23588	2.86232	1.2927	3.00998	1.2927	1.2927	4.78275
113195-183	miRna_716	TGGATTTTTGGAGCAG	CTGCTCCAAAAATCCA	183	chi-miR-1246	2.18821	4.56303	2.12114	1.96332	2.16965	6.16103	4.88924	4.67723	3.7261	1.84003	2.86232	1.70684	1.2927	1.2927	1.2927	1.2927
15055-5402	miRna_716	AATGGATTTTTGGAGCAGGGAG	CTCCCTGCTCCAAAAATCCATT	5402	chi-miR-1246	8.02583	11.3823	7.55267	5.73308	7.37845	6.7439	7.12528	10.2522	7.73618	7.65382	6.39958	6.74863	1.2927	4.81888	3.79737	8.95917
15072-42	miRna_716	AATGGATTTTTGGAGTAGGGAGT	ACTCCCTACTCCAAAAATCCATT	42	chi-miR-1246	1.2927	4.31854	1.2927	1.2927	1.2927	1.2927	1.2927	4.60287	1.2927	1.2927	1.2927	1.2927	1.2927	1.2927	1.2927	5.32426
113198-12892	miRna_717	TGGATTTTTGGAGCAGGGA	TCCCTGCTCCAAAAATCCA	12892	chi-miR-1246	8.6841	12.618	7.7755	8.50553	8.212	8.46634	7.86744	11.8664	8.04545	8.32733	8.39564	8.63492	2.39306	3.03168	4.49145	8.92236
113201-4249	miRna_717	TGGATTTTTGGAGCAGGGAGT	ACTCCCTGCTCCAAAAATCCA	4249	chi-miR-1246	5.9416	11.1388	3.57923	6.55124	6.25218	6.45851	5.97726	10.513	5.12103	6.24642	6.34357	6.34812	3.77202	3.46486	5.36127	7.06719
113202-426	miRna_717	TGGATTTTTGGAGCAGGGAGTT	AACTCCCTGCTCCAAAAATCCA	426	chi-miR-1246	3.13299	7.54453	3.02705	1.2927	3.88221	4.17981	3.62474	7.44856	4.80416	2.8014	2.86232	2.29091	1.2927	2.40972	1.95664	1.2927
115734-55	miRna_717	TGTATTTTTGGAGCAGGGA	TCCCTGCTCCAAAAATACA	55	chi-miR-1246	2.18821	4.86618	1.76559	1.2927	1.79681	1.66098	1.88189	4.25992	1.77828	1.84003	2.50196	2.02824	1.2927	1.2927	1.2927	3.12417
15054-13961	miRna_717	AATGGATTTTTGGAGCAGGGA	TCCCTGCTCCAAAAATCCATT	13961	chi-miR-1246	8.52399	12.8281	8.25989	7.56577	8.31307	8.08238	8.23596	11.9152	8.54307	8.42545	7.72385	8.26643	4.92971	4.06774	4.81867	9.63002
15056-5234	miRna_717	AATGGATTTTTGGAGCAGGGAGT	ACTCCCTGCTCCAAAAATCCATT	5234	chi-miR-1246	7.28818	11.3311	6.92162	5.985	7.06182	6.39886	7.09952	10.6817	6.77221	6.7939	6.42679	6.25886	5.38162	4.49165	4.39657	9.52345
15057-614	miRna_717	AATGGATTTTTGGAGCAGGGAGTT	AACTCCCTGCTCCAAAAATCCATT	614	chi-miR-1246	4.55614	8.34784	4.54569	3.04417	3.77831	3.02671	5.55259	6.96061	5.12103	3.78168	3.77623	3.95265	1.2927	2.40972	1.2927	1.2927
15066-37	miRna_717	AATGGATTTTTGGAGCAGTG	CACTGCTCCAAAAATCCATT	37	chi-miR-1246	1.80885	4.61819	1.2927	1.96332	1.2927	1.95411	1.88189	2.92429	2.4305	1.2927	1.2927	1.70684	1.2927	1.2927	1.2927	1.2927
35847-46	miRna_717	ATGGAATTTTGGAGCAGGGAGT	ACTCCCTGCTCCAAAATTCCAT	46	chi-miR-1246	1.80885	4.86618	1.2927	1.96332	1.79681	1.95411	1.2927	3.80915	1.77828	1.84003	1.2927	1.70684	1.2927	1.2927	1.2927	1.2927
36024-10206	miRna_717	ATGGATTTTTGGAGCAGG	CCTGCTCCAAAAATCCAT	10206	chi-miR-1246	7.49615	12.3527	7.6239	6.99011	7.54602	9.15551	8.21811	11.295	7.86916	7.37805	6.6739	7.60507	3.44074	4.29521	2.75381	10.372
79532-55	miRna_717	GGATTTTTGGAGCAG	CTGCTCCAAAAATCC	55	chi-miR-1246	1.80885	4.44596	1.76559	1.2927	1.2927	2.89473	2.62222	3.80915	2.4305	1.84003	2.86232	1.2927	1.2927	1.2927	1.2927	5.32426
113009-72	miRna_721	TGGATATTTGGAGCAGGGA	TCCCTGCTCCAAATATCCA	72	chi-miR-1246	2.18821	4.95456	2.40616	1.2927	1.2927	2.19762	1.2927	5.11195	2.4305	1.84003	2.50196	2.02824	1.2927	1.2927	1.2927	1.2927
35988-83	miRna_721	ATGGATATTTGGAGCAGG	CCTGCTCCAAATATCCAT	83	chi-miR-1246	2.48831	5.26219	1.76559	1.96332	1.2927	2.58787	2.88609	5.00052	2.4305	1.84003	2.02048	2.02824	1.2927	1.2927	1.2927	1.2927
113146-51	miRna_723	TGGATTATTGGAGCAGG	CCTGCTCCAATAATCCA	51	chi-miR-1246	1.80885	4.72255	2.12114	2.41935	1.2927	2.74944	2.29903	4.05207	1.2927	1.2927	1.2927	1.70684	1.2927	1.2927	1.2927	1.2927
36007-114	miRna_723	ATGGATTATTGGAGCAGGG	CCCTGCTCCAATAATCCAT	114	chi-miR-1246	1.80885	5.91855	2.40616	2.41935	2.46566	3.25918	2.29903	4.87975	2.4305	2.23588	1.2927	2.51305	1.2927	1.2927	1.2927	1.2927
113191-68	miRna_726	TGGATTTTAGGAGCAGGG	CCCTGCTCCTAAAATCCA	68	chi-miR-1246	2.18821	5.29641	1.2927	2.41935	1.2927	2.4059	2.29903	4.52447	1.2927	1.2927	1.2927	2.02824	1.2927	1.2927	1.2927	1.2927
11273-63	miRna_729	AAGGATTTTTGGAGCAGGG	CCCTGCTCCAAAAATCCTT	63	chi-miR-1246	2.18821	4.95456	1.76559	1.96332	1.2927	2.89473	1.2927	4.25992	1.2927	2.54617	2.02048	2.29091	1.2927	1.2927	1.2927	3.12417
115733-81	miRna_729	TGTATTTTTGGAGCAGGG	CCCTGCTCCAAAAATACA	81	chi-miR-1246	1.2927	5.32984	1.76559	1.2927	1.2927	3.14762	2.29903	4.87975	1.77828	2.54617	2.02048	1.2927	1.2927	1.2927	1.2927	3.90575
115732-35	miRna_731	TGTATTTTTGGAGCAGG	CCTGCTCCAAAAATACA	35	chi-miR-1246	1.2927	4.61819	1.2927	1.2927	1.2927	1.66098	1.2927	3.80915	1.77828	1.2927	1.2927	1.2927	1.2927	1.2927	1.2927	1.2927
113196-8679	miRna_732	TGGATTTTTGGAGCAGG	CCTGCTCCAAAAATCCA	8679	chi-miR-1246	7.04509	12.0738	6.59283	6.57337	7.00541	9.5735	8.20004	11.0933	7.10573	6.77913	6.86506	7.28918	1.2927	3.03168	3.46468	9.17795
113199-59	miRna_732	TGGATTTTTGGAGCAGGGAA	TTCCCTGCTCCAAAAATCCA	59	chi-miR-1246	1.2927	2.99588	2.12114	3.27775	3.26639	3.79172	2.29903	3.80915	1.2927	1.84003	1.2927	3.51228	1.2927	1.2927	1.2927	1.2927
69364-3361	miRna_732	GATTTTTGGAGCAGG	CCTGCTCCAAAAATC	3361	chi-miR-1246	4.67992	10.8779	4.06209	4.68062	4.45405	5.35481	4.626	10.2628	4.46311	5.04302	2.86232	4.5119	2.39306	5.20227	5.41066	9.395
79536-100	miRna_732	GGATTTTTGGAGCAGGGAG	CTCCCTGCTCCAAAAATCC	100	chi-miR-1246	2.94836	4.99679	3.02705	1.2927	2.16965	1.95411	1.88189	5.26446	2.87803	1.84003	1.2927	1.70684	3.00998	3.03168	3.03151	5.87952
79537-853	miRna_732	GGATTTTTGGAGCAGGGAGT	ACTCCCTGCTCCAAAAATCC	853	chi-miR-1246	3.81161	8.1184	6.18525	3.27775	3.88221	4.73732	4.21054	8.64706	6.06933	3.52261	3.39046	3.29002	3.44074	1.2927	3.03151	1.2927
36023-111	miRna_733	ATGGATTTTTGGAGCAG	CTGCTCCAAAAATCCAT	111	chi-miR-1246	1.2927	4.91104	2.84823	1.2927	1.79681	5.13843	3.47246	4.05207	3.05862	2.23588	2.50196	1.70684	1.2927	1.2927	1.2927	1.2927
36025-17206	miRna_733	ATGGATTTTTGGAGCAGGG	CCCTGCTCCAAAAATCCAT	17206	chi-miR-1246	8.70974	13.1147	8.1865	7.90811	8.30841	9.76641	8.77286	12.0529	8.55063	8.61622	7.82957	8.53073	5.72522	5.20227	4.58047	10.0945
36029-490	miRna_733	ATGGATTTTTGGAGCAGGGAGTT	AACTCCCTGCTCCAAAAATCCAT	490	chi-miR-1246	4.27129	7.75604	3.3294	3.27775	4.51997	4.4387	4.39131	7.18107	4.10052	3.52261	2.50196	4.61141	1.2927	3.03168	2.4096	1.2927
69368-34	miRna_733	GATTTTTGGAGCAGGGAGT	ACTCCCTGCTCCAAAAATC	34	chi-miR-1246	1.2927	4.50568	1.2927	1.2927	1.2927	1.2927	1.2927	4.15974	1.2927	1.2927	1.2927	1.2927	1.2927	1.2927	1.2927	1.2927
123687-428	miRna_737	TTTTTGGAGCAGGG	CCCTGCTCCAAAAA	428	chi-miR-1246	1.2927	7.706	2.12114	2.41935	1.2927	2.19762	1.2927	7.52102	1.77828	3.01818	2.02048	1.70684	1.2927	1.2927	1.2927	8.24493
79535-123	miRna_738	GGATTTTTGGAGCAGGGA	TCCCTGCTCCAAAAATCC	123	chi-miR-1246	2.48831	6.14201	2.64406	1.96332	2.16965	2.19762	2.88609	4.60287	2.4305	1.2927	3.93626	1.70684	1.2927	3.46486	1.2927	1.2927
113148-71	miRna_739	TGGATTATTGGAGCAGGGA	TCCCTGCTCCAATAATCCA	71	chi-miR-1246	1.2927	4.91104	2.64406	1.96332	2.46566	1.95411	1.88189	4.67723	1.77828	1.84003	2.86232	2.87528	1.2927	2.40972	1.2927	1.2927
113183-52	miRna_741	TGGATTTATGGAGCAGG	CCTGCTCCATAAATCCA	52	chi-miR-1246	2.18821	4.61819	1.2927	1.96332	2.16965	2.89473	2.62222	3.80915	2.14094	1.2927	2.02048	1.70684	1.2927	1.2927	1.2927	1.2927
79534-2034	miRna_744	GGATTTTTGGAGCAGGG	CCCTGCTCCAAAAATCC	2034	chi-miR-1246	4.79392	10.104	4.35788	5.16162	4.15539	5.27742	4.39131	9.54426	4.3288	3.52261	5.11255	4.16408	4.63649	4.49165	5.08522	6.49534
79533-2792	miRna_745	GGATTTTTGGAGCAGG	CCTGCTCCAAAAATCC	2792	chi-miR-1246	5.09014	10.5052	5.26902	4.41252	4.51997	6.62397	5.16244	10.0076	4.3288	4.00124	5.35846	5.06197	4.04125	5.20227	4.18575	7.79357
113200-3379	miRna_746	TGGATTTTTGGAGCAGGGAG	CTCCCTGCTCCAAAAATCCA	3379	chi-miR-1246	7.5129	10.5626	6.50499	7.11607	6.62595	6.50452	6.30493	9.70396	7.28872	7.08563	6.02538	6.39076	3.44074	2.40972	4.18575	7.37023
38296-348	miRna_746	ATTTTTGGAGCAGGG	CCCTGCTCCAAAAAT	348	chi-miR-1246	1.2927	7.60722	2.40616	2.76533	1.79681	1.66098	1.2927	7.16824	1.77828	2.54617	1.2927	2.29091	2.39306	1.2927	1.2927	6.39144
113213-34	miRna_747	TGGATTTTTGGAGTAGGGAGT	ACTCCCTACTCCAAAAATCCA	34	chi-miR-1246	1.2927	3.85057	1.2927	2.76533	1.2927	1.66098	1.2927	4.52447	1.2927	1.2927	2.02048	1.2927	1.2927	1.2927	1.2927	1.2927
69367-60	miRna_748	GATTTTTGGAGCAGGGAG	CTCCCTGCTCCAAAAATC	60	chi-miR-1246	1.2927	4.72255	2.12114	3.47873	2.16965	2.19762	2.88609	4.05207	1.77828	2.23588	1.2927	1.70684	1.2927	3.03168	1.2927	1.2927
17131-113	miRna_750	ACAGGTGAGGTTCTTGGGAGC	GCTCCCAAGAACCTCACCTGT	113	chi-miR-125a-3p	4.19034	4.61819	1.2927	3.81225	2.92088	3.36273	2.29903	2.92429	3.2191	2.23588	2.86232	3.29002	4.04125	4.66453	4.06754	1.2927
16477-230	miRna_752	ACAAGTCAGGCTCTTGGGAC	GTCCCAAGAGCCTGACTTGT	230	chi-miR-125b-3p	3.81161	2.38226	4.76323	4.97472	4.6434	3.79172	4.30376	3.51688	4.25665	4.6471	5.24074	4.45944	5.64669	3.79756	3.64059	1.2927
16478-210	miRna_755	ACAAGTCAGGCTCTTGGGACC	GGTCCCAAGAGCCTGACTTGT	210	chi-miR-125b-3p	4.10456	3.65344	5.03817	2.76533	4.96069	3.45934	4.8278	2.92429	4.39752	4.88643	3.5962	3.70483	5.05663	4.95831	2.4096	1.2927
16479-562	miRna_755	ACAAGTCAGGCTCTTGGGACCT	AGGTCCCAAGAGCCTGACTTGT	562	chi-miR-125b-3p	5.33577	4.44596	6.2587	5.03975	6.71307	5.37971	5.47455	4.74794	5.71276	5.85389	4.89601	5.16383	5.47549	5.41088	4.18575	1.2927
16480-41	miRna_755	ACAAGTCAGGCTCTTGGGACCTA	TAGGTCCCAAGAGCCTGACTTGT	41	chi-miR-125b-3p	3.13299	1.2927	2.40616	1.96332	3.66634	2.89473	1.2927	1.2927	2.14094	3.01818	1.2927	2.02824	1.2927	1.2927	3.26429	1.2927
16481-76	miRna_755	ACAAGTCAGGCTCTTGGGACCTT	AAGGTCCCAAGAGCCTGACTTGT	76	chi-miR-125b-3p	3.13299	1.2927	3.18613	3.47873	2.92088	2.4059	2.62222	2.32782	3.05862	3.89563	3.5962	3.02716	3.77202	3.79756	3.26429	1.2927
16482-62	miRna_755	ACAAGTCAGGCTCTTGGGACCTTT	AAAGGTCCCAAGAGCCTGACTTGT	62	chi-miR-125b-3p	3.29664	2.617	1.76559	1.96332	2.46566	2.89473	1.2927	1.2927	2.87803	2.54617	3.39046	3.29002	3.00998	4.81888	1.2927	5.32426
16483-56	miRna_756	ACAAGTCAGGCTCTTGGGACT	AGTCCCAAGAGCCTGACTTGT	56	chi-miR-125b-3p	2.48831	1.75321	2.64406	3.04417	3.10396	1.66098	2.88609	3.14996	2.87803	1.2927	3.39046	3.40542	2.39306	3.46486	3.03151	1.2927
102425-40	miRna_759	TCCCTGAGACCCTAAC	GTTAGGGTCTCAGGGA	40	chi-miR-125b-5p	2.18821	1.75321	3.57923	2.41935	1.2927	1.95411	2.29903	1.2927	1.2927	2.8014	1.2927	1.70684	4.04125	3.79756	3.64059	1.2927
102430-2347	miRna_762	TCCCTGAGACCCTAACTTGTGA	TCACAAGTTAGGGTCTCAGGGA	2347	chi-miR-125b-5p	8.0023	6.94404	8.1042	6.97356	7.50591	8.14545	7.64502	7.76217	7.64727	7.27653	6.47971	7.68148	5.28121	5.20227	5.93427	3.12417
102426-91	miRna_763	TCCCTGAGACCCTAACT	AGTTAGGGTCTCAGGGA	91	chi-miR-125b-5p	4.19034	2.38226	3.02705	3.47873	3.97913	3.79172	1.2927	1.90117	3.7261	2.54617	3.15043	3.02716	1.2927	3.46486	2.75381	1.2927
102427-50	miRna_763	TCCCTGAGACCCTAACTTG	CAAGTTAGGGTCTCAGGGA	50	chi-miR-125b-5p	2.48831	1.75321	3.18613	2.76533	2.46566	3.54988	2.29903	2.32782	2.4305	2.8014	3.15043	2.02824	2.39306	3.03168	1.2927	1.2927
102429-835	miRna_763	TCCCTGAGACCCTAACTTGTG	CACAAGTTAGGGTCTCAGGGA	835	chi-miR-125b-5p	6.5885	5.39446	6.34556	5.84647	6.02133	6.64466	5.47455	6.11447	6.40593	5.35335	6.06055	6.52443	4.464	3.46486	4.81867	3.90575
102431-430	miRna_763	TCCCTGAGACCCTAACTTGTGAA	TTCACAAGTTAGGGTCTCAGGGA	430	chi-miR-125b-5p	5.89126	3.29567	5.74856	3.47873	5.85252	5.40419	4.8278	4.60287	4.85391	5.76672	3.77623	5.37679	4.464	4.29521	4.89006	1.2927
102428-745	miRna_764	TCCCTGAGACCCTAACTTGT	ACAAGTTAGGGTCTCAGGGA	745	chi-miR-125b-5p	6.47345	4.86618	6.42748	5.56654	5.80042	6.17533	6.32731	5.68063	5.84166	5.79636	6.19323	5.97108	5.38162	3.46486	5.31012	1.2927
102432-166	miRna_764	TCCCTGAGACCCTAACTTGTGT	ACACAAGTTAGGGTCTCAGGGA	166	chi-miR-125b-5p	4.49003	5.15437	3.3294	1.96332	2.92088	4.61682	2.29903	4.74794	3.61507	3.52261	3.15043	3.79225	1.2927	1.2927	3.79737	3.12417
102433-74	miRna_769	TCCCTGAGACCCTTTAACCT	AGGTTAAAGGGTCTCAGGGA	74	chi-miR-125b-5p	3.69906	2.10175	3.02705	2.76533	2.16965	1.2927	2.62222	2.92429	3.2191	1.2927	2.86232	1.70684	4.464	4.06774	5.02306	1.2927
102434-111	miRna_769	TCCCTGAGACCCTTTAACCTG	CAGGTTAAAGGGTCTCAGGGA	111	chi-miR-125b-5p	4.01337	3.15355	4.21756	1.2927	2.71115	3.14762	3.30218	3.51688	4.01563	2.54617	2.50196	1.70684	4.464	5.08544	4.06754	1.2927
102435-1595	miRna_769	TCCCTGAGACCCTTTAACCTGT	ACAGGTTAAAGGGTCTCAGGGA	1595	chi-miR-125b-5p	7.79888	7.17311	7.61693	5.985	6.69891	4.34064	6.84422	7.08874	6.74609	6.90693	5.7942	4.28957	8.36799	8.07033	8.10802	3.12417
102437-692	miRna_769	TCCCTGAGACCCTTTAACCTGTGA	TCACAGGTTAAAGGGTCTCAGGGA	692	chi-miR-125b-5p	6.2319	6.12307	5.64278	5.2189	5.99839	4.06168	5.25871	6.21774	5.54114	6.26774	4.97186	4.74888	6.76763	6.41788	6.95587	1.2927
102436-429	miRna_770	TCCCTGAGACCCTTTAACCTGTG	CACAGGTTAAAGGGTCTCAGGGA	429	chi-miR-125b-5p	5.86542	5.11656	5.49861	5.69321	4.45405	4.06168	5.30454	5.52825	4.64369	4.88643	3.5962	3.87468	6.00253	6.21036	6.0322	1.2927
102438-74	miRna_770	TCCCTGAGACCCTTTAACCTGTGT	ACACAGGTTAAAGGGTCTCAGGGA	74	chi-miR-125b-5p	4.01337	3.65344	2.40616	1.2927	2.46566	2.4059	3.30218	4.81535	2.4305	1.2927	2.02048	2.51305	1.2927	2.40972	3.26429	1.2927
102439-159	miRna_771	TCCCTGAGACTCTAACTTGTGA	TCACAAGTTAGAGTCTCAGGGA	159	chi-miR-125b-5p	3.13299	2.99588	4.86081	2.41935	4.15539	4.289	4.11089	2.65666	4.3288	3.65795	3.39046	3.40542	4.26805	1.2927	4.49145	3.12417
101803-83	miRna_774	TCCCACCGCTGCCACCA	TGGTGGCAGCGGTGGGA	83	chi-miR-1260b	4.27129	2.10175	2.64406	3.27775	4.23605	1.95411	1.88189	1.2927	3.7261	3.52261	2.50196	1.70684	1.2927	4.29521	3.64059	3.90575
40502-42	miRna_774	CACCGCTGCCACCA	TGGTGGCAGCGGTG	42	chi-miR-1260b	2.18821	1.2927	3.18613	3.27775	2.71115	2.58787	1.2927	1.2927	2.4305	2.54617	2.02048	3.51228	1.2927	1.2927	1.95664	1.2927
43783-69	miRna_774	CCACCGCTGCCACC	GGTGGCAGCGGTGG	69	chi-miR-1260b	2.48831	1.2927	4.21756	3.04417	3.66634	2.58787	2.29903	1.2927	3.49476	2.23588	2.50196	3.02716	2.39306	2.40972	3.46468	1.2927
43784-45	miRna_774	CCACCGCTGCCACCA	TGGTGGCAGCGGTGG	45	chi-miR-1260b	2.7366	1.2927	1.76559	1.2927	1.79681	2.58787	1.2927	1.2927	3.36351	3.89563	3.39046	2.51305	2.39306	3.79756	1.95664	1.2927
34431-76	miRna_775	ATCCCACCGCTGCCACCAA	TTGGTGGCAGCGGTGGGAT	76	chi-miR-1260b	3.29664	3.15355	2.12114	4.83515	2.71115	3.45934	1.2927	2.65666	3.36351	1.2927	3.15043	1.70684	3.77202	2.40972	3.26429	1.2927
34432-37	miRna_776	ATCCCACCGCTGCCACCAT	ATGGTGGCAGCGGTGGGAT	37	chi-miR-1260b	2.18821	2.81884	1.2927	1.2927	2.46566	2.74944	2.29903	1.2927	2.14094	2.54617	1.2927	2.29091	3.44074	4.66453	1.2927	1.2927
101802-150	miRna_777	TCCCACCGCTGCCACC	GGTGGCAGCGGTGGGA	150	chi-miR-1260b	3.57698	1.2927	3.45971	4.20138	4.38498	3.02671	4.00383	2.32782	4.3288	4.77172	4.21126	2.87528	4.04125	4.95831	3.93877	3.90575
34428-35	miRna_777	ATCCCACCGCTGCCAC	GTGGCAGCGGTGGGAT	35	chi-miR-1260b	2.48831	1.2927	2.12114	1.2927	1.79681	2.4059	1.88189	1.2927	2.14094	1.2927	2.02048	2.02824	2.39306	3.46486	3.64059	5.71708
34429-448	miRna_777	ATCCCACCGCTGCCACC	GGTGGCAGCGGTGGGAT	448	chi-miR-1260b	4.99799	3.29567	5.52862	4.83515	5.80042	5.13843	4.76362	3.67041	4.69919	5.50469	5.3008	5.16383	6.52577	6.15345	5.59288	5.71708
34430-357	miRna_777	ATCCCACCGCTGCCACCA	TGGTGGCAGCGGTGGGAT	357	chi-miR-1260b	5.479	2.99588	4.76323	5.985	5.18043	4.91817	4.626	1.2927	5.1611	5.09165	3.77623	4.6587	5.64669	5.41088	5.02306	4.78275
44362-45	miRna_778	CCCACCGCTGCCACC	GGTGGCAGCGGTGGG	45	chi-miR-1260b	3.29664	1.2927	3.3294	3.47873	2.46566	2.19762	2.88609	2.32782	2.4305	2.8014	1.2927	1.70684	1.2927	3.03168	1.2927	3.90575
105444-60	miRna_798	TCGGATCCGTCTGAGCTTGG	CCAAGCTCAGACGGATCCGA	60	chi-miR-127-3p	3.57698	3.15355	1.76559	4.50753	1.79681	2.58787	3.10909	3.14996	1.2927	2.8014	3.77623	2.02824	1.2927	1.2927	1.2927	1.2927
105445-68	miRna_800	TCGGATCCGTCTGAGCTTGGC	GCCAAGCTCAGACGGATCCGA	68	chi-miR-127-3p	3.57698	2.38226	1.2927	3.65511	2.71115	3.36273	3.47246	3.51688	1.2927	2.23588	4.33131	2.87528	2.39306	1.2927	1.2927	1.2927
105446-225	miRna_804	TCGGATCCGTCTGAGCTTGGCT	AGCCAAGCTCAGACGGATCCGA	225	chi-miR-127-3p	4.99799	3.65344	2.40616	5.985	3.77831	4.77535	5.34896	2.92429	3.36351	3.65795	5.3008	4.22819	1.2927	1.2927	1.2927	1.2927
100488-168	miRna_810	TCACAGTGAACCGGTCTCT	AGAGACCGGTTCACTGTGA	168	chi-miR-128-3p	3.69906	5.15437	4.76323	1.2927	2.46566	3.36273	3.76247	5.31191	4.58597	1.84003	3.15043	4.02662	1.2927	1.2927	1.2927	1.2927
100487-38	miRna_811	TCACAGTGAACCGGTCT	AGACCGGTTCACTGTGA	38	chi-miR-128-3p	1.2927	3.15355	2.40616	1.2927	3.10396	1.95411	2.29903	3.34506	2.87803	1.2927	1.2927	2.02824	3.00998	1.2927	2.75381	1.2927
100489-381	miRna_812	TCACAGTGAACCGGTCTCTT	AAGAGACCGGTTCACTGTGA	381	chi-miR-128-3p	4.79392	6.25073	4.71184	4.68062	3.88221	3.99878	4.626	6.08746	5.84166	3.89563	4.89601	4.02662	4.04125	4.95831	4.49145	5.32426
100490-1902	miRna_812	TCACAGTGAACCGGTCTCTTT	AAAGAGACCGGTTCACTGTGA	1902	chi-miR-128-3p	6.94993	8.24645	6.79154	7.08559	6.30922	6.72459	7.49498	7.87705	7.67521	6.44665	7.43319	6.98963	6.23503	6.97265	6.79778	7.25654
100491-47	miRna_813	TCACAGTGAACCGGTCTCTTTA	TAAAGAGACCGGTTCACTGTGA	47	chi-miR-128-3p	3.44361	1.75321	2.12114	3.65511	2.46566	2.4059	1.2927	1.2927	2.4305	3.20661	2.50196	3.02716	3.44074	1.2927	1.2927	3.12417
100492-418	miRna_813	TCACAGTGAACCGGTCTCTTTT	AAAAGAGACCGGTTCACTGTGA	418	chi-miR-128-3p	3.81161	6.54922	5.1193	4.08296	2.46566	4.48533	4.69645	6.56972	5.79147	4.09963	4.89601	4.34844	4.26805	4.49165	5.02306	3.90575
100493-35	miRna_813	TCACAGTGAACCGGTCTCTTTTT	AAAAAGAGACCGGTTCACTGTGA	35	chi-miR-128-3p	1.2927	3.15355	2.12114	1.96332	1.2927	1.95411	3.30218	3.14996	3.61507	1.2927	2.50196	1.2927	1.2927	1.2927	1.2927	1.2927
2328-34	miRna_814	AAACTCCCGTGCTGATCAGTAGTGGGATCGCGCCTGTGAATAGCCACTGTACTCCAGCCTGGGCAACATAGCGAGA	TCTCGCTATGTTGCCCAGGCTGGAGTACAGTGGCTATTCACAGGCGCGATCCCACTACTGATCAGCACGGGAGTTT	34	chi-miR-1285 hairpin	2.48831	1.75321	1.76559	3.04417	2.46566	1.2927	2.88609	1.90117	1.2927	2.8014	1.2927	3.29002	3.44074	2.40972	1.2927	1.2927
32130-34	miRna_814	AGTGGGATCGCGCCT	AGGCGCGATCCCACT	34	chi-miR-1285 hairpin	1.2927	2.10175	2.40616	2.76533	1.2927	1.66098	1.2927	2.32782	1.2927	1.2927	1.2927	2.29091	4.26805	3.03168	4.29501	1.2927
38317-50	miRna_814	CAAAACTCCCGTGCTGATCAGTAGTGGGATCGCGCCTGTGAATAGCCACTGTACTCCAGCCTGGGCAACATAGCGA	TCGCTATGTTGCCCAGGCTGGAGTACAGTGGCTATTCACAGGCGCGATCCCACTACTGATCAGCACGGGAGTTTTG	50	chi-miR-1285 hairpin	2.18821	3.15355	1.76559	2.76533	2.92088	2.19762	3.10909	1.2927	2.14094	2.8014	3.15043	3.51228	1.2927	3.46486	1.2927	1.2927
570-122	miRna_814	AAAACTCCCGTGCTGATCAGTAGTGGGATCGCGCCTGTGAATAGCCACTGTACTCCAGCCTGGGCAACATAGCGAG	CTCGCTATGTTGCCCAGGCTGGAGTACAGTGGCTATTCACAGGCGCGATCCCACTACTGATCAGCACGGGAGTTTT	122	chi-miR-1285 hairpin	3.13299	2.38226	1.76559	2.76533	3.77831	3.86409	1.88189	2.32782	1.77828	4.51069	3.93626	4.95237	2.39306	4.49165	3.79737	1.2927
57248-69	miRna_814	CTGTGAATAGCCACTGTACTCCAGCCT	AGGCTGGAGTACAGTGGCTATTCACAG	69	chi-miR-1285 hairpin	3.13299	1.2927	3.18613	3.65511	1.79681	3.99878	3.10909	1.90117	1.77828	1.2927	3.39046	3.51228	2.39306	2.40972	3.03151	1.2927
71493-229	miRna_814	GCCACTGTACTCCAGCC	GGCTGGAGTACAGTGGC	229	chi-miR-1285 hairpin	3.57698	4.17876	3.57923	5.03975	3.26639	4.91817	4.88924	4.3536	2.14094	1.84003	5.7518	5.5117	3.00998	1.2927	1.2927	1.2927
8053-44	miRna_814	AACTCCCGTGCTGATCAGTAGTGGGATCGCGCCTGTGAATAGCCACTGTACTCCAGCCTGGGCAACATAGCGAGAC	GTCTCGCTATGTTGCCCAGGCTGGAGTACAGTGGCTATTCACAGGCGCGATCCCACTACTGATCAGCACGGGAGTT	44	chi-miR-1285 hairpin	2.94836	1.2927	1.2927	3.04417	2.92088	2.19762	3.30218	1.2927	1.2927	3.37325	1.2927	3.40542	1.2927	3.79756	1.2927	1.2927
13488-60	miRna_815	AATAGCCACTGTAC	GTACAGTGGCTATT	60	chi-miR-1285 hairpin	2.7366	1.2927	3.6896	2.41935	3.41238	2.58787	1.88189	2.65666	2.4305	2.54617	3.15043	3.79225	1.2927	1.2927	2.4096	1.2927
33695-59	miRna_817	ATAGCCACTGTACTCCAGCCTGGGCAACATAGCGAGA	TCTCGCTATGTTGCCCAGGCTGGAGTACAGTGGCTAT	59	chi-miR-1285 hairpin	2.48831	1.2927	1.76559	1.2927	2.71115	1.2927	1.2927	1.2927	1.2927	3.01818	1.2927	1.70684	4.26805	3.46486	5.75465	1.2927
41025-86	miRna_817	CACTGTACTCCAGCCTGGGCAACATAGCGAGACCCCGTCTCT	AGAGACGGGGTCTCGCTATGTTGCCCAGGCTGGAGTACAGTG	86	chi-miR-1285 hairpin	2.18821	2.617	2.84823	3.47873	3.77831	2.19762	3.10909	1.2927	3.2191	4.43732	2.86232	3.02716	4.79053	1.2927	3.64059	1.2927
13498-84	miRna_818	AATAGCCACTGTACTCCAGCCTGGGCAACATAGCGAGACACCGTCTCTA	TAGAGACGGTGTCTCGCTATGTTGCCCAGGCTGGAGTACAGTGGCTATT	84	chi-miR-1285 hairpin	2.7366	2.10175	2.12114	2.76533	3.77831	2.58787	3.30218	2.32782	3.05862	3.20661	3.15043	2.29091	5.17329	4.49165	4.18575	1.2927
13501-55	miRna_818	AATAGCCACTGTACTCCAGCCTGGGCAACATAGCGAGACC	GGTCTCGCTATGTTGCCCAGGCTGGAGTACAGTGGCTATT	55	chi-miR-1285 hairpin	2.18821	2.617	1.2927	3.04417	2.16965	1.66098	3.10909	1.2927	2.14094	1.84003	3.5962	3.61176	3.44074	1.2927	4.39657	1.2927
13522-92	miRna_818	AATAGCCACTGTACTCCAGCCTGGGCAATATAGCGAGACCCTGTCTCTA	TAGAGACAGGGTCTCGCTATATTGCCCAGGCTGGAGTACAGTGGCTATT	92	chi-miR-1285 hairpin	1.2927	1.2927	1.2927	1.2927	1.2927	1.2927	1.2927	1.2927	1.2927	1.2927	1.2927	1.2927	5.64669	6.31785	6.15323	1.2927
26720-44	miRna_818	AGCCACTGTACTCCAGCCTGGGCAATATAGCGAGACCCTGTCTCTA	TAGAGACAGGGTCTCGCTATATTGCCCAGGCTGGAGTACAGTGGCT	44	chi-miR-1285 hairpin	1.2927	1.2927	1.2927	1.2927	1.2927	1.2927	1.2927	1.2927	1.2927	1.2927	1.2927	1.2927	4.26805	5.20227	4.95809	5.32426
43880-1014	miRna_818	CCACTGTACTCCAGCCTGGGCAACATAGCGAGACCCCGTCTCTA	TAGAGACGGGGTCTCGCTATGTTGCCCAGGCTGGAGTACAGTGG	1014	chi-miR-1285 hairpin	7.48771	5.26219	6.56414	5.80966	6.5491	5.64916	5.94868	4.25992	6.53355	7.01174	6.37185	5.81284	6.569	6.83467	6.41766	5.32426
43884-35	miRna_818	CCACTGTACTCCAGCCTGGGCAACATAGCGAGACCCTGTCTCT	AGAGACAGGGTCTCGCTATGTTGCCCAGGCTGGAGTACAGTGG	35	chi-miR-1285 hairpin	4.10456	1.2927	1.76559	1.2927	2.16965	3.14762	2.29903	1.2927	2.4305	2.23588	2.02048	1.70684	1.2927	1.2927	1.2927	1.2927
97215-32	miRna_818	TAGCCACTGTACTCCAGCCTGGGCAACATAGCGAGACCCCGTC	GACGGGGTCTCGCTATGTTGCCCAGGCTGGAGTACAGTGGCTA	32	chi-miR-1285 hairpin	1.2927	2.10175	1.2927	1.2927	2.46566	1.2927	1.2927	2.65666	2.14094	3.78168	1.2927	3.51228	1.2927	2.40972	1.2927	1.2927
97217-1652	miRna_818	TAGCCACTGTACTCCAGCCTGGGCAACATAGCGAGACCCCGTCTCTA	TAGAGACGGGGTCTCGCTATGTTGCCCAGGCTGGAGTACAGTGGCTA	1652	chi-miR-1285 hairpin	7.75029	4.95456	6.2765	7.41462	7.28676	6.33663	6.51444	5.44557	6.43891	7.49113	6.86506	6.70424	8.1994	8.3105	8.05464	7.19614
13514-80	miRna_819	AATAGCCACTGTACTCCAGCCTGGGCAACATAGCGAGACCCTGTCTCT	AGAGACAGGGTCTCGCTATGTTGCCCAGGCTGGAGTACAGTGGCTATT	80	chi-miR-1285 hairpin	4.49003	1.75321	3.02705	1.2927	2.71115	3.45934	4.39131	3.51688	1.77828	3.65795	2.02048	2.7055	1.2927	1.2927	1.2927	1.2927
26715-474	miRna_819	AGCCACTGTACTCCAGCCTGGGCAACATAGCGAGACCCTGTCTCTT	AAGAGACAGGGTCTCGCTATGTTGCCCAGGCTGGAGTACAGTGGCT	474	chi-miR-1285 hairpin	6.01396	4.31854	5.40465	6.30897	5.47445	5.54293	5.16244	2.32782	5.41423	5.22843	5.95236	5.68161	1.2927	1.2927	1.2927	1.2927
13508-1013	miRna_820	AATAGCCACTGTACTCCAGCCTGGGCAACATAGCGAGACCCCGTCTCTTT	AAAGAGACGGGGTCTCGCTATGTTGCCCAGGCTGGAGTACAGTGGCTATT	1013	chi-miR-1285 hairpin	4.79392	1.2927	2.64406	5.2189	4.06995	1.95411	4.47385	1.2927	4.01563	5.82541	4.0803	2.7055	9.04051	9.33082	9.31121	1.2927
33710-95	miRna_820	ATAGCCACTGTACTCCAGCCTGGGCAATATAGCGAGACCCTGTCTCTT	AAGAGACAGGGTCTCGCTATATTGCCCAGGCTGGAGTACAGTGGCTAT	95	chi-miR-1285 hairpin	1.2927	1.2927	1.2927	1.2927	1.2927	1.2927	1.2927	1.2927	1.2927	1.2927	1.2927	1.2927	6.33859	6.97265	4.89006	5.07877
13503-150	miRna_821	AATAGCCACTGTACTCCAGCCTGGGCAACATAGCGAGACCCCGTCTCT	AGAGACGGGGTCTCGCTATGTTGCCCAGGCTGGAGTACAGTGGCTATT	150	chi-miR-1285 hairpin	4.27129	3.42504	1.2927	3.04417	3.88221	3.45934	4.00383	1.90117	2.4305	3.65795	3.39046	1.2927	5.79971	5.67625	5.59288	1.2927
13511-33	miRna_821	AATAGCCACTGTACTCCAGCCTGGGCAACATAGCGAGACCCCGTCTCTTTTA	TAAAAGAGACGGGGTCTCGCTATGTTGCCCAGGCTGGAGTACAGTGGCTATT	33	chi-miR-1285 hairpin	1.2927	1.2927	2.64406	1.2927	2.92088	1.2927	3.30218	1.2927	1.2927	1.2927	1.2927	1.2927	3.44074	4.49165	3.79737	1.2927
13516-1324	miRna_821	AATAGCCACTGTACTCCAGCCTGGGCAACATAGCGAGACCCTGTCTCTT	AAGAGACAGGGTCTCGCTATGTTGCCCAGGCTGGAGTACAGTGGCTATT	1324	chi-miR-1285 hairpin	8.08301	5.15437	6.92162	7.46284	7.47301	5.85851	7.12528	4.25992	6.82305	7.66993	6.34357	5.9897	1.2927	1.2927	1.2927	1.2927
13520-81	miRna_821	AATAGCCACTGTACTCCAGCCTGGGCAACATAGCGAGACCCTGTCTCTTTT	AAAAGAGACAGGGTCTCGCTATGTTGCCCAGGCTGGAGTACAGTGGCTATT	81	chi-miR-1285 hairpin	3.91601	2.617	2.12114	3.65511	3.77831	1.95411	4.00383	1.2927	2.14094	5.18426	1.2927	1.2927	1.2927	1.2927	1.2927	1.2927
26708-331	miRna_821	AGCCACTGTACTCCAGCCTGGGCAACATAGCGAGACCCCGTCTCTTT	AAAGAGACGGGGTCTCGCTATGTTGCCCAGGCTGGAGTACAGTGGCT	331	chi-miR-1285 hairpin	2.94836	1.2927	3.02705	1.2927	2.92088	1.95411	2.62222	2.32782	1.77828	3.37325	3.93626	2.7055	7.26494	8.02346	7.67468	3.90575
26710-44	miRna_821	AGCCACTGTACTCCAGCCTGGGCAACATAGCGAGACCCCGTCTCTTTT	AAAAGAGACGGGGTCTCGCTATGTTGCCCAGGCTGGAGTACAGTGGCT	44	chi-miR-1285 hairpin	1.2927	1.2927	1.76559	1.2927	1.2927	1.2927	1.2927	1.90117	1.2927	1.2927	2.02048	1.2927	4.79053	4.95831	5.08522	1.2927
33693-180	miRna_821	ATAGCCACTGTACTCCAGCC	GGCTGGAGTACAGTGGCTAT	180	chi-miR-1285 hairpin	2.7366	4.31854	3.57923	4.20138	4.23605	3.99878	3.88819	4.05207	3.36351	2.54617	4.21126	4.45944	4.79053	4.49165	4.89006	1.2927
41037-48	miRna_821	CACTGTACTCCAGCCTGGGCAACATAGCGAGACCCTGTCTCTTTT	AAAAGAGACAGGGTCTCGCTATGTTGCCCAGGCTGGAGTACAGTG	48	chi-miR-1285 hairpin	3.81161	1.2927	2.64406	3.27775	3.41238	2.19762	1.2927	1.2927	2.14094	3.65795	1.2927	2.87528	1.2927	1.2927	1.2927	1.2927
43888-102	miRna_821	CCACTGTACTCCAGCCTGGGCAACATAGCGAGACCCTGTCTCTTT	AAAGAGACAGGGTCTCGCTATGTTGCCCAGGCTGGAGTACAGTGG	102	chi-miR-1285 hairpin	3.29664	1.2927	4.14192	4.59667	2.16965	2.19762	4.21054	1.2927	3.49476	4.09963	3.39046	4.16408	1.2927	1.2927	1.2927	1.2927
26579-92	miRna_824	AGCAGGTCAAAACTCCCGTGCTGATCAGTAGTGGGATCGCGCCTGTGAATAGCCACTGTACTCCAGCCTGGGCAAC	GTTGCCCAGGCTGGAGTACAGTGGCTATTCACAGGCGCGATCCCACTACTGATCAGCACGGGAGTTTTGACCTGCT	92	chi-miR-1285 hairpin	3.13299	1.75321	1.2927	3.27775	3.88221	3.02671	1.2927	1.90117	2.4305	4.43732	3.5962	3.29002	4.92971	2.40972	4.39657	1.2927
31279-49	miRna_824	AGTAGTGGGATCGCGCCT	AGGCGCGATCCCACTACT	49	chi-miR-1285 hairpin	2.48831	2.81884	1.76559	1.2927	2.16965	1.2927	3.30218	3.80915	1.77828	1.2927	2.02048	1.70684	3.00998	3.46486	4.39657	3.90575
32132-63	miRna_824	AGTGGGATCGCGCCTGTG	CACAGGCGCGATCCCACT	63	chi-miR-1285 hairpin	2.48831	1.2927	2.40616	1.2927	2.46566	1.2927	1.2927	1.2927	1.2927	2.23588	1.2927	1.70684	5.38162	5.20227	5.2571	1.2927
34324-51	miRna_824	ATCAGTAGTGGGATCGC	GCGATCCCACTACTGAT	51	chi-miR-1285 hairpin	1.2927	1.2927	1.2927	1.2927	1.2927	1.95411	2.62222	2.92429	1.2927	1.2927	1.2927	1.2927	5.38162	5.41088	4.49145	1.2927
34325-34	miRna_824	ATCAGTAGTGGGATCGCGCC	GGCGCGATCCCACTACTGAT	34	chi-miR-1285 hairpin	2.48831	1.2927	1.2927	3.04417	2.71115	2.4059	2.29903	1.2927	2.67155	1.2927	1.2927	1.2927	3.77202	4.06774	3.03151	1.2927
51240-44	miRna_824	CGGAGCAGGTCAAAACTCCCGTGCTGATCAGTAGTGGGATCGCGCCTGTGAATAGCCACTGTACTCCAGCCTGGGC	GCCCAGGCTGGAGTACAGTGGCTATTCACAGGCGCGATCCCACTACTGATCAGCACGGGAGTTTTGACCTGCTCCG	44	chi-miR-1285 hairpin	3.13299	1.2927	1.2927	1.2927	2.16965	1.66098	3.10909	1.2927	3.05862	3.52261	1.2927	2.87528	3.00998	2.40972	3.64059	1.2927
72754-77	miRna_824	GCCTGTGAATAGCCACTGTACTCCAGCCT	AGGCTGGAGTACAGTGGCTATTCACAGGC	77	chi-miR-1285 hairpin	3.13299	2.617	3.02705	4.50753	2.46566	2.58787	3.62474	2.32782	3.2191	1.2927	3.5962	3.29002	3.77202	1.2927	2.75381	1.2927
87820-34	miRna_824	GTAGTGGGATCGCGC	GCGCGATCCCACTAC	34	chi-miR-1285 hairpin	2.48831	1.2927	1.2927	1.96332	2.71115	2.19762	2.88609	2.32782	2.67155	1.2927	2.86232	3.02716	1.2927	2.40972	2.4096	1.2927
101611-53	miRna_825	TCCAGCCTGGGCAACATAGCGAGACCCCGTCTCTA	TAGAGACGGGGTCTCGCTATGTTGCCCAGGCTGGA	53	chi-miR-1285 hairpin	2.7366	3.42504	1.76559	3.95395	1.2927	2.89473	2.62222	2.92429	1.2927	2.54617	3.39046	3.16457	1.2927	1.2927	1.2927	1.2927
57173-43	miRna_825	CTGTACTCCAGCCTGGGCAACATAGCGAGACCCTGTCTCTA	TAGAGACAGGGTCTCGCTATGTTGCCCAGGCTGGAGTACAG	43	chi-miR-1285 hairpin	3.44361	2.99588	3.57923	3.04417	1.2927	2.74944	1.2927	1.2927	2.4305	3.01818	1.2927	1.70684	1.2927	1.2927	1.2927	1.2927
71501-249	miRna_826	GCCACTGTACTCCAGCCTGGGCAACATAGCGAGACCCTGTCTCTT	AAGAGACAGGGTCTCGCTATGTTGCCCAGGCTGGAGTACAGTGGC	249	chi-miR-1285 hairpin	5.17675	2.38226	4.71184	5.27399	5.47445	3.86409	3.88819	3.67041	3.49476	4.99269	5.61655	4.45944	1.2927	1.2927	1.2927	1.2927
82338-46	miRna_826	GGGCAACATAGCGAGACCCTGTCTCTT	AAGAGACAGGGTCTCGCTATGTTGCCC	46	chi-miR-1285 hairpin	2.7366	1.2927	3.3294	2.41935	1.79681	3.54988	3.62474	1.2927	1.2927	1.2927	2.86232	3.02716	1.2927	1.2927	1.2927	1.2927
26699-2260	miRna_827	AGCCACTGTACTCCAGCCT	AGGCTGGAGTACAGTGGCT	2260	chi-miR-1285 hairpin	6.34842	6.35182	6.06754	8.04111	6.9103	8.65154	6.84422	6.99008	6.00472	5.70554	8.3323	8.87159	6.00253	6.31785	6.46519	1.2927
26717-73	miRna_827	AGCCACTGTACTCCAGCCTGGGCAACATAGCGAGACCCTGTCTCTTT	AAAGAGACAGGGTCTCGCTATGTTGCCCAGGCTGGAGTACAGTGGCT	73	chi-miR-1285 hairpin	3.44361	1.2927	3.79212	3.65511	3.54494	1.95411	3.62474	1.2927	2.67155	3.20661	3.77623	2.51305	1.2927	1.2927	3.46468	1.2927
101613-35	miRna_828	TCCAGCCTGGGCAACATAGCGAGACCCTGTCTCTA	TAGAGACAGGGTCTCGCTATGTTGCCCAGGCTGGA	35	chi-miR-1285 hairpin	2.48831	2.617	1.2927	4.20138	1.2927	1.66098	3.10909	3.34506	1.77828	2.54617	1.2927	1.70684	1.2927	1.2927	1.2927	1.2927
26705-1570	miRna_828	AGCCACTGTACTCCAGCCTGGGCAACATAGCGAGACCCCGTCTCTA	TAGAGACGGGGTCTCGCTATGTTGCCCAGGCTGGAGTACAGTGGCT	1570	chi-miR-1285 hairpin	7.562	4.38366	6.04695	7.2038	6.45114	6.82772	6.43425	3.80915	6.2097	6.77913	6.22458	6.72661	8.65555	8.75498	8.48184	5.87952
87262-72	miRna_828	GTACTCCAGCCTGGGCAACATAGCGAGACCCCGTCTCTA	TAGAGACGGGGTCTCGCTATGTTGCCCAGGCTGGAGTAC	72	chi-miR-1285 hairpin	3.13299	2.81884	3.02705	3.81225	2.46566	3.93301	1.88189	2.32782	1.2927	3.20661	1.2927	3.61176	1.2927	1.2927	3.26429	1.2927
97208-90	miRna_828	TAGCCACTGTACTCC	GGAGTACAGTGGCTA	90	chi-miR-1285 hairpin	3.13299	2.10175	3.18613	3.27775	3.77831	3.79172	2.88609	3.14996	2.14094	2.8014	3.93626	4.02662	1.2927	1.2927	2.75381	1.2927
97223-36	miRna_828	TAGCCACTGTACTCCAGCCTGGGCAACATAGCGAGACCCTGT	ACAGGGTCTCGCTATGTTGCCCAGGCTGGAGTACAGTGGCTA	36	chi-miR-1285 hairpin	3.29664	1.2927	2.64406	1.2927	2.16965	3.54988	1.2927	1.2927	1.2927	1.2927	2.50196	3.16457	1.2927	1.2927	1.2927	1.2927
71494-902	miRna_830	GCCACTGTACTCCAGCCT	AGGCTGGAGTACAGTGGC	902	chi-miR-1285 hairpin	5.21818	4.10345	5.40465	6.81543	5.6613	7.27533	5.76419	5.94423	4.39752	5.09165	7.08596	7.49211	4.26805	4.66453	5.20205	1.2927
71498-53	miRna_830	GCCACTGTACTCCAGCCTGGGCAACATAGCGAGACCCCGTCTCTTT	AAAGAGACGGGGTCTCGCTATGTTGCCCAGGCTGGAGTACAGTGGC	53	chi-miR-1285 hairpin	2.94836	1.2927	2.12114	3.27775	1.79681	2.4059	2.29903	1.2927	1.2927	3.20661	3.39046	3.02716	4.26805	4.49165	2.75381	1.2927
97218-386	miRna_830	TAGCCACTGTACTCCAGCCTGGGCAACATAGCGAGACCCCGTCTCTT	AAGAGACGGGGTCTCGCTATGTTGCCCAGGCTGGAGTACAGTGGCTA	386	chi-miR-1285 hairpin	4.84771	1.75321	2.84823	4.75996	3.97913	3.79172	3.47246	2.65666	4.01563	4.71076	4.64111	4.61141	7.50646	7.34719	7.228	1.2927
41024-106	miRna_832	CACTGTACTCCAGCCT	AGGCTGGAGTACAGTG	106	chi-miR-1285 hairpin	2.7366	2.10175	2.12114	3.65511	3.77831	4.61682	1.88189	3.14996	2.14094	2.23588	4.0803	4.56251	2.39306	3.03168	1.2927	3.12417
41038-51	miRna_832	CACTGTACTCCAGCCTGGGCAATATAGCGAGACCCTGTCTCTA	TAGAGACAGGGTCTCGCTATATTGCCCAGGCTGGAGTACAGTG	51	chi-miR-1285 hairpin	2.48831	1.2927	1.2927	1.2927	1.2927	1.2927	1.2927	1.2927	1.2927	1.2927	1.2927	1.2927	4.464	5.96788	3.46468	6.49534
41029-147	miRna_834	CACTGTACTCCAGCCTGGGCAACATAGCGAGACCCCGTCTCTTT	AAAGAGACGGGGTCTCGCTATGTTGCCCAGGCTGGAGTACAGTG	147	chi-miR-1285 hairpin	4.01337	1.75321	3.6896	3.81225	3.10396	3.14762	3.88819	1.2927	2.87803	4.43732	1.2927	3.16457	5.38162	4.81888	5.50465	5.32426
41031-94	miRna_834	CACTGTACTCCAGCCTGGGCAACATAGCGAGACCCTGTCTCT	AGAGACAGGGTCTCGCTATGTTGCCCAGGCTGGAGTACAGTG	94	chi-miR-1285 hairpin	4.84771	2.617	3.45971	4.08296	2.71115	3.14762	3.30218	1.2927	1.77828	4.5805	2.86232	2.51305	1.2927	1.2927	1.2927	1.2927
41041-40	miRna_834	CACTGTACTCCAGCCTGGGCAATATAGCGAGACCCTGTCTCTTT	AAAGAGACAGGGTCTCGCTATATTGCCCAGGCTGGAGTACAGTG	40	chi-miR-1285 hairpin	1.2927	1.2927	1.2927	1.2927	1.2927	1.2927	1.2927	1.2927	1.2927	1.2927	1.2927	1.2927	5.05663	4.95831	4.89006	1.2927
57174-50	miRna_834	CTGTACTCCAGCCTGGGCAACATAGCGAGACCCTGTCTCTT	AAGAGACAGGGTCTCGCTATGTTGCCCAGGCTGGAGTACAG	50	chi-miR-1285 hairpin	3.29664	1.2927	1.76559	4.20138	1.2927	1.66098	2.62222	2.32782	3.49476	3.01818	2.86232	3.16457	1.2927	1.2927	1.2927	1.2927
41039-56	miRna_837	CACTGTACTCCAGCCTGGGCAATATAGCGAGACCCTGTCTCTT	AAGAGACAGGGTCTCGCTATATTGCCCAGGCTGGAGTACAGTG	56	chi-miR-1285 hairpin	1.2927	1.2927	1.2927	1.2927	1.2927	1.2927	1.2927	1.2927	1.2927	1.2927	1.2927	1.2927	5.38162	4.81888	5.31012	5.534
41027-580	miRna_838	CACTGTACTCCAGCCTGGGCAACATAGCGAGACCCCGTCTCTT	AAGAGACGGGGTCTCGCTATGTTGCCCAGGCTGGAGTACAGTG	580	chi-miR-1285 hairpin	6.12704	2.38226	5.52862	5.77188	5.5709	4.65812	5.39205	1.90117	5.31113	6.24642	4.97186	4.56251	7.06806	7.03698	6.81622	5.32426
79557-41	miRna_838	GGCAACATAGCGAGACCCTG	CAGGGTCTCGCTATGTTGCC	41	chi-miR-1285 hairpin	2.18821	2.10175	2.84823	2.76533	2.71115	2.4059	3.62474	1.2927	2.4305	1.84003	3.5962	2.29091	1.2927	1.2927	1.2927	1.2927
108265-285	miRna_839	TGAATAGCCACTGTACTCCAGCCT	AGGCTGGAGTACAGTGGCTATTCA	285	chi-miR-1285 hairpin	4.61936	2.617	4.28943	5.73308	4.91242	5.04812	3.88819	3.80915	4.3288	4.09963	4.89601	5.25897	4.79053	4.06774	4.29501	1.2927
116162-179	miRna_839	TGTGAATAGCCACTGTACTCCAGCC	GGCTGGAGTACAGTGGCTATTCACA	179	chi-miR-1285 hairpin	3.81161	3.65344	3.88784	4.50753	3.26639	3.71552	4.30376	3.67041	3.49476	3.89563	4.89601	4.70449	3.44074	4.49165	4.06754	1.2927
13492-33	miRna_839	AATAGCCACTGTACTCCAGC	GCTGGAGTACAGTGGCTATT	33	chi-miR-1285 hairpin	3.29664	2.617	2.64406	2.76533	2.16965	1.2927	1.2927	1.90117	1.2927	1.84003	2.86232	2.7055	1.2927	3.46486	1.2927	1.2927
13495-56	miRna_839	AATAGCCACTGTACTCCAGCCTG	CAGGCTGGAGTACAGTGGCTATT	56	chi-miR-1285 hairpin	2.94836	1.2927	1.2927	1.96332	2.71115	3.25918	2.62222	3.34506	3.8292	1.84003	3.15043	3.16457	2.39306	2.40972	1.2927	1.2927
26697-83	miRna_839	AGCCACTGTACTCC	GGAGTACAGTGGCT	83	chi-miR-1285 hairpin	2.7366	2.10175	3.18613	3.27775	2.16965	3.45934	3.30218	1.2927	1.77828	2.23588	4.21126	4.70449	2.39306	2.40972	1.95664	1.2927
31277-46	miRna_839	AGTAGTGGGATCGCGC	GCGCGATCCCACTACT	46	chi-miR-1285 hairpin	2.94836	2.10175	2.12114	3.04417	1.79681	2.19762	3.62474	3.14996	2.67155	3.01818	1.2927	2.29091	2.39306	1.2927	2.75381	1.2927
43878-79	miRna_839	CCACTGTACTCCAGCC	GGCTGGAGTACAGTGG	79	chi-miR-1285 hairpin	1.80885	2.81884	2.12114	1.96332	1.79681	3.02671	3.76247	2.92429	2.4305	1.2927	4.21126	4.74888	1.2927	2.40972	3.03151	1.2927
46355-76	miRna_839	CCGTGCTGATCAGTAGTGGGATCGCGCCTGTGAATAGCCACTGTACTCCAGCCTGGGCAACATAGCGAGACCCCGT	ACGGGGTCTCGCTATGTTGCCCAGGCTGGAGTACAGTGGCTATTCACAGGCGCGATCCCACTACTGATCAGCACGG	76	chi-miR-1285 hairpin	3.69906	2.38226	2.12114	5.32706	3.26639	1.66098	3.30218	1.2927	2.67155	3.20661	1.2927	2.87528	2.39306	1.2927	3.03151	1.2927
46356-36	miRna_839	CCGTGCTGATCAGTAGTGGGATCGCGCCTGTGAATAGCCACTGTACTCCAGCCTGGGCAACATAGCGAGACCCTGT	ACAGGGTCTCGCTATGTTGCCCAGGCTGGAGTACAGTGGCTATTCACAGGCGCGATCCCACTACTGATCAGCACGG	36	chi-miR-1285 hairpin	3.44361	1.2927	1.76559	2.76533	2.92088	1.66098	2.29903	1.90117	2.4305	3.78168	1.2927	2.02824	1.2927	1.2927	1.2927	1.2927
49580-216	miRna_839	CGCCTGTGAATAGCCACTGTACTCCAGCCT	AGGCTGGAGTACAGTGGCTATTCACAGGCG	216	chi-miR-1285 hairpin	4.10456	1.2927	3.79212	4.31081	4.6434	5.13843	3.47246	4.44156	4.1807	4.36001	3.15043	4.87438	4.04125	4.81888	3.26429	1.2927
67703-48	miRna_839	GATCGCGCCTGTGAATAGCCACTGTACTCCAGCCT	AGGCTGGAGTACAGTGGCTATTCACAGGCGCGATC	48	chi-miR-1285 hairpin	2.7366	1.2927	3.3294	2.41935	1.79681	3.14762	2.62222	1.2927	1.2927	3.01818	1.2927	2.51305	3.77202	1.2927	3.26429	4.40989
87821-120	miRna_839	GTAGTGGGATCGCGCC	GGCGCGATCCCACTAC	120	chi-miR-1285 hairpin	3.57698	2.38226	2.40616	3.27775	3.41238	3.63508	4.11089	3.51688	3.7261	2.23588	1.2927	4.22819	5.72522	3.79756	3.03151	1.2927
98501-78	miRna_839	TAGTGGGATCGCGCC	GGCGCGATCCCACTA	78	chi-miR-1285 hairpin	2.94836	2.99588	3.18613	2.41935	2.46566	3.54988	3.30218	1.90117	2.4305	2.8014	4.21126	2.87528	4.63649	3.03168	2.4096	1.2927
116161-89	miRna_840	TGTGAATAGCCACTGTACTCC	GGAGTACAGTGGCTATTCACA	89	chi-miR-1285 hairpin	2.7366	1.2927	3.57923	1.96332	3.10396	1.95411	3.62474	3.14996	3.92543	3.37325	1.2927	2.51305	4.26805	3.46486	4.95809	1.2927
116165-82	miRna_840	TGTGAATAGCCACTGTACTCCAGCCTGGGCAACATAGCGAGACCCCGTCTCTA	TAGAGACGGGGTCTCGCTATGTTGCCCAGGCTGGAGTACAGTGGCTATTCACA	82	chi-miR-1285 hairpin	3.69906	2.617	2.40616	3.65511	3.54494	1.95411	3.10909	2.65666	3.05862	2.8014	4.44214	2.02824	2.39306	3.46486	4.18575	1.2927
116167-33	miRna_840	TGTGAATAGCCACTGTACTCCAGCCTGGGCAACATAGCGAGACCCCGTCTCTTA	TAAGAGACGGGGTCTCGCTATGTTGCCCAGGCTGGAGTACAGTGGCTATTCACA	33	chi-miR-1285 hairpin	3.29664	1.2927	1.2927	1.2927	2.71115	1.66098	2.62222	1.2927	1.2927	2.23588	1.2927	2.51305	2.39306	4.95831	1.95664	1.2927
116168-34	miRna_840	TGTGAATAGCCACTGTACTCCAGCCTGGGCAACATAGCGAGACCCTGTCTCTA	TAGAGACAGGGTCTCGCTATGTTGCCCAGGCTGGAGTACAGTGGCTATTCACA	34	chi-miR-1285 hairpin	1.2927	1.75321	1.2927	3.65511	2.71115	1.2927	2.62222	1.2927	2.67155	3.52261	3.15043	2.29091	1.2927	1.2927	1.2927	1.2927
116170-34	miRna_840	TGTGAATAGCCACTGTACTCCAGCCTGGGCAATATAGCGAGACCCTGTCTCTTT	AAAGAGACAGGGTCTCGCTATATTGCCCAGGCTGGAGTACAGTGGCTATTCACA	34	chi-miR-1285 hairpin	1.2927	1.2927	1.2927	1.2927	1.2927	1.2927	1.2927	1.2927	1.2927	1.2927	1.2927	1.2927	4.92971	4.95831	4.49145	1.2927
13486-32	miRna_840	AATAGCCACTGAACTCCAGCCTGGGCAACATAGCGAGACCCCGTCTCTA	TAGAGACGGGGTCTCGCTATGTTGCCCAGGCTGGAGTTCAGTGGCTATT	32	chi-miR-1285 hairpin	2.7366	1.75321	1.2927	1.2927	2.71115	1.95411	2.29903	1.2927	1.77828	2.8014	1.2927	2.02824	2.39306	3.79756	3.64059	1.2927
13502-69	miRna_840	AATAGCCACTGTACTCCAGCCTGGGCAACATAGCGAGACCCCGTCT	AGACGGGGTCTCGCTATGTTGCCCAGGCTGGAGTACAGTGGCTATT	69	chi-miR-1285 hairpin	2.7366	1.2927	1.2927	3.04417	2.71115	2.89473	3.76247	2.65666	1.2927	3.52261	3.39046	3.40542	4.26805	3.03168	3.64059	1.2927
33709-79	miRna_840	ATAGCCACTGTACTCCAGCCTGGGCAATATAGCGAGACCCTGTCTCTA	TAGAGACAGGGTCTCGCTATATTGCCCAGGCTGGAGTACAGTGGCTAT	79	chi-miR-1285 hairpin	1.2927	1.2927	1.2927	1.2927	1.2927	1.2927	1.2927	1.2927	1.2927	1.2927	1.2927	1.70684	6.23503	4.81888	6.00029	1.2927
47101-37	miRna_840	CCTGTGAATAGCCACTGTACTCCAGCCTGGGCAACATAGCGAGACCCCGTCTCTA	TAGAGACGGGGTCTCGCTATGTTGCCCAGGCTGGAGTACAGTGGCTATTCACAGG	37	chi-miR-1285 hairpin	1.2927	1.2927	2.40616	2.41935	3.54494	1.66098	1.2927	1.2927	2.14094	2.8014	1.2927	2.87528	1.2927	3.03168	1.2927	5.71708
61507-74	miRna_840	GAATAGCCACTGTACTCCAGCCTGGGCAACATAGCGAGACCCCGTCTCT	AGAGACGGGGTCTCGCTATGTTGCCCAGGCTGGAGTACAGTGGCTATTC	74	chi-miR-1285 hairpin	2.94836	1.75321	2.84823	3.27775	3.66634	1.95411	1.88189	1.2927	2.14094	3.37325	2.86232	1.2927	5.28121	4.66453	4.29501	1.2927
71500-396	miRna_840	GCCACTGTACTCCAGCCTGGGCAACATAGCGAGACCCTGTCTCTA	TAGAGACAGGGTCTCGCTATGTTGCCCAGGCTGGAGTACAGTGGC	396	chi-miR-1285 hairpin	5.64009	3.75537	4.86081	6.33511	5.09651	5.54293	4.47385	5.05731	4.3288	5.9092	4.21126	5.28934	1.2927	1.2927	1.2927	1.2927
89300-3268	miRna_840	GTGAATAGCCACTGTACTCCAGCCTGGGCAACATAGCGAGACCCCGTCTCTA	TAGAGACGGGGTCTCGCTATGTTGCCCAGGCTGGAGTACAGTGGCTATTCAC	3268	chi-miR-1285 hairpin	9.18755	5.7311	6.71531	7.54353	8.46721	6.70502	8.38738	5.44557	7.10573	9.30902	7.27749	7.04407	9.04817	9.2449	8.65067	6.15807
89311-86	miRna_840	GTGAATAGCCACTGTACTCCAGCCTGGGCAATATAGCGAGACCCTGTCTCTA	TAGAGACAGGGTCTCGCTATATTGCCCAGGCTGGAGTACAGTGGCTATTCAC	86	chi-miR-1285 hairpin	1.2927	1.2927	1.2927	1.2927	1.2927	1.2927	1.2927	1.2927	1.2927	1.2927	1.2927	1.2927	5.93804	6.51143	5.67603	1.2927
97216-45	miRna_840	TAGCCACTGTACTCCAGCCTGGGCAACATAGCGAGACCCCGTCTCT	AGAGACGGGGTCTCGCTATGTTGCCCAGGCTGGAGTACAGTGGCTA	45	chi-miR-1285 hairpin	1.80885	3.15355	1.76559	2.41935	1.79681	2.74944	1.2927	1.2927	2.87803	2.8014	1.2927	2.87528	4.04125	3.46486	3.03151	1.2927
97224-42	miRna_840	TAGCCACTGTACTCCAGCCTGGGCAACATAGCGAGACCCTGTCTCT	AGAGACAGGGTCTCGCTATGTTGCCCAGGCTGGAGTACAGTGGCTA	42	chi-miR-1285 hairpin	3.69906	2.99588	2.40616	1.2927	2.71115	3.02671	2.62222	1.2927	1.77828	1.84003	3.5962	1.2927	1.2927	1.2927	1.2927	1.2927
97225-1009	miRna_840	TAGCCACTGTACTCCAGCCTGGGCAACATAGCGAGACCCTGTCTCTA	TAGAGACAGGGTCTCGCTATGTTGCCCAGGCTGGAGTACAGTGGCTA	1009	chi-miR-1285 hairpin	7.03354	4.95456	6.12759	6.75861	7.07285	6.56004	6.69735	5.00052	5.81678	6.90693	7.24728	6.33362	1.2927	1.2927	1.95664	1.2927
43879-310	miRna_841	CCACTGTACTCCAGCCT	AGGCTGGAGTACAGTGG	310	chi-miR-1285 hairpin	3.13299	4.81988	3.57923	5.03975	4.06995	5.99369	3.76247	4.15974	3.2191	3.20661	5.35846	6.02622	1.2927	2.40972	3.93877	1.2927
49579-67	miRna_841	CGCCTGTGAATAGCCACTGTACTC	GAGTACAGTGGCTATTCACAGGCG	67	chi-miR-1285 hairpin	3.13299	1.2927	3.97759	4.08296	3.97913	2.19762	3.47246	1.2927	1.77828	2.8014	2.02048	2.7055	1.2927	3.46486	1.2927	1.2927
54467-69	miRna_841	CGTGCTGATCAGTAGTGGGATCGCGCCTGTGAATAGCCACTGTACTCCAGCCTGGGCAACATAGCGAGACCCCGTC	GACGGGGTCTCGCTATGTTGCCCAGGCTGGAGTACAGTGGCTATTCACAGGCGCGATCCCACTACTGATCAGCACG	69	chi-miR-1285 hairpin	2.48831	1.2927	2.12114	3.81225	3.10396	2.74944	2.62222	1.2927	1.77828	4.6471	3.39046	2.51305	1.2927	4.81888	2.4096	1.2927
54468-57	miRna_841	CGTGCTGATCAGTAGTGGGATCGCGCCTGTGAATAGCCACTGTACTCCAGCCTGGGCAACATAGCGAGACCCTGTC	GACAGGGTCTCGCTATGTTGCCCAGGCTGGAGTACAGTGGCTATTCACAGGCGCGATCCCACTACTGATCAGCACG	57	chi-miR-1285 hairpin	4.01337	1.2927	2.64406	3.81225	3.26639	3.02671	2.88609	1.90117	1.77828	2.8014	3.39046	2.02824	1.2927	1.2927	1.2927	1.2927
76257-38	miRna_841	GCTGATCAGTAGTGGG	CCCACTACTGATCAGC	38	chi-miR-1285 hairpin	1.2927	1.2927	1.2927	1.2927	1.2927	1.66098	1.2927	2.32782	1.2927	1.84003	2.50196	1.70684	5.38162	5.50487	2.4096	1.2927
89791-48	miRna_841	GTGCTGATCAGTAGTGGGAT	ATCCCACTACTGATCAGCAC	48	chi-miR-1285 hairpin	1.2927	2.38226	2.84823	3.47873	2.92088	1.95411	1.88189	3.80915	1.2927	2.54617	2.50196	1.70684	3.00998	3.03168	3.64059	1.2927
97210-474	miRna_841	TAGCCACTGTACTCCAGCC	GGCTGGAGTACAGTGGCTA	474	chi-miR-1285 hairpin	5.4445	3.93988	4.28943	5.42767	4.06995	6.11729	4.21054	4.9414	3.7261	3.65795	6.2853	6.62311	5.17329	5.50487	4.95809	1.2927
113861-87	miRna_849	TGGGCAACATAGCGAGACCCTGTCTCTT	AAGAGACAGGGTCTCGCTATGTTGCCCA	87	chi-miR-1285 hairpin	3.29664	1.2927	2.84823	3.47873	3.10396	4.17981	2.88609	1.90117	3.61507	3.20661	4.0803	3.51228	1.2927	1.2927	1.2927	1.2927
113859-59	miRna_850	TGGGCAACATAGCGAGACCCCGTCTCTT	AAGAGACGGGGTCTCGCTATGTTGCCCA	59	chi-miR-1285 hairpin	3.44361	1.2927	1.76559	4.20138	1.79681	2.58787	4.11089	1.90117	2.4305	2.54617	3.5962	3.02716	2.39306	1.2927	1.2927	1.2927
21281-78	miRna_852	ACTCCCGTGCTGATCAGTAGTGGGATCGCGCCTGTGAATAGCCACTGTACTCCAGCCTGGGCAACATAGCGAGACC	GGTCTCGCTATGTTGCCCAGGCTGGAGTACAGTGGCTATTCACAGGCGCGATCCCACTACTGATCAGCACGGGAGT	78	chi-miR-1285 hairpin	3.44361	1.2927	1.76559	4.08296	2.71115	2.4059	2.29903	1.2927	2.4305	4.36001	3.77623	3.40542	3.77202	3.46486	3.46468	1.2927
22320-37	miRna_852	ACTGTACTCCAGCCT	AGGCTGGAGTACAGT	37	chi-miR-1285 hairpin	1.80885	1.2927	2.12114	1.2927	1.79681	3.63508	2.62222	1.2927	1.77828	1.2927	2.02048	3.79225	1.2927	1.2927	1.2927	1.2927
26701-88	miRna_852	AGCCACTGTACTCCAGCCTGGGCAACATAGCGAGA	TCTCGCTATGTTGCCCAGGCTGGAGTACAGTGGCT	88	chi-miR-1285 hairpin	1.80885	3.85057	1.2927	1.96332	2.92088	3.36273	1.2927	2.32782	2.4305	3.01818	2.02048	1.70684	4.26805	6.03243	4.74356	1.2927
32131-50	miRna_852	AGTGGGATCGCGCCTGT	ACAGGCGCGATCCCACT	50	chi-miR-1285 hairpin	1.2927	1.75321	1.2927	1.2927	1.2927	1.2927	1.2927	3.14996	1.77828	2.23588	1.2927	2.29091	5.47549	4.81888	3.79737	5.32426
55723-65	miRna_852	CTCCCGTGCTGATCAGTAGTGGGATCGCGCCTGTGAATAGCCACTGTACTCCAGCCTGGGCAACATAGCGAGACCC	GGGTCTCGCTATGTTGCCCAGGCTGGAGTACAGTGGCTATTCACAGGCGCGATCCCACTACTGATCAGCACGGGAG	65	chi-miR-1285 hairpin	3.91601	1.2927	2.64406	3.47873	3.10396	2.74944	3.30218	1.2927	3.2191	1.84003	1.2927	3.95265	2.39306	1.2927	1.2927	1.2927
87822-61	miRna_852	GTAGTGGGATCGCGCCT	AGGCGCGATCCCACTAC	61	chi-miR-1285 hairpin	2.7366	2.10175	3.57923	1.2927	1.2927	2.4059	3.47246	1.2927	2.87803	2.23588	3.15043	2.29091	4.79053	2.40972	4.06754	1.2927
13504-5591	miRna_853	AATAGCCACTGTACTCCAGCCTGGGCAACATAGCGAGACCCCGTCTCTA	TAGAGACGGGGTCTCGCTATGTTGCCCAGGCTGGAGTACAGTGGCTATT	5591	chi-miR-1285 hairpin	9.43822	6.79642	7.65143	8.45874	8.86292	7.44419	8.68896	5.97404	7.50659	9.1772	7.88948	7.61109	10.6312	10.8145	10.4975	6.84918
22324-126	miRna_853	ACTGTACTCCAGCCTGGGCAACATAGCGAGACCCTGTCTCTA	TAGAGACAGGGTCTCGCTATGTTGCCCAGGCTGGAGTACAGT	126	chi-miR-1285 hairpin	4.01337	3.29567	4.21756	3.81225	4.31244	3.63508	2.62222	4.05207	3.49476	3.89563	1.2927	3.87468	1.2927	1.2927	1.2927	1.2927
57012-40	miRna_853	CTGGGCAACATAGCGAGACCCTGTCTCTA	TAGAGACAGGGTCTCGCTATGTTGCCCAG	40	chi-miR-1285 hairpin	2.94836	2.10175	1.2927	3.04417	2.71115	3.02671	2.62222	3.14996	2.14094	2.23588	1.2927	2.7055	1.2927	1.2927	1.2927	1.2927
57171-79	miRna_853	CTGTACTCCAGCCTGGGCAACATAGCGAGACCCCGTCTCTA	TAGAGACGGGGTCTCGCTATGTTGCCCAGGCTGGAGTACAG	79	chi-miR-1285 hairpin	4.34795	1.2927	3.02705	1.96332	3.10396	3.93301	4.21054	1.90117	2.4305	2.23588	2.86232	3.29002	1.2927	1.2927	1.2927	1.2927
61508-3270	miRna_853	GAATAGCCACTGTACTCCAGCCTGGGCAACATAGCGAGACCCCGTCTCTA	TAGAGACGGGGTCTCGCTATGTTGCCCAGGCTGGAGTACAGTGGCTATTC	3270	chi-miR-1285 hairpin	8.57272	5.82787	6.85213	7.32615	7.8578	6.25823	7.87505	5.2154	6.62236	8.35747	6.53076	5.79178	9.90842	10.2248	10.1171	8.01951
61515-60	miRna_853	GAATAGCCACTGTACTCCAGCCTGGGCAACATAGCGAGACCCTGTCTCT	AGAGACAGGGTCTCGCTATGTTGCCCAGGCTGGAGTACAGTGGCTATTC	60	chi-miR-1285 hairpin	3.91601	1.2927	3.6896	2.41935	3.88221	1.2927	3.30218	1.2927	1.77828	3.65795	2.02048	2.87528	1.2927	1.2927	1.2927	1.2927
89306-1527	miRna_853	GTGAATAGCCACTGTACTCCAGCCTGGGCAACATAGCGAGACCCTGTCTCTA	TAGAGACAGGGTCTCGCTATGTTGCCCAGGCTGGAGTACAGTGGCTATTCAC	1527	chi-miR-1285 hairpin	8.54856	5.07773	6.52001	6.81543	7.69613	5.94447	7.38196	4.87975	6.84782	8.41594	5.70811	6.19613	1.2927	1.2927	1.2927	1.2927
13490-76	miRna_854	AATAGCCACTGTACTCC	GGAGTACAGTGGCTATT	76	chi-miR-1285 hairpin	2.18821	1.75321	3.02705	3.81225	3.10396	2.19762	4.30376	2.65666	2.67155	1.84003	3.93626	4.09699	1.2927	2.40972	1.95664	1.2927
13521-45	miRna_854	AATAGCCACTGTACTCCAGCCTGGGCAATATAGCGAGA	TCTCGCTATATTGCCCAGGCTGGAGTACAGTGGCTATT	45	chi-miR-1285 hairpin	1.2927	1.2927	1.2927	1.2927	1.2927	1.2927	1.2927	1.2927	1.2927	1.2927	1.2927	1.2927	4.26805	3.79756	5.71587	1.2927
26698-823	miRna_854	AGCCACTGTACTCCAGCC	GGCTGGAGTACAGTGGCT	823	chi-miR-1285 hairpin	4.73805	5.29641	4.21756	6.71945	5.44081	6.60297	6.66257	4.9414	4.01563	5.18426	7.58583	7.15543	5.28121	5.20227	5.8292	1.2927
26702-43	miRna_854	AGCCACTGTACTCCAGCCTGGGCAACATAGCGAGAC	GTCTCGCTATGTTGCCCAGGCTGGAGTACAGTGGCT	43	chi-miR-1285 hairpin	2.18821	1.2927	2.12114	1.96332	2.71115	2.74944	1.2927	1.2927	2.4305	2.54617	3.93626	1.2927	3.00998	1.2927	4.29501	1.2927
26711-80	miRna_854	AGCCACTGTACTCCAGCCTGGGCAACATAGCGAGACCCTG	CAGGGTCTCGCTATGTTGCCCAGGCTGGAGTACAGTGGCT	80	chi-miR-1285 hairpin	3.13299	2.99588	1.2927	4.20138	2.71115	3.71552	3.47246	1.90117	1.77828	2.8014	4.33131	3.79225	1.2927	1.2927	1.2927	1.2927
61516-1315	miRna_854	GAATAGCCACTGTACTCCAGCCTGGGCAACATAGCGAGACCCTGTCTCTA	TAGAGACAGGGTCTCGCTATGTTGCCCAGGCTGGAGTACAGTGGCTATTC	1315	chi-miR-1285 hairpin	8.38083	5.07773	6.20396	6.95682	7.39611	5.92768	7.40318	5.1646	6.42251	7.65382	6.9043	5.85406	1.2927	1.2927	1.95664	1.2927
61522-42	miRna_854	GAATAGCCACTGTACTCCAGCCTGGGCAATATAGCGAGACCCTGTCTCTA	TAGAGACAGGGTCTCGCTATATTGCCCAGGCTGGAGTACAGTGGCTATTC	42	chi-miR-1285 hairpin	1.2927	1.2927	1.2927	1.2927	1.2927	1.2927	1.2927	1.2927	1.2927	1.2927	1.2927	1.2927	5.79971	4.81888	4.49145	1.2927
101612-37	miRna_855	TCCAGCCTGGGCAACATAGCGAGACCCCGTCTCTT	AAGAGACGGGGTCTCGCTATGTTGCCCAGGCTGGA	37	chi-miR-1285 hairpin	2.7366	1.2927	1.2927	3.65511	2.46566	1.2927	4.30376	1.2927	1.2927	1.2927	3.15043	2.29091	1.2927	1.2927	2.4096	1.2927
57172-45	miRna_855	CTGTACTCCAGCCTGGGCAACATAGCGAGACCCCGTCTCTT	AAGAGACGGGGTCTCGCTATGTTGCCCAGGCTGGAGTACAG	45	chi-miR-1285 hairpin	2.18821	1.2927	2.40616	1.2927	3.88221	2.89473	1.88189	1.2927	2.4305	3.01818	2.50196	2.7055	4.04125	1.2927	1.2927	1.2927
13518-179	miRna_856	AATAGCCACTGTACTCCAGCCTGGGCAACATAGCGAGACCCTGTCTCTTT	AAAGAGACAGGGTCTCGCTATGTTGCCCAGGCTGGAGTACAGTGGCTATT	179	chi-miR-1285 hairpin	4.67992	2.38226	3.88784	4.97472	4.86248	4.23544	4.30376	3.14996	4.1807	4.88643	1.2927	3.70483	1.2927	1.2927	1.2927	1.2927
33698-851	miRna_856	ATAGCCACTGTACTCCAGCCTGGGCAACATAGCGAGACCCCGTCTCTT	AAGAGACGGGGTCTCGCTATGTTGCCCAGGCTGGAGTACAGTGGCTAT	851	chi-miR-1285 hairpin	5.8123	2.81884	5.1193	4.90663	5.8267	4.73732	6.05975	2.32782	4.85391	6.08764	4.33131	5.09673	8.47414	8.75498	8.10052	1.2927
43883-89	miRna_856	CCACTGTACTCCAGCCTGGGCAACATAGCGAGACCCCGTCTCTTT	AAAGAGACGGGGTCTCGCTATGTTGCCCAGGCTGGAGTACAGTGG	89	chi-miR-1285 hairpin	3.29664	2.10175	2.64406	2.76533	3.54494	3.02671	1.2927	1.2927	2.87803	3.37325	1.2927	1.2927	5.72522	5.67625	3.93877	1.2927
61510-1293	miRna_856	GAATAGCCACTGTACTCCAGCCTGGGCAACATAGCGAGACCCCGTCTCTT	AAGAGACGGGGTCTCGCTATGTTGCCCAGGCTGGAGTACAGTGGCTATTC	1293	chi-miR-1285 hairpin	6.06026	3.54375	5.1961	5.80966	6.23265	4.98461	5.97726	4.60287	5.41423	6.55468	4.81594	3.79225	9.28697	9.70212	8.78316	3.12417
61517-875	miRna_856	GAATAGCCACTGTACTCCAGCCTGGGCAACATAGCGAGACCCTGTCTCTT	AAGAGACAGGGTCTCGCTATGTTGCCCAGGCTGGAGTACAGTGGCTATTC	875	chi-miR-1285 hairpin	7.13437	2.617	6.31144	6.87009	7.19893	5.70933	6.37104	4.52447	6.38915	7.23383	5.66305	5.25897	1.2927	1.2927	1.2927	1.2927
61525-118	miRna_856	GAATAGCCACTGTACTCCAGCCTGGGCAATATAGCGAGACCCTGTCTCTTT	AAAGAGACAGGGTCTCGCTATATTGCCCAGGCTGGAGTACAGTGGCTATTC	118	chi-miR-1285 hairpin	1.2927	1.2927	1.2927	1.2927	1.2927	1.2927	1.2927	1.2927	1.2927	1.2927	1.2927	1.2927	6.87488	6.55602	6.06342	1.2927
97228-115	miRna_856	TAGCCACTGTACTCCAGCCTGGGCAACATAGCGAGACCCTGTCTCTTT	AAAGAGACAGGGTCTCGCTATGTTGCCCAGGCTGGAGTACAGTGGCTA	115	chi-miR-1285 hairpin	3.69906	3.15355	4.28943	4.68062	2.16965	3.45934	3.47246	1.2927	4.3288	2.54617	4.44214	3.40542	1.2927	1.2927	1.2927	1.2927
13510-212	miRna_857	AATAGCCACTGTACTCCAGCCTGGGCAACATAGCGAGACCCCGTCTCTTTT	AAAAGAGACGGGGTCTCGCTATGTTGCCCAGGCTGGAGTACAGTGGCTATT	212	chi-miR-1285 hairpin	2.7366	1.2927	2.84823	3.27775	2.16965	1.66098	1.2927	3.51688	1.77828	4.00124	3.39046	1.70684	6.65176	7.37234	6.81622	1.2927
13513-46	miRna_857	AATAGCCACTGTACTCCAGCCTGGGCAACATAGCGAGACCCTGT	ACAGGGTCTCGCTATGTTGCCCAGGCTGGAGTACAGTGGCTATT	46	chi-miR-1285 hairpin	3.91601	2.617	3.02705	2.76533	1.2927	1.2927	2.29903	1.2927	2.4305	2.23588	1.2927	3.79225	1.2927	1.2927	1.2927	1.2927
33694-529	miRna_857	ATAGCCACTGTACTCCAGCCT	AGGCTGGAGTACAGTGGCTAT	529	chi-miR-1285 hairpin	5.51269	5.32984	5.26902	5.52172	3.97913	6.08737	5.66227	5.35785	4.64369	5.27128	5.7942	6.21207	4.04125	2.40972	4.89006	4.78275
33702-74	miRna_857	ATAGCCACTGTACTCCAGCCTGGGCAACATAGCGAGACCCCGTCTCTTTT	AAAAGAGACGGGGTCTCGCTATGTTGCCCAGGCTGGAGTACAGTGGCTAT	74	chi-miR-1285 hairpin	2.7366	1.2927	1.2927	1.2927	2.71115	2.74944	1.2927	1.2927	1.2927	3.52261	2.50196	2.51305	5.93804	4.29521	4.89006	1.2927
43886-512	miRna_857	CCACTGTACTCCAGCCTGGGCAACATAGCGAGACCCTGTCTCTT	AAGAGACAGGGTCTCGCTATGTTGCCCAGGCTGGAGTACAGTGG	512	chi-miR-1285 hairpin	6.70965	3.65344	6.10785	6.22758	5.63179	5.56481	5.16244	2.32782	4.80416	6.01385	5.7518	4.87438	1.2927	1.2927	1.2927	1.2927
61514-109	miRna_857	GAATAGCCACTGTACTCCAGCCTGGGCAACATAGCGAGACCCCGTCTCTTTT	AAAAGAGACGGGGTCTCGCTATGTTGCCCAGGCTGGAGTACAGTGGCTATTC	109	chi-miR-1285 hairpin	1.2927	1.2927	1.2927	1.96332	2.46566	2.74944	1.88189	1.2927	2.4305	3.52261	1.2927	1.2927	5.47549	6.51143	5.93427	1.2927
61521-41	miRna_857	GAATAGCCACTGTACTCCAGCCTGGGCAACATAGCGAGACCCTGTCTCTTTT	AAAAGAGACAGGGTCTCGCTATGTTGCCCAGGCTGGAGTACAGTGGCTATTC	41	chi-miR-1285 hairpin	3.44361	1.2927	1.76559	1.2927	3.41238	1.95411	3.76247	1.2927	2.14094	3.89563	1.2927	1.2927	1.2927	1.2927	1.2927	1.2927
71503-54	miRna_857	GCCACTGTACTCCAGCCTGGGCAACATAGCGAGACCCTGTCTCTTT	AAAGAGACAGGGTCTCGCTATGTTGCCCAGGCTGGAGTACAGTGGC	54	chi-miR-1285 hairpin	3.57698	2.81884	3.02705	3.81225	4.06995	1.2927	1.2927	2.32782	1.2927	3.65795	1.2927	1.70684	1.2927	1.2927	1.2927	1.2927
97220-229	miRna_857	TAGCCACTGTACTCCAGCCTGGGCAACATAGCGAGACCCCGTCTCTTT	AAAGAGACGGGGTCTCGCTATGTTGCCCAGGCTGGAGTACAGTGGCTA	229	chi-miR-1285 hairpin	2.48831	2.10175	3.18613	3.27775	1.79681	2.58787	1.2927	1.2927	2.4305	4.51069	3.93626	1.70684	7.06806	7.37234	6.72154	1.2927
97222-39	miRna_857	TAGCCACTGTACTCCAGCCTGGGCAACATAGCGAGACCCCGTCTCTTTT	AAAAGAGACGGGGTCTCGCTATGTTGCCCAGGCTGGAGTACAGTGGCTA	39	chi-miR-1285 hairpin	1.2927	1.2927	1.2927	1.2927	1.2927	1.2927	1.88189	1.2927	1.2927	2.54617	2.86232	1.2927	3.00998	2.40972	5.45842	1.2927
116164-38	miRna_858	TGTGAATAGCCACTGTACTCCAGCCTG	CAGGCTGGAGTACAGTGGCTATTCACA	38	chi-miR-1285 hairpin	1.2927	2.10175	2.40616	3.47873	2.71115	1.95411	3.47246	1.90117	2.87803	2.23588	1.2927	2.7055	1.2927	2.40972	1.2927	1.2927
19852-64	miRna_858	ACGGAGCAGGTCAAAACTCCCGTGCTGATCAGTAGTGGGATCGCGCCTGTGAATAGCCACTGTACTCCAGCCTGGG	CCCAGGCTGGAGTACAGTGGCTATTCACAGGCGCGATCCCACTACTGATCAGCACGGGAGTTTTGACCTGCTCCGT	64	chi-miR-1285 hairpin	2.48831	1.2927	1.76559	4.68062	1.79681	1.95411	2.88609	2.65666	1.2927	3.78168	1.2927	3.40542	3.44074	4.66453	2.75381	1.2927
2093-128	miRna_858	AAACGGAGCAGGTCAAAACTCCCGTGCTGATCAGTAGTGGGATCGCGCCTGTGAATAGCCACTGTACTCCAGCCTG	CAGGCTGGAGTACAGTGGCTATTCACAGGCGCGATCCCACTACTGATCAGCACGGGAGTTTTGACCTGCTCCGTTT	128	chi-miR-1285 hairpin	4.67992	1.2927	1.76559	4.83515	3.41238	2.19762	3.76247	1.90117	1.2927	4.00124	4.21126	5.02635	2.39306	4.29521	1.2927	1.2927
31280-97	miRna_858	AGTAGTGGGATCGCGCCTGT	ACAGGCGCGATCCCACTACT	97	chi-miR-1285 hairpin	1.80885	5.85108	1.2927	1.2927	1.2927	2.19762	1.2927	5.11195	1.77828	1.84003	2.02048	2.02824	2.39306	2.40972	1.95664	1.2927
32133-53	miRna_858	AGTGGGATCGCGCCTGTGAATAGCCACTGTACTCCAGCCT	AGGCTGGAGTACAGTGGCTATTCACAGGCGCGATCCCACT	53	chi-miR-1285 hairpin	3.29664	1.2927	2.84823	2.41935	2.71115	3.54988	1.2927	1.2927	2.14094	3.20661	1.2927	2.02824	3.00998	3.46486	3.64059	1.2927
47100-136	miRna_858	CCTGTGAATAGCCACTGTACTCCAGCCT	AGGCTGGAGTACAGTGGCTATTCACAGG	136	chi-miR-1285 hairpin	2.7366	2.617	2.64406	3.27775	1.79681	4.57431	4.626	2.65666	2.87803	3.65795	3.77623	4.83375	3.77202	3.79756	3.46468	1.2927
58455-306	miRna_858	GAAACGGAGCAGGTCAAAACTCCCGTGCTGATCAGTAGTGGGATCGCGCCTGTGAATAGCCACTGTACTCCAGCCT	AGGCTGGAGTACAGTGGCTATTCACAGGCGCGATCCCACTACTGATCAGCACGGGAGTTTTGACCTGCTCCGTTTC	306	chi-miR-1285 hairpin	5.67026	4.10345	2.12114	4.59667	4.06995	3.63508	6.32731	3.93572	3.36351	5.46831	5.17807	5.25897	3.44074	4.95831	2.75381	1.2927
65179-137	miRna_858	GAGCAGGTCAAAACTCCCGTGCTGATCAGTAGTGGGATCGCGCCTGTGAATAGCCACTGTACTCCAGCCTGGGCAA	TTGCCCAGGCTGGAGTACAGTGGCTATTCACAGGCGCGATCCCACTACTGATCAGCACGGGAGTTTTGACCTGCTC	137	chi-miR-1285 hairpin	4.10456	2.81884	2.64406	3.65511	2.46566	3.02671	2.88609	2.65666	3.36351	5.18426	3.93626	2.7055	4.26805	5.20227	4.95809	1.2927
7497-92	miRna_858	AACGGAGCAGGTCAAAACTCCCGTGCTGATCAGTAGTGGGATCGCGCCTGTGAATAGCCACTGTACTCCAGCCTGG	CCAGGCTGGAGTACAGTGGCTATTCACAGGCGCGATCCCACTACTGATCAGCACGGGAGTTTTGACCTGCTCCGTT	92	chi-miR-1285 hairpin	3.29664	2.38226	2.40616	1.2927	3.10396	3.36273	2.88609	3.14996	2.4305	3.37325	3.39046	4.34844	4.464	4.66453	1.95664	1.2927
77045-33	miRna_858	GGAAACGGAGCAGGTCAAAACTCCCGTGCTGATCAGTAGTGGGATCGCGCCTGTGAATAGCCACTGTACTCCAGCC	GGCTGGAGTACAGTGGCTATTCACAGGCGCGATCCCACTACTGATCAGCACGGGAGTTTTGACCTGCTCCGTTTCC	33	chi-miR-1285 hairpin	3.13299	1.2927	1.2927	3.27775	4.06995	1.95411	1.88189	1.2927	1.77828	1.2927	1.2927	2.51305	1.2927	1.2927	1.2927	1.2927
101138-58	miRna_859	TCAGTAGTGGGATCGCGCC	GGCGCGATCCCACTACTGA	58	chi-miR-1285 hairpin	2.94836	2.38226	2.64406	1.2927	2.71115	1.95411	2.88609	1.2927	2.14094	3.01818	1.2927	1.70684	4.464	3.46486	4.66431	3.90575
31276-70	miRna_859	AGTAGTGGGATCGC	GCGATCCCACTACT	70	chi-miR-1285 hairpin	3.44361	1.2927	2.12114	1.96332	1.79681	2.19762	2.88609	2.65666	1.2927	2.23588	3.15043	2.51305	4.464	4.06774	5.31012	1.2927
32129-241	miRna_859	AGTGGGATCGCGCC	GGCGCGATCCCACT	241	chi-miR-1285 hairpin	3.57698	3.85057	3.02705	3.95395	4.23605	4.3905	5.47455	3.14996	3.7261	3.01818	5.11255	4.9139	4.79053	3.46486	5.93427	1.2927
569-38	miRna_859	AAAACTCCCGTGCTGATCAGTAGTGGGATCGCGCCTGT	ACAGGCGCGATCCCACTACTGATCAGCACGGGAGTTTT	38	chi-miR-1285 hairpin	1.2927	4.25034	1.2927	1.2927	1.2927	2.4059	1.2927	4.52447	1.2927	1.2927	1.2927	1.2927	1.2927	1.2927	1.2927	1.2927
70207-203	miRna_859	GCAGGTCAAAACTCCCGTGCTGATCAGTAGTGGGATCGCGCCTGTGAATAGCCACTGTACTCCAGCCTGGGCAACA	TGTTGCCCAGGCTGGAGTACAGTGGCTATTCACAGGCGCGATCCCACTACTGATCAGCACGGGAGTTTTGACCTGC	203	chi-miR-1285 hairpin	5.17675	2.617	2.12114	4.41252	4.6434	4.3905	4.47385	1.2927	2.14094	4.88643	5.11255	4.95237	1.2927	2.40972	3.46468	1.2927
76258-102	miRna_859	GCTGATCAGTAGTGGGAT	ATCCCACTACTGATCAGC	102	chi-miR-1285 hairpin	1.2927	1.2927	1.2927	1.2927	2.46566	1.2927	1.2927	1.2927	2.14094	2.23588	1.2927	2.7055	5.38162	6.21036	6.06342	5.32426
17257-39	miRna_861	ACATAGCGAGACCCTGTCTCTT	AAGAGACAGGGTCTCGCTATGT	39	chi-miR-1285 hairpin	3.91601	1.2927	1.76559	3.47873	1.79681	2.74944	2.88609	1.2927	2.14094	1.2927	3.15043	2.29091	1.2927	1.2927	1.2927	1.2927
41033-877	miRna_861	CACTGTACTCCAGCCTGGGCAACATAGCGAGACCCTGTCTCTT	AAGAGACAGGGTCTCGCTATGTTGCCCAGGCTGGAGTACAGTG	877	chi-miR-1285 hairpin	6.8871	4.72255	7.05132	6.08081	6.72709	5.80436	6.2118	3.51688	6.6924	6.85152	6.02538	6.00807	1.2927	1.2927	1.2927	1.2927
13515-2528	miRna_864	AATAGCCACTGTACTCCAGCCTGGGCAACATAGCGAGACCCTGTCTCTA	TAGAGACAGGGTCTCGCTATGTTGCCCAGGCTGGAGTACAGTGGCTATT	2528	chi-miR-1285 hairpin	8.89678	6.96546	6.86394	7.94253	8.16642	7.55219	8.34963	6.46865	7.22397	8.58259	7.56148	7.27407	1.2927	1.2927	1.2927	1.2927
22321-112	miRna_864	ACTGTACTCCAGCCTGGGCAACATAGCGAGACCCCGTCTCTA	TAGAGACGGGGTCTCGCTATGTTGCCCAGGCTGGAGTACAGT	112	chi-miR-1285 hairpin	4.19034	2.617	2.64406	3.65511	3.77831	3.86409	2.62222	1.90117	3.92543	4.43732	3.15043	3.79225	1.2927	3.03168	1.2927	1.2927
26712-112	miRna_864	AGCCACTGTACTCCAGCCTGGGCAACATAGCGAGACCCTGT	ACAGGGTCTCGCTATGTTGCCCAGGCTGGAGTACAGTGGCT	112	chi-miR-1285 hairpin	4.27129	2.617	1.2927	4.08296	1.79681	3.25918	5.11178	1.2927	2.4305	4.09963	4.33131	4.09699	1.2927	1.2927	1.2927	1.2927
33697-2943	miRna_864	ATAGCCACTGTACTCCAGCCTGGGCAACATAGCGAGACCCCGTCTCTA	TAGAGACGGGGTCTCGCTATGTTGCCCAGGCTGGAGTACAGTGGCTAT	2943	chi-miR-1285 hairpin	8.23707	6.00387	7.53799	7.17515	8.07619	6.50452	7.29381	5.31191	7.12613	8.1377	7.35035	6.93305	9.55768	9.75568	9.62811	5.71708
43885-739	miRna_864	CCACTGTACTCCAGCCTGGGCAACATAGCGAGACCCTGTCTCTA	TAGAGACAGGGTCTCGCTATGTTGCCCAGGCTGGAGTACAGTGG	739	chi-miR-1285 hairpin	7.52945	5.03783	6.29407	6.28235	6.06614	5.89351	5.0048	3.93572	5.65779	6.65518	5.7518	5.58698	1.2927	1.2927	1.2927	1.2927
61504-70	miRna_864	GAATAGCCACTGTACTCCAGCC	GGCTGGAGTACAGTGGCTATTC	70	chi-miR-1285 hairpin	2.48831	3.15355	2.64406	2.41935	2.92088	3.25918	2.88609	1.90117	1.2927	4.09963	2.02048	3.29002	4.26805	3.79756	1.2927	3.12417
89297-410	miRna_864	GTGAATAGCCACTGTACTCCAGCCT	AGGCTGGAGTACAGTGGCTATTCAC	410	chi-miR-1285 hairpin	5.09014	3.15355	5.03817	5.77188	4.15539	5.64916	5.55259	4.3536	4.01563	4.51069	5.24074	5.61123	5.93804	4.66453	5.63506	1.2927
108264-66	miRna_865	TGAATAGCCACTGTACTCCAGCC	GGCTGGAGTACAGTGGCTATTCA	66	chi-miR-1285 hairpin	1.80885	2.38226	2.64406	3.65511	2.16965	2.19762	4.47385	2.32782	2.67155	1.2927	3.39046	2.87528	1.2927	4.06774	3.79737	1.2927
26721-61	miRna_865	AGCCACTGTACTCCAGCCTGGGCAATATAGCGAGACCCTGTCTCTT	AAGAGACAGGGTCTCGCTATATTGCCCAGGCTGGAGTACAGTGGCT	61	chi-miR-1285 hairpin	1.2927	1.2927	1.2927	1.2927	1.2927	1.2927	1.2927	1.2927	1.2927	1.2927	1.2927	1.2927	5.47549	5.82942	4.81867	5.87952
33705-766	miRna_865	ATAGCCACTGTACTCCAGCCTGGGCAACATAGCGAGACCCTGTCTCTT	AAGAGACAGGGTCTCGCTATGTTGCCCAGGCTGGAGTACAGTGGCTAT	766	chi-miR-1285 hairpin	6.91256	4.17876	5.84711	6.33511	6.61091	5.76709	6.89003	4.52447	6.22869	6.83733	6.09488	4.87438	3.00998	1.2927	1.2927	1.2927
89298-37	miRna_865	GTGAATAGCCACTGTACTCCAGCCTGGGCAACATAGCGAGACCCC	GGGGTCTCGCTATGTTGCCCAGGCTGGAGTACAGTGGCTATTCAC	37	chi-miR-1285 hairpin	3.13299	1.2927	2.12114	1.2927	3.54494	1.2927	1.2927	2.65666	2.67155	3.52261	1.2927	1.2927	1.2927	3.46486	2.4096	1.2927
89301-399	miRna_865	GTGAATAGCCACTGTACTCCAGCCTGGGCAACATAGCGAGACCCCGTCTCTT	AAGAGACGGGGTCTCGCTATGTTGCCCAGGCTGGAGTACAGTGGCTATTCAC	399	chi-miR-1285 hairpin	6.14863	3.75537	4.48576	4.68062	4.81075	3.63508	4.8278	2.32782	3.36351	5.88181	3.77623	2.29091	7.06806	6.46541	6.83444	1.2927
97211-1439	miRna_865	TAGCCACTGTACTCCAGCCT	AGGCTGGAGTACAGTGGCTA	1439	chi-miR-1285 hairpin	6.1699	6.33546	5.43666	6.95682	6.10961	8.02435	6.53381	6.38238	5.41423	5.18426	7.16887	8.12625	6.28774	5.82942	6.29149	1.2927
97214-37	miRna_865	TAGCCACTGTACTCCAGCCTGGGCAACATAGCGAGACC	GGTCTCGCTATGTTGCCCAGGCTGGAGTACAGTGGCTA	37	chi-miR-1285 hairpin	3.13299	2.617	1.2927	1.2927	1.2927	2.4059	1.2927	1.2927	1.2927	2.8014	2.50196	3.51228	1.2927	3.03168	3.03151	1.2927
113828-39	miRna_866	TGGGATCGCGCCTGTGAATAGCCACTGTACTCCAGCCT	AGGCTGGAGTACAGTGGCTATTCACAGGCGCGATCCCA	39	chi-miR-1285 hairpin	2.18821	2.10175	2.64406	1.96332	2.16965	2.19762	1.2927	1.2927	3.05862	3.01818	2.86232	2.02824	3.00998	2.40972	3.46468	1.2927
26703-62	miRna_866	AGCCACTGTACTCCAGCCTGGGCAACATAGCGAGACCCCGTCT	AGACGGGGTCTCGCTATGTTGCCCAGGCTGGAGTACAGTGGCT	62	chi-miR-1285 hairpin	2.7366	1.2927	2.64406	4.08296	1.2927	3.54988	3.30218	1.2927	1.2927	3.20661	1.2927	3.95265	1.2927	1.2927	2.75381	1.2927
31278-142	miRna_866	AGTAGTGGGATCGCGCC	GGCGCGATCCCACTACT	142	chi-miR-1285 hairpin	3.69906	4.25034	4.14192	3.04417	2.16965	1.95411	4.94818	4.15974	3.2191	3.37325	2.86232	3.79225	4.04125	3.03168	4.58047	3.90575
89792-123	miRna_866	GTGCTGATCAGTAGTGGGATCGCGCCTGTGAATAGCCACTGTACTCCAGCCTGGGCAACATAGCGAGACCCCGTCT	AGACGGGGTCTCGCTATGTTGCCCAGGCTGGAGTACAGTGGCTATTCACAGGCGCGATCCCACTACTGATCAGCAC	123	chi-miR-1285 hairpin	4.19034	2.81884	2.64406	4.41252	3.88221	1.66098	4.11089	1.2927	1.77828	4.00124	2.86232	3.16457	4.464	5.31034	4.74356	1.2927
89793-58	miRna_866	GTGCTGATCAGTAGTGGGATCGCGCCTGTGAATAGCCACTGTACTCCAGCCTGGGCAACATAGCGAGACCCTGTCT	AGACAGGGTCTCGCTATGTTGCCCAGGCTGGAGTACAGTGGCTATTCACAGGCGCGATCCCACTACTGATCAGCAC	58	chi-miR-1285 hairpin	3.44361	1.2927	1.2927	2.76533	3.41238	1.2927	3.10909	1.2927	1.77828	4.09963	3.15043	3.95265	1.2927	1.2927	1.2927	1.2927
89794-33	miRna_866	GTGCTGATCAGTAGTGGGATCGCGCCTGTGAATAGCCACTGTACTCCAGCCTGGGCAATATAGCGAGACCCTGTCT	AGACAGGGTCTCGCTATATTGCCCAGGCTGGAGTACAGTGGCTATTCACAGGCGCGATCCCACTACTGATCAGCAC	33	chi-miR-1285 hairpin	1.2927	1.2927	1.2927	1.2927	1.2927	1.2927	1.2927	1.2927	1.2927	1.2927	1.2927	1.2927	5.47549	5.20227	3.46468	1.2927
98502-37	miRna_866	TAGTGGGATCGCGCCTGTGAATAGCCACTGTACTCCAGCCT	AGGCTGGAGTACAGTGGCTATTCACAGGCGCGATCCCACTA	37	chi-miR-1285 hairpin	3.29664	2.617	1.2927	3.04417	1.79681	2.4059	1.88189	1.2927	1.2927	1.84003	2.86232	3.16457	1.2927	3.03168	2.4096	1.2927
41032-741	miRna_869	CACTGTACTCCAGCCTGGGCAACATAGCGAGACCCTGTCTCTA	TAGAGACAGGGTCTCGCTATGTTGCCCAGGCTGGAGTACAGTG	741	chi-miR-1285 hairpin	6.60421	4.38366	5.91684	6.61664	6.21286	5.7481	6.00528	4.15974	6.28418	7.14445	5.91442	5.77041	1.2927	1.2927	1.2927	1.2927
71495-583	miRna_869	GCCACTGTACTCCAGCCTGGGCAACATAGCGAGACCCCGTCTCTA	TAGAGACGGGGTCTCGCTATGTTGCCCAGGCTGGAGTACAGTGGC	583	chi-miR-1285 hairpin	6.1699	4.38366	5.03817	5.52172	6.10961	5.52072	5.34896	5.26446	5.76571	6.11142	5.04392	4.74888	5.72522	6.15345	6.12391	1.2927
97212-101	miRna_869	TAGCCACTGTACTCCAGCCTG	CAGGCTGGAGTACAGTGGCTA	101	chi-miR-1285 hairpin	3.69906	3.29567	3.57923	3.95395	1.2927	4.12196	1.88189	2.92429	2.14094	2.23588	3.5962	4.16408	4.04125	1.2927	1.95664	4.40989
57013-34	miRna_870	CTGGGCAACATAGCGAGACCCTGTCTCTT	AAGAGACAGGGTCTCGCTATGTTGCCCAG	34	chi-miR-1285 hairpin	3.13299	1.2927	3.3294	1.2927	1.79681	2.58787	1.2927	1.2927	3.05862	2.54617	3.15043	1.70684	1.2927	1.2927	1.2927	1.2927
108277-66	miRna_873	TGAATAGCCACTGTACTCCAGCCTGGGCAATATAGCGAGACCCTGTCTCTA	TAGAGACAGGGTCTCGCTATATTGCCCAGGCTGGAGTACAGTGGCTATTCA	66	chi-miR-1285 hairpin	1.2927	1.2927	1.2927	1.2927	1.2927	1.2927	1.2927	1.2927	1.2927	1.2927	1.2927	1.2927	5.72522	5.75487	5.50465	1.2927
26719-41	miRna_873	AGCCACTGTACTCCAGCCTGGGCAATATAGCGAGA	TCTCGCTATATTGCCCAGGCTGGAGTACAGTGGCT	41	chi-miR-1285 hairpin	1.2927	1.2927	1.2927	1.2927	1.2927	1.2927	1.2927	1.2927	1.2927	1.2927	1.2927	1.2927	5.72522	4.95831	4.39657	1.2927
33704-1404	miRna_873	ATAGCCACTGTACTCCAGCCTGGGCAACATAGCGAGACCCTGTCTCTA	TAGAGACAGGGTCTCGCTATGTTGCCCAGGCTGGAGTACAGTGGCTAT	1404	chi-miR-1285 hairpin	7.94793	5.7311	6.74117	6.87009	7.27726	7.0142	6.57179	4.60287	6.94285	7.85034	6.86506	6.54974	2.39306	1.2927	1.2927	1.2927
41026-1099	miRna_873	CACTGTACTCCAGCCTGGGCAACATAGCGAGACCCCGTCTCTA	TAGAGACGGGGTCTCGCTATGTTGCCCAGGCTGGAGTACAGTG	1099	chi-miR-1285 hairpin	7.1235	4.38366	6.41146	6.50593	7.14773	5.85851	5.59008	3.67041	6.63664	7.26597	5.61655	6.04414	6.9747	7.12841	7.08319	6.76852
87264-55	miRna_873	GTACTCCAGCCTGGGCAACATAGCGAGACCCTGTCTCTA	TAGAGACAGGGTCTCGCTATGTTGCCCAGGCTGGAGTAC	55	chi-miR-1285 hairpin	4.01337	1.75321	2.64406	1.2927	2.16965	3.25918	3.10909	2.65666	2.67155	2.54617	3.5962	2.51305	1.2927	1.2927	1.2927	1.2927
108268-833	miRna_874	TGAATAGCCACTGTACTCCAGCCTGGGCAACATAGCGAGACCCCGTCTCTT	AAGAGACGGGGTCTCGCTATGTTGCCCAGGCTGGAGTACAGTGGCTATTCA	833	chi-miR-1285 hairpin	5.37293	2.99588	4.76323	5.88237	5.50732	3.25918	5.21138	1.90117	4.01563	6.11142	5.8354	3.16457	8.64549	9.04039	8.2022	1.2927
13493-603	miRna_874	AATAGCCACTGTACTCCAGCC	GGCTGGAGTACAGTGGCTATT	603	chi-miR-1285 hairpin	4.89956	4.81988	4.86081	5.985	4.7571	6.44678	5.59008	5.2154	3.8292	4.88643	6.16119	6.64676	6.00253	5.75487	5.63506	1.2927
108266-40	miRna_875	TGAATAGCCACTGTACTCCAGCCTGGGCAACATAGCGAGACCCCGTCTCT	AGAGACGGGGTCTCGCTATGTTGCCCAGGCTGGAGTACAGTGGCTATTCA	40	chi-miR-1285 hairpin	2.7366	2.617	1.2927	2.76533	2.92088	1.2927	2.62222	1.2927	1.2927	1.2927	1.2927	1.70684	4.04125	4.81888	3.46468	1.2927
108275-97	miRna_875	TGAATAGCCACTGTACTCCAGCCTGGGCAACATAGCGAGACCCTGTCTCTTT	AAAGAGACAGGGTCTCGCTATGTTGCCCAGGCTGGAGTACAGTGGCTATTCA	97	chi-miR-1285 hairpin	3.91601	1.75321	1.2927	4.68062	3.66634	2.19762	2.88609	1.2927	2.87803	4.94054	4.33131	3.40542	1.2927	1.2927	1.2927	1.2927
108280-57	miRna_875	TGAATAGCCACTGTACTCCAGCCTGGGCAATATAGCGAGACCCTGTCTCTTT	AAAGAGACAGGGTCTCGCTATATTGCCCAGGCTGGAGTACAGTGGCTATTCA	57	chi-miR-1285 hairpin	1.2927	1.2927	1.2927	1.2927	1.2927	1.2927	1.2927	1.2927	1.2927	1.2927	1.2927	1.2927	5.17329	6.15345	5.02306	1.2927
13494-1536	miRna_875	AATAGCCACTGTACTCCAGCCT	AGGCTGGAGTACAGTGGCTATT	1536	chi-miR-1285 hairpin	6.63513	6.26808	6.12759	7.10091	5.69022	8.05172	6.71442	6.46865	5.71276	6.30946	7.54915	7.83348	6.73003	6.41788	6.34329	1.2927
61519-122	miRna_875	GAATAGCCACTGTACTCCAGCCTGGGCAACATAGCGAGACCCTGTCTCTTT	AAAGAGACAGGGTCTCGCTATGTTGCCCAGGCTGGAGTACAGTGGCTATTC	122	chi-miR-1285 hairpin	4.73805	3.65344	4.21756	3.47873	4.81075	2.74944	1.2927	1.2927	3.2191	4.27833	2.86232	3.29002	1.2927	1.2927	1.2927	1.2927
112173-66	miRna_876	TGCTGATCAGTAGTGGGATCGCGCCTGTGAATAGCCACTGTACTCCAGCCTGGGCAACATAGCGAGACCCCGTCTC	GAGACGGGGTCTCGCTATGTTGCCCAGGCTGGAGTACAGTGGCTATTCACAGGCGCGATCCCACTACTGATCAGCA	66	chi-miR-1285 hairpin	3.91601	1.2927	1.2927	2.41935	4.06995	1.2927	3.47246	1.2927	2.4305	3.20661	1.2927	3.02716	3.77202	4.66453	2.75381	1.2927
112174-79	miRna_876	TGCTGATCAGTAGTGGGATCGCGCCTGTGAATAGCCACTGTACTCCAGCCTGGGCAACATAGCGAGACCCTGTCTC	GAGACAGGGTCTCGCTATGTTGCCCAGGCTGGAGTACAGTGGCTATTCACAGGCGCGATCCCACTACTGATCAGCA	79	chi-miR-1285 hairpin	4.34795	3.29567	2.40616	3.65511	3.41238	1.66098	2.88609	1.2927	2.67155	4.27833	1.2927	3.61176	1.2927	1.2927	1.2927	1.2927
116163-630	miRna_876	TGTGAATAGCCACTGTACTCCAGCCT	AGGCTGGAGTACAGTGGCTATTCACA	630	chi-miR-1285 hairpin	5.4445	4.72255	5.58683	5.84647	5.25974	6.17533	6.03277	5.60645	4.64369	5.46831	6.34357	6.53714	5.28121	4.29521	4.95809	1.2927
67704-33	miRna_876	GATCGCGCCTGTGAATAGCCACTGTACTCCAGCCTGGGCAACATAGCGAGACCCTGTCTCTT	AAGAGACAGGGTCTCGCTATGTTGCCCAGGCTGGAGTACAGTGGCTATTCACAGGCGCGATC	33	chi-miR-1285 hairpin	1.2927	1.2927	1.2927	3.04417	2.92088	2.74944	1.2927	1.2927	2.67155	2.8014	1.2927	3.40542	1.2927	1.2927	1.2927	1.2927
76259-36	miRna_876	GCTGATCAGTAGTGGGATCGCGCCTGTGAATAGCCACTGTACTCCAGCCTGGGCAACATAGCGAGACCCCGTCTCT	AGAGACGGGGTCTCGCTATGTTGCCCAGGCTGGAGTACAGTGGCTATTCACAGGCGCGATCCCACTACTGATCAGC	36	chi-miR-1285 hairpin	1.80885	1.2927	1.2927	3.27775	3.10396	2.89473	1.88189	1.2927	2.4305	1.2927	1.2927	1.2927	3.44074	3.03168	3.79737	1.2927
87823-37	miRna_876	GTAGTGGGATCGCGCCTGTGAATAGCCACTGTACTCCAGCCT	AGGCTGGAGTACAGTGGCTATTCACAGGCGCGATCCCACTAC	37	chi-miR-1285 hairpin	2.18821	1.2927	2.64406	1.96332	3.26639	3.14762	1.2927	1.2927	1.2927	1.84003	1.2927	2.87528	2.39306	3.79756	2.4096	1.2927
87824-51	miRna_876	GTAGTGGGATCGCGCCTGTGAATAGCCACTGTACTCCAGCCTGGGCAACATAGCGAGACCCTGTCTCTA	TAGAGACAGGGTCTCGCTATGTTGCCCAGGCTGGAGTACAGTGGCTATTCACAGGCGCGATCCCACTAC	51	chi-miR-1285 hairpin	2.94836	1.2927	2.40616	4.20138	2.16965	2.74944	1.88189	2.32782	3.36351	3.01818	1.2927	3.16457	1.2927	1.2927	1.2927	1.2927
113858-125	miRna_877	TGGGCAACATAGCGAGACCCCGTCTCTA	TAGAGACGGGGTCTCGCTATGTTGCCCA	125	chi-miR-1285 hairpin	4.19034	3.85057	2.84823	3.81225	2.16965	4.48533	3.62474	4.3536	2.14094	1.84003	3.93626	4.22819	1.2927	2.40972	1.2927	1.2927
82337-45	miRna_877	GGGCAACATAGCGAGACCCCGTCTCTA	TAGAGACGGGGTCTCGCTATGTTGCCC	45	chi-miR-1285 hairpin	2.18821	2.617	2.40616	1.96332	2.92088	3.25918	1.2927	1.2927	1.2927	1.2927	3.5962	3.79225	1.2927	1.2927	1.2927	1.2927
61505-266	miRna_879	GAATAGCCACTGTACTCCAGCCT	AGGCTGGAGTACAGTGGCTATTC	266	chi-miR-1285 hairpin	4.55614	3.54375	3.02705	5.42767	4.38498	5.01671	4.11089	3.80915	2.87803	3.65795	4.73117	5.4048	4.92971	4.29521	5.36127	1.2927
108267-204	miRna_880	TGAATAGCCACTGTACTCCAGCCTGGGCAACATAGCGAGACCCCGTCTCTA	TAGAGACGGGGTCTCGCTATGTTGCCCAGGCTGGAGTACAGTGGCTATTCA	204	chi-miR-1285 hairpin	4.84771	2.99588	3.57923	3.04417	4.15539	2.74944	3.10909	2.32782	3.8292	4.5805	1.2927	2.7055	5.87053	6.31785	6.15323	1.2927
108272-102	miRna_880	TGAATAGCCACTGTACTCCAGCCTGGGCAACATAGCGAGACCCTGTCTCTA	TAGAGACAGGGTCTCGCTATGTTGCCCAGGCTGGAGTACAGTGGCTATTCA	102	chi-miR-1285 hairpin	4.10456	2.10175	2.64406	2.76533	4.15539	2.74944	4.76362	2.32782	3.05862	4.5805	3.5962	2.7055	1.2927	1.2927	1.2927	1.2927
13489-53	miRna_880	AATAGCCACTGTACTC	GAGTACAGTGGCTATT	53	chi-miR-1285 hairpin	2.48831	2.99588	3.45971	3.27775	2.46566	2.4059	3.10909	3.14996	2.14094	1.2927	2.50196	2.87528	2.39306	1.2927	1.95664	3.12417
13491-40	miRna_880	AATAGCCACTGTACTCCA	TGGAGTACAGTGGCTATT	40	chi-miR-1285 hairpin	2.94836	1.2927	2.40616	2.41935	2.16965	2.58787	1.88189	3.14996	1.2927	2.8014	2.50196	3.29002	2.39306	2.40972	1.2927	1.2927
26700-126	miRna_880	AGCCACTGTACTCCAGCCTG	CAGGCTGGAGTACAGTGGCT	126	chi-miR-1285 hairpin	2.48831	3.29567	1.76559	2.41935	3.66634	4.3905	2.62222	1.2927	3.36351	3.20661	4.21126	5.16383	3.77202	3.46486	1.95664	1.2927
26714-878	miRna_880	AGCCACTGTACTCCAGCCTGGGCAACATAGCGAGACCCTGTCTCTA	TAGAGACAGGGTCTCGCTATGTTGCCCAGGCTGGAGTACAGTGGCT	878	chi-miR-1285 hairpin	6.70965	4.95456	6.12759	6.8521	6.45114	6.80032	6.28221	5.4875	6.24742	6.11142	5.4139	6.53714	1.2927	1.2927	1.95664	1.2927
89299-39	miRna_880	GTGAATAGCCACTGTACTCCAGCCTGGGCAACATAGCGAGACCCCGTCTCT	AGAGACGGGGTCTCGCTATGTTGCCCAGGCTGGAGTACAGTGGCTATTCAC	39	chi-miR-1285 hairpin	2.18821	1.2927	2.40616	1.2927	2.46566	1.95411	3.76247	1.2927	1.2927	3.20661	2.50196	1.2927	3.44074	4.29521	2.75381	1.2927
116166-133	miRna_881	TGTGAATAGCCACTGTACTCCAGCCTGGGCAACATAGCGAGACCCCGTCTCTT	AAGAGACGGGGTCTCGCTATGTTGCCCAGGCTGGAGTACAGTGGCTATTCACA	133	chi-miR-1285 hairpin	3.69906	1.2927	3.3294	1.96332	3.10396	2.19762	4.11089	2.65666	3.8292	4.19175	3.15043	2.87528	4.92971	5.82942	5.2571	1.2927
116169-141	miRna_881	TGTGAATAGCCACTGTACTCCAGCCTGGGCAACATAGCGAGACCCTGTCTCTT	AAGAGACAGGGTCTCGCTATGTTGCCCAGGCTGGAGTACAGTGGCTATTCACA	141	chi-miR-1285 hairpin	5.21818	3.15355	3.79212	3.81225	4.23605	3.54988	2.29903	2.65666	3.2191	5.04302	3.93626	2.7055	1.2927	1.2927	1.2927	1.2927
22325-110	miRna_881	ACTGTACTCCAGCCTGGGCAACATAGCGAGACCCTGTCTCTT	AAGAGACAGGGTCTCGCTATGTTGCCCAGGCTGGAGTACAGT	110	chi-miR-1285 hairpin	4.01337	1.2927	3.88784	4.50753	3.26639	3.99878	2.62222	1.2927	2.14094	5.09165	3.77623	2.51305	1.2927	1.2927	1.2927	1.2927
89296-77	miRna_881	GTGAATAGCCACTGTACTCCAGCC	GGCTGGAGTACAGTGGCTATTCAC	77	chi-miR-1285 hairpin	1.2927	1.2927	3.18613	3.27775	1.79681	2.58787	3.62474	3.93572	1.77828	3.65795	2.02048	3.87468	3.77202	4.06774	3.46468	1.2927
58185-59	miRna_883	CTTTTTGCGGTCTGGGCTTGC	GCAAGCCCAGACCGCAAAAAG	59	chi-miR-129-5p	1.2927	5.19121	1.2927	1.2927	2.16965	1.95411	1.2927	4.52447	1.2927	1.84003	1.2927	1.70684	1.2927	1.2927	1.2927	1.2927
118194-92	miRna_885	TTAGGGCCCTGGCTCCATCTCC	GGAGATGGAGCCAGGGCCCTAA	92	chi-miR-1296-5p	3.81161	3.29567	3.02705	1.2927	2.71115	4.34064	3.30218	2.65666	2.87803	2.54617	3.15043	3.79225	1.2927	1.2927	2.75381	1.2927
118195-64	miRna_885	TTAGGGCCCTGGCTCCATCTCCT	AGGAGATGGAGCCAGGGCCCTAA	64	chi-miR-1296-5p	2.7366	2.38226	1.2927	3.27775	2.46566	2.89473	3.10909	2.65666	3.05862	3.20661	3.77623	2.7055	2.39306	3.46486	3.46468	1.2927
43790-48	miRna_888	CCACCTCCCCTGCAAACGTCC	GGACGTTTGCAGGGGAGGTGG	48	chi-miR-1306-5p	2.18821	4.31854	3.02705	1.2927	1.2927	1.66098	2.29903	3.34506	3.61507	1.2927	1.2927	1.70684	1.2927	2.40972	1.2927	1.2927
21382-77	miRna_891	ACTCGGCGTGGCGTCGGTCGTG	CACGACCGACGCCACGCCGAGT	77	chi-miR-1307-3p	4.42074	2.38226	2.84823	2.41935	3.26639	1.2927	3.88819	3.80915	2.67155	3.01818	2.50196	2.29091	4.464	3.03168	1.2927	1.2927
21383-111	miRna_891	ACTCGGCGTGGCGTCGGTCGTGG	CCACGACCGACGCCACGCCGAGT	111	chi-miR-1307-3p	3.29664	4.67132	1.2927	3.27775	3.77831	3.14762	2.88609	3.67041	3.05862	3.01818	4.33131	2.51305	4.26805	4.66453	2.4096	1.2927
56023-33	miRna_891	CTCGGCGTGGCGTCGGTCGTG	CACGACCGACGCCACGCCGAG	33	chi-miR-1307-3p	3.44361	1.2927	1.2927	1.96332	3.77831	1.2927	1.2927	2.32782	2.4305	1.84003	2.50196	2.02824	2.39306	3.03168	1.2927	1.2927
21384-32	miRna_892	ACTCGGCGTGGCGTCGGTCGTGGT	ACCACGACCGACGCCACGCCGAGT	32	chi-miR-1307-3p	2.18821	2.38226	3.18613	1.2927	2.71115	1.66098	3.47246	1.2927	1.2927	1.2927	1.2927	1.2927	2.39306	1.2927	3.64059	1.2927
56024-162	miRna_892	CTCGGCGTGGCGTCGGTCGTGG	CCACGACCGACGCCACGCCGAG	162	chi-miR-1307-3p	4.01337	5.11656	3.18613	4.75996	4.70137	3.25918	3.76247	3.67041	3.2191	4.43732	3.39046	2.02824	1.2927	3.03168	3.64059	1.2927
21385-320	miRna_893	ACTCGGCGTGGCGTCGGTCGTGT	ACACGACCGACGCCACGCCGAGT	320	chi-miR-1307-3p	3.29664	6.52055	4.65855	4.68062	3.54494	3.54988	3.88819	6.26672	5.31113	2.8014	2.50196	3.61176	5.05663	4.49165	4.29501	1.2927
21381-35	miRna_894	ACTCGGCGTGGCGTCGGTCGT	ACGACCGACGCCACGCCGAGT	35	chi-miR-1307-3p	2.94836	3.54375	3.02705	1.2927	1.2927	1.2927	1.2927	3.34506	3.2191	1.2927	1.2927	1.2927	2.39306	1.2927	1.2927	1.2927
21386-41	miRna_894	ACTCGGCGTGGCGTCGGTCGTT	AACGACCGACGCCACGCCGAGT	41	chi-miR-1307-3p	1.80885	3.15355	1.76559	1.2927	1.2927	1.2927	4.39131	4.05207	2.67155	2.23588	1.2927	1.2927	1.2927	1.2927	1.2927	1.2927
56025-102	miRna_897	CTCGGCGTGGCGTCGGTCGTGT	ACACGACCGACGCCACGCCGAG	102	chi-miR-1307-3p	2.7366	5.45631	2.12114	1.96332	3.26639	1.66098	3.10909	2.92429	4.1807	3.65795	2.50196	2.51305	1.2927	3.03168	1.2927	1.2927
104806-56	miRna_901	TCGACCGGACCTCGACCGA	TCGGTCGAGGTCCGGTCGA	56	chi-miR-1307-5p	1.80885	3.15355	4.21756	3.47873	3.66634	1.95411	1.88189	2.32782	2.87803	1.84003	1.2927	2.51305	1.2927	1.2927	1.2927	1.2927
104805-70	miRna_902	TCGACCGGACCTCGACCG	CGGTCGAGGTCCGGTCGA	70	chi-miR-1307-5p	2.94836	3.65344	2.12114	4.31081	2.46566	2.74944	3.10909	3.34506	3.05862	2.8014	3.5962	2.51305	1.2927	1.2927	1.2927	1.2927
104804-105	miRna_904	TCGACCGGACCTCGACC	GGTCGAGGTCCGGTCGA	105	chi-miR-1307-5p	3.57698	4.99679	3.6896	2.41935	3.54494	2.4059	3.10909	3.34506	3.36351	3.20661	2.02048	2.87528	3.44074	1.2927	2.75381	1.2927
104808-510	miRna_904	TCGACCGGACCTCGACCGGCT	AGCCGGTCGAGGTCCGGTCGA	510	chi-miR-1307-5p	5.09014	6.25073	5.74856	2.41935	5.74637	5.04812	5.39205	6.14099	5.95998	4.5805	5.66305	4.40501	6.06426	4.06774	3.26429	1.2927
104807-126	miRna_905	TCGACCGGACCTCGACCGG	CCGGTCGAGGTCCGGTCGA	126	chi-miR-1307-5p	3.29664	3.85057	4.06209	3.65511	3.54494	3.02671	4.626	3.67041	4.69919	2.54617	2.02048	3.29002	1.2927	1.2927	3.03151	1.2927
104809-124	miRna_906	TCGACCGGACCTCGACCGGCTC	GAGCCGGTCGAGGTCCGGTCGA	124	chi-miR-1307-5p	3.57698	2.10175	4.21756	2.41935	4.45405	2.74944	3.30218	1.2927	3.7261	3.65795	4.33131	4.6587	2.39306	3.46486	1.2927	1.2927
48711-80	miRna_906	CGAGCTGGTCGAGG	CCTCGACCAGCTCG	80	chi-miR-1307-5p	1.2927	1.2927	1.2927	1.2927	1.2927	1.2927	1.2927	1.2927	1.2927	1.2927	1.2927	1.2927	6.94219	6.76039	1.2927	1.2927
42423-522	miRna_908	CAGTGCAATGTTAAAAGGGC	GCCCTTTTAACATTGCACTG	522	chi-miR-130a-3p	6.01396	4.50568	5.46797	5.52172	5.87788	4.4387	6.53381	4.74794	5.1611	4.94054	6.37185	4.40501	4.63649	5.50487	5.50465	5.71708
42424-70	miRna_909	CAGTGCAATGTTAAAAGGGCA	TGCCCTTTTAACATTGCACTG	70	chi-miR-130a-3p	3.69906	1.75321	2.84823	3.04417	2.92088	1.66098	3.10909	2.92429	1.2927	4.00124	3.39046	2.87528	3.44074	4.29521	2.75381	1.2927
42419-78	miRna_912	CAGTGCAATGATGAAAGGGCA	TGCCCTTTCATCATTGCACTG	78	chi-miR-130b-3p	2.94836	4.10345	3.02705	1.2927	1.2927	2.4059	1.2927	4.81535	3.7261	3.20661	2.50196	2.29091	4.04125	1.2927	1.2927	1.2927
42420-39	miRna_913	CAGTGCAATGATGAAAGGGCAA	TTGCCCTTTCATCATTGCACTG	39	chi-miR-130b-3p	1.2927	4.77204	1.2927	1.2927	1.2927	2.19762	2.88609	2.65666	1.2927	1.2927	1.2927	2.02824	1.2927	1.2927	1.2927	1.2927
42417-48	miRna_914	CAGTGCAATGATGAAAGGG	CCCTTTCATCATTGCACTG	48	chi-miR-130b-3p	1.2927	4.25034	2.12114	1.2927	1.79681	2.4059	1.2927	3.80915	3.36351	1.2927	2.86232	2.02824	2.39306	1.2927	1.2927	1.2927
42421-266	miRna_914	CAGTGCAATGATGAAAGGGCAT	ATGCCCTTTCATCATTGCACTG	266	chi-miR-130b-3p	2.18821	7.12631	3.97759	3.95395	3.10396	1.2927	2.88609	6.26672	3.8292	1.84003	3.15043	3.02716	1.2927	1.2927	1.2927	1.2927
42422-229	miRna_914	CAGTGCAATGATGAAAGGGCATT	AATGCCCTTTCATCATTGCACTG	229	chi-miR-130b-3p	1.80885	6.12307	2.84823	3.04417	2.46566	3.93301	1.2927	6.46865	4.90201	4.19175	3.39046	3.16457	2.39306	3.03168	1.2927	1.2927
42418-922	miRna_915	CAGTGCAATGATGAAAGGGC	GCCCTTTCATCATTGCACTG	922	chi-miR-130b-3p	4.73805	8.69751	5.87073	4.08296	5.13908	4.34064	4.11089	7.55099	6.54873	4.36001	4.0803	3.95265	4.63649	4.29521	4.39657	5.71708
21594-54	miRna_916	ACTCTTTCCCTGTTGCACTAC	GTAGTGCAACAGGGAAAGAGT	54	chi-miR-130b-5p	2.18821	3.42504	3.3294	1.2927	3.88221	1.2927	1.88189	4.44156	2.4305	1.2927	1.2927	1.2927	1.2927	3.79756	1.2927	1.2927
21595-442	miRna_917	ACTCTTTCCCTGTTGCACTACT	AGTAGTGCAACAGGGAAAGAGT	442	chi-miR-130b-5p	5.51269	5.07773	5.77384	3.27775	5.60166	4.17981	4.21054	4.9414	5.71276	6.11142	4.0803	4.6587	5.28121	5.08544	5.41066	5.32426
93554-152	miRna_918	TAACAGTCTACAGCCATGGTCG	CGACCATGGCTGTAGACTGTTA	152	chi-miR-132-3p	1.2927	6.00387	3.3294	1.2927	2.71115	2.58787	1.2927	5.40238	4.80416	2.23588	1.2927	2.51305	3.00998	1.2927	2.75381	1.2927
55835-111	miRna_922	CTCCTGGGGCCCGCACTCTCGC	GCGAGAGTGCGGGCCCCAGGAG	111	chi-miR-1343-3p	3.81161	3.15355	3.88784	2.76533	2.92088	4.61682	2.29903	4.3536	3.05862	2.23588	4.0803	3.02716	2.39306	1.2927	1.2927	1.2927
55836-63	miRna_922	CTCCTGGGGCCCGCACTCTCGCT	AGCGAGAGTGCGGGCCCCAGGAG	63	chi-miR-1343-3p	3.29664	2.81884	3.18613	2.76533	2.71115	2.58787	2.62222	1.90117	2.87803	3.37325	2.02048	2.02824	3.77202	1.2927	3.93877	1.2927
42659-103	miRna_929	CATCATCGTCTCAAATGAGTCT	AGACTCATTTGAGACGATGATG	103	chi-miR-136-3p	3.13299	4.17876	2.12114	4.75996	3.41238	4.12196	4.11089	3.34506	1.2927	2.8014	3.15043	2.87528	1.2927	1.2927	1.2927	1.2927
27725-86	miRna_931	AGCTGGTGTTGTGAATCAGGCCG	CGGCCTGATTCACAACACCAGCT	86	chi-miR-138-5p	4.34795	2.10175	1.76559	2.76533	3.41238	4.17981	4.30376	1.2927	1.77828	2.23588	4.33131	2.7055	1.2927	1.2927	1.2927	1.2927
46950-320	miRna_933	CCTGGCTGGCTCGC	GCGAGCCAGCCAGG	320	chi-miR-1386	5.54561	2.10175	5.77384	5.32706	4.70137	3.63508	4.88924	1.90117	4.80416	4.83022	4.54505	4.22819	4.79053	3.46486	4.74356	7.25654
104491-426	miRna_934	TCCTGGCTGGCTCGC	GCGAGCCAGCCAGGA	426	chi-miR-1386	4.73805	3.42504	5.1193	5.16162	6.36409	2.74944	4.626	1.90117	4.90201	5.35335	5.11255	2.87528	6.38771	6.41788	6.21013	7.91096
104492-402	miRna_934	TCCTGGCTGGCTCGCC	GGCGAGCCAGCCAGGA	402	chi-miR-1386	4.73805	3.15355	5.40465	5.985	5.44081	4.53051	4.11089	1.90117	5.51045	4.77172	4.54505	4.79194	6.12346	4.95831	5.59288	7.57383
104493-112	miRna_934	TCCTGGCTGGCTCGCCA	TGGCGAGCCAGCCAGGA	112	chi-miR-1386	3.44361	1.2927	3.18613	4.41252	3.77831	3.54988	2.29903	1.2927	4.10052	3.01818	3.5962	3.40542	4.04125	2.40972	3.79737	5.71708
46951-971	miRna_934	CCTGGCTGGCTCGCC	GGCGAGCCAGCCAGG	971	chi-miR-1386	7.03354	3.42504	6.71531	6.52876	7.09464	5.62853	5.79662	3.80915	6.19047	5.3927	6.96124	5.81284	7.18383	6.51143	6.76016	6.68308
55832-117	miRna_934	CTCCTGGCTGGCTCGC	GCGAGCCAGCCAGGAG	117	chi-miR-1386	3.91601	1.2927	4.28943	4.08296	3.10396	3.54988	3.30218	1.2927	3.8292	3.20661	2.86232	3.29002	4.92971	3.79756	3.79737	1.2927
55833-289	miRna_934	CTCCTGGCTGGCTCGCC	GGCGAGCCAGCCAGGAG	289	chi-miR-1386	4.49003	1.2927	5.74856	5.47546	5.25974	4.53051	3.10909	2.32782	4.90201	3.89563	5.4139	3.51228	5.47549	3.03168	4.58047	5.87952
55834-162	miRna_934	CTCCTGGCTGGCTCGCCA	TGGCGAGCCAGCCAGGAG	162	chi-miR-1386	4.01337	1.75321	5.15821	4.41252	4.38498	3.36273	3.10909	2.32782	4.99364	3.20661	3.15043	3.95265	3.00998	2.40972	3.03151	3.12417
56974-2171	miRna_934	CTGGCTGGCTCGCC	GGCGAGCCAGCCAG	2171	chi-miR-1386	7.58593	4.44596	7.91835	7.86391	8.09253	6.72459	7.22398	4.9414	7.7883	7.212	8.01131	6.83352	8.2666	7.60235	7.7047	8.01951
56975-735	miRna_934	CTGGCTGGCTCGCCA	TGGCGAGCCAGCCAG	735	chi-miR-1386	5.8123	4.56303	5.87073	6.11138	6.29045	5.68955	5.73101	4.25992	5.95998	5.57479	6.74047	5.19625	7.03761	6.31785	6.48838	6.76852
113566-634	miRna_936	TGGCTGGCTCGCCA	TGGCGAGCCAGCCA	634	chi-miR-1386	5.57779	3.65344	5.69664	6.01765	5.33492	5.13843	5.43389	4.15974	5.60065	5.46831	5.98933	5.74871	7.0065	6.55602	6.97242	5.87952
46952-184	miRna_936	CCTGGCTGGCTCGCCA	TGGCGAGCCAGCCAGG	184	chi-miR-1386	4.01337	2.10175	5.26902	3.95395	4.6434	3.71552	4.00383	3.14996	4.01563	3.20661	3.93626	4.02662	4.464	4.49165	3.26429	5.07877
35028-68	miRna_938	ATCTCAGGTTCGTCAGCCCG	CGGGCTGACGAACCTGAGAT	68	chi-miR-1388-3p	2.18821	2.10175	4.54569	3.27775	3.10396	3.25918	2.62222	1.2927	2.67155	2.8014	3.5962	2.51305	1.2927	1.2927	1.2927	1.2927
35029-97	miRna_938	ATCTCAGGTTCGTCAGCCCGA	TCGGGCTGACGAACCTGAGAT	97	chi-miR-1388-3p	3.13299	2.99588	4.14192	3.04417	2.16965	3.93301	1.2927	3.34506	4.58597	2.8014	4.44214	1.70684	1.2927	1.2927	1.2927	1.2927
35035-39	miRna_939	ATCTCAGGTTCGTCAGCCCGT	ACGGGCTGACGAACCTGAGAT	39	chi-miR-1388-3p	1.80885	1.2927	3.6896	1.2927	1.2927	1.2927	1.88189	3.34506	3.8292	1.84003	1.2927	3.02716	1.2927	1.2927	1.2927	1.2927
35031-341	miRna_940	ATCTCAGGTTCGTCAGCCCGCA	TGCGGGCTGACGAACCTGAGAT	341	chi-miR-1388-3p	4.55614	3.85057	6.45899	4.97472	3.77831	4.84853	5.30454	4.25992	5.68554	3.52261	5.24074	4.61141	1.2927	1.2927	1.2927	1.2927
35032-72	miRna_941	ATCTCAGGTTCGTCAGCCCGCAA	TTGCGGGCTGACGAACCTGAGAT	72	chi-miR-1388-3p	3.13299	2.38226	3.6896	2.41935	3.41238	3.63508	3.62474	1.2927	3.36351	2.8014	1.2927	3.16457	1.2927	1.2927	1.2927	1.2927
35033-168	miRna_941	ATCTCAGGTTCGTCAGCCCGCAT	ATGCGGGCTGACGAACCTGAGAT	168	chi-miR-1388-3p	3.91601	3.85057	4.81284	4.20138	4.51997	3.36273	4.88924	2.92429	4.25665	3.37325	3.93626	3.95265	1.2927	1.2927	1.2927	1.2927
35027-42	miRna_942	ATCTCAGGTTCGTCAGCC	GGCTGACGAACCTGAGAT	42	chi-miR-1388-3p	2.48831	1.75321	3.45971	1.2927	1.2927	2.58787	3.10909	1.2927	3.7261	2.54617	1.2927	2.7055	1.2927	1.2927	1.2927	1.2927
35030-700	miRna_942	ATCTCAGGTTCGTCAGCCCGC	GCGGGCTGACGAACCTGAGAT	700	chi-miR-1388-3p	5.17675	5.80428	6.92162	5.27399	4.6434	5.99369	5.47455	6.56972	6.96566	5.27128	5.4673	5.74871	1.2927	1.2927	1.2927	1.2927
35034-119	miRna_942	ATCTCAGGTTCGTCAGCCCGCT	AGCGGGCTGACGAACCTGAGAT	119	chi-miR-1388-3p	2.18821	3.75537	4.81284	3.27775	2.92088	3.63508	3.62474	3.51688	4.64369	2.23588	1.2927	3.79225	1.2927	1.2927	1.2927	1.2927
28433-38	miRna_944	AGGACTGTCCAACCTGAGAA	TTCTCAGGTTGGACAGTCCT	38	chi-miR-1388-5p	2.18821	2.81884	3.18613	1.2927	2.16965	1.2927	1.2927	3.14996	4.10052	1.2927	1.2927	1.2927	3.00998	1.2927	1.2927	1.2927
28434-908	miRna_944	AGGACTGTCCAACCTGAGAAT	ATTCTCAGGTTGGACAGTCCT	908	chi-miR-1388-5p	5.54561	6.41549	7.81864	4.97472	5.69022	6.24474	5.55259	6.7355	7.19531	3.65795	5.8354	5.58698	1.2927	2.40972	3.46468	1.2927
28435-175	miRna_945	AGGACTGTCCAACCTGAGAATG	CATTCTCAGGTTGGACAGTCCT	175	chi-miR-1388-5p	3.57698	3.42504	5.49861	1.2927	3.54494	4.8124	2.29903	3.14996	5.03737	3.20661	3.93626	3.87468	1.2927	1.2927	1.2927	1.2927
28436-43	miRna_946	AGGACTGTCCAACCTGAGAATGA	TCATTCTCAGGTTGGACAGTCCT	43	chi-miR-1388-5p	1.80885	3.42504	4.21756	3.04417	1.79681	1.66098	2.29903	1.2927	2.87803	1.2927	1.2927	1.70684	1.2927	3.03168	1.2927	1.2927
28437-215	miRna_946	AGGACTGTCCAACCTGAGAATGT	ACATTCTCAGGTTGGACAGTCCT	215	chi-miR-1388-5p	3.13299	4.25034	6.34556	3.65511	3.77831	3.45934	4.30376	2.92429	5.12103	3.52261	2.50196	4.02662	1.2927	1.2927	1.2927	1.2927
17093-79	miRna_949	ACAGGGTAGAACCACGGACAGG	CCTGTCCGTGGTTCTACCCTGT	79	chi-miR-140-3p	2.7366	5.07773	1.2927	1.2927	1.2927	1.95411	1.2927	4.25992	3.2191	3.20661	3.77623	2.02824	1.2927	3.03168	2.4096	1.2927
17094-82	miRna_949	ACAGGGTAGAACCACGGACAGGA	TCCTGTCCGTGGTTCTACCCTGT	82	chi-miR-140-3p	1.2927	4.56303	1.76559	2.41935	3.41238	2.74944	2.29903	4.9414	3.92543	1.2927	1.2927	1.2927	1.2927	4.06774	1.2927	1.2927
17524-42	miRna_950	ACCACAGGGAAGAACCACGGA	TCCGTGGTTCTTCCCTGTGGT	42	chi-miR-140-3p	1.2927	3.93988	2.64406	1.2927	1.2927	1.2927	1.2927	4.05207	3.7261	1.2927	1.2927	1.70684	1.2927	1.2927	1.2927	3.12417
17525-69	miRna_951	ACCACAGGGAAGAACCACGGAC	GTCCGTGGTTCTTCCCTGTGGT	69	chi-miR-140-3p	1.2927	4.91104	2.12114	1.96332	1.2927	2.4059	1.2927	4.44156	3.61507	1.84003	2.50196	2.29091	1.2927	1.2927	1.2927	3.12417
17531-493	miRna_961	ACCACAGGGTAGAACCACGGAA	TTCCGTGGTTCTACCCTGTGGT	493	chi-miR-140-3p	2.94836	7.36269	4.95222	1.2927	2.46566	3.36273	4.00383	7.38342	6.59336	3.01818	2.50196	3.16457	4.04125	4.06774	3.79737	1.2927
17532-591	miRna_961	ACCACAGGGTAGAACCACGGAAA	TTTCCGTGGTTCTACCCTGTGGT	591	chi-miR-140-3p	2.94836	7.74988	5.1961	2.76533	4.15539	4.06168	3.47246	7.41636	6.67866	3.52261	3.5962	3.61176	3.00998	1.2927	4.39657	1.2927
17533-78	miRna_961	ACCACAGGGTAGAACCACGGAAAT	ATTTCCGTGGTTCTACCCTGTGGT	78	chi-miR-140-3p	1.80885	5.48627	2.12114	1.96332	1.2927	1.95411	2.29903	4.3536	2.87803	1.2927	1.2927	2.7055	1.2927	1.2927	1.2927	1.2927
17534-40	miRna_962	ACCACAGGGTAGAACCACGGAAG	CTTCCGTGGTTCTACCCTGTGGT	40	chi-miR-140-3p	1.2927	3.93988	1.2927	1.2927	1.2927	1.2927	2.29903	3.80915	3.92543	1.2927	2.50196	1.2927	1.2927	1.2927	1.2927	1.2927
17535-305	miRna_963	ACCACAGGGTAGAACCACGGAAT	ATTCCGTGGTTCTACCCTGTGGT	305	chi-miR-140-3p	2.48831	7.12631	3.02705	1.2927	3.97913	2.4059	2.29903	6.64576	5.41423	1.2927	1.2927	3.51228	1.2927	1.2927	1.2927	1.2927
17538-51	miRna_966	ACCACAGGGTAGAACCACGGACAA	TTGTCCGTGGTTCTACCCTGTGGT	51	chi-miR-140-3p	1.80885	3.75537	3.97759	1.2927	1.2927	1.66098	1.2927	3.67041	3.49476	1.2927	1.2927	1.2927	1.2927	1.2927	3.46468	1.2927
17528-90	miRna_968	ACCACAGGGTAGAACCACG	CGTGGTTCTACCCTGTGGT	90	chi-miR-140-3p	2.18821	5.29641	3.3294	1.2927	1.79681	2.19762	1.2927	4.60287	4.10052	1.2927	1.2927	1.2927	3.00998	1.2927	2.4096	1.2927
17540-83	miRna_968	ACCACAGGGTAGAACCACGGACAT	ATGTCCGTGGTTCTACCCTGTGGT	83	chi-miR-140-3p	1.2927	5.45631	1.2927	1.2927	1.2927	3.02671	2.29903	4.9414	2.4305	2.54617	1.2927	1.2927	1.2927	1.2927	1.2927	1.2927
17543-62	miRna_968	ACCACAGGGTAGAACCACGGACTT	AAGTCCGTGGTTCTACCCTGTGGT	62	chi-miR-140-3p	1.2927	5.15437	1.76559	1.2927	1.2927	1.95411	1.2927	4.3536	2.87803	1.2927	1.2927	2.51305	1.2927	1.2927	1.2927	1.2927
43759-73	miRna_969	CCACAGGGTAGAACCACGGAC	GTCCGTGGTTCTACCCTGTGG	73	chi-miR-140-3p	1.80885	5.7803	1.2927	1.2927	1.2927	2.19762	1.2927	3.34506	3.05862	1.2927	1.2927	1.2927	1.2927	1.2927	1.2927	1.2927
17541-128	miRna_970	ACCACAGGGTAGAACCACGGACG	CGTCCGTGGTTCTACCCTGTGGT	128	chi-miR-140-3p	2.94836	5.85108	1.76559	2.41935	1.79681	1.95411	2.62222	4.9414	4.46311	3.37325	1.2927	2.02824	3.44074	1.2927	1.2927	1.2927
17526-103	miRna_971	ACCACAGGGAAGAACCACGGACT	AGTCCGTGGTTCTTCCCTGTGGT	103	chi-miR-140-3p	1.2927	5.65402	2.64406	1.2927	1.79681	1.95411	1.2927	5.2154	3.7261	2.54617	2.50196	1.70684	1.2927	1.2927	1.2927	1.2927
17536-3089	miRna_971	ACCACAGGGTAGAACCACGGAC	GTCCGTGGTTCTACCCTGTGGT	3089	chi-miR-140-3p	5.8391	10.2155	7.48541	4.97472	6.1518	5.96106	5.69705	9.55662	8.88869	6.13482	5.56849	5.83359	6.33859	6.36873	6.64105	5.71708
17545-100	miRna_973	ACCACAGGGTAGAACCACGGAGA	TCTCCGTGGTTCTACCCTGTGGT	100	chi-miR-140-3p	1.2927	5.42571	1.2927	1.2927	1.2927	1.66098	1.2927	5.60645	4.25665	2.23588	1.2927	1.2927	1.2927	1.2927	1.2927	1.2927
17547-344	miRna_975	ACCACAGGGTAGAACCACGGAT	ATCCGTGGTTCTACCCTGTGGT	344	chi-miR-140-3p	1.80885	7.24496	4.14192	2.41935	3.41238	2.74944	4.00383	6.44756	5.68554	1.84003	3.77623	2.29091	1.2927	4.29521	3.26429	1.2927
17527-46	miRna_976	ACCACAGGGTAGAACCA	TGGTTCTACCCTGTGGT	46	chi-miR-140-3p	2.48831	3.93988	2.12114	1.96332	2.16965	1.95411	1.2927	3.34506	3.92543	1.2927	1.2927	2.29091	1.2927	1.2927	1.2927	1.2927
17548-158	miRna_976	ACCACAGGGTAGAACCACGGATT	AATCCGTGGTTCTACCCTGTGGT	158	chi-miR-140-3p	2.48831	6.384	1.2927	1.2927	1.79681	3.02671	2.29903	5.00052	4.94855	1.2927	1.2927	2.29091	1.2927	2.40972	1.2927	1.2927
95618-369	miRna_996	TACCACAGGGTAGAACCACGGAA	TTCCGTGGTTCTACCCTGTGGTA	369	chi-miR-140-3p	3.44361	6.46145	5.15821	3.27775	3.10396	3.86409	2.29903	6.60824	6.33762	3.52261	2.86232	3.61176	4.464	3.46486	4.66431	1.2927
17529-477	miRna_997	ACCACAGGGTAGAACCACGG	CCGTGGTTCTACCCTGTGGT	477	chi-miR-140-3p	3.81161	7.13579	5.26902	3.27775	4.31244	3.63508	3.76247	6.48944	6.83549	3.52261	3.15043	2.7055	5.05663	4.66453	4.58047	1.2927
95619-175	miRna_997	TACCACAGGGTAGAACCACGGAAA	TTTCCGTGGTTCTACCCTGTGGTA	175	chi-miR-140-3p	3.13299	6.26808	1.2927	1.2927	3.41238	3.45934	1.2927	5.88271	3.61507	1.2927	3.39046	2.02824	2.39306	3.03168	3.03151	1.2927
95620-140	miRna_999	TACCACAGGGTAGAACCACGGAAT	ATTCCGTGGTTCTACCCTGTGGTA	140	chi-miR-140-3p	1.2927	5.60024	3.3294	1.2927	1.2927	2.58787	1.2927	6.24244	4.10052	1.2927	1.2927	2.7055	1.2927	1.2927	1.2927	1.2927
95616-942	miRna_1000	TACCACAGGGTAGAACCACGG	CCGTGGTTCTACCCTGTGGTA	942	chi-miR-140-3p	4.94962	7.59352	6.42748	4.75996	5.69022	4.73732	3.62474	7.3383	7.5675	5.22843	5.51878	4.74888	6.12346	6.46541	6.36851	1.2927
95622-140	miRna_1001	TACCACAGGGTAGAACCACGGACA	TGTCCGTGGTTCTACCCTGTGGTA	140	chi-miR-140-3p	1.2927	6.08442	3.18613	1.2927	1.79681	3.02671	3.10909	5.35785	3.05862	1.2927	1.2927	2.51305	4.04125	1.2927	2.75381	1.2927
17537-326	miRna_1002	ACCACAGGGTAGAACCACGGACA	TGTCCGTGGTTCTACCCTGTGGT	326	chi-miR-140-3p	2.48831	7.12631	3.88784	4.20138	2.16965	3.54988	3.30218	6.48944	4.85391	3.78168	2.86232	3.40542	4.04125	3.03168	3.03151	1.2927
17539-36	miRna_1002	ACCACAGGGTAGAACCACGGACAG	CTGTCCGTGGTTCTACCCTGTGGT	36	chi-miR-140-3p	1.2927	3.42504	1.2927	1.2927	2.46566	1.2927	1.88189	3.67041	2.87803	1.2927	1.2927	1.70684	2.39306	1.2927	2.4096	5.32426
95621-156	miRna_1003	TACCACAGGGTAGAACCACGGAC	GTCCGTGGTTCTACCCTGTGGTA	156	chi-miR-140-3p	2.94836	6.30216	3.97759	1.96332	2.46566	2.74944	2.29903	5.05731	3.61507	1.2927	1.2927	1.2927	1.2927	3.79756	3.03151	1.2927
17530-2622	miRna_1004	ACCACAGGGTAGAACCACGGA	TCCGTGGTTCTACCCTGTGGT	2622	chi-miR-140-3p	5.51269	10.0611	6.80386	4.97472	4.38498	5.78585	5.16244	9.59549	8.56564	4.43732	5.7942	5.06197	5.47549	5.41088	6.09398	7.19614
17542-6982	miRna_1004	ACCACAGGGTAGAACCACGGACT	AGTCCGTGGTTCTACCCTGTGGT	6982	chi-miR-140-3p	5.96613	11.6945	7.66501	5.27399	6.19279	6.63435	6.51444	11.2831	9.34961	5.73645	5.56849	6.13055	5.64669	5.5931	5.41066	1.2927
43760-1111	miRna_1004	CCACAGGGTAGAACCACGGACT	AGTCCGTGGTTCTACCCTGTGG	1111	chi-miR-140-3p	3.44361	9.09511	5.79868	1.2927	4.15539	4.34064	4.55193	8.32155	6.77221	3.52261	3.77623	4.16408	4.79053	1.2927	1.2927	1.2927
95623-860	miRna_1004	TACCACAGGGTAGAACCACGGACT	AGTCCGTGGTTCTACCCTGTGGTA	860	chi-miR-140-3p	3.81161	8.81725	4.60322	1.96332	3.26639	3.63508	4.21054	8.06881	6.17097	2.54617	3.5962	2.29091	3.77202	3.03168	3.79737	1.2927
95627-33	miRna_1004	TACCACAGGGTAGAACCACGGATT	AATCCGTGGTTCTACCCTGTGGTA	33	chi-miR-140-3p	1.2927	4.25034	2.40616	1.2927	1.2927	1.2927	1.2927	3.93572	2.14094	1.2927	1.2927	1.2927	1.2927	1.2927	1.2927	1.2927
95624-151	miRna_1005	TACCACAGGGTAGAACCACGGAG	CTCCGTGGTTCTACCCTGTGGTA	151	chi-miR-140-3p	2.94836	6.21539	2.40616	1.2927	2.46566	3.02671	3.30218	3.67041	4.3288	3.20661	2.50196	2.51305	1.2927	1.2927	4.06754	1.2927
95615-143	miRna_1006	TACCACAGGGTAGAACCACG	CGTGGTTCTACCCTGTGGTA	143	chi-miR-140-3p	1.80885	4.95456	3.97759	2.76533	2.71115	3.25918	2.88609	4.44156	4.3288	2.8014	1.2927	3.29002	4.464	2.40972	5.08522	1.2927
95617-1778	miRna_1006	TACCACAGGGTAGAACCACGGA	TCCGTGGTTCTACCCTGTGGTA	1778	chi-miR-140-3p	4.42074	9.25809	7.06161	3.47873	4.96069	5.45194	5.62663	8.99838	8.14873	4.5805	4.54505	4.5119	5.79971	5.90031	6.23776	1.2927
95625-65	miRna_1006	TACCACAGGGTAGAACCACGGAGA	TCTCCGTGGTTCTACCCTGTGGTA	65	chi-miR-140-3p	1.2927	4.25034	1.2927	1.2927	1.2927	1.2927	1.88189	5.1646	3.92543	2.8014	2.86232	1.2927	1.2927	1.2927	1.2927	1.2927
17544-227	miRna_1007	ACCACAGGGTAGAACCACGGAG	CTCCGTGGTTCTACCCTGTGGT	227	chi-miR-140-3p	3.13299	6.506	3.18613	2.76533	2.71115	2.89473	2.29903	6.60824	4.10052	1.84003	3.15043	2.02824	2.39306	3.46486	2.4096	1.2927
17546-105	miRna_1007	ACCACAGGGTAGAACCACGGAGT	ACTCCGTGGTTCTACCCTGTGGT	105	chi-miR-140-3p	2.48831	5.48627	2.84823	3.47873	2.92088	1.95411	2.29903	4.87975	4.10052	1.2927	1.2927	1.2927	1.2927	1.2927	1.2927	1.2927
95614-46	miRna_1008	TACCACAGGGTAGAACCA	TGGTTCTACCCTGTGGTA	46	chi-miR-140-3p	1.80885	4.31854	2.84823	1.2927	1.2927	1.66098	1.2927	4.15974	3.2191	1.84003	1.2927	1.2927	1.2927	1.2927	1.2927	1.2927
95626-105	miRna_1008	TACCACAGGGTAGAACCACGGAT	ATCCGTGGTTCTACCCTGTGGTA	105	chi-miR-140-3p	1.80885	5.42571	2.40616	1.2927	1.2927	2.89473	2.29903	5.56788	3.05862	1.2927	1.2927	1.2927	1.2927	1.2927	3.64059	1.2927
17549-161	miRna_1009	ACCACAGGGTAGAACCACGGT	ACCGTGGTTCTACCCTGTGGT	161	chi-miR-140-3p	1.2927	6.00387	3.18613	1.2927	2.92088	1.66098	2.29903	6.08746	4.80416	1.2927	1.2927	2.02824	1.2927	1.2927	1.2927	1.2927
95628-104	miRna_1009	TACCACAGGGTAGAACCACGGT	ACCGTGGTTCTACCCTGTGGTA	104	chi-miR-140-3p	3.29664	4.44596	3.6896	1.2927	3.41238	1.2927	2.29903	5.35785	3.49476	3.01818	3.5962	2.02824	1.2927	3.46486	1.2927	1.2927
42453-152	miRna_1011	CAGTGGTTTTACCCTATGGTAG	CTACCATAGGGTAAAACCACTG	152	chi-miR-140-5p	2.94836	6.0647	2.12114	1.2927	2.71115	1.66098	1.88189	5.94423	3.49476	2.54617	3.39046	2.87528	1.2927	1.2927	1.2927	1.2927
1527-101	miRna_1012	AAACACTGTCTGGTAAAGATG	CATCTTTACCAGACAGTGTTT	101	chi-miR-141-3p	2.48831	2.617	3.79212	3.04417	3.54494	3.54988	4.11089	2.92429	3.2191	3.65795	3.39046	3.61176	3.00998	2.40972	3.03151	1.2927
1528-74	miRna_1012	AAACACTGTCTGGTAACGATG	CATCGTTACCAGACAGTGTTT	74	chi-miR-141-3p	2.48831	2.617	3.57923	3.04417	3.41238	3.02671	2.29903	2.32782	3.8292	3.37325	2.86232	2.02824	1.2927	3.03168	3.64059	1.2927
22390-34	miRna_1012	ACTGTCTGGTAAAGA	TCTTTACCAGACAGT	34	chi-miR-141-3p	2.7366	1.2927	3.02705	1.96332	2.46566	3.54988	1.88189	1.2927	1.77828	1.84003	1.2927	1.2927	1.2927	2.40972	2.75381	1.2927
22391-83	miRna_1013	ACTGTCTGGTAAAGATG	CATCTTTACCAGACAGT	83	chi-miR-141-3p	2.7366	1.2927	2.40616	3.65511	3.54494	3.02671	2.29903	3.67041	2.87803	3.65795	2.50196	4.16408	2.39306	4.29521	1.2927	1.2927
41048-58	miRna_1013	CACTGTCTGGTAAAGATG	CATCTTTACCAGACAGTG	58	chi-miR-141-3p	2.48831	1.2927	3.02705	1.2927	3.88221	2.19762	2.29903	1.2927	2.67155	2.54617	2.50196	3.51228	2.39306	3.46486	1.2927	5.71708
55007-46	miRna_1013	CTAACACTGTCTGGTAAAG	CTTTACCAGACAGTGTTAG	46	chi-miR-141-3p	2.7366	1.2927	2.12114	1.2927	3.26639	3.02671	2.62222	1.2927	2.14094	2.8014	1.2927	2.02824	4.464	1.2927	3.64059	1.2927
55008-491	miRna_1013	CTAACACTGTCTGGTAAAGATG	CATCTTTACCAGACAGTGTTAG	491	chi-miR-141-3p	4.84771	3.65344	5.79868	4.20138	5.6613	5.62853	4.30376	5.11195	5.2001	5.46831	5.17807	5.22795	5.38162	6.55602	6.23776	4.40989
55009-63	miRna_1013	CTAACACTGTCTGGTAACGATG	CATCGTTACCAGACAGTGTTAG	63	chi-miR-141-3p	2.18821	3.15355	3.79212	3.65511	2.71115	2.89473	2.62222	2.65666	3.05862	3.01818	1.2927	3.02716	1.2927	1.2927	1.2927	1.2927
95051-45	miRna_1013	TAATACTGTCTGGTAAAGATG	CATCTTTACCAGACAGTATTA	45	chi-miR-141-3p	2.18821	1.75321	1.76559	3.81225	2.16965	3.45934	1.2927	2.32782	2.4305	3.01818	1.2927	2.87528	1.2927	2.40972	2.4096	1.2927
93364-117	miRna_1016	TAACAATGTCTGGTAAAGATG	CATCTTTACCAGACATTGTTA	117	chi-miR-141-3p	4.01337	3.15355	3.6896	3.27775	3.97913	3.71552	3.47246	3.14996	3.49476	3.65795	3.5962	3.29002	3.77202	3.46486	1.95664	1.2927
93365-55	miRna_1016	TAACAATGTCTGGTAACGATG	CATCGTTACCAGACATTGTTA	55	chi-miR-141-3p	2.7366	1.75321	3.02705	1.96332	3.41238	3.02671	2.88609	1.2927	2.4305	3.52261	2.86232	2.51305	1.2927	3.46486	2.4096	1.2927
93371-54	miRna_1017	TAACACAGTCAGGTAAAGATG	CATCTTTACCTGACTGTGTTA	54	chi-miR-141-3p	3.44361	2.10175	3.18613	1.2927	1.79681	3.45934	3.47246	2.32782	3.2191	2.54617	2.50196	1.70684	2.39306	2.40972	1.2927	1.2927
93372-566	miRna_1017	TAACACAGTCTGGTAAAGATG	CATCTTTACCAGACTGTGTTA	566	chi-miR-141-3p	5.78499	3.85057	5.61507	5.69321	5.63179	5.6076	5.66227	5.56788	5.6295	5.88181	5.11255	5.74871	4.464	5.96788	5.20205	3.90575
93368-53	miRna_1018	TAACACAGACTGGTAAAGATG	CATCTTTACCAGTCTGTGTTA	53	chi-miR-141-3p	3.29664	1.75321	3.45971	1.96332	3.10396	2.89473	2.29903	3.14996	2.67155	2.23588	2.02048	2.7055	1.2927	1.2927	2.4096	3.12417
93431-650	miRna_1018	TAACACTGACTGGTAAAGATG	CATCTTTACCAGTCAGTGTTA	650	chi-miR-141-3p	5.89126	4.81988	5.72283	5.73308	5.63179	5.7481	5.47455	5.44557	5.93708	6.03887	5.7518	5.87423	6.00253	5.75487	5.75465	4.40989
93437-469	miRna_1019	TAACACTGTCAGGTAAAGATG	CATCTTTACCTGACAGTGTTA	469	chi-miR-141-3p	5.29763	3.85057	5.52862	5.2189	5.25974	5.42826	5.30454	5.1646	5.41423	5.64164	5.11255	5.43228	5.28121	5.20227	5.08522	4.40989
93450-361	miRna_1020	TAACACTGTCTGGTAAA	TTTACCAGACAGTGTTA	361	chi-miR-141-3p	3.57698	5.51561	4.28943	4.50753	4.06995	5.49815	5.85938	5.9138	4.10052	4.00124	4.81594	5.45924	3.00998	3.46486	3.03151	5.32426
93457-117	miRna_1023	TAACACTGTCTGGTAAAGAG	CTCTTTACCAGACAGTGTTA	117	chi-miR-141-3p	3.57698	1.2927	3.18613	4.97472	3.54494	2.89473	3.76247	4.05207	2.87803	3.89563	3.15043	3.16457	3.77202	3.46486	4.06754	1.2927
93449-178	miRna_1024	TAACACTGTCTGGTA	TACCAGACAGTGTTA	178	chi-miR-141-3p	3.13299	2.10175	3.18613	2.41935	3.88221	4.69826	1.2927	4.25992	2.87803	4.09963	3.39046	5.09673	4.464	4.66453	4.49145	6.27947
93452-3198	miRna_1024	TAACACTGTCTGGTAAAGA	TCTTTACCAGACAGTGTTA	3198	chi-miR-141-3p	8.51571	6.71019	8.04832	7.5095	7.98577	8.20936	8.47015	6.80348	7.56003	8.21657	8.02918	8.21989	7.89414	8.21639	7.63367	6.68308
93453-82	miRna_1025	TAACACTGTCTGGTAAAGAA	TTCTTTACCAGACAGTGTTA	82	chi-miR-141-3p	4.34795	1.75321	3.3294	3.65511	2.92088	3.25918	3.88819	2.65666	2.67155	2.8014	3.77623	2.02824	1.2927	3.03168	2.4096	1.2927
93454-516	miRna_1025	TAACACTGTCTGGTAAAGAAA	TTTCTTTACCAGACAGTGTTA	516	chi-miR-141-3p	6.0373	4.31854	6.04695	5.61001	5.29782	5.10895	6.49481	3.67041	5.60065	5.3129	4.97186	5.09673	4.464	5.41088	4.89006	3.12417
93459-544	miRna_1025	TAACACTGTCTGGTAAAGATA	TATCTTTACCAGACAGTGTTA	544	chi-miR-141-3p	5.25845	3.15355	5.66996	4.97472	6.1518	5.49815	5.85938	4.67723	5.60065	5.96248	5.11255	6.11367	4.92971	5.67625	4.39657	1.2927
93460-315	miRna_1026	TAACACTGTCTGGTAAAGATC	GATCTTTACCAGACAGTGTTA	315	chi-miR-141-3p	5.09014	3.42504	3.97759	4.59667	5.40637	5.30368	5.43389	4.05207	3.7261	4.83022	5.17807	5.4048	3.00998	3.03168	2.75381	3.12417
93428-54	miRna_1027	TAACACTCTCTGGTAAAGATG	CATCTTTACCAGAGAGTGTTA	54	chi-miR-141-3p	3.13299	2.10175	2.84823	3.27775	2.46566	2.58787	2.29903	2.32782	3.05862	2.54617	2.50196	2.7055	2.39306	3.79756	2.75381	1.2927
93441-66	miRna_1027	TAACACTGTCTAGTAAAGATG	CATCTTTACTAGACAGTGTTA	66	chi-miR-141-3p	3.29664	1.75321	3.18613	3.04417	2.46566	2.89473	2.88609	3.14996	3.61507	3.20661	3.15043	2.7055	2.39306	1.2927	2.4096	1.2927
93504-32	miRna_1027	TAACACTGTCTTGTAAAGATG	CATCTTTACAAGACAGTGTTA	32	chi-miR-141-3p	1.80885	2.10175	2.12114	1.2927	2.46566	2.4059	2.29903	2.32782	2.4305	2.54617	2.02048	2.02824	1.2927	3.79756	2.75381	1.2927
93442-100	miRna_1028	TAACACTGTCTGCTAAAGATG	CATCTTTAGCAGACAGTGTTA	100	chi-miR-141-3p	3.29664	2.38226	3.97759	3.04417	3.10396	3.54988	3.47246	1.90117	3.2191	3.65795	3.5962	3.16457	3.77202	3.79756	3.64059	1.2927
93462-300	miRna_1028	TAACACTGTCTGGTAAAGATGA	TCATCTTTACCAGACAGTGTTA	300	chi-miR-141-3p	5.51269	1.2927	4.21756	4.50753	5.22063	4.57431	3.76247	4.87975	5.1611	4.51069	4.33131	5.09673	4.464	4.81888	4.66431	1.2927
93451-3471	miRna_1029	TAACACTGTCTGGTAAAG	CTTTACCAGACAGTGTTA	3471	chi-miR-141-3p	8.07175	5.39446	8.28648	7.49797	8.67317	7.93057	8.55317	5.7852	8.06671	8.11436	8.0023	8.49534	8.41614	8.58249	8.42889	8.08759
93461-109217	miRna_1029	TAACACTGTCTGGTAAAGATG	CATCTTTACCAGACAGTGTTA	109217	chi-miR-141-3p	13.1797	11.7056	13.3587	12.7065	13.3039	13.1308	13.0187	12.6388	13.2465	13.147	12.9548	13.3022	12.8818	13.1312	12.897	11.8391
93435-46	miRna_1030	TAACACTGTATGGTAAAGATG	CATCTTTACCATACAGTGTTA	46	chi-miR-141-3p	1.80885	2.99588	3.57923	2.41935	2.71115	1.95411	3.10909	1.90117	2.67155	2.23588	2.50196	2.29091	3.00998	1.2927	1.95664	3.12417
93464-556	miRna_1030	TAACACTGTCTGGTAAAGATGGA	TCCATCTTTACCAGACAGTGTTA	556	chi-miR-141-3p	6.42119	4.81988	4.14192	5.2189	5.47445	5.62853	6.23565	3.80915	5.38068	5.09165	5.51878	6.36248	5.17329	4.49165	5.08522	1.2927
57239-185	miRna_1031	CTGTCTGGTAAAGATGG	CCATCTTTACCAGACAG	185	chi-miR-141-3p	3.81161	3.15355	4.35788	3.27775	4.7571	3.93301	4.88924	3.80915	3.61507	4.51069	4.64111	3.87468	4.04125	3.03168	3.03151	3.90575
58937-43	miRna_1031	GAACACTGTCTGGTAAAGATG	CATCTTTACCAGACAGTGTTC	43	chi-miR-141-3p	2.94836	1.75321	3.02705	2.76533	2.92088	3.02671	1.88189	1.2927	2.4305	2.23588	2.50196	1.70684	2.39306	3.03168	2.75381	1.2927
93503-46	miRna_1031	TAACACTGTCTGTTAAAGATG	CATCTTTAACAGACAGTGTTA	46	chi-miR-141-3p	1.2927	1.75321	3.18613	2.76533	1.2927	2.58787	3.47246	2.65666	3.36351	2.54617	2.02048	2.7055	2.39306	2.40972	1.95664	1.2927
93584-59	miRna_1031	TAACATTGTCTGGTAAAGATGG	CCATCTTTACCAGACAATGTTA	59	chi-miR-141-3p	4.34795	1.2927	2.12114	1.2927	3.97913	3.36273	2.88609	1.2927	3.05862	2.8014	1.2927	2.02824	1.2927	1.2927	1.2927	1.2927
57238-105	miRna_1032	CTGTCTGGTAAAGATG	CATCTTTACCAGACAG	105	chi-miR-141-3p	3.81161	1.2927	4.06209	2.76533	2.92088	3.63508	3.30218	1.2927	3.7261	3.89563	2.50196	3.70483	4.26805	3.46486	3.26429	1.2927
93445-90	miRna_1032	TAACACTGTCTGGAAAAGATG	CATCTTTTCCAGACAGTGTTA	90	chi-miR-141-3p	3.81161	2.617	3.45971	2.76533	3.26639	3.14762	3.62474	2.65666	3.8292	3.37325	3.15043	3.02716	3.00998	3.03168	2.4096	1.2927
93455-63	miRna_1032	TAACACTGTCTGGTAAAGAAG	CTTCTTTACCAGACAGTGTTA	63	chi-miR-141-3p	2.48831	1.2927	3.6896	2.41935	3.54494	3.54988	2.29903	2.65666	2.67155	2.54617	2.02048	2.87528	1.2927	3.79756	1.95664	3.12417
93458-1148	miRna_1032	TAACACTGTCTGGTAAAGAT	ATCTTTACCAGACAGTGTTA	1148	chi-miR-141-3p	6.76661	4.72255	6.48982	6.38602	6.78185	6.73427	7.04656	6.19261	6.75921	6.36986	7.15267	6.80227	5.28121	6.2651	5.02306	3.90575
93463-3914	miRna_1032	TAACACTGTCTGGTAAAGATGG	CCATCTTTACCAGACAGTGTTA	3914	chi-miR-141-3p	8.7456	7.24496	8.15318	8.60019	8.34978	8.66426	8.49012	7.90052	7.8812	7.71719	8.94922	8.95684	6.43521	6.2651	5.50465	5.71708
93465-3299	miRna_1032	TAACACTGTCTGGTAAAGATGGC	GCCATCTTTACCAGACAGTGTTA	3299	chi-miR-141-3p	8.38992	6.83185	7.43876	8.34113	7.92625	8.55918	8.56734	7.36104	7.56003	7.44509	8.6185	8.42186	7.18383	7.744	7.63367	4.40989
93466-432	miRna_1032	TAACACTGTCTGGTAAAGATGGCT	AGCCATCTTTACCAGACAGTGTTA	432	chi-miR-141-3p	5.09014	3.75537	4.28943	5.27399	5.0074	5.7481	6.2118	4.25992	4.58597	4.94054	5.17807	5.74871	4.464	4.95831	5.08522	5.07877
93467-97	miRna_1032	TAACACTGTCTGGTAAAGATGGT	ACCATCTTTACCAGACAGTGTTA	97	chi-miR-141-3p	3.57698	1.2927	3.18613	3.04417	4.06995	3.25918	4.11089	1.90117	3.61507	3.20661	2.86232	3.79225	3.00998	1.2927	3.26429	1.2927
93506-44	miRna_1032	TAACACTGTTTGGTAAAGATGG	CCATCTTTACCAAACAGTGTTA	44	chi-miR-141-3p	2.94836	2.38226	3.6896	1.96332	2.46566	1.2927	3.62474	1.2927	1.77828	1.2927	3.15043	1.2927	2.39306	1.2927	3.64059	1.2927
93507-51	miRna_1032	TAACACTGTTTGGTAAAGATGGC	GCCATCTTTACCAAACAGTGTTA	51	chi-miR-141-3p	2.48831	1.2927	1.76559	1.2927	3.26639	2.19762	3.30218	1.2927	3.2191	2.8014	1.2927	2.29091	1.2927	3.03168	1.2927	6.59227
93448-1454	miRna_1033	TAACACTGTCTGGT	ACCAGACAGTGTTA	1454	chi-miR-141-3p	6.29134	5.22714	7.06161	5.52172	7.21892	7.81665	5.79662	5.05731	7.22397	6.15784	6.47971	7.82832	6.12346	6.36873	5.54944	7.52556
93468-566	miRna_1033	TAACACTGTCTGGTAAAGATGT	ACATCTTTACCAGACAGTGTTA	566	chi-miR-141-3p	6.0373	3.42504	4.95222	5.73308	5.9028	5.45194	6.28221	5.35785	5.0798	5.27128	6.19323	5.87423	4.26805	5.5931	5.36127	3.12417
93472-95	miRna_1033	TAACACTGTCTGGTAAAGT	ACTTTACCAGACAGTGTTA	95	chi-miR-141-3p	3.29664	1.2927	3.6896	1.2927	3.97913	3.86409	2.88609	1.2927	3.61507	1.2927	2.02048	3.51228	2.39306	3.46486	4.06754	5.534
93456-59	miRna_1034	TAACACTGTCTGGTAAAGAAT	ATTCTTTACCAGACAGTGTTA	59	chi-miR-141-3p	2.48831	1.2927	1.2927	3.95395	3.10396	3.36273	3.62474	1.2927	2.67155	2.54617	3.39046	2.02824	1.2927	2.40972	3.64059	1.2927
93471-306	miRna_1034	TAACACTGTCTGGTAAAGATT	AATCTTTACCAGACAGTGTTA	306	chi-miR-141-3p	5.60928	4.25034	4.06209	5.10197	4.23605	4.84853	5.43389	3.93572	4.3288	4.27833	5.8354	4.74888	3.77202	3.79756	3.46468	1.2927
93473-113	miRna_1035	TAACACTGTCTGGTAAATATGGC	GCCATATTTACCAGACAGTGTTA	113	chi-miR-141-3p	4.27129	2.10175	1.2927	3.95395	1.79681	4.23544	4.626	2.65666	3.05862	2.54617	4.0803	4.40501	1.2927	1.2927	1.2927	1.2927
93505-318	miRna_1036	TAACACTGTTTGGTAAAGATG	CATCTTTACCAAACAGTGTTA	318	chi-miR-141-3p	4.42074	3.15355	5.93936	3.95395	5.29782	4.77535	4.11089	1.2927	4.75263	5.79636	4.44214	4.34844	5.56363	4.06774	2.4096	6.0255
93583-148	miRna_1037	TAACATTGTCTGGTAAAGATG	CATCTTTACCAGACAATGTTA	148	chi-miR-141-3p	3.29664	2.99588	3.6896	4.41252	4.583	3.25918	3.76247	3.93572	4.1807	4.27833	1.2927	4.09699	3.00998	4.06774	3.26429	1.2927
115671-49	miRna_1038	TGTAGTGTTTCCTACTTTATGG	CCATAAAGTAGGAAACACTACA	49	chi-miR-142-3p	1.2927	4.81988	1.2927	1.2927	2.16965	1.95411	1.2927	4.3536	1.77828	1.84003	1.2927	1.70684	1.2927	1.2927	1.2927	1.2927
115672-100	miRna_1039	TGTAGTGTTTCCTACTTTATGGA	TCCATAAAGTAGGAAACACTACA	100	chi-miR-142-3p	3.13299	4.67132	3.18613	1.2927	1.2927	4.289	1.88189	4.87975	3.2191	1.84003	2.02048	3.02716	1.2927	1.2927	1.2927	1.2927
115673-33	miRna_1039	TGTAGTGTTTCCTACTTTATGGT	ACCATAAAGTAGGAAACACTACA	33	chi-miR-142-3p	1.2927	4.25034	2.40616	1.2927	2.16965	1.66098	1.2927	3.14996	2.67155	1.2927	1.2927	1.2927	1.2927	1.2927	1.2927	1.2927
87846-60	miRna_1039	GTAGTGTTTCCTACTTTATGGA	TCCATAAAGTAGGAAACACTAC	60	chi-miR-142-3p	1.2927	4.10345	2.40616	1.2927	1.79681	1.66098	1.2927	5.4875	2.4305	1.2927	1.2927	2.29091	1.2927	1.2927	1.2927	1.2927
32356-52	miRna_1040	AGTGTTTCCTACTTTATGGACT	AGTCCATAAAGTAGGAAACACT	52	chi-miR-142-5p	1.80885	4.56303	2.64406	1.2927	1.2927	1.95411	1.2927	3.93572	3.36351	1.2927	1.2927	2.51305	1.2927	1.2927	1.2927	1.2927
32357-38	miRna_1040	AGTGTTTCCTACTTTATGGAT	ATCCATAAAGTAGGAAACACT	38	chi-miR-142-5p	1.2927	4.72255	1.2927	1.2927	1.2927	1.66098	1.2927	3.93572	1.77828	1.2927	1.2927	1.2927	1.2927	1.2927	1.2927	1.2927
32358-2169	miRna_1040	AGTGTTTCCTACTTTATGGATG	CATCCATAAAGTAGGAAACACT	2169	chi-miR-142-5p	4.34795	9.80295	6.18525	1.2927	4.51997	5.45194	3.47246	9.71061	8.23576	4.09963	2.50196	5.28934	2.39306	4.06774	1.2927	5.07877
32360-86	miRna_1040	AGTGTTTCCTACTTTATGGATT	AATCCATAAAGTAGGAAACACT	86	chi-miR-142-5p	1.2927	5.26219	2.40616	1.2927	1.2927	2.19762	3.10909	4.60287	3.8292	1.84003	1.2927	2.87528	1.2927	1.2927	1.2927	1.2927
40342-79	miRna_1043	CACATAAAGTAGAAAGCACT	AGTGCTTTCTACTTTATGTG	79	chi-miR-142-5p	2.18821	4.72255	3.02705	1.2927	2.71115	2.4059	2.29903	4.3536	4.46311	1.84003	1.2927	1.2927	1.2927	1.2927	1.2927	1.2927
42542-1443	miRna_1046	CATAAAGTAGAAAGCACT	AGTGCTTTCTACTTTATG	1443	chi-miR-142-5p	2.48831	9.23622	6.06754	3.65511	4.70137	4.95177	4.00383	9.002	7.29774	4.5805	4.54505	4.6587	3.77202	4.29521	3.64059	5.534
42544-721	miRna_1046	CATAAAGTAGAAAGCACTAC	GTAGTGCTTTCTACTTTATG	721	chi-miR-142-5p	2.48831	8.19296	5.1193	2.41935	3.41238	4.98461	2.88609	7.82076	6.66479	1.84003	3.15043	4.83375	1.2927	3.03168	1.2927	1.2927
42540-70	miRna_1047	CATAAAGAAGAAAGCACTACT	AGTAGTGCTTTCTTCTTTATG	70	chi-miR-142-5p	1.80885	4.50568	2.40616	1.2927	1.79681	3.02671	2.29903	4.25992	4.25665	1.2927	2.02048	1.70684	2.39306	1.2927	1.2927	1.2927
42545-9216	miRna_1047	CATAAAGTAGAAAGCACTACT	AGTAGTGCTTTCTACTTTATG	9216	chi-miR-142-5p	7.17701	11.4408	8.98324	5.42767	7.73827	8.75983	7.75639	11.4382	10.7366	6.36986	6.88481	8.39767	5.56363	6.09421	5.14482	6.39144
42546-114	miRna_1048	CATAAAGTAGAAAGCACTACTA	TAGTAGTGCTTTCTACTTTATG	114	chi-miR-142-5p	2.7366	5.39446	2.40616	1.2927	1.2927	2.89473	1.2927	5.44557	4.39752	1.2927	1.2927	2.87528	1.2927	1.2927	1.2927	1.2927
44435-75	miRna_1050	CCCATAAACTAGAAAGCACT	AGTGCTTTCTAGTTTATGGG	75	chi-miR-142-5p	2.18821	4.91104	3.18613	1.2927	2.16965	1.2927	1.88189	4.74794	3.7261	1.84003	1.2927	2.02824	1.2927	1.2927	1.2927	1.2927
44436-378	miRna_1051	CCCATAAAGAAGAAAGCACT	AGTGCTTTCTTCTTTATGGG	378	chi-miR-142-5p	3.69906	6.97606	4.71184	3.04417	3.88221	3.71552	3.30218	6.78678	5.95998	3.20661	3.77623	3.40542	2.39306	3.03168	1.95664	1.2927
44437-89	miRna_1052	CCCATAAAGAAGAAAGCACTAC	GTAGTGCTTTCTTCTTTATGGG	89	chi-miR-142-5p	1.80885	4.86618	3.02705	1.96332	2.16965	1.95411	1.88189	5.2154	4.10052	1.2927	2.86232	2.02824	1.2927	1.2927	1.2927	1.2927
44440-54	miRna_1055	CCCATAAAGTAGAAAGCAAT	ATTGCTTTCTACTTTATGGG	54	chi-miR-142-5p	1.80885	4.02398	2.40616	2.41935	1.79681	1.95411	1.2927	4.25992	3.7261	2.54617	2.50196	1.70684	1.2927	1.2927	1.2927	1.2927
44453-39	miRna_1055	CCCATAAAGTAGAAAGCT	AGCTTTCTACTTTATGGG	39	chi-miR-142-5p	1.80885	1.75321	2.84823	1.2927	2.71115	3.14762	3.30218	1.90117	3.49476	1.2927	1.2927	2.29091	1.2927	1.2927	1.2927	1.2927
44443-93	miRna_1057	CCCATAAAGTAGAAAGCACC	GGTGCTTTCTACTTTATGGG	93	chi-miR-142-5p	1.2927	4.81988	3.57923	1.2927	1.79681	3.14762	2.29903	4.52447	4.52585	1.2927	1.2927	2.51305	2.39306	1.2927	1.95664	1.2927
44133-162	miRna_1058	CCATAAAGTAGAAAGCACT	AGTGCTTTCTACTTTATGG	162	chi-miR-142-5p	2.18821	5.70586	3.3294	1.2927	3.26639	2.58787	2.62222	5.1646	5.68554	1.84003	3.15043	1.70684	1.2927	1.2927	1.95664	1.2927
44318-40	miRna_1058	CCCAAAAAGTAGAAAGCACT	AGTGCTTTCTACTTTTTGGG	40	chi-miR-142-5p	1.2927	3.54375	2.12114	1.2927	1.2927	2.4059	1.2927	4.15974	3.2191	1.84003	1.2927	2.29091	1.2927	1.2927	1.95664	1.2927
44441-655	miRna_1059	CCCATAAAGTAGAAAGCAC	GTGCTTTCTACTTTATGGG	655	chi-miR-142-5p	4.34795	7.63423	4.71184	2.41935	4.15539	4.69826	4.55193	7.75361	6.99921	4.36001	3.39046	3.51228	2.39306	2.40972	3.03151	3.12417
44444-39408	miRna_1059	CCCATAAAGTAGAAAGCACT	AGTGCTTTCTACTTTATGGG	39408	chi-miR-142-5p	9.44696	13.6739	11.1313	8.85178	9.76711	10.3064	9.79915	13.3969	12.8321	9.57583	9.25651	9.75129	8.38018	8.36164	8.80179	8.8458
44439-676	miRna_1060	CCCATAAAGTAGAAAGC	GCTTTCTACTTTATGGG	676	chi-miR-142-5p	3.44361	7.95125	6.2587	2.76533	3.97913	4.34064	4.21054	7.41636	6.24742	4.00124	3.39046	4.5119	3.77202	2.40972	3.03151	6.39144
44446-176	miRna_1060	CCCATAAAGTAGAAAGCACTAA	TTAGTGCTTTCTACTTTATGGG	176	chi-miR-142-5p	2.94836	6.17917	3.45971	2.76533	1.79681	3.14762	3.47246	5.44557	3.92543	3.78168	2.86232	3.16457	1.2927	1.2927	1.2927	1.2927
17684-44	miRna_1061	ACCATAAAGTAGAAAGCACT	AGTGCTTTCTACTTTATGGT	44	chi-miR-142-5p	2.7366	4.17876	2.40616	1.2927	1.2927	1.95411	2.29903	3.80915	3.05862	1.2927	1.2927	1.2927	1.2927	1.2927	1.95664	1.2927
44442-52	miRna_1061	CCCATAAAGTAGAAAGCACA	TGTGCTTTCTACTTTATGGG	52	chi-miR-142-5p	1.80885	3.65344	2.64406	1.96332	1.2927	1.95411	2.29903	4.15974	3.92543	2.54617	1.2927	1.70684	2.39306	1.2927	1.2927	3.12417
44448-135	miRna_1062	CCCATAAAGTAGAAAGCACTACA	TGTAGTGCTTTCTACTTTATGGG	135	chi-miR-142-5p	2.7366	5.19121	4.06209	3.04417	2.71115	3.99878	3.10909	4.25992	4.46311	2.8014	1.2927	2.87528	1.2927	1.2927	1.2927	4.78275
42541-164	miRna_1063	CATAAAGTAGAAAGC	GCTTTCTACTTTATG	164	chi-miR-142-5p	2.7366	6.57733	2.40616	1.2927	1.2927	1.2927	3.10909	5.2154	2.4305	1.2927	1.2927	1.2927	1.2927	3.03168	1.2927	6.92557
44449-45	miRna_1063	CCCATAAAGTAGAAAGCACTACC	GGTAGTGCTTTCTACTTTATGGG	45	chi-miR-142-5p	2.18821	3.85057	1.2927	1.2927	1.2927	2.74944	1.2927	4.87975	1.2927	1.2927	1.2927	2.02824	1.2927	2.40972	1.2927	1.2927
33132-723	miRna_1064	ATAAAGTAGAAAGCACTACT	AGTAGTGCTTTCTACTTTAT	723	chi-miR-142-5p	2.18821	7.78043	4.48576	2.76533	3.26639	4.84853	5.0048	8.03386	7.08505	1.2927	3.15043	5.28934	1.2927	1.2927	1.2927	5.32426
44134-32	miRna_1064	CCATAAAGTAGAAAGCACTAC	GTAGTGCTTTCTACTTTATGG	32	chi-miR-142-5p	2.48831	2.10175	3.3294	1.2927	1.2927	1.95411	2.62222	3.51688	3.05862	1.2927	2.02048	1.2927	1.2927	1.2927	1.2927	1.2927
44447-10019	miRna_1064	CCCATAAAGTAGAAAGCACTAC	GTAGTGCTTTCTACTTTATGGG	10019	chi-miR-142-5p	7.69999	11.8059	8.88226	5.84647	6.76836	8.37021	7.89765	11.7452	10.5763	6.89328	6.47971	7.76489	1.2927	2.40972	3.46468	1.2927
44450-92	miRna_1064	CCCATAAAGTAGAAAGCACTACT	AGTAGTGCTTTCTACTTTATGGG	92	chi-miR-142-5p	2.48831	5.19121	2.64406	2.76533	3.26639	1.66098	1.2927	5.1646	3.36351	1.2927	1.2927	2.29091	1.2927	1.2927	1.2927	1.2927
33131-80	miRna_1065	ATAAAGTAGAAAGCACT	AGTGCTTTCTACTTTAT	80	chi-miR-142-5p	1.80885	4.38366	2.40616	1.2927	2.16965	2.4059	1.2927	4.87975	4.39752	1.84003	2.50196	2.7055	3.00998	1.2927	1.2927	1.2927
42548-38	miRna_1065	CATAAAGTAGAAAGCC	GGCTTTCTACTTTATG	38	chi-miR-142-5p	1.2927	4.81988	1.2927	2.41935	1.2927	1.2927	1.2927	3.14996	1.77828	1.2927	1.2927	2.02824	1.2927	1.2927	1.2927	1.2927
44438-85	miRna_1065	CCCATAAAGTAGAAAG	CTTTCTACTTTATGGG	85	chi-miR-142-5p	1.2927	5.54438	2.40616	2.41935	1.2927	2.4059	1.2927	4.67723	3.61507	1.2927	1.2927	1.2927	1.2927	1.2927	1.2927	1.2927
44445-849	miRna_1065	CCCATAAAGTAGAAAGCACTA	TAGTGCTTTCTACTTTATGGG	849	chi-miR-142-5p	3.91601	8.37211	4.54569	2.41935	3.26639	4.84853	3.10909	8.29818	6.37218	4.27833	2.50196	3.95265	4.79053	4.49165	5.63506	1.2927
42543-60	miRna_1066	CATAAAGTAGAAAGCACTA	TAGTGCTTTCTACTTTATG	60	chi-miR-142-5p	1.2927	4.61819	1.2927	1.2927	2.16965	1.66098	1.2927	5.05731	3.05862	1.2927	1.2927	1.70684	2.39306	2.40972	1.2927	1.2927
42547-55	miRna_1066	CATAAAGTAGAAAGCACTC	GAGTGCTTTCTACTTTATG	55	chi-miR-142-5p	1.2927	4.44596	1.2927	1.2927	2.92088	2.4059	2.88609	3.93572	3.7261	1.2927	1.2927	1.2927	1.2927	1.2927	1.2927	1.2927
44451-704	miRna_1066	CCCATAAAGTAGAAAGCACTAT	ATAGTGCTTTCTACTTTATGGG	704	chi-miR-142-5p	3.81161	8.00398	5.55802	3.27775	4.70137	4.77535	4.8278	7.01896	7.04277	4.6471	3.39046	4.45944	2.39306	1.2927	3.26429	1.2927
44452-91	miRna_1067	CCCATAAAGTAGAAAGCACTT	AAGTGCTTTCTACTTTATGGG	91	chi-miR-142-5p	2.18821	5.03783	2.84823	1.2927	2.92088	1.66098	2.29903	4.60287	4.52585	2.8014	1.2927	1.70684	1.2927	1.2927	1.2927	1.2927
109515-48	miRna_1069	TGAGATGAAGCACTGTAGC	GCTACAGTGCTTCATCTCA	48	chi-miR-143-3p	3.13299	2.38226	1.76559	4.83515	1.79681	1.2927	1.88189	1.90117	2.14094	2.8014	4.0803	2.02824	1.2927	1.2927	1.2927	1.2927
109518-198	miRna_1071	TGAGATGAAGCACTGTAGCTCA	TGAGCTACAGTGCTTCATCTCA	198	chi-miR-143-3p	5.96613	2.99588	3.57923	5.73308	3.41238	4.17981	4.626	1.2927	1.77828	3.20661	4.81594	3.87468	2.39306	1.2927	2.75381	1.2927
109517-1140	miRna_1073	TGAGATGAAGCACTGTAGCTC	GAGCTACAGTGCTTCATCTCA	1140	chi-miR-143-3p	7.61724	7.77437	5.89397	7.61994	6.02133	5.42826	6.74798	6.99008	5.23807	5.46831	7.37849	4.70449	4.26805	4.66453	3.93877	1.2927
109519-201	miRna_1073	TGAGATGAAGCACTGTAGCTCG	CGAGCTACAGTGCTTCATCTCA	201	chi-miR-143-3p	5.64009	4.72255	3.3294	5.32706	3.41238	3.02671	4.94818	4.15974	4.39752	3.20661	3.77623	3.02716	1.2927	3.03168	3.03151	1.2927
109520-43	miRna_1073	TGAGATGAAGCACTGTAGCTCGG	CCGAGCTACAGTGCTTCATCTCA	43	chi-miR-143-3p	3.29664	2.617	1.2927	3.04417	3.10396	1.95411	3.76247	1.2927	2.67155	2.23588	2.50196	2.29091	1.2927	1.2927	1.2927	1.2927
109521-141	miRna_1073	TGAGATGAAGCACTGTAGCTCGT	ACGAGCTACAGTGCTTCATCTCA	141	chi-miR-143-3p	5.25845	2.81884	3.02705	4.83515	2.92088	3.02671	4.11089	2.32782	4.25665	1.2927	5.4673	2.29091	1.2927	1.2927	3.26429	1.2927
109516-2083	miRna_1075	TGAGATGAAGCACTGTAGCT	AGCTACAGTGCTTCATCTCA	2083	chi-miR-143-3p	8.60821	7.67382	6.8282	8.48233	6.84751	6.61351	8.0601	7.59001	6.47115	6.85152	8.07289	6.77033	5.64669	4.49165	4.39657	5.32426
109522-1900	miRna_1075	TGAGATGAAGCACTGTAGCTCT	AGAGCTACAGTGCTTCATCTCA	1900	chi-miR-143-3p	8.19619	7.27959	6.50499	8.69408	7.29619	6.92397	7.73145	7.51089	6.24742	6.20281	8.03803	6.43218	5.17329	4.95831	5.41066	1.2927
109523-216	miRna_1075	TGAGATGAAGCACTGTAGCTCTT	AAGAGCTACAGTGCTTCATCTCA	216	chi-miR-143-3p	5.29763	2.10175	4.71184	4.68062	4.45405	4.12196	5.25871	3.34506	3.8292	4.19175	4.89601	4.02662	1.2927	1.2927	2.75381	1.2927
109524-187	miRna_1076	TGAGATGAAGCACTGTAGCTT	AAGCTACAGTGCTTCATCTCA	187	chi-miR-143-3p	4.67992	5.62738	3.45971	4.59667	2.92088	3.63508	3.47246	5.68063	2.14094	1.2927	3.93626	3.02716	3.00998	2.40972	3.46468	1.2927
75725-199	miRna_1078	GCTACTGAAGAAATCTAAGGTCTGAGG	CCTCAGACCTTAGATTTCTTCAGTAGC	199	chi-miR-1434-3p	1.80885	5.96184	2.12114	3.04417	3.54494	3.63508	2.29903	6.80348	3.7261	2.23588	1.2927	2.51305	1.2927	1.2927	1.2927	1.2927
81015-162	miRna_1079	GGCTACTGAAGAAATCTAAGGTCTGAGG	CCTCAGACCTTAGATTTCTTCAGTAGCC	162	chi-miR-1434-3p	2.18821	5.7803	1.2927	3.04417	2.71115	4.17981	2.88609	6.11447	3.7261	2.8014	2.50196	1.2927	1.2927	1.2927	1.2927	1.2927
113823-191	miRna_1103	TGGGATATCATCATATACTGT	ACAGTATATGATGATATCCCA	191	chi-miR-144-5p	3.13299	3.65344	5.74856	1.2927	1.79681	3.99878	4.39131	1.90117	6.13117	2.23588	2.02048	3.51228	2.39306	1.2927	1.2927	1.2927
88276-97	miRna_1111	GTCCAGTTTTCCCAGGAATCCCT	AGGGATTCCTGGGAAAACTGGAC	97	chi-miR-145-5p	5.57779	1.2927	2.84823	3.81225	1.2927	3.86409	3.47246	1.2927	2.4305	2.54617	2.86232	3.16457	1.2927	1.2927	1.2927	1.2927
55793-83	miRna_1114	CTCCGTTTGCCTGTTTTGCT	AGCAAAACAGGCAAACGGAG	83	chi-miR-1468-5p	4.34795	1.2927	3.79212	3.04417	2.16965	2.4059	4.21054	1.90117	1.77828	3.01818	3.15043	1.2927	5.17329	4.06774	2.75381	1.2927
55794-100	miRna_1114	CTCCGTTTGCCTGTTTTGCTG	CAGCAAAACAGGCAAACGGAG	100	chi-miR-1468-5p	4.19034	1.2927	3.3294	2.41935	2.16965	2.74944	4.94818	2.65666	3.2191	3.01818	1.2927	2.51305	3.77202	4.06774	4.66431	1.2927
55795-83	miRna_1115	CTCCGTTTGCCTGTTTTGCTGA	TCAGCAAAACAGGCAAACGGAG	83	chi-miR-1468-5p	3.57698	2.10175	2.40616	3.04417	1.79681	1.66098	3.62474	1.2927	4.10052	2.23588	2.86232	2.02824	4.63649	3.03168	5.14482	1.2927
109068-72	miRna_1117	TGAGAACTGAAATCCATAGGCTGTT	AACAGCCTATGGATTTCAGTTCTCA	72	chi-miR-146a-5p	3.29664	3.85057	3.57923	3.65511	1.79681	1.95411	3.47246	3.67041	2.14094	2.8014	2.86232	3.02716	1.2927	1.2927	1.95664	1.2927
109074-97	miRna_1117	TGAGAACTGAATTACATAGGCTGT	ACAGCCTATGTAATTCAGTTCTCA	97	chi-miR-146a-5p	3.91601	3.29567	3.6896	4.08296	2.46566	3.36273	3.30218	4.15974	3.61507	2.23588	4.33131	1.70684	1.2927	1.2927	1.2927	1.2927
109113-68	miRna_1117	TGAGAACTGAATTCCATAGGCTGTGT	ACACAGCCTATGGAATTCAGTTCTCA	68	chi-miR-146a-5p	3.13299	3.15355	3.45971	4.20138	2.46566	1.95411	3.88819	2.65666	1.77828	3.01818	1.2927	2.51305	1.2927	1.2927	3.64059	1.2927
109117-61	miRna_1117	TGAGAACTGAATTCCATAGGCTGTTG	CAACAGCCTATGGAATTCAGTTCTCA	61	chi-miR-146a-5p	3.13299	3.29567	2.40616	3.81225	2.46566	2.74944	3.30218	3.14996	2.87803	2.23588	4.0803	1.2927	1.2927	1.2927	1.2927	1.2927
109120-208	miRna_1117	TGAGAACTGAATTCCATAGGCTGTTT	AAACAGCCTATGGAATTCAGTTCTCA	208	chi-miR-146a-5p	3.81161	4.81988	4.21756	4.59667	3.77831	4.4387	2.88609	4.05207	4.64369	4.43732	4.81594	4.22819	3.00998	1.2927	3.46468	1.2927
109134-33	miRna_1117	TGAGAACTGAATTCCATTGGCTGT	ACAGCCAATGGAATTCAGTTCTCA	33	chi-miR-146a-5p	2.48831	2.10175	2.40616	2.76533	2.16965	1.66098	3.62474	1.90117	2.67155	2.23588	2.50196	2.02824	1.2927	1.2927	1.2927	1.2927
109140-32	miRna_1117	TGAGAACTGGATTCCATAGGCTGT	ACAGCCTATGGAATCCAGTTCTCA	32	chi-miR-146a-5p	1.80885	2.617	2.84823	1.96332	2.92088	1.66098	2.88609	2.65666	2.14094	2.54617	2.50196	1.70684	1.2927	1.2927	1.2927	1.2927
109124-276	miRna_1119	TGAGAACTGAATTCCATAGGT	ACCTATGGAATTCAGTTCTCA	276	chi-miR-146a-5p	3.44361	6.19739	4.48576	3.27775	4.38498	4.06168	3.88819	6.40443	3.92543	3.52261	2.50196	4.02662	4.04125	4.29521	2.4096	1.2927
109126-5866	miRna_1119	TGAGAACTGAATTCCATAGGTT	AACCTATGGAATTCAGTTCTCA	5866	chi-miR-146a-5p	7.27842	11.1276	7.082	6.50593	7.05072	7.48493	7.25932	11.2099	7.73618	6.96029	6.34357	6.91368	7.15575	7.53712	7.44505	5.07877
109125-59	miRna_1120	TGAGAACTGAATTCCATAGGTAA	TTACCTATGGAATTCAGTTCTCA	59	chi-miR-146a-5p	1.2927	4.38366	2.84823	1.2927	2.71115	1.66098	2.62222	4.44156	1.2927	2.23588	2.86232	2.87528	1.2927	1.2927	1.2927	1.2927
109127-155	miRna_1120	TGAGAACTGAATTCCATAGGTTA	TAACCTATGGAATTCAGTTCTCA	155	chi-miR-146a-5p	4.10456	4.95456	1.76559	4.31081	3.10396	4.06168	2.29903	5.1646	2.67155	3.78168	1.2927	3.61176	2.39306	1.2927	4.66431	1.2927
109129-337	miRna_1121	TGAGAACTGAATTCCATAGGTTT	AAACCTATGGAATTCAGTTCTCA	337	chi-miR-146a-5p	4.10456	7.01768	3.3294	3.65511	3.26639	3.02671	3.47246	7.32679	3.49476	2.23588	3.15043	2.87528	2.39306	1.2927	2.75381	1.2927
120550-42	miRna_1122	TTGAGAACTGAATTCCATAGGT	ACCTATGGAATTCAGTTCTCAA	42	chi-miR-146a-5p	2.7366	4.77204	1.2927	1.2927	1.2927	1.66098	2.62222	3.14996	1.2927	1.84003	1.2927	1.2927	1.2927	2.40972	1.2927	1.2927
120551-220	miRna_1122	TTGAGAACTGAATTCCATAGGTT	AACCTATGGAATTCAGTTCTCAA	220	chi-miR-146a-5p	2.18821	6.25073	2.64406	1.2927	1.79681	1.66098	1.2927	6.99008	3.2191	2.8014	2.86232	2.51305	2.39306	3.03168	4.29501	3.90575
111514-35	miRna_1123	TGCCCTAGGGACTCAGTTCTGG	CCAGAACTGAGTCCCTAGGGCA	35	chi-miR-146b-3p	3.29664	1.2927	2.84823	1.2927	1.2927	2.74944	3.10909	1.90117	1.77828	2.23588	3.15043	2.51305	1.2927	1.2927	1.2927	1.2927
111515-128	miRna_1123	TGCCCTAGGGACTCAGTTCTGGT	ACCAGAACTGAGTCCCTAGGGCA	128	chi-miR-146b-3p	4.01337	2.99588	3.88784	4.59667	3.10396	3.36273	4.88924	4.44156	3.36351	2.8014	3.15043	3.40542	1.2927	2.40972	1.2927	1.2927
24508-41	miRna_1124	AGAGAACTGAATTCCATAGGCT	AGCCTATGGAATTCAGTTCTCT	41	chi-miR-146b-5p	2.94836	2.81884	1.76559	3.04417	2.71115	2.74944	3.10909	1.90117	2.4305	1.84003	2.86232	2.02824	2.39306	1.2927	1.2927	1.2927
24509-114	miRna_1124	AGAGAACTGAATTCCATAGGCTG	CAGCCTATGGAATTCAGTTCTCT	114	chi-miR-146b-5p	3.29664	3.65344	3.57923	3.95395	4.38498	3.25918	3.88819	2.92429	3.49476	3.20661	4.21126	3.40542	1.2927	1.2927	1.2927	1.2927
24506-70	miRna_1125	AGAGAACTGAAATCCATAGGCTGT	ACAGCCTATGGATTTCAGTTCTCT	70	chi-miR-146b-5p	2.7366	3.54375	3.3294	3.95395	2.16965	2.74944	3.30218	2.92429	3.49476	2.8014	3.15043	2.29091	1.2927	2.40972	1.2927	1.2927
24507-33	miRna_1125	AGAGAACTGAATTCAATAGGCTGT	ACAGCCTATTGAATTCAGTTCTCT	33	chi-miR-146b-5p	2.18821	2.81884	2.12114	3.04417	2.16965	2.58787	1.88189	2.65666	2.87803	1.2927	2.50196	2.02824	1.2927	1.2927	1.2927	1.2927
24510-775	miRna_1125	AGAGAACTGAATTCCATAGGCTGT	ACAGCCTATGGAATTCAGTTCTCT	775	chi-miR-146b-5p	6.0373	6.71019	6.14707	6.69947	5.33492	5.6695	6.64487	6.68233	5.76571	5.431	6.9043	4.87438	3.00998	1.2927	2.75381	1.2927
48402-119	miRna_1126	CGAGAACTGAATTCCATAGGCTGT	ACAGCCTATGGAATTCAGTTCTCG	119	chi-miR-146b-5p	3.44361	4.17876	3.97759	3.95395	3.26639	3.54988	3.88819	4.05207	3.05862	1.84003	4.44214	3.51228	1.2927	1.2927	1.2927	1.2927
78005-38	miRna_1128	GGAGAACTGAATTCCATAGGCTG	CAGCCTATGGAATTCAGTTCTCC	38	chi-miR-146b-5p	2.7366	2.617	2.12114	1.96332	2.46566	2.74944	2.29903	2.32782	2.4305	2.8014	2.86232	2.51305	1.2927	1.2927	1.2927	1.2927
78006-248	miRna_1128	GGAGAACTGAATTCCATAGGCTGT	ACAGCCTATGGAATTCAGTTCTCC	248	chi-miR-146b-5p	4.84771	4.61819	5.30414	5.47546	3.77831	3.93301	4.94818	5.31191	3.92543	4.00124	4.44214	3.61176	1.2927	1.2927	1.95664	1.2927
100726-121	miRna_1129	TCAGAACTGAATACCATAGGCTGT	ACAGCCTATGGTATTCAGTTCTGA	121	chi-miR-146b-5p	3.44361	4.17876	3.45971	4.41252	3.66634	3.02671	4.11089	3.93572	3.49476	3.01818	4.21126	3.29002	2.39306	1.2927	1.2927	1.2927
100727-45	miRna_1129	TCAGAACTGAATTCCATAGGCTG	CAGCCTATGGAATTCAGTTCTGA	45	chi-miR-146b-5p	2.18821	1.75321	3.45971	3.27775	2.71115	2.19762	2.88609	2.32782	2.87803	2.23588	3.15043	2.51305	1.2927	1.2927	1.2927	1.2927
100728-346	miRna_1129	TCAGAACTGAATTCCATAGGCTGT	ACAGCCTATGGAATTCAGTTCTGA	346	chi-miR-146b-5p	5.25845	5.11656	5.37192	5.52172	4.81075	4.48533	5.30454	5.71634	4.64369	4.09963	5.51878	4.22819	2.39306	1.2927	1.2927	1.2927
109038-55	miRna_1130	TGAGAACAGAATTCCATAGGCT	AGCCTATGGAATTCTGTTCTCA	55	chi-miR-146b-5p	2.48831	3.29567	3.57923	3.47873	2.16965	2.4059	3.10909	2.65666	1.77828	2.54617	2.86232	3.02716	1.2927	1.2927	1.2927	1.2927
109039-180	miRna_1130	TGAGAACAGAATTCCATAGGCTG	CAGCCTATGGAATTCTGTTCTCA	180	chi-miR-146b-5p	4.27129	4.38366	4.28943	4.59667	3.97913	4.17981	3.88819	4.67723	3.92543	3.52261	5.11255	3.02716	1.2927	1.2927	1.2927	1.2927
109037-125	miRna_1131	TGAGAACAGAATTCCAAAGGCTGT	ACAGCCTTTGGAATTCTGTTCTCA	125	chi-miR-146b-5p	3.69906	3.75537	3.57923	3.81225	2.92088	3.93301	4.11089	3.93572	3.36351	3.37325	4.21126	3.79225	1.2927	2.40972	1.2927	1.2927
109041-1358	miRna_1131	TGAGAACAGAATTCCATAGGCTGT	ACAGCCTATGGAATTCTGTTCTCA	1358	chi-miR-146b-5p	7.31707	7.20948	6.89883	7.46284	6.25218	6.29797	7.52433	7.44856	6.57863	5.96248	7.69056	5.89413	1.2927	2.40972	2.4096	1.2927
109044-118	miRna_1132	TGAGAACCGAATTCCATAGGCTGT	ACAGCCTATGGAATTCGGTTCTCA	118	chi-miR-146b-5p	3.29664	4.67132	3.18613	3.65511	2.71115	3.71552	4.11089	3.93572	3.49476	2.8014	4.64111	2.51305	1.2927	1.2927	1.2927	1.2927
109056-119	miRna_1133	TGAGAACTAAATTCCATAGGCTGT	ACAGCCTATGGAATTTAGTTCTCA	119	chi-miR-146b-5p	3.57698	4.02398	3.88784	4.08296	3.41238	3.25918	4.00383	4.44156	3.2191	2.8014	3.77623	3.29002	2.39306	1.2927	1.2927	1.2927
109061-32	miRna_1134	TGAGAACTCAATTCAATAGGCTGT	ACAGCCTATTGAATTGAGTTCTCA	32	chi-miR-146b-5p	3.13299	2.38226	2.40616	3.04417	2.16965	1.95411	2.88609	2.65666	1.2927	2.54617	2.02048	1.70684	1.2927	1.2927	1.2927	1.2927
109062-217	miRna_1134	TGAGAACTCAATTCCATAGGCTGT	ACAGCCTATGGAATTGAGTTCTCA	217	chi-miR-146b-5p	4.73805	4.38366	4.06209	4.97472	4.06995	3.99878	5.0048	5.2154	3.92543	3.89563	5.17807	3.29002	1.2927	1.2927	1.95664	1.2927
109064-110	miRna_1135	TGAGAACTGAAATCCATAGGCT	AGCCTATGGATTTCAGTTCTCA	110	chi-miR-146b-5p	3.81161	3.15355	3.57923	4.68062	2.92088	2.89473	4.00383	3.51688	3.2191	3.65795	3.5962	3.79225	1.2927	1.2927	1.2927	1.2927
109069-50	miRna_1135	TGAGAACTGAAATCCATAGGTT	AACCTATGGATTTCAGTTCTCA	50	chi-miR-146b-5p	2.48831	4.02398	1.76559	1.2927	1.79681	1.95411	1.88189	4.87975	1.77828	1.2927	1.2927	1.70684	2.39306	2.40972	2.4096	1.2927
100725-37	miRna_1137	TCAGAACTGAAATCCATAGGCTGT	ACAGCCTATGGATTTCAGTTCTGA	37	chi-miR-146b-5p	2.94836	2.81884	1.76559	1.96332	2.16965	1.95411	3.10909	2.92429	3.2191	1.84003	2.86232	1.70684	1.2927	1.2927	1.2927	1.2927
109065-402	miRna_1137	TGAGAACTGAAATCCATAGGCTG	CAGCCTATGGATTTCAGTTCTCA	402	chi-miR-146b-5p	5.21818	4.61819	5.23302	6.01765	5.13908	4.61682	5.39205	5.71634	4.90201	5.3927	6.06055	4.5119	2.39306	2.40972	1.95664	1.2927
109067-3169	miRna_1137	TGAGAACTGAAATCCATAGGCTGT	ACAGCCTATGGATTTCAGTTCTCA	3169	chi-miR-146b-5p	8.32503	8.4653	8.41253	8.56196	7.30557	7.48493	8.66719	8.71923	7.9226	7.18983	8.69882	7.13885	3.77202	3.46486	4.18575	3.12417
117944-36	miRna_1137	TTAGAACTGAAATCCATAGGCTGT	ACAGCCTATGGATTTCAGTTCTAA	36	chi-miR-146b-5p	3.29664	1.75321	2.12114	1.96332	1.79681	2.4059	3.10909	1.90117	2.67155	1.2927	3.15043	2.87528	1.2927	1.2927	1.2927	1.2927
109071-100	miRna_1138	TGAGAACTGAATACCATAGGCTG	CAGCCTATGGTATTCAGTTCTCA	100	chi-miR-146b-5p	4.10456	3.75537	3.79212	4.50753	3.66634	3.14762	3.30218	3.14996	2.4305	1.84003	3.77623	2.87528	1.2927	1.2927	1.95664	1.2927
109072-631	miRna_1139	TGAGAACTGAATACCATAGGCTGT	ACAGCCTATGGTATTCAGTTCTCA	631	chi-miR-146b-5p	5.86542	6.17917	6.39526	6.11138	5.29782	5.01671	6.28221	6.38238	5.91381	4.88643	6.50546	4.56251	1.2927	2.40972	2.75381	1.2927
109073-56	miRna_1139	TGAGAACTGAATCCCATAGGCTGT	ACAGCCTATGGGATTCAGTTCTCA	56	chi-miR-146b-5p	2.94836	4.02398	3.3294	2.41935	2.46566	2.19762	2.62222	3.14996	2.87803	2.54617	2.50196	1.70684	2.39306	1.2927	1.2927	1.2927
109075-104	miRna_1140	TGAGAACTGAATTCAATAGGCTG	CAGCCTATTGAATTCAGTTCTCA	104	chi-miR-146b-5p	3.13299	3.65344	3.79212	4.20138	3.54494	2.89473	3.47246	3.80915	3.2191	3.78168	3.77623	3.02716	1.2927	2.40972	1.2927	1.2927
109076-771	miRna_1141	TGAGAACTGAATTCAATAGGCTGT	ACAGCCTATTGAATTCAGTTCTCA	771	chi-miR-146b-5p	6.70965	6.16071	6.3286	6.7778	5.37108	5.37971	6.49481	6.8684	5.6295	4.94054	6.69644	5.34823	2.39306	3.46486	2.75381	1.2927
109078-169	miRna_1142	TGAGAACTGAATTCCAAAGGCTGT	ACAGCCTTTGGAATTCAGTTCTCA	169	chi-miR-146b-5p	3.57698	4.86618	3.97759	4.97472	3.88221	3.79172	4.626	4.25992	3.8292	3.20661	4.64111	2.87528	1.2927	1.2927	1.2927	1.2927
109081-63	miRna_1143	TGAGAACTGAATTCCATA	TATGGAATTCAGTTCTCA	63	chi-miR-146b-5p	2.48831	2.617	3.3294	4.31081	3.10396	2.19762	3.30218	3.14996	2.67155	3.20661	3.39046	1.70684	1.2927	1.2927	1.2927	1.2927
109086-3298	miRna_1145	TGAGAACTGAATTCCATAGGC	GCCTATGGAATTCAGTTCTCA	3298	chi-miR-146b-5p	8.37168	7.706	7.9848	9.32918	7.99159	8.03222	8.119	8.01963	7.27965	7.97871	8.91601	7.87412	5.47549	5.41088	5.63506	1.2927
109087-122	miRna_1145	TGAGAACTGAATTCCATAGGCA	TGCCTATGGAATTCAGTTCTCA	122	chi-miR-146b-5p	3.81161	2.81884	3.18613	4.41252	3.66634	3.79172	4.21054	3.14996	3.36351	3.65795	4.81594	3.16457	2.39306	1.2927	1.2927	1.2927
109080-45	miRna_1146	TGAGAACTGAATTCCAT	ATGGAATTCAGTTCTCA	45	chi-miR-146b-5p	2.18821	2.99588	3.02705	2.41935	2.16965	2.19762	2.62222	3.34506	2.67155	2.23588	3.5962	2.29091	1.2927	1.2927	1.2927	1.2927
109089-128	miRna_1146	TGAGAACTGAATTCCATAGGCAGT	ACTGCCTATGGAATTCAGTTCTCA	128	chi-miR-146b-5p	4.34795	4.31854	3.79212	4.41252	3.26639	3.14762	4.00383	3.80915	2.67155	3.52261	4.64111	2.29091	2.39306	1.2927	1.95664	1.2927
109091-174	miRna_1147	TGAGAACTGAATTCCATAGGCC	GGCCTATGGAATTCAGTTCTCA	174	chi-miR-146b-5p	3.57698	3.65344	4.35788	5.47546	3.41238	3.45934	4.76362	4.05207	3.7261	4.00124	4.89601	3.87468	1.2927	1.2927	1.2927	1.2927
109095-330	miRna_1149	TGAGAACTGAATTCCATAGGCTA	TAGCCTATGGAATTCAGTTCTCA	330	chi-miR-146b-5p	5.54561	4.02398	4.90724	5.95159	6.02133	4.73732	4.21054	4.25992	4.01563	4.88643	4.89601	4.61141	1.2927	1.2927	1.2927	1.2927
109088-41	miRna_1150	TGAGAACTGAATTCCATAGGCAA	TTGCCTATGGAATTCAGTTCTCA	41	chi-miR-146b-5p	2.18821	3.29567	2.64406	1.2927	3.54494	1.2927	1.88189	1.90117	2.4305	2.8014	3.5962	1.2927	3.00998	2.40972	1.2927	1.2927
109096-169	miRna_1150	TGAGAACTGAATTCCATAGGCTAT	ATAGCCTATGGAATTCAGTTCTCA	169	chi-miR-146b-5p	3.57698	4.99679	3.6896	4.97472	2.46566	3.14762	5.05928	3.80915	3.05862	3.37325	4.44214	4.22819	3.44074	3.46486	1.2927	1.2927
109084-435	miRna_1151	TGAGAACTGAATTCCATAGG	CCTATGGAATTCAGTTCTCA	435	chi-miR-146b-5p	5.40916	5.22714	5.49861	5.27399	4.86248	4.8124	4.55193	6.97542	4.80416	4.5805	5.24074	4.9139	3.00998	2.40972	4.06754	1.2927
109040-66	miRna_1152	TGAGAACAGAATTCCATAGGCTGA	TCAGCCTATGGAATTCTGTTCTCA	66	chi-miR-146b-5p	3.69906	2.81884	2.40616	3.81225	2.46566	3.02671	3.30218	4.05207	2.87803	1.2927	3.39046	2.02824	1.2927	1.2927	1.2927	1.2927
109066-46	miRna_1152	TGAGAACTGAAATCCATAGGCTGA	TCAGCCTATGGATTTCAGTTCTCA	46	chi-miR-146b-5p	2.18821	2.10175	2.64406	2.76533	1.2927	2.58787	3.30218	3.34506	3.36351	1.2927	3.39046	2.7055	1.2927	1.2927	1.2927	1.2927
109097-46996	miRna_1152	TGAGAACTGAATTCCATAGGCTG	CAGCCTATGGAATTCAGTTCTCA	46996	chi-miR-146b-5p	12.1907	11.9583	12.1127	12.7384	11.9726	11.5626	12.017	11.9531	11.7619	11.8107	12.4588	11.4599	8.5836	8.39884	8.92164	6.68308
109098-1720	miRna_1152	TGAGAACTGAATTCCATAGGCTGA	TCAGCCTATGGAATTCAGTTCTCA	1720	chi-miR-146b-5p	7.29787	7.52302	6.67563	8.1482	6.53323	6.90694	7.48506	8.07569	6.487	6.1805	7.72385	7.15543	4.26805	3.03168	4.29501	1.2927
109101-87	miRna_1152	TGAGAACTGAATTCCATAGGCTGG	CCAGCCTATGGAATTCAGTTCTCA	87	chi-miR-146b-5p	2.94836	5.15437	2.64406	1.2927	1.79681	2.4059	3.47246	3.93572	2.4305	2.8014	3.93626	2.7055	1.2927	1.2927	1.2927	1.2927
109100-1132	miRna_1153	TGAGAACTGAATTCCATAGGCTGC	GCAGCCTATGGAATTCAGTTCTCA	1132	chi-miR-146b-5p	6.49046	6.88903	6.10785	7.11607	6.21286	6.53809	7.28241	7.01896	6.53355	6.20281	7.13628	6.28923	1.2927	1.2927	3.26429	1.2927
109085-74	miRna_1154	TGAGAACTGAATTCCATAGGATGT	ACATCCTATGGAATTCAGTTCTCA	74	chi-miR-146b-5p	3.13299	3.15355	3.3294	3.47873	3.10396	2.89473	3.62474	3.80915	2.87803	1.2927	3.5962	2.7055	2.39306	1.2927	1.2927	1.2927
109102-375724	miRna_1154	TGAGAACTGAATTCCATAGGCTGT	ACAGCCTATGGAATTCAGTTCTCA	375724	chi-miR-146b-5p	15.377	15.401	15.0034	15.4272	14.3279	14.4471	15.5629	15.5002	14.6308	13.9667	15.688	14.1283	10.4978	10.3377	10.3721	7.42389
109123-60	miRna_1154	TGAGAACTGAATTCCATAGGCTTT	AAAGCCTATGGAATTCAGTTCTCA	60	chi-miR-146b-5p	2.18821	4.38366	1.76559	3.65511	2.46566	2.19762	3.30218	3.34506	2.14094	3.37325	2.86232	1.2927	1.2927	1.2927	1.2927	1.2927
109128-78	miRna_1154	TGAGAACTGAATTCCATAGGTTGT	ACAACCTATGGAATTCAGTTCTCA	78	chi-miR-146b-5p	3.29664	2.99588	3.18613	3.47873	1.79681	3.25918	3.62474	4.52447	2.87803	3.20661	2.86232	2.29091	1.2927	1.2927	1.2927	1.2927
109363-37	miRna_1154	TGAGAGCTGAATTCCATAGGCTGT	ACAGCCTATGGAATTCAGCTCTCA	37	chi-miR-146b-5p	2.7366	2.10175	2.64406	2.76533	2.16965	2.58787	3.62474	2.65666	2.14094	1.2927	2.86232	1.70684	1.2927	1.2927	1.2927	1.2927
107726-61	miRna_1155	TGAAAACTGAATTCCATAGGCTGT	ACAGCCTATGGAATTCAGTTTTCA	61	chi-miR-146b-5p	3.91601	3.54375	1.76559	1.96332	2.46566	2.4059	2.88609	3.14996	2.87803	2.23588	4.21126	2.51305	1.2927	1.2927	1.2927	1.2927
109070-41	miRna_1155	TGAGAACTGAACTCCATAGGCTGT	ACAGCCTATGGAGTTCAGTTCTCA	41	chi-miR-146b-5p	3.29664	2.617	3.02705	4.08296	1.79681	1.66098	2.88609	1.2927	1.2927	2.23588	3.5962	1.2927	1.2927	1.2927	1.2927	1.2927
109082-34	miRna_1155	TGAGAACTGAATTCCATAAGCTGT	ACAGCTTATGGAATTCAGTTCTCA	34	chi-miR-146b-5p	3.13299	1.75321	2.64406	1.2927	2.16965	1.95411	2.88609	3.34506	2.67155	1.2927	3.15043	1.70684	1.2927	1.2927	1.2927	1.2927
109103-579	miRna_1155	TGAGAACTGAATTCCATAGGCTGTA	TACAGCCTATGGAATTCAGTTCTCA	579	chi-miR-146b-5p	5.72876	5.29641	5.87073	6.6378	5.9028	5.62853	5.85938	4.87975	6.04811	5.70554	5.11255	5.37679	1.2927	1.2927	1.2927	1.2927
109130-67	miRna_1155	TGAGAACTGAATTCCATAGTCTGT	ACAGACTATGGAATTCAGTTCTCA	67	chi-miR-146b-5p	2.94836	3.42504	3.45971	3.81225	2.71115	2.19762	3.30218	2.32782	3.2191	3.01818	2.86232	2.51305	1.2927	2.40972	1.95664	1.2927
64297-142	miRna_1155	GAGAACTGAATTCCATAGGCTGT	ACAGCCTATGGAATTCAGTTCTC	142	chi-miR-146b-5p	4.42074	4.31854	3.79212	5.37824	3.10396	3.93301	3.47246	3.14996	4.01563	2.54617	4.54505	1.2927	1.2927	1.2927	1.2927	1.2927
[truncated: 3,800 more rows]
