# Supplementary material for: Impact of interspecies colostrum and milk replacement on circulating sncRNA dynamics of neonatal goat kids
Source: RNA Biol. 2026 Jun 26;23(1):1–21. doi: 10.1080/15476286.2026.2692293 (PMC13313187; doi:10.1080/15476286.2026.2692293)
Supplement: Supplemental Material [file KRNB_A_2692293_SM4394.zip › Supplemental Table ST10 - Scatterplots USs.xlsx]

## Sheet: US ratio milk vs US ratio serum
Supplemental Table ST7. USs ratio bovine milk replacer over mother milk versus ratio serum kid bovine milk replacer fed over twin mother milk fed
		Time point
ncRNA	Quadrant	T0	T1	T7	T14	T21
lncRNA	Q1	0	1	0	0	6
	Q2	0	0	0	0	0
	Q3	0	0	0	0	1
	Q4	0	0	0	0	0
miRNA	Q1	0	12	0	0	28
	Q2	0	11	0	0	7
	Q3	0	2	0	0	9
	Q4	0	5	0	0	5
rRNA	Q1	1	24	5	0	356
	Q2	0	5	0	0	52
	Q3	0	8	0	0	37
	Q4	0	0	0	0	17
snRNA	Q1	0	0	0	0	16
	Q2	0	0	0	0	3
	Q3	0	0	0	0	5
	Q4	0	0	0	0	1
snoRNA	Q1	0	0	0	0	7
	Q2	0	1	0	1	2
	Q3	0	0	0	0	1
	Q4	0	0	0	0	0
tRNA	Q1	0	0	0	0	27
	Q2	0	0	0	0	9
	Q3	0	0	0	0	1
	Q4	0	0	0	0	14
